# Supplementary material for: Environmental conditions shape the nature of a minimal bacterial genome
Source: Nat Commun. 2019 Jul 15;10:3100. doi: 10.1038/s41467-019-10837-2 (PMC6629657; doi:10.1038/s41467-019-10837-2)
Supplement: Supplementary file 2 — Supplementary Data File 1 [file 41467_2019_10837_MOESM2_ESM.xlsx]

## Sheet: Supplementary Data File  1
Sequence id	Final function	Eggnog GO terms	Eggnog KEGG Pathway	Eggnog Gene, Best Orthologue Group and Category	EggNog conclusion e-value	EggNog conclusion score	EggNog does it support the function?	EggNog does it support functional category?	Blast Best Hit	Blast Best Hit e-value	Blast Best Hit coverage	Blast Best Hit does it support the function?	Blast Best Hit does it support functional category?
MMSYN1_0001	dnaA; Chromosomal replication initiator protein	MF: GO:0000166 nucleotide binding GO:0001882 nucleoside binding GO:0001883 purine nucleoside binding GO:0003674 molecular_function GO:0003676 nucleic acid binding GO:0003677 DNA binding GO:0003688 DNA replication origin binding GO:0003824 catalytic activity GO:0005488 binding GO:0005524 ATP binding GO:0016462 pyrophosphatase activity GO:0016787 hydrolase activity GO:0016817 hydrolase activity, ac…	map02020 Two-component system map04112 Cell cycle - Caulobacter	dnaA; it binds specifically double-stranded DNA; Replication, recombination and repair	4.10443836265e-119	401.915527344	Yes	-	tr|A0A0F2BIU6|A0A0F2BIU6_MYCMY 1 450 98.444 0.0 100% dnaA; Chromosomal replication initiator protein DnaA	0	100%	Yes	-
MMSYN1_0002	dnaN; DNA polymerase III subunit beta	CC: GO:0005575 cellular_component GO:0005622 intracellular GO:0005623 cell GO:0005737 cytoplasm GO:0044424 intracellular part GO:0044464 cell part	map00230 Purine metabolism map00240 Pyrimidine metabolism map01100 Metabolic pathways map03030 DNA replication map03430 Mismatch repair map03440 Homologous recombination	dnaN; DNA polymerase III is a complex, multichain enzyme responsible for most of the replicative synthesis in bacteria. This DNA polymerase also exhibits 3' to 5' exonuclease activity. The beta chain is required for initiation of replication once it is clamped onto DNA, it slides freely (bidirectional and ATP- independent) along duplex DNA; Replication, recombination and repair	5.30820525439e-105	354.386657715	Yes	-	tr|C7LLN1|C7LLN1_MYCML 1 375 100.000 0.0 100% dnaN; Beta sliding clamp	0	100%	Yes	-
MMSYN1_0003	rnmV; Ribonuclease M5	CC: GO:0005575 cellular_component GO:0005622 intracellular GO:0005623 cell GO:0005737 cytoplasm GO:0044424 intracellular part GO:0044464 cell part	-	rnmV; Required for correct processing of both the 5' and 3' ends of 5S rRNA precursor. Cleaves both sides of a double-stranded region yielding mature 5S rRNA in one step; Replication, recombination and repair	4.87915632357e-42	147.282119751	Yes	-	tr|C7LLN2|C7LLN2_MYCML 1 180 100.000 1.75e-111 100% rnmV; Ribonuclease M5; Unreviewed	1.75e-111	100%	Yes	-
MMSYN1_0004	ksgA; ribosomal RNA small subunit methyltransferase A	MF: GO:0000179 rRNA (adenine-N6,N6-)-dimethyltransferase activity GO:0003674 molecular_function GO:0003676 nucleic acid binding GO:0003677 DNA binding GO:0003690 double-stranded DNA binding GO:0003723 RNA binding GO:0003729 mRNA binding GO:0003824 catalytic activity GO:0005488 binding GO:0008168 methyltransferase activity GO:0008170 N-methyltransferase activity GO:0008173 RNA methyltransferase ac…	-	rsmA; Specifically dimethylates two adjacent adenosines (A1518 and A1519) in the loop of a conserved hairpin near the 3'-end of 16S rRNA in the 30S particle; Translation, ribosomal structure and biogenesis	1.6618812387e-79	271.425720215	Yes	-	tr|C7LLN3|C7LLN3_MYCML 1 266 100.000 1.61e-158 100% ksgA; Ribosomal RNA small subunit methyltransferase A; Unreviewed	1.61e-158	100%	Yes	-
MMSYN1_0005	Chromosome segregation protein		- -	-; -; -	-	-	-	-	tr|C7LLN4|C7LLN4_MYCML 1 363 100.000 0.0 100% Hypothetical purine NTPase	0	100%	Yes but general	Yes but general
MMSYN1_0006	gyrB; DNA gyrase subunit B	MF: GO:0000166 nucleotide binding GO:0000287 magnesium ion binding GO:0001882 nucleoside binding GO:0001883 purine nucleoside binding GO:0003674 molecular_function GO:0003824 catalytic activity GO:0003916 DNA topoisomerase activity GO:0003918 DNA topoisomerase type II (ATP-hydrolyzing) activity GO:0005488 binding GO:0005524 ATP binding GO:0008094 DNA-dependent ATPase activity GO:0016462 pyrophosp…	-	gyrB; DNA gyrase negatively supercoils closed circular double- stranded DNA in an ATP-dependent manner and also catalyzes the interconversion of other topological isomers of double-stranded DNA rings, including catenanes and knotted rings; Replication, recombination and repair	2.01302703287e-306	1020.43939209	Yes	-	tr|C7LLN5|C7LLN5_MYCML 1 634 100.000 0.0 100% gyrB; DNA gyrase subunit B; Unreviewed	0.0	100%	Yes	-
MMSYN1_0007	gyrA; DNA gyrase subunit A	CC: GO:0005575 cellular_component GO:0005622 intracellular GO:0005623 cell GO:0005737 cytoplasm GO:0044424 intracellular part GO:0044464 cell part	-	gyrA; DNA gyrase negatively supercoils closed circular double- stranded DNA in an ATP-dependent manner and also catalyzes the interconversion of other topological isomers of double-stranded DNA rings, including catenanes and knotted rings; Replication, recombination and repair	0.0	1201.29321289	Yes	-	tr|C7LLN6|C7LLN6_MYCML 15 834 100.000 0.0 98% gyrA; DNA topoisomerase (ATP-hydrolyzing); Unreviewed	0.0	98%	Yes	-
MMSYN1_0008	Ribose/Galactose ABC transporter, permease	CC: GO:0005575 cellular_component GO:0005623 cell GO:0005886 plasma membrane GO:0016020 membrane GO:0044464 cell part GO:0071944 cell periphery	-	RBSC-2; ABC transporter, permease; Carbohydrate transport and metabolism	4.65795562259e-111	373.594909668	Yes	-	tr|A0A014LZ66|A0A014LZ66_MYCMC 1 325 100.000 6.06e-175 100% Ribose/Galactose ABC transporter, permease component II; Unreviewed	6.06e-175	100%	Yes	-
MMSYN1_0009	Ribose/Galactose ABC transporter, permease	CC: GO:0005575 cellular_component GO:0005623 cell GO:0005886 plasma membrane GO:0016020 membrane GO:0044464 cell part GO:0071944 cell periphery	-	RBSC-1; ABC transporter, permease; Function unknown	2.16714521912e-186	615.297851562	Yes	-	tr|A0A014L3N0|A0A014L3N0_MYCMC 1 855 98.713 0.0 100% Ribose/Galactose ABC transporter, permease component I	0	100%	Yes	-
MMSYN1_0010	Ribose/Galactose ABC transporter, ATP-binding	MF: GO:0003674 molecular_function GO:0005215 transporter activity GO:0005351 sugar:proton symporter activity GO:0005402 cation:sugar symporter activity GO:0008324 cation transmembrane transporter activity GO:0015075 ion transmembrane transporter activity GO:0015144 carbohydrate transmembrane transporter activity GO:0015291 secondary active transmembrane transporter activity GO:0015293 symporter a…	-	rbsA; ABC transporter; Function unknown	6.14648780229e-208	694.762634277	Yes	-	tr|F4MNQ6|F4MNQ6_MYCML 1 538 98.885 0.0 100% Ribose/Galactose ABC transporter, ATP binding component	0	100%	Yes	-
MMSYN1_0011	Ribose/galactose ABC transporter,substrate binding component		-	XYLF; ABC transporter; Function unknown	1.61E-120	405.4167786	Yes	-	tr|F4MNQ7|F4MNQ7_MYCML 1 548 98.540 0.0 100% Ribose/galactose ABC transporter,substrate binding component	0	100%	Yes	-
MMSYN1_0012	metG; Methionine--tRNA ligase	MF: GO:0003674 molecular_function GO:0003824 catalytic activity GO:0004812 aminoacyl-tRNA ligase activity GO:0004825 methionine-tRNA ligase activity GO:0016874 ligase activity GO:0016875 ligase activity, forming carbon-oxygen bonds GO:0016876 ligase activity, forming aminoacyl-tRNA and related compounds BP: GO:0008150 biological_process GO:0008152 metabolic process GO:0040007 growth CC: GO:000557…	map00450 Selenocompound metabolism map00970 Aminoacyl-tRNA biosynthesis	metG; Is required not only for elongation of protein synthesis but also for the initiation of all mRNA translation through initiator tRNA(fMet) aminoacylation; Translation, ribosomal structure and biogenesis	4.00170376967e-194	650.690185547	Yes	-	tr|A0A014NMA2|A0A014NMA2_MYCMC 1 509 98.428 0.0 100% metG; Methionine--tRNA ligase; Unreviewed	0	100%	Yes	-
MMSYN1_0025	rpsR; 30S ribosomal protein S18	MF: GO:0003674 molecular_function GO:0003735 structural constituent of ribosome GO:0005198 structural molecule activity BP: GO:0006412 translation GO:0008150 biological_process GO:0008152 metabolic process GO:0009058 biosynthetic process GO:0009059 macromolecule biosynthetic process GO:0009987 cellular process GO:0010467 gene expression GO:0019538 protein metabolic process GO:0034645 cellular mac…	map03010 Ribosome	rpsR; Binds as a heterodimer with protein S6 to the central domain of the 16S rRNA, where it helps stabilize the platform of the 30S subunit; Translation, ribosomal structure and biogenesis	2.83153122334e-33	116.974334717	Yes	-	tr|A0A014L3P5|A0A014L3P5_MYCMC 19 75 100.000 4.93e-33 76% rpsR; 30S ribosomal protein S18; Unreviewed	4.93e-33	76%	Yes	-
MMSYN1_0026	ssb; single-stranded DNA binding protein		map03030 DNA replication map03430 Mismatch repair map03440 Homologous recombination	SSB; single-stranded DNA-binding protein; Replication, recombination and repair	2.4586254892e-44	153.982757568	Yes	-	tr|F4MNR9|F4MNR9_MYCML 1 146 100.000 3.06e-87 100% ssb; Single-stranded DNA-binding protein	3.06e-87	100%	Yes	-
MMSYN1_0027	rpsF; 30S ribosomal protein S6		map03010 Ribosome	rpsF; Binds together with S18 to 16S ribosomal RNA; Translation, ribosomal structure and biogenesis	3.8474336911e-39	134.777786255	Yes	-	tr|A0A014KST4|A0A014KST4_MYCMC 1 137 100.000 9.15e-93 100% rpsF; 30S ribosomal protein S6; Unreviewed	9.15e-93	100%	Yes	-
MMSYN1_0029	azoR; FMN-dependent NADH-azoreductase azoR		-	AZOR; Catalyzes the reductive cleavage of azo bond in aromatic azo compounds to the corresponding amines. Requires NADH, but not NADPH, as an electron donor for its activity; Lipid transport and metabolism	6.79704E-81	273.4319763	Yes	-	tr|C7LLQ7|C7LLQ7_MYCML 1 199 100.000 6.69e-145 100% azoR; FMN-dependent NADH-azoreductase	6.69E-145	100%	Yes	-
MMSYN1_0030	ABC transporter, ATP-binding protein		-	; abc transporter atp-binding protein; Defense mechanisms	3.30E-139	468.0844421	Yes	-	tr|A0A014L3Q0|A0A014L3Q0_MYCMC 1 344 99.419 0.0 100% ABC Transporter, ATP-Binding protein	0	100%	Yes	-
MMSYN1_0033	Transmembrane protein, likely a protease		- -	-; -; -	-	-	-	-	tr|A0A014NMB9|A0A014NMB9_MYCMC 1 1052 94.392 0.0 100% Uncharacterized protein	0	100%	-	-
MMSYN1_0034	FtsX-like permease		-	; FtsX-like permease family; Defense mechanisms	0	1825.622559	Yes	-	tr|C7LLR2|C7LLR2_MYCML 7 1795 100.000 0.0 100% Efflux ABC transporter, permease protein	0%	100%	Yes but general	-
MMSYN1_0039	ftsH; ATP-dependent zinc-binding metallopeptidase FtsH	CC: GO:0005575 cellular_component GO:0005623 cell GO:0005886 plasma membrane GO:0016020 membrane GO:0044464 cell part GO:0071944 cell periphery	-	FTSH; Acts as a processive, ATP-dependent zinc metallopeptidase for both cytoplasmic and membrane proteins. Plays a role in the quality control of integral membrane proteins; Posttranslational modification, protein turnover, chaperones	9.97E-274	907.7359619	Yes	-	tr|F4MNT2|F4MNT2_MYCML 1 648 99.846 0.0 100% ftsH; ATP-dependent zinc metalloprotease FtsH	0	100%	Yes	-
MMSYN1_0040	tilS; tRNA(Ile)-lysidine synthase	CC: GO:0005575 cellular_component GO:0005622 intracellular GO:0005623 cell GO:0005737 cytoplasm GO:0044424 intracellular part GO:0044464 cell part	-	tilS; Ligates lysine onto the cytidine present at position 34 of the AUA codon-specific tRNA(Ile) that contains the anticodon CAU, in an ATP-dependent manner. Cytidine is converted to lysidine, thus changing the amino acid specificity of the tRNA from methionine to isoleucine; Cell cycle control, cell division, chromosome partitioning	3.05348496264e-98	322.363586426	Yes	-	tr|F4MNT4|F4MNT4_MYCML 0.0 96.259 1 401 100% tilS; tRNA(Ile)-lysidine synthase; Unreviewed	0	100%	Yes	-
MMSYN1_0042	Transcriptional regulator, RpiR family		- -	-; -; -	-	-	-	-	tr|A0A014KSU5|A0A014KSU5_MYCMC 1 275 100.000 0.0 100% Uncharacterized protein	0	100%	-	-
MMSYN1_0043	RNA methyltransferase		map00340 Histidine metabolism map00350 Tyrosine metabolism map00624 Polycyclic aromatic hydrocarbon degradation map01120 Microbial metabolism in diverse environments	YABB; Methyltransferase; Replication, recombination and repair	3.85E-79	268.2395325	Yes	-	tr|A0A014NMD0|A0A014NMD0_MYCMC 1 240 97.917 3.74e-171 100% Methyltransferase	3.74E-171	100%	Yes but general	-
MMSYN1_0044	DNA polymerase III, delta/delta' subunit		map00230 Purine metabolism map00240 Pyrimidine metabolism map01100 Metabolic pathways map03030 DNA replication map03430 Mismatch repair map03440 Homologous recombination	holB; DNA polymerase III subunit delta'; Replication, recombination and repair	1.08590853906e-56	189.425582886	Yes	-	tr|F4MNT7|F4MNT7_MYCML 1 246 99.593 1.23e-148 100% holB; DNA polymerase III delta subunit; Unreviewed	1.23e-148	100%	Yes	-
MMSYN1_0045	tmk; Thymidylate kinase		map00240 Pyrimidine metabolism map01100 Metabolic pathways	tmk; Phosphorylation of dTMP to form dTDP in both de novo and salvage pathways of dTTP synthesis; Nucleotide transport and metabolism	2.05443235458e-77	264.200775146	Yes	-	tr|A0A014L3R4|A0A014L3R4_MYCMC 1 213 99.061 3.75e-141 100% tmk; Thymidylate kinase; Unreviewed	3.75e-141	100%	Yes	-
MMSYN1_0046	recR; Recombination protein RecR	BP: GO:0000731 DNA synthesis involved in DNA repair GO:0006139 nucleobase-containing compound metabolic process GO:0006259 DNA metabolic process GO:0006281 DNA repair GO:0006310 DNA recombination GO:0006725 cellular aromatic compound metabolic process GO:0006807 nitrogen compound metabolic process GO:0006950 response to stress GO:0006974 cellular response to DNA damage stimulus GO:0008150 biologi…	map03440 Homologous recombination	recR; May play a role in DNA repair. It seems to be involved in an RecBC-independent recombinational process of DNA repair; Replication, recombination and repair	1.25581427301e-63	218.567443848	Yes	-	tr|A0A014MET1|A0A014MET1_MYCMC 1 196 99.490 5.46e-136 100% recR; Recombination protein RecR; Unreviewed	5.46e-136	100%	Yes	-
MMSYN1_0047	DNA polymerase III, gamma subunit	BP: GO:0006139 nucleobase-containing compound metabolic process GO:0006259 DNA metabolic process GO:0006725 cellular aromatic compound metabolic process GO:0006807 nitrogen compound metabolic process GO:0008150 biological_process GO:0008152 metabolic process GO:0009987 cellular process GO:0034641 cellular nitrogen compound metabolic process GO:0043170 macromolecule metabolic process GO:0044237 ce…	map00230 Purine metabolism map00240 Pyrimidine metabolism map01100 Metabolic pathways map03030 DNA replication map03430 Mismatch repair map03440 Homologous recombination	dnaX; dna polymerase iii subunits gamma and tau; Replication, recombination and repair	1.91798707006e-164	551.825561523	Yes	-	tr|A0A014KSU9|A0A014KSU9_MYCMC 1 653 95.210 0.0 98% dnaX; DNA polymerase III subunit gamma/tau; Unreviewed	0	98%	Yes	-
MMSYN1_0054	bcp; Bacterioferritin comigratory protein		-	BCPB; alkyl hydroperoxide reductase Thiol specific antioxidant Mal allergen; Posttranslational modification, protein turnover, chaperones	6.72E-38	132.7339325	Yes	-	tr|A0A014NME0|A0A014NME0_MYCMC 1 149 99.329 3.17e-101 100% bcp; Bacterioferritin comigratory protein	3.17E-101	100%	Yes	-
MMSYN1_0060	Transmembrane protein, likely an anion transporter		- -	-; -; -	-	-	-	-	tr|C7LLT6|C7LLT6_MYCML 1 274 100.000 0.0 100% Putative membrane protein	0	100%	Yes but general	Yes but general
MMSYN1_0061	serS; Serine--tRNA ligase	MF: GO:0000287 magnesium ion binding GO:0003674 molecular_function GO:0003824 catalytic activity GO:0004812 aminoacyl-tRNA ligase activity GO:0004828 serine-tRNA ligase activity GO:0005488 binding GO:0016874 ligase activity GO:0016875 ligase activity, forming carbon-oxygen bonds GO:0016876 ligase activity, forming aminoacyl-tRNA and related compounds GO:0043167 ion binding GO:0043169 cation bindi…	map00970 Aminoacyl-tRNA biosynthesis	serS; Catalyzes the attachment of serine to tRNA(Ser). Is also able to aminoacylate tRNA(Sec) with serine, to form the misacylated tRNA L-seryl-tRNA(Sec), which will be further converted into selenocysteinyl-tRNA(Sec); Translation, ribosomal structure and biogenesis	9.79378638419e-170	567.965087891	Yes	-	tr|C7LLT7|C7LLT7_MYCML 1 422 100.000 0.0 100% serS; Serine--tRNA ligase; Unreviewed	0.0	100%	Yes	-
MMSYN1_0063	tRNA-dihydrouridine synthase B	MF: GO:0003674 molecular_function GO:0003824 catalytic activity GO:0016491 oxidoreductase activity GO:0016627 oxidoreductase activity, acting on the CH-CH group of donors GO:0017150 tRNA dihydrouridine synthase activity BP: GO:0002943 tRNA dihydrouridine synthesis GO:0006139 nucleobase-containing compound metabolic process GO:0006396 RNA processing GO:0006399 tRNA metabolic process GO:0006400 tRN…	-	DUSB; Catalyzes the synthesis of dihydrouridine, a modified base found in the D-loop of most tRNAs; Translation, ribosomal structure and biogenesis	3.29E-196	653.59198	Yes	-	tr|Q6MUG3|Q6MUG3_MYCMS 1 324 96.914 0.0 100% tRNA-dihydrouridine synthase	0	100%	Yes but general	-
MMSYN1_0064	lysS; Lysine--tRNA ligase	MF: GO:0003674 molecular_function GO:0003824 catalytic activity GO:0004812 aminoacyl-tRNA ligase activity GO:0004824 lysine-tRNA ligase activity GO:0016874 ligase activity GO:0016875 ligase activity, forming carbon-oxygen bonds GO:0016876 ligase activity, forming aminoacyl-tRNA and related compounds BP: GO:0006082 organic acid metabolic process GO:0006139 nucleobase-containing compound metabolic …	map00970 Aminoacyl-tRNA biosynthesis	lysS; lysyL-tRNA synthetase; Translation, ribosomal structure and biogenesis	3.47889445451e-248	830.097961426	Yes	-	tr|C7LLU0|C7LLU0_MYCML 1 500 100.000 0.0 100% lysS; Lysine--tRNA ligase; Unreviewed	0	100%	Yes	-
MMSYN1_0065	trxA; Thioredoxin		-	TRXA; Thioredoxin; Posttranslational modification, protein turnover, chaperones	1.16E-33	117.8817215	Yes	-	tr|A0A014NMF2|A0A014NMF2_MYCMC 1 102 99.020 9.29e-68 100% trxA; Thioredoxin; Unreviewed	9.29E-68	100%	Yes	-
MMSYN1_0066	Magnesium binding cof-like hydrolase, sugar phosphatase, HAD family		-	; Hydrolase; Function unknown	2.212E-147	492.6854553	Yes but general	-	tr|F4MNV8|F4MNV8_MYCML 1 280 99.643 0.0 100% Uncharacterized protein	0	100%	-	-
MMSYN1_0076	asnS; Asparagine--tRNA ligase	MF: GO:0003674 molecular_function GO:0003824 catalytic activity GO:0004812 aminoacyl-tRNA ligase activity GO:0004816 asparagine-tRNA ligase activity GO:0016874 ligase activity GO:0016875 ligase activity, forming carbon-oxygen bonds GO:0016876 ligase activity, forming aminoacyl-tRNA and related compounds BP: GO:0006082 organic acid metabolic process GO:0006139 nucleobase-containing compound metabo…	map00970 Aminoacyl-tRNA biosynthesis	asnS; asparaginyl-tRNA synthetase; Translation, ribosomal structure and biogenesis	2.646501723e-173	580.738037109	Yes	-	tr|A0A014LZD0|A0A014LZD0_MYCMC 1 454 100.000 0.0 100% asnS; Asparagine--tRNA ligase; Unreviewed	0	100%	Yes	-
MMSYN1_0077	Magnesium binding cof-like hydrolase, sugar phosphatase, HAD family		-	; hydrolase; Function unknown	1.99316E-54	188.0516052	Yes but general	-	tr|A0A014L3T9|A0A014L3T9_MYCMC 1 279 98.566 0.0 100% Uncharacterized protein	0	100%	-	-
MMSYN1_0079	gcp; tRNA N6-adenosine threonylcarbamoyltransferase	MF: GO:0001948 glycoprotein binding GO:0003674 molecular_function GO:0003824 catalytic activity GO:0004175 endopeptidase activity GO:0004222 metalloendopeptidase activity GO:0005488 binding GO:0005515 protein binding GO:0008233 peptidase activity GO:0008237 metallopeptidase activity GO:0016787 hydrolase activity GO:0042802 identical protein binding GO:0070011 peptidase activity, acting on L-amino…	-	gcp; Required for the formation of a threonylcarbamoyl group on adenosine at position 37 (t(6)A37) in tRNAs that read codons beginning with adenine; Posttranslational modification, protein turnover, chaperones	2.39767209107e-139	469.431915283	Yes	-	tr|A0A014KSX9|A0A014KSX9_MYCMC 0.0 99.686 1 318 100% gcp; tRNA N6-adenosine threonylcarbamoyltransferase; Unreviewed	0	100%	Yes	-
MMSYN1_0080	Ribosomal protein		- -	-; -; -	-	-	-	-	tr|A0A014NMG4|A0A014NMG4_MYCMC 1 73 100.000 5.03e-47 100% Uncharacterized protein	5.03E-47	100%	-	-
MMSYN1_0081	trmE; tRNA modification GTPase	MF: GO:0000166 nucleotide binding GO:0001882 nucleoside binding GO:0001883 purine nucleoside binding GO:0003674 molecular_function GO:0003824 catalytic activity GO:0003924 GTPase activity GO:0005488 binding GO:0005525 GTP binding GO:0016462 pyrophosphatase activity GO:0016787 hydrolase activity GO:0016817 hydrolase activity, acting on acid anhydrides GO:0016818 hydrolase activity, acting on acid …	-	mnmE; Exhibits a very high intrinsic GTPase hydrolysis rate. Involved in the addition of a carboxymethylaminomethyl (cmnm) group at the wobble position (U34) of certain tRNAs, forming tRNA- cmnm(5)s(2)U34; Function unknown	3.79719353345e-134	451.301940918	Yes	-	tr|C7LLV2|C7LLV2_MYCML 0.0 100.000 1 452 100% trmE; tRNA modification GTPase MnmE; Unreviewed	0	100%	Yes	-
MMSYN1_0082	rpsT; 30S ribosomal protein S20		map03010 Ribosome	rpsT; Binds directly to 16S ribosomal RNA; Translation, ribosomal structure and biogenesis	8.312701374e-32	112.610488892	Yes	-	tr|L5LA46|L5LA46_9MOLU 1 81 100.000 5.16e-48 100% rpsT; 30S ribosomal protein S20; Unreviewed	5.16e-48	100%	Yes	-
MMSYN1_0094	Transmembrane protein, likely a cation transporter		- -	-; -; -	-	-	-	-	tr|A0A014NPH1|A0A014NPH1_MYCMC 9 246 100.000 6.90e-143 100% Uncharacterized protein	6.9E-143	100%	-	-
MMSYN1_0095	secA; Protein translocase subunit SecA	MF: GO:0000166 nucleotide binding GO:0001882 nucleoside binding GO:0001883 purine nucleoside binding GO:0003674 molecular_function GO:0003824 catalytic activity GO:0005488 binding GO:0005524 ATP binding GO:0016462 pyrophosphatase activity GO:0016787 hydrolase activity GO:0016817 hydrolase activity, acting on acid anhydrides GO:0016818 hydrolase activity, acting on acid anhydrides, in phosphorus-c…	map03060 Protein export map03070 Bacterial secretion system	secA; Part of the Sec protein translocase complex. Interacts with the SecYEG preprotein conducting channel. Has a central role in coupling the hydrolysis of ATP to the transfer of proteins into and across the cell membrane, serving as an ATP-driven molecular motor driving the stepwise translocation of polypeptide chains across the membrane; Intracellular trafficking, secretion, and vesicular tran…	0.0	1202.80944824	Yes	-	tr|F4MNY3|F4MNY3_MYCML 1 944 99.682 0.0 100% secA; Protein translocase subunit SecA; Unreviewed	0	100%	Yes	-
MMSYN1_0097	5'-3' exonuclease		map00230 Purine metabolism map00240 Pyrimidine metabolism map01100 Metabolic pathways map03030 DNA replication map03410 Base excision repair map03420 Nucleotide excision repair map03440 Homologous recombination	; dna polymerase I; Replication, recombination and repair	1.75E-82	281.0953674	Yes but general	-	tr|C7LLW8|C7LLW8_MYCML 1 303 100.000 0.0 100% DNA polymerase I, 5'-3' exonuclease	0	100%	Yes	-
MMSYN1_0105	xseB; Exodeoxyribonuclease 7 small subunit	CC: GO:0005575 cellular_component GO:0005622 intracellular GO:0005623 cell GO:0005737 cytoplasm GO:0044424 intracellular part GO:0044464 cell part	map03430 Mismatch repair	XSEB; Bidirectionally degrades single-stranded DNA into large acid-insoluble oligonucleotides, which are then degraded further into small acid-soluble oligonucleotides; Replication, recombination and repair	1.18E-39	137.0504456	Yes	-	tr|A0A014MF44|A0A014MF44_MYCMC 1 71 98.592 3.81e-40 100% xseB; Exodeoxyribonuclease 7 small subunit; Unreviewed	3.81E-40	100%	Yes	-
MMSYN1_0106	xseA; Exodeoxyribonuclease 7 large subunit	MF: GO:0003674 molecular_function GO:0003824 catalytic activity GO:0004518 nuclease activity GO:0004527 exonuclease activity GO:0004529 exodeoxyribonuclease activity GO:0004536 deoxyribonuclease activity GO:0008855 exodeoxyribonuclease VII activity GO:0016787 hydrolase activity GO:0016788 hydrolase activity, acting on ester bonds GO:0016796 exonuclease activity, active with either ribo- or deoxyr…	map03430 Mismatch repair	XSEA; Bidirectionally degrades single-stranded DNA into large acid-insoluble oligonucleotides, which are then degraded further into small acid-soluble oligonucleotides; Replication, recombination and repair	8.74E-137	459.6200562	Yes	-	tr|A0A014L425|A0A014L425_MYCMC 1 469 99.147 0.0 100% xseA; Exodeoxyribonuclease 7 large subunit; Unreviewed	0	100%	Yes	-
MMSYN1_0107	nusB; Transcription antitermination protein NusB		-	nusB; transcription antitermination factor nusb; Transcription	9.47094818957e-40	138.603439331	Yes	-	tr|A0A014LZL6|A0A014LZL6_MYCMC 1 132 100.000 1.49e-89 100% nusB; Transcription antitermination protein NusB; Unreviewed	1.49e-89	100%	Yes	-
MMSYN1_0108	Lipoprotein, putative		- -	-; -; -	-	-	-	-	tr|F4MNZ6|F4MNZ6_MYCML 1 330 94.848 7.22e-171 89% Uncharacterized protein	7.22E-171	89%	-	-
MMSYN1_0109	nfo; Endonuclease IV		map03410 Base excision repair	NFO; Endonuclease IV plays a role in DNA repair. It cleaves phosphodiester bonds at apurinic or apyrimidinic sites (AP sites) to produce new 5'-ends that are base-free deoxyribose 5-phosphate residues. It preferentially attacks modified AP sites created by bleomycin and neocarzinostatin; Replication, recombination and repair	4.95E-98	330.672821	Yes	-	tr|F4MNZ7|F4MNZ7_MYCML 1 289 98.962 0.0 100% nfo; Probable endonuclease 4	0	100%	Yes	-
MMSYN1_0113	Glycosyltransferase		-	glycosyl transferase; Cell wall/membrane/envelope biogenesis	8.86335154782e-142	475.64956665	Yes	-	tr|C7LLY3|C7LLY3_MYCML 1 414 100.000 0.0 100% Glycosyltransferase	0	100%	Yes	-
MMSYN1_0114	Nucleotide-diphospho-sugar transferase		-	Glycosyl transferase family 2; Cell wall/membrane/envelope biogenesis	4.91415637625e-102	338.008911133	Yes	-	tr|F4MP02|F4MP02_MYCML 1 306 98.039 0.0 100% cps; Glycosyltransferase	0	100%	Yes	-
MMSYN1_0115	galU; UTP glucose 1 phosphate uridylyltransferase		-	UTP-glucose-1-phosphate uridylyltransferase; Cell wall/membrane/envelope biogenesis	1.41915741991e-118	398.252258301	Yes	-	tr|F4MP03|F4MP03_MYCML 1 290 99.310 0.0 100% galU; UTP glucose 1 phosphate uridylyltransferase	0	100%	Yes	-
MMSYN1_0116	Transmembrane protein, not a transporter		- -	-; -; -	-	-	-	-	tr|Q6MUC1|Q6MUC1_MYCMS 1 146 94.521 8.10e-72 100% Hypothetical transmembrane protein	8.1E-72	100%	Yes	-
MMSYN1_0117	plsY; Glycerol-3-phosphate acyltransferase	CC: GO:0005575 cellular_component GO:0005623 cell GO:0005886 plasma membrane GO:0016020 membrane GO:0044464 cell part GO:0071944 cell periphery	map00561 Glycerolipid metabolism map00564 Glycerophospholipid metabolism map01100 Metabolic pathways	plsY; Catalyzes the transfer of an acyl group from acyl- phosphate (acyl-PO(4)) to glycerol-3-phosphate (G3P) to form lysophosphatidic acid (LPA). This enzyme utilizes acyl-phosphate as fatty acyl donor, but not acyl-CoA or acyl-ACP; Function unknown	6.1584462775e-77	260.720123291	Yes	-	tr|C7LLY7|C7LLY7_MYCML 1 253 100.000 1.69e-150 100% plsY; Glycerol-3-phosphate acyltransferase; Unreviewed	1.69e-150	100%	Yes	-
MMSYN1_0126	gltX; Glutamate--tRNA ligase	CC: GO:0005575 cellular_component GO:0005622 intracellular GO:0005623 cell GO:0005737 cytoplasm GO:0005886 plasma membrane GO:0016020 membrane GO:0044424 intracellular part GO:0044464 cell part GO:0071944 cell periphery	map00860 Porphyrin and chlorophyll metabolism map00970 Aminoacyl-tRNA biosynthesis map01100 Metabolic pathways map01110 Biosynthesis of secondary metabolites	gltX; Catalyzes the attachment of glutamate to tRNA(Glu) in a two-step reaction glutamate is first activated by ATP to form Glu-AMP and then transferred to the acceptor end of tRNA(Glu); Translation, ribosomal structure and biogenesis	5.80577501225e-219	730.708190918	Yes	-	tr|C7LLZ6|C7LLZ6_MYCML 1 483 100.000 0.0 100% gltX; Glutamate--tRNA ligase; Unreviewed	0	100%	Yes	-
MMSYN1_0127	HD domain phosphohydrolase		-	YWFO; Phosphohydrolase; Function unknown	1.1194E-106	360.8751221	Yes	-	tr|C7LLZ7|C7LLZ7_MYCML 1 404 100.000 0.0 100% HD domain protein	0	100%	Yes	-
MMSYN1_0128	DNA-directed RNA polymerase delta subunit		map00230 Purine metabolism map00240 Pyrimidine metabolism map01100 Metabolic pathways map03020 RNA polymerase	Pfam:RNA_pol_delta; Nucleotide transport and metabolism	1.64677279124e-69	235.664215088	Yes	-	tr|C7LLZ8|C7LLZ8_MYCML 1 114 100.000 2.26e-60 80% Uncharacterized protein; Unreviewed	2.26e-60	80%	-	-
MMSYN1_0129	pyrG; CTP synthase	MF: GO:0003674 molecular_function GO:0003824 catalytic activity GO:0003883 CTP synthase activity GO:0016874 ligase activity GO:0016879 ligase activity, forming carbon-nitrogen bonds BP: GO:0006139 nucleobase-containing compound metabolic process GO:0006213 pyrimidine nucleoside metabolic process GO:0006220 pyrimidine nucleotide metabolic process GO:0006221 pyrimidine nucleotide biosynthetic proce…	map00240 Pyrimidine metabolism map01100 Metabolic pathways	pyrG; Catalyzes the ATP-dependent amination of UTP to CTP with either L-glutamine or ammonia as the source of nitrogen; Nucleotide transport and metabolism	8.52377644765e-243	809.772460938	Yes	-	tr|C7LLZ9|C7LLZ9_MYCML 1 532 100.000 0.0 100% pyrG; CTP synthase; Unreviewed	0.0	100%	Yes	-
MMSYN1_0131	fba; Fructose-1,6-bisphosphate aldolase		map00010 Glycolysis / Gluconeogenesis map00030 Pentose phosphate pathway map00051 Fructose and mannose metabolism map00562 Inositol phosphate metabolism map00680 Methane metabolism map00710 Carbon fixation in photosynthetic organisms map01100 Metabolic pathways map01110 Biosynthesis of secondary metabolites map01120 Microbial metabolism in diverse environments map01230 Biosynthesis of amino acids	FBA; aldolase; Carbohydrate transport and metabolism	8.15E-143	477.5232544	Yes	-	tr|C7LM01|C7LM01_MYCML 1 297 100.000 0.0 100% fba; Fructose-1,6-bisphosphate aldolase, class II; Unreviewed	0	100%	Yes	-
MMSYN1_0132	ATPase, AAA family		-	; AAA family; Posttranslational modification, protein turnover, chaperones	1.3751E-147	494.4378967	Yes	-	tr|C7LM02|C7LM02_MYCML 1 353 100.000 0.0 100% AAA family ATPase	0	100%	Yes	-
MMSYN1_0133	Subtilisin-like 1 serine protease		-	; peptidase S8 and S53, subtilisin, kexin, sedolisin; Posttranslational modification, protein turnover, chaperones	4.7402E-209	699.1571655	Yes but general	-	tr|C7LM03|C7LM03_MYCML 1 757 100.000 0.0 100% Uncharacterized protein	0	100%	-	-
MMSYN1_0137	rpmE; 50S ribosomal protein L31		map03010 Ribosome	rpmE; 50s ribosomal protein l31; Translation, ribosomal structure and biogenesis	1.03183799539e-30	108.0887146	Yes	-	tr|C7LM07|C7LM07_MYCML 1 73 100.000 1.52e-48 79% rpmE; 50S ribosomal protein L31; Unreviewed	1.52e-48	79%	Yes	-
MMSYN1_0138	Possible ABC transporter, ATP-binding protein		-	; NA; Function unknown	4.0713747922e-315	1049.254028	-	-	tr|C7LM08|C7LM08_MYCML 1 632 100.000 0.0 100% Uncharacterized protein	0	100%	-	-
MMSYN1_0139	Manganese binding DHH-family phosphoesterase		-	MGPA2; DHH family; Function unknown	9.176E-127	425.3499451	Yes	-	tr|C7LM09|C7LM09_MYCML 17 316 100.000 0.0 95% DHH family protein	0	95%	Yes	-
MMSYN1_0140	tdk; Thymidine kinase	CC: GO:0005575 cellular_component GO:0005622 intracellular GO:0005623 cell GO:0005737 cytoplasm GO:0044424 intracellular part GO:0044464 cell part	map00240 Pyrimidine metabolism map00983 Drug metabolism - other enzymes map01100 Metabolic pathways	tdk; thymidine kinase; Nucleotide transport and metabolism	4.2539957633e-79	269.09197998	Yes	-	tr|C7LM10|C7LM10_MYCML 1 209 100.000 1.89e-140 100% tdk; Thymidine kinase	1.89e-140	100%	Yes	-
MMSYN1_0141	prfA; Peptide chain release factor 1	MF: GO:0003674 molecular_function GO:0003676 nucleic acid binding GO:0003723 RNA binding GO:0003747 translation release factor activity GO:0005488 binding GO:0008079 translation termination factor activity GO:0008135 translation factor activity, RNA binding GO:0016149 translation release factor activity, codon specific GO:0043021 ribonucleoprotein complex binding GO:0043022 ribosome binding GO:00…	-	prfA; Peptide chain release factor 1 directs the termination of translation in response to the peptide chain termination codons UAG and UAA; Translation, ribosomal structure and biogenesis	1.47894145415e-150	503.919403076	Yes	-	tr|C7LM11|C7LM11_MYCML 1 364 100.000 0.0 100% prfA; Peptide chain release factor 1; Unreviewed	0	100%	Yes	-
MMSYN1_0142	prmC; Release factor glutamine methyltransferase		-	hemK; Methyltransferase; Translation, ribosomal structure and biogenesis	6.64815969792e-74	251.89604187	Yes	-	tr|C7LM12|C7LM12_MYCML 1 282 100.000 0.0 100% prmC; Release factor glutamine methyltransferase; Unreviewed	0.0	100%	Yes	-
MMSYN1_0143	Transmembrane protein, likely an anion transporter		-	; NA; Function unknown	2.0853E-247	824.809021	-	-	tr|C7LM13|C7LM13_MYCML 17 490 100.000 0.0 97% Putative membrane protein	0	97%	Yes but general	Yes but general
MMSYN1_0144	tRNA threonylcarbamoyl adenosine modification protein, Sua5/YciO/YrdC/YwlC family		-	Telomere recombination; Function unknown	2.88464505798e-90	303.353393555	Yes but general	-	tr|C7LM14|C7LM14_MYCML 1.91e-100 100.000 1 153 92% Uncharacterized protein; Unreviewed			-	-
MMSYN1_0145	Acetyltransferase		-	; NA; Function unknown	2.0749E-169	565.3134766	-	-	tr|C7LM15|C7LM15_MYCML 1 304 100.000 0.0 100% Uncharacterized protein	0	100%	-	-
MMSYN1_0146	Transmembrane protein, not a transporter		- -	-; -; -	-	-	-	-	tr|C7LM16|C7LM16_MYCML 1 235 100.000 3.61e-135 100% Uncharacterized protein	3.61E-135	100%	-	-
MMSYN1_0147	cls; Cardiolipin synthetase		map00564 Glycerophospholipid metabolism map01100 Metabolic pathways	cls; Catalyzes the reversible phosphatidyl group transfer from one phosphatidylglycerol molecule to another to form cardiolipin (CL) (diphosphatidylglycerol) and glycerol; Lipid transport and metabolism	4.40108049408e-178	595.837463379	Yes	-	tr|C7LM17|C7LM17_MYCML 1 509 100.000 0.0 100% Cardiolipin synthetase; Unreviewed	0.0	100%	Yes	-
MMSYN1_0148	rpsL; 30S ribosomal protein S12	MF: GO:0003674 molecular_function GO:0003676 nucleic acid binding GO:0003723 RNA binding GO:0003735 structural constituent of ribosome GO:0005198 structural molecule activity GO:0005488 binding GO:0019843 rRNA binding GO:0034336 misfolded RNA binding GO:0097159 organic cyclic compound binding GO:1901363 heterocyclic compound binding BP: GO:0000372 Group I intron splicing GO:0000375 RNA splicing, …	map03010 Ribosome	rpsL; Interacts with and stabilizes bases of the 16S rRNA that are involved in tRNA selection in the A site and with the mRNA backbone. Located at the interface of the 30S and 50S subunits, it traverses the body of the 30S subunit contacting proteins on the other side and probably holding the rRNA structure together. The combined cluster of proteins S8, S12 and S17 appears to hold together the sh…	9.93246674322e-69	233.022979736	Yes	-	tr|C7LM18|C7LM18_MYCML 1 139 100.000 1.66e-95 100% rpsL; 30S ribosomal protein S12; Unreviewed	1.66e-95	100%	Yes	-
MMSYN1_0149	rpsG; 30S ribosomal protein S7	MF: GO:0003674 molecular_function GO:0003676 nucleic acid binding GO:0003723 RNA binding GO:0003729 mRNA binding GO:0003735 structural constituent of ribosome GO:0005198 structural molecule activity GO:0005488 binding GO:0019843 rRNA binding GO:0097159 organic cyclic compound binding GO:1901363 heterocyclic compound binding BP: GO:0000028 ribosomal small subunit assembly GO:0006412 translation GO…	map03010 Ribosome	rpsG; One of the primary rRNA binding proteins, it binds directly to 16S rRNA where it nucleates assembly of the head domain of the 30S subunit; Translation, ribosomal structure and biogenesis	2.1006076735e-70	238.417724609	Yes	-	tr|C7LM19|C7LM19_MYCML 1 155 99.355 2.05e-107 100% rpsG; 30S ribosomal protein S7; Unreviewed	2.05e-107	100%	Yes	-
MMSYN1_0150	fusA; Elongation factor G	MF: GO:0003674 molecular_function GO:0003676 nucleic acid binding GO:0003723 RNA binding GO:0003746 translation elongation factor activity GO:0005488 binding GO:0008135 translation factor activity, RNA binding GO:0097159 organic cyclic compound binding GO:1901363 heterocyclic compound binding BP: GO:0006412 translation GO:0006414 translational elongation GO:0008150 biological_process GO:0008152 m…	-	fusA; Catalyzes the GTP-dependent ribosomal translocation step during translation elongation; Translation, ribosomal structure and biogenesis	0.0	1316.75976562	Yes	-	tr|C7LM20|C7LM20_MYCML 1 689 100.000 0.0 100% fusA; Elongation factor G; Unreviewed	0.0	100%	Yes	-
MMSYN1_0151	tuf; Elongation factor Tu	BP: GO:0001666 response to hypoxia GO:0006950 response to stress GO:0008150 biological_process GO:0009628 response to abiotic stimulus GO:0010035 response to inorganic substance GO:0010038 response to metal ion GO:0010039 response to iron ion GO:0036293 response to decreased oxygen levels GO:0040007 growth GO:0042221 response to chemical GO:0050896 response to stimulus GO:0070482 response to oxyg…	map04626 Plant-pathogen interaction	tuf; This protein promotes the GTP-dependent binding of aminoacyl-tRNA to the A-site of ribosomes during protein biosynthesis; Translation, ribosomal structure and biogenesis	6.29237893792e-221	736.086608887	Yes	-	tr|C7LM21|C7LM21_MYCML 1 395 100.000 0.0 100% tuf; Elongation factor Tu; Unreviewed	0	100%	Yes	-
MMSYN1_0154	Leucyl aminopeptidase		map00480 Glutathione metabolism map01100 Metabolic pathways	aminopeptidase; Amino acid transport and metabolism	1.4498682008e-177	594.274108887	Yes	-	tr|C7LM24|C7LM24_MYCML 1 451 100.000 0.0 100% Leucyl aminopeptidase; Unreviewed	0	100%	Yes	-
MMSYN1_0163	alaS; Alanine--tRNA ligase	MF: GO:0001071 nucleic acid binding transcription factor activity GO:0001130 bacterial-type RNA polymerase transcription factor activity, sequence-specific DNA binding GO:0001131 transcription factor activity, bacterial-type RNA polymerase core promoter proximal region sequence-specific binding GO:0001141 transcriptional repressor activity, bacterial-type RNA polymerase core promoter proximal reg…	map00970 Aminoacyl-tRNA biosynthesis	alaS; Catalyzes the attachment of alanine to tRNA(Ala) in a two-step reaction alanine is first activated by ATP to form Ala- AMP and then transferred to the acceptor end of tRNA(Ala); Translation, ribosomal structure and biogenesis	1.13137820965e-283	946.593566895	Yes	-	tr|F4MP51|F4MP51_MYCML 1 896 99.107 0.0 100% alaS; Alanine--tRNA ligase; Unreviewed	0.0	100%	Yes	-
MMSYN1_0164	Transmembrane protein, likely an ion transporter		-	; NA; Function unknown	1.62946E-79	268.3297424	-	-	tr|A0A014MFB4|A0A014MFB4_MYCMC 1 148 100.000 1.22e-92 90% Uncharacterized protein	1.22E-92	90%	-	-
MMSYN1_0165	oppB; Oligopeptide ABC transporter, permease	CC: GO:0005575 cellular_component GO:0005623 cell GO:0005886 plasma membrane GO:0016020 membrane GO:0044464 cell part GO:0071944 cell periphery	map02010 ABC transporters	OPPB; ABC transporter (Permease; Amino acid transport and metabolism	1.85E-104	352.3016663	Yes	-	tr|C7LM32|C7LM32_MYCML 1 414 100.000 0.0 100% Oligopeptide ABC transporter, permease component	0	100%	Yes	-
MMSYN1_0166	oppC; Oligopeptide ABC transporter, permease	CC: GO:0005575 cellular_component GO:0016020 membrane	map02010 ABC transporters	; transport system permease protein; Amino acid transport and metabolism	1.67E-146	490.4687195	Yes but general	-	tr|C7LM33|C7LM33_MYCML 1 336 100.000 0.0 100% Oligopeptide ABC transporter, permease component I	0	100%	Yes	-
MMSYN1_0167	oppD; Oligopeptide ABC transporter, ATP-binding protein	CC: GO:0005575 cellular_component GO:0005623 cell GO:0005886 plasma membrane GO:0016020 membrane GO:0044464 cell part GO:0071944 cell periphery	map02010 ABC transporters	OPPD; oligopeptide abc transporter atp-binding protein; Amino acid transport and metabolism	4.43E-175	586.6296997	Yes	-	tr|C7LM34|C7LM34_MYCML 1 566 100.000 0.0 100% Oligopeptide ABC transporter, ATP-binding component	0	100%	Yes	-
MMSYN1_0168	oppF; Oligopeptide ABC transporter, ATP-binding protein	CC: GO:0005575 cellular_component GO:0005623 cell GO:0005886 plasma membrane GO:0016020 membrane GO:0044464 cell part GO:0071944 cell periphery	map02010 ABC transporters	OPPF; abc transporter atp-binding protein; Defense mechanisms	1.05E-151	488.8162231	Yes	-	tr|C7LM35|C7LM35_MYCML 1 622 100.000 0.0 100% ABC transporter, ATP-binding protein, putative; Unreviewed	0	100%	Yes but not substrate	-
MMSYN1_0169	oppA; Oligopeptide binding protein		map02010 ABC transporters	; Oligopeptide abc transporter; Amino acid transport and metabolism	0	1720.869995	Yes but general	-	tr|C7LM36|C7LM36_MYCML 1 1033 100.000 0.0 100% Putative lipoprotein	0	100%	Yes but general	-
MMSYN1_0195	potCD; Spermidine/putrescine ABC transporter, permease and binding domains	CC: GO:0005575 cellular_component GO:0005623 cell GO:0005886 plasma membrane GO:0016020 membrane GO:0044464 cell part GO:0071944 cell periphery	map02010 ABC transporters	POTC; putrescine abc transporter; Inorganic ion transport and metabolism	1.0841E-250	824.3886719	Yes	-	tr|A0A014NN83|A0A014NN83_MYCMC 1 1036 98.456 0.0 100% potCD; Spermidine/putrescine ABC transporter, permease and substrate-binding component	0	100%	Yes	-
MMSYN1_0196	potB; Spermidine/putrescine ABC transporter, permease subunit	CC: GO:0005575 cellular_component GO:0016020 membrane	map02010 ABC transporters	POTB; spermidine putrescine ABC transporter (Permease; Amino acid transport and metabolism	1.39E-95	322.5435791	Yes	-	tr|A0A014KTQ6|A0A014KTQ6_MYCMC 1 330 99.394 0.0 100% potB; Spermidine/putrescine ABC transporter permease component; Unreviewed	0	100%	Yes	-
MMSYN1_0197	potA; Spermidine/putrescine ABC transporter, ATP-binding subunit	CC: GO:0005575 cellular_component GO:0005623 cell GO:0005886 plasma membrane GO:0016020 membrane GO:0044464 cell part GO:0071944 cell periphery	map02010 ABC transporters	POTA; Part of the ABC transporter complex PotABCD involved in spermidine putrescine import. Responsible for energy coupling to the transport system; Amino acid transport and metabolism	8.08E-163	546.2373657	Yes	-	tr|A0A078N0S3|A0A078N0S3_MYCCC 1 351 100.000 0.0 100% potA; Spermidine/putrescine import ATP-binding protein PotA; Unreviewed	0	100%	Yes	-
MMSYN1_0198	rplT; 50S ribosomal protein L20	MF: GO:0000900 translation repressor activity, nucleic acid binding GO:0003674 molecular_function GO:0003676 nucleic acid binding GO:0003735 structural constituent of ribosome GO:0005198 structural molecule activity GO:0005488 binding GO:0030371 translation repressor activity GO:0045182 translation regulator activity GO:0090079 translation regulator activity, nucleic acid binding GO:0097159 organ…	map03010 Ribosome	rplT; Binds directly to 23S ribosomal RNA and is necessary for the in vitro assembly process of the 50S ribosomal subunit; Translation, ribosomal structure and biogenesis	3.2636257756e-59	204.041976929	Yes	-	tr|A0A084ERG8|A0A084ERG8_MYCCA 1 119 100.000 1.21e-80 100% rpiT; 50S ribosomal protein L20; Unreviewed	1.21e-80	100%	Yes	-
MMSYN1_0199	rpmI; 50S ribosomal protein L35		map03010 Ribosome	rpmI; 50s ribosomal protein L35; Translation, ribosomal structure and biogenesis	2.96092932257e-27	97.8295516968	Yes	-	tr|A0A078MW48|A0A078MW48_MYCCC 1 63 100.000 2.60e-35 100% rpmI; 50S ribosomal protein L35; Unreviewed	2.60e-35	100%	Yes	-
MMSYN1_0200	infC; Translation initiation factor IF-3	CC: GO:0005575 cellular_component GO:0005622 intracellular GO:0005623 cell GO:0005737 cytoplasm GO:0044424 intracellular part GO:0044464 cell part	-	infC; IF-3 binds to the 30S ribosomal subunit and shifts the equilibrum between 70S ribosomes and their 50S and 30S subunits in favor of the free subunits, thus enhancing the availability of 30S subunits on which protein synthesis initiation begins; Translation, ribosomal structure and biogenesis	7.24375931947e-62	213.123184204	Yes	-	tr|A0A0F2BMJ8|A0A0F2BMJ8_MYCMY 1 181 100.000 5.95e-128 100% infC; Translation initiation factor IF-3; Unreviewed	5.95e-128	100%	Yes	-
MMSYN1_0201	pdf; Peptide deformylase		-	def; Removes the formyl group from the N-terminal Met of newly synthesized proteins. Requires at least a dipeptide for an efficient rate of reaction. N-terminal L-methionine is a prerequisite for activity but the enzyme has broad specificity at other positions; Translation, ribosomal structure and biogenesis	9.86131947219e-68	230.332336426	Yes	-	tr|A0A014KTQ1|A0A014KTQ1_MYCMC 1 200 99.500 2.72e-139 100% pdf; Peptide deformylase; Unreviewed	2.72e-139	100%	Yes	-
MMSYN1_0202	rsmD; 16S rRNA (guanine(966)-N(2))-methyltransferase	MF: GO:0003674 molecular_function GO:0003824 catalytic activity GO:0008168 methyltransferase activity GO:0008170 N-methyltransferase activity GO:0008173 RNA methyltransferase activity GO:0008649 rRNA methyltransferase activity GO:0008757 S-adenosylmethionine-dependent methyltransferase activity GO:0008990 rRNA (guanine-N2-)-methyltransferase activity GO:0016435 rRNA (guanine) methyltransferase ac…	map00340 Histidine metabolism map00350 Tyrosine metabolism map00624 Polycyclic aromatic hydrocarbon degradation map01120 Microbial metabolism in diverse environments	rsmD; methyltransferase; Replication, recombination and repair	1.30770212195e-44	155.809890747	Yes	-	tr|C7LM67|C7LM67_MYCML 1 185 100.000 5.74e-101 100% Methyltransferase; Unreviewed	5.74e-101	100%	Yes but general	-
MMSYN1_0203	gmk; Guanylate kinase	MF: GO:0000166 nucleotide binding GO:0000287 magnesium ion binding GO:0001882 nucleoside binding GO:0001883 purine nucleoside binding GO:0003674 molecular_function GO:0003824 catalytic activity GO:0004017 adenylate kinase activity GO:0004385 guanylate kinase activity GO:0005488 binding GO:0005524 ATP binding GO:0016301 kinase activity GO:0016740 transferase activity GO:0016772 transferase activit…	map00230 Purine metabolism map01100 Metabolic pathways	gmk; Essential for recycling GMP and indirectly, cGMP; Nucleotide transport and metabolism	1.48614335901e-96	326.497070312	Yes	-	tr|C7LM68|C7LM68_MYCML 1 297 100.000 0.0 100% gmk; Guanylate kinase	0.0	100%	Yes	-
MMSYN1_0213	eno; Enolase	CC: GO:0005575 cellular_component GO:0005576 extracellular region GO:0005622 intracellular GO:0005623 cell GO:0005737 cytoplasm GO:0009986 cell surface GO:0044424 intracellular part GO:0044464 cell part	map00010 Glycolysis / Gluconeogenesis map00680 Methane metabolism map01100 Metabolic pathways map01110 Biosynthesis of secondary metabolites map01120 Microbial metabolism in diverse environments map01230 Biosynthesis of amino acids map03018 RNA degradation map04066 HIF-1 signaling pathway	ENO; Catalyzes the reversible conversion of 2- phosphoglycerate into phosphoenolpyruvate. It is essential for the degradation of carbohydrates via glycolysis; Carbohydrate transport and metabolism	1.72E-214	715.6242676	Yes	-	tr|C7LM77|C7LM77_MYCML 1 451 100.000 0.0 100% eno; Enolase; Unreviewed	0	100%	Yes	-
MMSYN1_0214	PAP2 superfamily protein		-	acidPPc; Function unknown	4.7331821961e-134	448.951873779	Yes	-	tr|C7LM78|C7LM78_MYCML 1 273 100.000 4.09e-109 100% PAP2 superfamily domain membrane protein; Unreviewed	4.09e-109	100%	Yes	-
MMSYN1_0215	YqgF/RNase H-like domain protein	CC: GO:0005575 cellular_component GO:0005622 intracellular GO:0005623 cell GO:0005737 cytoplasm GO:0044424 intracellular part GO:0044464 cell part	-	RUVX; Could be a nuclease that resolves Holliday junction intermediates in genetic recombination; Replication, recombination and repair	4.72277E-36	127.2711334	Yes	-	tr|C7LM79|C7LM79_MYCML 1 143 100.000 1.99e-98 100% Putative pre-16S rRNA nuclease	1.99E-98	100%	Yes	-
MMSYN1_0216	hpt; Hypoxanthine phosphoribosyltransferase	CC: GO:0005575 cellular_component GO:0005622 intracellular GO:0005623 cell GO:0005737 cytoplasm GO:0044424 intracellular part GO:0044464 cell part	map00230 Purine metabolism map00983 Drug metabolism - other enzymes map01100 Metabolic pathways map01110 Biosynthesis of secondary metabolites	hpt; hypoxanthine phosphoribosyltransferase; Nucleotide transport and metabolism	1.23751392528e-58	201.358276367	Yes	-	tr|C7LM80|C7LM80_MYCML 1 190 100.000 1.46e-137 100% hpt_1; Hypoxanthine phosphoribosyltransferase; Unreviewed	1.46e-137	100%	Yes	-
MMSYN1_0218	glpK; Glycerol kinase		map00561 Glycerolipid metabolism map01100 Metabolic pathways map03320 PPAR signaling pathway map04626 Plant-pathogen interaction	glpK; Key enzyme in the regulation of glycerol uptake and metabolism; Energy production and conversion	1.31E-224	748.989013672	Yes	-	tr|F4MPH6|F4MPH6_MYCML 1 505 100.000 0.0 100% glpK; Glycerol kinase; Unreviewed	0	100%	Yes	-
MMSYN1_0220	pfkA; ATP-dependent 6-phosphofructokinase	CC: GO:0005575 cellular_component GO:0005622 intracellular GO:0005623 cell GO:0005737 cytoplasm GO:0044424 intracellular part GO:0044464 cell part	map00010 Glycolysis / Gluconeogenesis map00030 Pentose phosphate pathway map00051 Fructose and mannose metabolism map00052 Galactose metabolism map00680 Methane metabolism map01100 Metabolic pathways map01110 Biosynthesis of secondary metabolites map01120 Microbial metabolism in diverse environments map01230 Biosynthesis of amino acids	PFKA; 6-phosphofructokinase (EC 2.7.1.11); Carbohydrate transport and metabolism	8.15E-136	456.412384	Yes	-	tr|C7LM84|C7LM84_MYCML 1 326 100.000 0.0 100% pfkA; ATP-dependent 6-phosphofructokinase; Unreviewed	0	100%	Yes	-
MMSYN1_0221	pyk; Pyruvate kinase		map00010 Glycolysis / Gluconeogenesis map00230 Purine metabolism map00620 Pyruvate metabolism map00710 Carbon fixation in photosynthetic organisms map01100 Metabolic pathways map01110 Biosynthesis of secondary metabolites map01120 Microbial metabolism in diverse environments map01230 Biosynthesis of amino acids map04930 Type II diabetes mellitus map05203 Viral carcinogenesis	PYK; Pyruvate kinase; Carbohydrate transport and metabolism	3.53E-177	593.6948242	Yes	-	tr|C7LM85|C7LM85_MYCML 1 478 100.000 0.0 100% pyk; Pyruvate kinase	0	100%	Yes	-
MMSYN1_0222	thrS; Threonine--tRNA ligase	CC: GO:0005575 cellular_component GO:0005622 intracellular GO:0005623 cell GO:0005737 cytoplasm GO:0044424 intracellular part GO:0044464 cell part	map00970 Aminoacyl-tRNA biosynthesis	thrS; threonyL-tRNA synthetase; Translation, ribosomal structure and biogenesis	7.79438324551e-210	702.322265625	Yes	-	tr|C7LM86|C7LM86_MYCML 1 639 100.000 0.0 100% thrS; Threonine--tRNA ligase; Unreviewed	0	100%	Yes	-
MMSYN1_0227	Dihydrolipoamide acetyltransferase component of pyruvate dehydrogenase complex		map00010 Glycolysis / Gluconeogenesis map00020 Citrate cycle (TCA cycle) map00280 Valine, leucine and isoleucine degradation map00620 Pyruvate metabolism map01100 Metabolic pathways map01110 Biosynthesis of secondary metabolites map01120 Microbial metabolism in diverse environments	pdhC; Dihydrolipoamide acetyltransferase; Energy production and conversion	3.39689975677e-173	579.627990723	Yes	-	tr|C7LM91|C7LM91_MYCML 1 441 100.000 0.0 100% pdhC; Dihydrolipoamide acetyltransferase component of pyruvate dehydrogenase complex; Unreviewed	0	100%	Yes	-
MMSYN1_0228	Dihydrolipoamide dehydrogenase	CC: GO:0005575 cellular_component GO:0005622 intracellular GO:0005623 cell GO:0005737 cytoplasm GO:0044424 intracellular part GO:0044464 cell part	map00010 Glycolysis / Gluconeogenesis map00020 Citrate cycle (TCA cycle) map00260 Glycine, serine and threonine metabolism map00280 Valine, leucine and isoleucine degradation map00620 Pyruvate metabolism map01100 Metabolic pathways map01110 Biosynthesis of secondary metabolites map01120 Microbial metabolism in diverse environments	pdhD; dihydrolipoamide dehydrogenase; Energy production and conversion	5.51217639672e-236	785.08782959	Yes	-	tr|C7MJ02|C7MJ02_MYCML 1 629 100.000 0.0 100% lpdA; Dihydrolipoyl dehydrogenase; Unreviewed	0	100%	Yes	-
MMSYN1_0229	pta; Phosphate acetyltransferase	CC: GO:0005575 cellular_component GO:0005622 intracellular GO:0005623 cell GO:0005737 cytoplasm GO:0044424 intracellular part GO:0044464 cell part	map00430 Taurine and hypotaurine metabolism map00620 Pyruvate metabolism map00640 Propanoate metabolism map00680 Methane metabolism map00720 Carbon fixation pathways in prokaryotes map01100 Metabolic pathways map01120 Microbial metabolism in diverse environments	pta; phosphate acetyltransferase; Energy production and conversion	1.9905790297e-130	437.646697998	Yes	-	tr|C7LM93|C7LM93_MYCML 1 322 100.000 0.0 100% pta; Phosphate acetyltransferase; Unreviewed	0	100%	Yes	-
MMSYN1_0230	ackA; Acetate kinase	CC: GO:0005575 cellular_component GO:0005622 intracellular GO:0005623 cell GO:0005737 cytoplasm GO:0044424 intracellular part GO:0044464 cell part	map00430 Taurine and hypotaurine metabolism map00620 Pyruvate metabolism map00640 Propanoate metabolism map00680 Methane metabolism map00720 Carbon fixation pathways in prokaryotes map01100 Metabolic pathways map01120 Microbial metabolism in diverse environments	ackA; Catalyzes the formation of acetyl phosphate from acetate and ATP. Can also catalyze the reverse reaction; Energy production and conversion	8.55126818714e-164	549.72265625	Yes	-	tr|C7LM94|C7LM94_MYCML 1 393 100.000 0.0 100% ackA; Acetate kinase; Unreviewed	0	100%	Yes	-
MMSYN1_0233	ptsP; Phosphoenolpyruvate-protein phosphotransferase	MF: GO:0000287 magnesium ion binding GO:0003674 molecular_function GO:0003824 catalytic activity GO:0005215 transporter activity GO:0005488 binding GO:0008965 phosphoenolpyruvate-protein phosphotransferase activity GO:0008982 protein-N(PI)-phosphohistidine-sugar phosphotransferase activity GO:0015144 carbohydrate transmembrane transporter activity GO:0016740 transferase activity GO:0016772 transf…	map00051 Fructose and mannose metabolism map01100 Metabolic pathways map02060 Phosphotransferase system (PTS)	PTSI; General (non sugar-specific) component of the phosphoenolpyruvate-dependent sugar phosphotransferase system (sugar PTS). This major carbohydrate active-transport system catalyzes the phosphorylation of incoming sugar substrates concomitantly with their translocation across the cell membrane. Enzyme I transfers the phosphoryl group from phosphoenolpyruvate (PEP) to the phosphoryl carrier pro…	6.63E-228	762.47052	Yes	-	tr|C7LM97|C7LM97_MYCML 1 573 100.000 0.0 100% ptsP; Phosphoenolpyruvate-protein phosphotransferase; Unreviewed	0	100%	Yes	-
MMSYN1_0234	Phosphotransferase system, sugar-specific permease EIIA type 1	CC: GO:0005575 cellular_component GO:0005622 intracellular GO:0005623 cell GO:0005737 cytoplasm GO:0044424 intracellular part GO:0044464 cell part	map00010 Glycolysis / Gluconeogenesis map00500 Starch and sucrose metabolism map00520 Amino sugar and nucleotide sugar metabolism map02060 Phosphotransferase system (PTS)	CRR; pts system; Carbohydrate transport and metabolism	9.24E-61	207.2611389	Yes	-	tr|C7LM98|C7LM98_MYCML 1 154 100.000 7.39e-108 100% PTS system glucose-specific eiicba component	7.39E-108	100%	Yes	-
MMSYN1_0235	Transmembrane protein, likely a transporter from Major Facilitator Superfamily		- -	-; -; -	-	-	-	-	tr|C7LM99|C7LM99_MYCML 1 96 100.000 3.74e-36 100% Uncharacterized protein	3.74E-36	100%	-	-
MMSYN1_0238	rpsD; 30S ribosomal protein S4		map03010 Ribosome	rpsD; One of the primary rRNA binding proteins, it binds directly to 16S rRNA where it nucleates assembly of the body of the 30S subunit; Translation, ribosomal structure and biogenesis	7.26456124519e-78	264.013641357	Yes	-	tr|A0A014NN42|A0A014NN42_MYCMC 1 208 100.000 1.25e-136 100% rpsD; 30S ribosomal protein S4; Unreviewed	1.25e-136	100%	Yes	-
MMSYN1_0239	Septin ring assembly protein		-	; NA; Function unknown	3.73462E-79	269.4659119	-	-	tr|C7LMA3|C7LMA3_MYCML 1 595 100.000 0.0 100% Uncharacterized protein	0	100%	-	-
MMSYN1_0240	thiI; tRNA sulfurtransferase	MF: GO:0003674 molecular_function GO:0003824 catalytic activity BP: GO:0006725 cellular aromatic compound metabolic process GO:0006766 vitamin metabolic process GO:0006767 water-soluble vitamin metabolic process GO:0006772 thiamine metabolic process GO:0006790 sulfur compound metabolic process GO:0006807 nitrogen compound metabolic process GO:0008150 biological_process GO:0008152 metabolic proces…	map00730 Thiamine metabolism map01100 Metabolic pathways map04122 Sulfur relay system	thiI; Catalyzes the ATP-dependent transfer of a sulfur to tRNA to produce 4-thiouridine in position 8 of tRNAs, which functions as a near-UV photosensor; Coenzyme transport and metabolism	1.07175009721e-133	448.976104736	Yes	-	tr|C7LMA4|C7LMA4_MYCML 0.0 100.000 1 395 100% thiI; Probable tRNA sulfurtransferase; Unreviewed	0	100%	Yes	-
MMSYN1_0247	engB; Probable GTP-binding protein EngB	BP: GO:0000910 cytokinesis GO:0007049 cell cycle GO:0008150 biological_process GO:0009987 cellular process GO:0022402 cell cycle process GO:0044699 single-organism process GO:0044763 single-organism cellular process GO:0051301 cell division CC: GO:0005575 cellular_component GO:0005622 intracellular GO:0005623 cell GO:0005737 cytoplasm GO:0005829 cytosol GO:0044424 intracellular part GO:0044444 cy…	-	engB; Necessary for normal cell division and for the maintenance of normal septation; Function unknown	1.6013809682e-71	244.006011963	Yes	-	tr|A0A014LZZ7|A0A014LZZ7_MYCMC 1 196 100.000 1.92e-139 100% engB; Probable GTP-binding protein EngB; Unreviewed	1.92e-139	100%	Yes	-
MMSYN1_0248	Transmembrane protein, likely a cation transporter		- -	-; -; -	-	-	-	-	tr|F4MPE6|F4MPE6_MYCML 1 186 99.462 1.28e-95 100% Uncharacterized protein	1.28E-95	100%	-	-
MMSYN1_0249	Transmembrane protein, not a transporter		- -	-; -; -	-	-	-	-	tr|F4MPE5|F4MPE5_MYCML 30 192 97.546 6.77e-91 85% Uncharacterized protein	6.77E-91	85%	-	-
MMSYN1_0250	Hypothetical protein		-	; NA; Function unknown	2.8007E-104	350.6796265	-	-	tr|F4MPE4|F4MPE4_MYCML 1 229 98.690 3.71e-130 100% Uncharacterized protein	3.71E-130	100%	-	-
MMSYN1_0253	greA; Transcription elongation factor GreA		-	greA; Necessary for efficient RNA polymerase transcription elongation past template-encoded arresting sites. The arresting sites in DNA have the property of trapping a certain fraction of elongating RNA polymerases that pass through, resulting in locked ternary complexes. Cleavage of the nascent transcript by cleavage factors such as GreA or GreB allows the resumption of elongation from the new 3…	1.16198096988e-55	190.72694397	Yes	-	tr|A0A0F2BKM6|A0A0F2BKM6_MYCMY 1 157 98.726 4.46e-92 100% greA; Transcription elongation factor GreA; Unreviewed	4.46e-92	100%	Yes	-
MMSYN1_0254	uvrC; UvrABC system protein C	MF: GO:0003674 molecular_function GO:0003824 catalytic activity GO:0004518 nuclease activity GO:0004519 endonuclease activity GO:0004520 endodeoxyribonuclease activity GO:0004536 deoxyribonuclease activity GO:0009381 excinuclease ABC activity GO:0016787 hydrolase activity GO:0016788 hydrolase activity, acting on ester bonds BP: GO:0006139 nucleobase-containing compound metabolic process GO:000625…	map03420 Nucleotide excision repair	uvrC; The UvrABC repair system catalyzes the recognition and processing of DNA lesions. UvrC both incises the 5' and 3' sides of the lesion. The N-terminal half is responsible for the 3' incision and the C-terminal half is responsible for the 5' incision; Replication, recombination and repair	6.00676342428e-165	554.442443848	Yes	-	tr|A0A014KTK2|A0A014KTK2_MYCMC 1 584 98.630 0.0 100% uvrC; UvrABC system protein C; Unreviewed	0.0	100%	Yes	-
MMSYN1_0257	rnjB; Ribonuclease J2	CC: GO:0005575 cellular_component GO:0005622 intracellular GO:0005623 cell GO:0005737 cytoplasm GO:0044424 intracellular part GO:0044464 cell part	map03018 RNA degradation	RNJB; Metallo-Beta-Lactamase; Posttranslational modification, protein turnover, chaperones	2.90E-159	534.6645508	Yes	-	tr|A0A014LZY9|A0A014LZY9_MYCMC 1 563 100.000 0.0 97% Uncharacterized protein	0	97%	-	-
MMSYN1_0259	nadK; NAD kinase	CC: GO:0005575 cellular_component GO:0005622 intracellular GO:0005623 cell GO:0005737 cytoplasm GO:0044424 intracellular part GO:0044464 cell part	map00760 Nicotinate and nicotinamide metabolism map01100 Metabolic pathways	PPNK; Catalyzes the phosphorylation of NAD to NADP. Utilizes ATP and other nucleoside triphosphates as well as inorganic polyphosphate as a source of phosphorus; Carbohydrate transport and metabolism	8.07E-95	319.9860229	Yes	-	tr|A0A014KTJ7|A0A014KTJ7_MYCMC 1 265 99.623 1.29e-151 100% nadK; NAD kinase; Unreviewed	1.29E-151	100%	Yes	-
MMSYN1_0260	valS; Valine--tRNA ligase	MF: GO:0003674 molecular_function GO:0003824 catalytic activity GO:0004812 aminoacyl-tRNA ligase activity GO:0004832 valine-tRNA ligase activity GO:0016874 ligase activity GO:0016875 ligase activity, forming carbon-oxygen bonds GO:0016876 ligase activity, forming aminoacyl-tRNA and related compounds BP: GO:0006082 organic acid metabolic process GO:0006139 nucleobase-containing compound metabolic …	map00970 Aminoacyl-tRNA biosynthesis	valS; amino acids such as threonine, to avoid such errors, it has a posttransfer editing activity that hydrolyzes mischarged Thr-tRNA(Val) in a tRNA-dependent manner; Translation, ribosomal structure and biogenesis	0.0	1200.08166504	Yes	-	tr|F4MPD4|F4MPD4_MYCML 1 872 98.853 0.0 100% valS; Valine--tRNA ligase; Unreviewed	0	100%	Yes	-
MMSYN1_0262	rpe; Ribulose phosphate 3 epimerase		map00030 Pentose phosphate pathway map00040 Pentose and glucuronate interconversions map00710 Carbon fixation in photosynthetic organisms map01100 Metabolic pathways map01110 Biosynthesis of secondary metabolites map01120 Microbial metabolism in diverse environments map01230 Biosynthesis of amino acids	rpe; ribulose-phosphate 3-epimerase; Carbohydrate transport and metabolism	3.19823464844e-76	259.029510498	Yes	-	tr|F4MPD2|F4MPD2_MYCML 1 225 99.111 1.48e-160 88% rpe; Ribulose phosphate 3 epimerase; Unreviewed	1.48e-160	88%	Yes	-
MMSYN1_0263	rsgA; Small ribosomal subunit biogenesis GTPase RsgA	MF: GO:0003674 molecular_function GO:0003824 catalytic activity GO:0003924 GTPase activity GO:0016462 pyrophosphatase activity GO:0016787 hydrolase activity GO:0016817 hydrolase activity, acting on acid anhydrides GO:0016818 hydrolase activity, acting on acid anhydrides, in phosphorus-containing anhydrides GO:0017111 nucleoside-triphosphatase activity BP: GO:0006139 nucleobase-containing compound…	-	rsgA; May play a role in 30S ribosomal subunit biogenesis. Unusual circulary permuted GTPase that catalyzes rapid hydrolysis of GTP with a slow catalytic turnover; Carbohydrate transport and metabolism	1.92976543882e-86	294.036987305	Yes	-	tr|A0A014NN20|A0A014NN20_MYCMC 1 300 100.000 0.0 100% engC; Small ribosomal subunit biogenesis GTPase RsgA	0	100%	Yes	-
MMSYN1_0264	Ser/Thr-protein kinase	MF: GO:0003674 molecular_function GO:0003824 catalytic activity GO:0004672 protein kinase activity GO:0004674 protein serine/threonine kinase activity GO:0005488 binding GO:0005539 glycosaminoglycan binding GO:0016301 kinase activity GO:0016740 transferase activity GO:0016772 transferase activity, transferring phosphorus-containing groups GO:0016773 phosphotransferase activity, alcohol group as a…	-	PRKC; serine threonine protein kinase; Signal transduction mechanisms	8.79639E-76	258.6806641	Yes	-	tr|F4MPD0|F4MPD0_MYCML 1 335 99.104 0.0 90% pkn; Serine/threonine protein kinase	0	90%	Yes	-
MMSYN1_0270	ATPase, YjeE family		-	ATPase, YjeE family; Function unknown	1.10814559594e-41	144.841461182	Yes	-	tr|C7LMD2|C7LMD2_MYCML 1.65e-67 100.000 1 138 100% Uncharacterized protein; Unreviewed			-	-
MMSYN1_0271	yeaZ; tRNA threonylcarbamoyl adenosine modification protein; Glucoprotease family protein		-	yeaZ; Glycoprotease family; Posttranslational modification, protein turnover, chaperones	3.83688759797e-54	186.346328735	Yes	-	tr|C7LMD3|C7LMD3_MYCML 7.44e-110 100.000 1 187 100% Glycoprotease family protein; Unreviewed	7.44E-110	100%	Yes but general	-
MMSYN1_0281	Hypothetical protein		-	; NA; Function unknown	7.7716E-118	394.8475037	-	-	tr|C7LME1|C7LME1_MYCML 1 226 100.000 3.91e-160 100% Uncharacterized protein	3.91E-160	100%	-	-
MMSYN1_0282	proS; Proline--tRNA ligase	CC: GO:0005575 cellular_component GO:0005622 intracellular GO:0005623 cell GO:0005737 cytoplasm GO:0044424 intracellular part GO:0044464 cell part	map00970 Aminoacyl-tRNA biosynthesis	proS; Catalyzes the attachment of proline to tRNA(Pro) in a two-step reaction proline is first activated by ATP to form Pro- AMP and then transferred to the acceptor end of tRNA(Pro); Translation, ribosomal structure and biogenesis	2.44124745407e-208	695.454162598	Yes	-	tr|C7LME2|C7LME2_MYCML 1 474 100.000 0.0 100% proS; Proline--tRNA ligase; Unreviewed	0	100%	Yes	-
MMSYN1_0283	Ribonuclease HI		map03030 DNA replication	RNHA; ribonuclease; Function unknown	5.62E-88	299.1171265	Yes	-	tr|C7LME3|C7LME3_MYCML 1 205 100.000 1.37e-147 100% Ribonuclease HI	1.37E-147	100%	Yes	-
MMSYN1_0285	lepA; Elongation factor 4	MF: GO:0000166 nucleotide binding GO:0001882 nucleoside binding GO:0001883 purine nucleoside binding GO:0003674 molecular_function GO:0003676 nucleic acid binding GO:0003723 RNA binding GO:0003746 translation elongation factor activity GO:0003824 catalytic activity GO:0003924 GTPase activity GO:0005488 binding GO:0005525 GTP binding GO:0008135 translation factor activity, RNA binding GO:0016462 p…	map05134 Legionellosis	lepA; Required for accurate and efficient protein synthesis under certain stress conditions. May act as a fidelity factor of the translation reaction, by catalyzing a one-codon backward translocation of tRNAs on improperly translocated ribosomes. Back- translocation proceeds from a post-translocation (POST) complex to a pre-translocation (PRE) complex, thus giving elongation factor G a second cha…	1.05798044347e-292	974.756225586	Yes	-	tr|C7LME5|C7LME5_MYCML 1 600 100.000 0.0 100% lepA; Elongation factor 4; Unreviewed	0.0	100%	Yes	-
MMSYN1_0286	Hypothetical protein		-	; NA; Function unknown	4.79857E-35	124.3583832	-	-	tr|A0A014LZX4|A0A014LZX4_MYCMC 1 268 100.000 0.0 100% Uncharacterized protein	0	100%	-	-
MMSYN1_0287	aspS; Aspartate--tRNA ligase	MF: GO:0003674 molecular_function GO:0003824 catalytic activity GO:0004812 aminoacyl-tRNA ligase activity GO:0004815 aspartate-tRNA ligase activity GO:0016874 ligase activity GO:0016875 ligase activity, forming carbon-oxygen bonds GO:0016876 ligase activity, forming aminoacyl-tRNA and related compounds BP: GO:0006082 organic acid metabolic process GO:0006139 nucleobase-containing compound metabol…	map00970 Aminoacyl-tRNA biosynthesis	aspS; aspartyl-trna synthetase; Translation, ribosomal structure and biogenesis	7.71997823412e-249	831.246643066	Yes	-	tr|F4MPL8|F4MPL8_MYCML 1 574 97.213 0.0 100% aspS; Aspartate--tRNA ligase; Unreviewed	0	100%	Yes	-
MMSYN1_0288	hisS; Histidine--tRNA ligase	CC: GO:0005575 cellular_component GO:0005622 intracellular GO:0005623 cell GO:0005737 cytoplasm GO:0044424 intracellular part GO:0044464 cell part	map00970 Aminoacyl-tRNA biosynthesis	hisS; histidyl-tRNA synthetase; Translation, ribosomal structure and biogenesis	1.27842504958e-153	514.670654297	Yes	-	tr|A0A126SUD1|A0A126SUD1_MYCMY 1 414 99.275 0.0 100% hisS; Histidine--tRNA ligase; Unreviewed	0	100%	Yes	-
MMSYN1_0289	rbfA; Ribosome-binding factor A	CC: GO:0005575 cellular_component GO:0005622 intracellular GO:0005623 cell GO:0005737 cytoplasm GO:0044424 intracellular part GO:0044464 cell part	-	rbfA; Associates with free 30S ribosomal subunits (but not with 30S subunits that are part of 70S ribosomes or polysomes). Essential for efficient processing of 16S rRNA. May interact with the 5'-terminal helix region of 16S rRNA; Translation, ribosomal structure and biogenesis	3.77766717645e-43	149.030563354	Yes	-	tr|C7LME8|C7LME8_MYCML 1 117 100.000 3.49e-54 100% rbfA; Ribosome-binding factor A; Unreviewed	3.49e-54	100%	Yes	-
MMSYN1_0290	truB; tRNA pseudouridine synthase B	MF: GO:0003674 molecular_function GO:0003824 catalytic activity GO:0009982 pseudouridine synthase activity GO:0016853 isomerase activity GO:0016866 intramolecular transferase activity BP: GO:0001522 pseudouridine synthesis GO:0006139 nucleobase-containing compound metabolic process GO:0006396 RNA processing GO:0006399 tRNA metabolic process GO:0006400 tRNA modification GO:0006725 cellular aromati…	-	truB; Responsible for synthesis of pseudouridine from uracil- 55 in the psi GC loop of transfer RNAs; Translation, ribosomal structure and biogenesis	2.9684510502e-77	263.616882324	Yes	-	tr|C7LME9|C7LME9_MYCML 0.0 100.000 1 292 100% truB; tRNA pseudouridine synthase B; Unreviewed	0	100%	Yes	-
MMSYN1_0291	FAD synthetase		map00740 Riboflavin metabolism map01100 Metabolic pathways	RIBF; riboflavin; Coenzyme transport and metabolism	3.24E-45	157.5227966	Yes	-	tr|C7LMF0|C7LMF0_MYCML 1 184 100.000 1.90e-121 100% Riboflavin kinase	1.90E-121	100%	Yes	-
MMSYN1_0294	rpsO; 30S ribosomal protein S15	MF: GO:0003674 molecular_function GO:0003676 nucleic acid binding GO:0003723 RNA binding GO:0003735 structural constituent of ribosome GO:0005198 structural molecule activity GO:0005488 binding GO:0019843 rRNA binding GO:0097159 organic cyclic compound binding GO:1901363 heterocyclic compound binding BP: GO:0006139 nucleobase-containing compound metabolic process GO:0006378 mRNA polyadenylation G…	map03010 Ribosome	rpsO; Forms an intersubunit bridge (bridge B4) with the 23S rRNA of the 50S subunit in the ribosome; Translation, ribosomal structure and biogenesis	1.58607081225e-33	117.699058533	Yes	-	tr|C7LMF3|C7LMF3_MYCML 1 88 100.000 3.26e-56 100% rpsO; 30S ribosomal protein S15; Unreviewed	3.26e-56	100%	Yes	-
MMSYN1_0296	Transmembrane protein, likely a cation transporter		-	; NA; Function unknown	5.5886E-105	352.5311279	-	-	tr|C7LMF4|C7LMF4_MYCML 1 214 100.000 1.00e-109 100% Uncharacterized protein	1.00E-109	100%	-	-
MMSYN1_0297	infB; Translation initiation factor IF-2	BP: GO:0008150 biological_process GO:0040007 growth CC: GO:0005575 cellular_component GO:0005576 extracellular region GO:0005618 cell wall GO:0005622 intracellular GO:0005623 cell GO:0005737 cytoplasm GO:0005886 plasma membrane GO:0016020 membrane GO:0030312 external encapsulating structure GO:0044424 intracellular part GO:0044464 cell part GO:0071944 cell periphery	-	infB; One of the essential components for the initiation of protein synthesis. Protects formylmethionyl-tRNA from spontaneous hydrolysis and promotes its binding to the 30S ribosomal subunits. Also involved in the hydrolysis of GTP during the formation of the 70S ribosomal complex; Translation, ribosomal structure and biogenesis	1.10956018817e-254	850.48449707	Yes	-	tr|A0A014L498|A0A014L498_MYCMC 24 620 99.832 0.0 96% infB; Translation initiation factor IF-2; Unreviewed	0.0	96%	Yes	-
MMSYN1_0298	Ribosomal protein L7Ae/L30e family		-	; Ribosomal protein L7Ae/L30e/S12e/Gadd45 family; Translation, ribosomal structure and biogenesis	1.04078E-47	163.1068878	Yes	-	tr|A0A014LZW7|A0A014LZW7_MYCMC 1 99 100.000 7.17e-63 100% 50S ribosomal protein, L7Ae family	7.17E-63	100%	Yes	-
MMSYN1_0299	Ribosomal protein from YlxR-like superfamily		-	; Protein of unknown function (DUF448); Transcription	3.42933E-43	148.9150238	Yes but general	-	tr|Q6MTP8|Q6MTP8_MYCMS 3 95 97.849 1.33e-57 100% Uncharacterized protein	1.33E-57	100%	-	-
MMSYN1_0300	nusA; Transcription termination/antitermination protein NusA	MF: GO:0003674 molecular_function GO:0003676 nucleic acid binding GO:0003723 RNA binding GO:0005488 binding GO:0097159 organic cyclic compound binding GO:1901363 heterocyclic compound binding BP: GO:0006139 nucleobase-containing compound metabolic process GO:0006351 transcription, DNA-templated GO:0006353 DNA-templated transcription, termination GO:0006355 regulation of transcription, DNA-templat…	-	nusA; Transcription elongation factor NusA; Transcription	9.77965573429e-120	403.404846191	Yes	-	tr|F4MPN0|F4MPN0_MYCML 1 562 98.221 0.0 96% nusA; Transcription termination/antitermination protein NusA; Unreviewed	0	96%	Yes	-
MMSYN1_0301	rimP; Ribosome maturation factor RimP	CC: GO:0005575 cellular_component GO:0005622 intracellular GO:0005623 cell GO:0005737 cytoplasm GO:0044424 intracellular part GO:0044464 cell part	-	rimP; Required for maturation of 30S ribosomal subunits; Function unknown	8.09597409194e-79	266.401367188	Yes	-	tr|A0A0F2BJN8|A0A0F2BJN8_MYCMY 1 164 96.341 4.24e-93 100% rimP; Ribosome maturation factor RimP; Unreviewed	4.24e-93	100%	Yes	-
MMSYN1_0302	Oxygen-insensitive NAD(P)H nitroreductase		-	RDXA; Nitroreductase; Energy production and conversion	1.59E-38	135.5651398	Yes	-	tr|F4MPN2|F4MPN2_MYCML 1 216 98.611 9.57e-130 100% Uncharacterized protein	9.57E-130	100%	-	-
MMSYN1_0303	polC; DNA polymerase III, alpha subunit	CC: GO:0005575 cellular_component GO:0005622 intracellular GO:0005623 cell GO:0005737 cytoplasm GO:0044424 intracellular part GO:0044464 cell part	map00230 Purine metabolism map00240 Pyrimidine metabolism map01100 Metabolic pathways map03030 DNA replication map03430 Mismatch repair map03440 Homologous recombination	polC; Required for replicative DNA synthesis. This DNA polymerase also exhibits 3' to 5' exonuclease activity; Replication, recombination and repair	0.0	1913.01098633	Yes	-	tr|A0A014LZW4|A0A014LZW4_MYCMC 1 1482 99.123 0.0 100% polC; DNA polymerase III PolC-type; Unreviewed	0	100%	Yes	-
MMSYN1_0304	cdsA; Phosphatidate cytidylyltransferase	CC: GO:0005575 cellular_component GO:0005623 cell GO:0005886 plasma membrane GO:0016020 membrane GO:0044464 cell part GO:0071944 cell periphery	map00564 Glycerophospholipid metabolism map01100 Metabolic pathways map04070 Phosphatidylinositol signaling system	cdsA; Phosphatidate cytidylyltransferase; Lipid transport and metabolism	2.08E-84	286.498504639	Yes	-	tr|F4MPN4|F4MPN4_MYCML 1 342 99.123 0.0 100% cdsA; Phosphatidate cytidylyltransferase; Unreviewed	0	100%	Yes	-
MMSYN1_0305	pepQ; Xaa-Pro dipeptidase	CC: GO:0005575 cellular_component GO:0005622 intracellular GO:0005623 cell GO:0005737 cytoplasm GO:0005886 plasma membrane GO:0016020 membrane GO:0044424 intracellular part GO:0044464 cell part GO:0071944 cell periphery	map00310 Lysine degradation map00780 Biotin metabolism map01100 Metabolic pathways	PEPQ; peptidase M24; Amino acid transport and metabolism	8.9555E-118	396.5505981	Yes	-	tr|A0A014NNB9|A0A014NNB9_MYCMC 1 358 100.000 0.0 100% Xaa-Pro dipeptidase pepQ	0	100%	Yes	-
MMSYN1_0308	trpS; Tryptophan--tRNA ligase	CC: GO:0005575 cellular_component GO:0005622 intracellular GO:0005623 cell GO:0005737 cytoplasm GO:0044424 intracellular part GO:0044464 cell part	map00970 Aminoacyl-tRNA biosynthesis	trpS; Tryptophanyl-tRNA synthetase; Translation, ribosomal structure and biogenesis	1.64949415153e-125	422.879943848	Yes	-	tr|C7LMG6|C7LMG6_MYCML 1 336 100.000 0.0 100% trpS; Tryptophan--tRNA ligase; Unreviewed	0.0	100%	Yes	-
MMSYN1_0314	S component of ECF transporter with possible substrate vitamins, e.g. folate		-	; Pfam:DUF1393; Function unknown	1.48E-46	161.8615417	-	-	tr|C7LMH2|C7LMH2_MYCML 1 244 100.000 5.85e-164 100% Putative membrane protein	5.85E-164	100%	Yes but general	-
MMSYN1_0315	Hypothetical protein		- -	-; -; -	-	-	-	-	tr|C7LMH3|C7LMH3_MYCML 1 50 100.000 4.08e-27 100% Uncharacterized protein	4.08E-27	100%	-	-
MMSYN1_0316	tkt; Transketolase		map00030 Pentose phosphate pathway map00710 Carbon fixation in photosynthetic organisms map01051 Biosynthesis of ansamycins map01100 Metabolic pathways map01110 Biosynthesis of secondary metabolites map01120 Microbial metabolism in diverse environments map01230 Biosynthesis of amino acids	tkt; Transketolase (EC 2.2.1.1); Carbohydrate transport and metabolism	1.69250047237e-273	913.475158691	Yes	-	tr|C7LMH4|C7LMH4_MYCML 1 656 100.000 0.0 100% tkt; Transketolase; Unreviewed	0	100%	Yes	-
MMSYN1_0317	Transmembrane protein, likely a transporter	CC: GO:0005575 cellular_component GO:0005623 cell GO:0005886 plasma membrane GO:0016020 membrane GO:0044464 cell part GO:0071944 cell periphery	-	; UPF0154 protein; Function unknown	7.805E-32	111.7935638	-	-	tr|A0A014NNA6|A0A014NNA6_MYCMC 1 81 98.765 1.39e-30 100% Uncharacterized protein	1.39E-30	100%	-	-
MMSYN1_0325	Transmembrane protein, likely a cation transporter from Major Facilitator Superfamily		-	; NA; Function unknown	1.0466E-241	806.2139282	-	-	tr|C7LMI2|C7LMI2_MYCML 1 496 100.000 0.0 100% Putative membrane protein	0	100%	Yes but general	Yes but general
MMSYN1_0326	Transmembrane protein, not a transporter		-	; NA; Function unknown	1.07255E-92	312.7943115	-	-	tr|C7LMI3|C7LMI3_MYCML 1 253 100.000 2.79e-110 100% Uncharacterized protein	2.79E-110	100%	-	-
MMSYN1_0327	scpA	CC: GO:0005575 cellular_component GO:0005622 intracellular GO:0005623 cell GO:0005737 cytoplasm GO:0044424 intracellular part GO:0044464 cell part	-	SCPA; Participates in chromosomal partition during cell division. May act via the formation of a condensin-like complex containing Smc and ScpB that pull DNA away from mid-cell into both cell halves; Function unknown	1.84E-65	223.7775116	Yes	-	tr|C7LMI4|C7LMI4_MYCML 1 278 100.000 1.39e-144 100% ScpA/B protein	1.39E-144	100%	Yes but general	-
MMSYN1_0328	scpB; Segregation and condensation protein B	CC: GO:0005575 cellular_component GO:0005622 intracellular GO:0005623 cell GO:0005737 cytoplasm GO:0044424 intracellular part GO:0044464 cell part	-	SCPB; Participates in chromosomal partition during cell division. May act via the formation of a condensin-like complex containing Smc and ScpA that pull DNA away from mid-cell into both cell halves; Transcription	1.98E-43	151.781311	Yes	-	tr|C7LMI5|C7LMI5_MYCML 1 209 100.000 8.20e-124 100% scpB; Segregation and condensation protein B; Unreviewed	8.20E-124	100%	Yes	-
MMSYN1_0329	rluB; pseudouridine synthase	BP: GO:0008150 biological_process GO:0040007 growth	-	rluB; Pseudouridine synthase; Translation, ribosomal structure and biogenesis	2.1013332582e-89	302.016296387	Yes	-	tr|C7LMI6|C7LMI6_MYCML 1 252 100.000 0.0 100% Ribosomal large subunit pseudouridine synthase B	0	100%	Yes	-
MMSYN1_0330	dgk; deoxynucleoside kinase		map00230 Purine metabolism map00240 Pyrimidine metabolism map01100 Metabolic pathways	dgk; deoxynucleoside kinase; Nucleotide transport and metabolism	3.07368353159e-51	177.674835205	Yes	-	tr|C7LMI7|C7LMI7_MYCML 1 205 100.000 2.23e-145 100% Deoxyguanosine kinase; Unreviewed	2.23e-145	100%	Yes	-
MMSYN1_0332	Transmembrane protein, likely an ion transporter		-	; NA; Function unknown	4.9905E-149	498.1622314	-	-	tr|C7LMI9|C7LMI9_MYCML 28 275 100.000 2.11e-99 90% Uncharacterized protein	2.11E-99	90%	-	-
MMSYN1_0338	Lipoprotein, putative		- -	-; -; -	-	-	-	-	tr|C7LMJ5|C7LMJ5_MYCML 1 239 100.000 3.90e-103 100% Putative liporotein	3.9E-103	100%	Yes	-
MMSYN1_0344	ppa; Inorganic pyrophosphatase	MF: GO:0000287 magnesium ion binding GO:0003674 molecular_function GO:0003824 catalytic activity GO:0004427 inorganic diphosphatase activity GO:0005488 binding GO:0008270 zinc ion binding GO:0016462 pyrophosphatase activity GO:0016787 hydrolase activity GO:0016817 hydrolase activity, acting on acid anhydrides GO:0016818 hydrolase activity, acting on acid anhydrides, in phosphorus-containing anhyd…	map00190 Oxidative phosphorylation	ppa; pyrophosphate phospho-hydrolase; Energy production and conversion	8.05406327634e-62	211.338790894	Yes	-	tr|F4MPS8|F4MPS8_MYCML 1 186 99.462 1.01e-124 100% ppa; Inorganic pyrophosphatase; Unreviewed	1.01e-124	100%	Yes	-
MMSYN1_0345	ecfS		-	; NA; Function unknown	9.76E-155	517.3054199	-	-	tr|C7LMK1|C7LMK1_MYCML 1 296 100.000 0.0 100% Uncharacterized protein	0	100%	-	-
MMSYN1_0346	Transmembrane protein, not a transporter		-	; NA; Function unknown	4.30273E-31	111.2947998	-	-	tr|C7LMK2|C7LMK2_MYCML 1 208 100.000 1.08e-138 90% Uncharacterized protein	1.08E-138	90%	-	-
MMSYN1_0347	cmk; Cytidylate kinase	MF: GO:0003674 molecular_function GO:0003824 catalytic activity GO:0004127 cytidylate kinase activity GO:0016301 kinase activity GO:0016740 transferase activity GO:0016772 transferase activity, transferring phosphorus-containing groups GO:0019201 nucleotide kinase activity GO:0019205 nucleobase-containing compound kinase activity BP: GO:0006139 nucleobase-containing compound metabolic process GO:…	map00240 Pyrimidine metabolism map00410 beta-Alanine metabolism map00770 Pantothenate and CoA biosynthesis map01100 Metabolic pathways map01110 Biosynthesis of secondary metabolites	cmk; Cytidine monophosphate kinase; Nucleotide transport and metabolism	5.93209426777e-76	259.626373291	Yes	-	tr|C7LMK3|C7LMK3_MYCML 1 220 100.000 5.29e-155 100% cmk; Cytidylate kinase; Unreviewed	5.29e-155	100%	Yes	-
MMSYN1_0348	engA; GTPase Der	MF: GO:0000166 nucleotide binding GO:0001882 nucleoside binding GO:0001883 purine nucleoside binding GO:0003674 molecular_function GO:0003824 catalytic activity GO:0003924 GTPase activity GO:0005488 binding GO:0005525 GTP binding GO:0016462 pyrophosphatase activity GO:0016787 hydrolase activity GO:0016817 hydrolase activity, acting on acid anhydrides GO:0016818 hydrolase activity, acting on acid …	map00260 Glycine, serine and threonine metabolism map00680 Methane metabolism map01100 Metabolic pathways map01120 Microbial metabolism in diverse environments map01230 Biosynthesis of amino acids	der; GTPase that plays an essential role in the late steps of ribosome biogenesis; Nucleotide transport and metabolism	2.73567733422e-190	637.688659668	Yes	-	tr|C7LMK4|C7LMK4_MYCML 1 435 100.000 0.0 100% engA; GTPase Der; Unreviewed	0	100%	Yes	-
MMSYN1_0350	DNA-binding protein HU		-	HUPA; dNA-binding protein; Replication, recombination and repair	5.16186E-32	114.3344727	Yes but general	-	tr|C7LMK6|C7LMK6_MYCML 1 90 100.000 6.33e-48 100% DNA-binding protein HU	6.33E-48	100%	Yes	-
MMSYN1_0352	DnaD family protein		-	; NA; Function unknown	4.38867E-73	247.9297943	-	-	tr|C7LMK7|C7LMK7_MYCML 1 182 100.000 1.31e-84 100% Uncharacterized protein	1.31E-84	100%	-	-
MMSYN1_0353	Cell division DivIVA/GpsB protein		- -	-; -; -	-	-	-	-	tr|A0A014KTY2|A0A014KTY2_MYCMC 1 125 100.000 7.62e-79 100% Uncharacterized protein	7.62E-79	100%	-	-
MMSYN1_0359	rny; Ribonuclease Y	CC: GO:0005575 cellular_component GO:0005623 cell GO:0005886 plasma membrane GO:0016020 membrane GO:0044464 cell part GO:0071944 cell periphery	-	RNY; Endoribonuclease that initiates mRNA decay; Function unknown	4.27E-160	536.692688	Yes	-	tr|C7LML2|C7LML2_MYCML 1 509 100.000 0.0 100% rny; Ribonuclease Y; Unreviewed	0	100%	Yes	-
MMSYN1_0360	ffh; Signal recognition particle protein	MF: GO:0000166 nucleotide binding GO:0001882 nucleoside binding GO:0001883 purine nucleoside binding GO:0003674 molecular_function GO:0003824 catalytic activity GO:0003924 GTPase activity GO:0005488 binding GO:0005525 GTP binding GO:0016462 pyrophosphatase activity GO:0016787 hydrolase activity GO:0016817 hydrolase activity, acting on acid anhydrides GO:0016818 hydrolase activity, acting on acid …	map03060 Protein export map03070 Bacterial secretion system	ffh; Involved in targeting and insertion of nascent membrane proteins into the cytoplasmic membrane. Binds to the hydrophobic signal sequence of the ribosome-nascent chain (RNC) as it emerges from the ribosomes. The SRP-RNC complex is then targeted to the cytoplasmic membrane where it interacts with the SRP receptor FtsY;Intracellular trafficking, secretion, and vesicular transport	1.18880068373e-172	578.793273926	Yes	-	tr|C7LML3|C7LML3_MYCML 1 447 100.000 0.0 100% ffh; Signal recognition particle protein; Unreviewed	0	100%	Yes	-
MMSYN1_0361	rlmH; Ribosomal RNA large subunit methyltransferase H	CC: GO:0005575 cellular_component GO:0005622 intracellular GO:0005623 cell GO:0005737 cytoplasm GO:0044424 intracellular part GO:0044464 cell part	-	rlmH; Specifically methylates the pseudouridine at position 1915 (m3Psi1915) in 23S rRNA; Function unknown	7.41270030651e-48	165.49420166	Yes	-	tr|C7LML4|C7LML4_MYCML 1 155 100.000 6.26e-103 100% rlmH; Ribosomal RNA large subunit methyltransferase H; Unreviewed	6.26e-103	100%	Yes	-
MMSYN1_0362	rpsP; 30S ribosomal protein S16	MF: GO:0003674 molecular_function GO:0003676 nucleic acid binding GO:0003677 DNA binding GO:0003735 structural constituent of ribosome GO:0003824 catalytic activity GO:0004518 nuclease activity GO:0004519 endonuclease activity GO:0004520 endodeoxyribonuclease activity GO:0004536 deoxyribonuclease activity GO:0005198 structural molecule activity GO:0005488 binding GO:0016787 hydrolase activity GO:…	map03010 Ribosome	rpsP; 30s ribosomal protein S16; Translation, ribosomal structure and biogenesis	1.50966006219e-37	133.036651611	Yes	-	tr|C7LML5|C7LML5_MYCML 1 92 100.000 9.98e-61 100% rpsP; 30S ribosomal protein S16; Unreviewed	9.98e-61	100%	Yes	-
MMSYN1_0363	rimM; Ribosome maturation factor RimM	CC: GO:0005575 cellular_component GO:0005622 intracellular GO:0005623 cell GO:0005737 cytoplasm GO:0044424 intracellular part GO:0044464 cell part	-	rimM; An accessory protein needed during the final step in the assembly of 30S ribosomal subunit, possibly for assembly of the head region. Probably interacts with S19. Essential for efficient processing of 16S rRNA. May be needed both before and after RbfA during the maturation of 16S rRNA. It has affinity for free ribosomal 30S subunits but not for 70S ribosomes; Translation, ribosomal structur…	3.26165783369e-72	245.060317993	Yes	-	tr|C7LML6|C7LML6_MYCML 1 164 100.000 6.09e-94 100% rimM; Ribosome maturation factor RimM; Unreviewed	6.09e-94	100%	Yes	-
MMSYN1_0364	trmD; tRNA (guanine-N(1)-)-methyltransferase; Unreviewed	MF: GO:0003674 molecular_function GO:0003824 catalytic activity GO:0008168 methyltransferase activity GO:0008173 RNA methyltransferase activity GO:0008175 tRNA methyltransferase activity GO:0008757 S-adenosylmethionine-dependent methyltransferase activity GO:0009019 tRNA (guanine-N1-)-methyltransferase activity GO:0016423 tRNA (guanine) methyltransferase activity GO:0016740 transferase activity G…	map00900 Terpenoid backbone biosynthesis map01100 Metabolic pathways map01110 Biosynthesis of secondary metabolites	trmD; Specifically methylates guanosine-37 in various tRNAs; Translation, ribosomal structure and biogenesis	4.10737443587e-103	348.076599121	Yes	-	tr|C7LML7|C7LML7_MYCML 9.46e-174 100.000 1 240 100% trmD; tRNA (guanine-N(1)-)-methyltransferase; Unreviewed	9.46E-174	100%	Yes	-
MMSYN1_0365	rplS; 50S ribosomal protein L19	MF: GO:0003674 molecular_function GO:0003735 structural constituent of ribosome GO:0005198 structural molecule activity BP: GO:0006412 translation GO:0008150 biological_process GO:0008152 metabolic process GO:0009058 biosynthetic process GO:0009059 macromolecule biosynthetic process GO:0009987 cellular process GO:0010467 gene expression GO:0019538 protein metabolic process GO:0034645 cellular mac…	map03010 Ribosome	rplS; This protein is located at the 30S-50S ribosomal subunit interface and may play a role in the structure and function of the aminoacyl-tRNA binding site; Translation, ribosomal structure and biogenesis	2.32488157161e-50	174.260269165	Yes	-	tr|C7LML8|C7LML8_MYCML 1 127 100.000 2.09e-85 100% rplS; 50S ribosomal protein L19; Unreviewed	2.09e-85	100%	Yes	-
MMSYN1_0366	ylqF; Ribosome biogenesis GTPase A	MF: GO:0003674 molecular_function GO:0003824 catalytic activity GO:0003924 GTPase activity GO:0016462 pyrophosphatase activity GO:0016787 hydrolase activity GO:0016817 hydrolase activity, acting on acid anhydrides GO:0016818 hydrolase activity, acting on acid anhydrides, in phosphorus-containing anhydrides GO:0017111 nucleoside-triphosphatase activity BP: GO:0006139 nucleobase-containing compound…	-	ylqF; Required for a late step of 50S ribosomal subunit assembly. Has GTPase activity; Transcription	1.82144973061e-94	320.029602051	Yes	-	tr|C7LML9|C7LML9_MYCML 1 316 100.000 0.0 100% ylqF; Ribosome biogenesis GTPase A; Unreviewed	0	100%	Yes	-
MMSYN1_0371	Transmembrane Anion/Proteins/mRNA/Other transporter, ABC-type, ATP-binding	MF: GO:0003674 molecular_function GO:0003824 catalytic activity GO:0005215 transporter activity GO:0005319 lipid transporter activity GO:0015399 primary active transmembrane transporter activity GO:0015405 P-P-bond-hydrolysis-driven transmembrane transporter activity GO:0016462 pyrophosphatase activity GO:0016787 hydrolase activity GO:0016817 hydrolase activity, acting on acid anhydrides GO:00168…	map02010 ABC transporters	PEAH; ABC transporter; Defense mechanisms	1.0865E-201	674.3174438	Yes	-	tr|C7LMM4|C7LMM4_MYCML 1 623 100.000 0.0 100% ABC transporter, permease and ATP-binding component	0%	100%	Yes	-
MMSYN1_0372	Transmembrane Anion/Proteins/mRNA/Other transporter, ABC-type, ATP-binding		-	; ABC transporter; Defense mechanisms	0	1241.601074	Yes but general	-	tr|C7LMM5|C7LMM5_MYCML 15 617 100.000 0.0 98% ABC transporter, permease and ATP-binding component	0%	98%	Yes	-
MMSYN1_0373	Hypothetical protein		-	; NA; Function unknown	1.5316E-256	855.2129517	-	-	tr|C7LMM6|C7LMM6_MYCML 1 535 100.000 0.0 100% Uncharacterized protein	0	100%	-	-
MMSYN1_0375	Hypothetical protein		-	; Protein of unknown function (DUF3196); Function unknown	1.664E-39	138.7315979	-	-	tr|C7LMM7|C7LMM7_MYCML 1 246 100.000 1.13e-122 100% Uncharacterized protein	1.13E-122	100%	-	-
MMSYN1_0376	Hypothetical protein		-	; NA; Function unknown	7.93242E-52	177.0254517	-	-	tr|A0A014MFQ0|A0A014MFQ0_MYCMC 11 114 100.000 6.14e-69 100% Uncharacterized protein	6.14E-69	100%	-	-
MMSYN1_0377	cgtA; GTPase Obg	MF: GO:0000166 nucleotide binding GO:0000287 magnesium ion binding GO:0001882 nucleoside binding GO:0001883 purine nucleoside binding GO:0003674 molecular_function GO:0003824 catalytic activity GO:0003924 GTPase activity GO:0005488 binding GO:0005525 GTP binding GO:0016462 pyrophosphatase activity GO:0016787 hydrolase activity GO:0016817 hydrolase activity, acting on acid anhydrides GO:0016818 hy…	-	obg; An essential GTPase which binds GTP, GDP and possibly (p)ppGpp with moderate affinity, with high nucleotide exchange rates and a fairly low GTP hydrolysis rate (By similarity). It may play a role in control of the cell cycle, stress response, ribosome biogenesis and in those bacteria that undergo differentiation, in morphogenesis control; Energy production and conversion	1.03329870694e-148	499.477416992	Yes	-	tr|C7LMM9|C7LMM9_MYCML 1 433 100.000 0.0 100% cgtA; GTPase Obg; Unreviewed	0	100%	Yes	-
MMSYN1_0378	nadE; NH(3)-dependent NAD(+) synthetase		map00760 Nicotinate and nicotinamide metabolism map01100 Metabolic pathways	NADE; nh(3)-dependent nad( ) synthetase; Coenzyme transport and metabolism	5.91E-82	278.664032	Yes	-	tr|C7LMN0|C7LMN0_MYCML 1 245 100.000 2.51e-165 100% nadE; NH(3)-dependent NAD(+) synthetase; Unreviewed	2.51E-165	100%	Yes	-
MMSYN1_0379	Transmembrane protein, not a transporter		- -	-; -; -	-	-	-	-	tr|C7LMN1|C7LMN1_MYCML 1 92 100.000 1.96e-24 100% Uncharacterized protein	1.96E-24	100%	-	-
MMSYN1_0380	nadD; Probable nicotinate-nucleotide adenylyltransferase		map00760 Nicotinate and nicotinamide metabolism map01100 Metabolic pathways	NADD; adenylyltransferase EC 2.7.7.18; Coenzyme transport and metabolism	1.59E-150	504.1367798	Yes	-	tr|C7LMN2|C7LMN2_MYCML 1 365 100.000 0.0 100% nadD; Probable nicotinate-nucleotide adenylyltransferase; Unreviewed	0	100%	Yes	-
MMSYN1_0381	mtnN; 5'-methylthioadenosine/S-adenosylhomocysteine nucleosidase		map00270 Cysteine and methionine metabolism map01100 Metabolic pathways	MTNN; nucleosidase; Nucleotide transport and metabolism	3.37E-64	219.0067291	Yes	-	tr|C7LMN3|C7LMN3_MYCML 1 219 100.000 4.44e-145 100% mtnN; 5'-methylthioadenosine/S-adenosylhomocysteine nucleosidase; Unreviewed	4.44E-145	100%	Yes	-
MMSYN1_0382	Deoxynucleoside kinase		map00230 Purine metabolism map00240 Pyrimidine metabolism map01100 Metabolic pathways	DGK; deoxynucleoside kinase; Nucleotide transport and metabolism	1.93E-28	102.5805206	Yes	-	tr|C7LMN4|C7LMN4_MYCML 1 212 100.000 2.79e-141 100% Deoxynucleoside kinase	2.79E-141	100%	Yes	-
MMSYN1_0387	mnmA; tRNA-specific 2-thiouridylase	MF: GO:0003674 molecular_function GO:0003824 catalytic activity GO:0004808 tRNA (5-methylaminomethyl-2-thiouridylate)-methyltransferase activity GO:0008168 methyltransferase activity GO:0008173 RNA methyltransferase activity GO:0008175 tRNA methyltransferase activity GO:0008757 S-adenosylmethionine-dependent methyltransferase activity GO:0016740 transferase activity GO:0016741 transferase activit…	map04122 Sulfur relay system	mnmA; Catalyzes the 2-thiolation of uridine at the wobble position (U34) of tRNA, leading to the formation of s(2)U34; Translation, ribosomal structure and biogenesis	1.52505899146e-157	528.919677734	Yes	-	tr|C7LMN8|C7LMN8_MYCML 0.0 100.000 1 375 100% trmU; tRNA-specific 2-thiouridylase MnmA	0	100%	Yes	-
MMSYN1_0388	Transmembrane protein, likely a cation transporter		-	; NA; Function unknown	3.1503E-116	388.9026489	-	-	tr|A0A014L4J5|A0A014L4J5_MYCMC 1 205 99.512 1.04e-96 100% Uncharacterized protein	1.04E-96	100%	-	-
MMSYN1_0389	PF11074 domain protein		-	; Domain of unknown function(DUF2779); Function unknown	7.2911E-126	424.6317139	Yes	-	tr|C7LMP0|C7LMP0_MYCML 1 714 100.000 0.0 100% Uncharacterized protein	0	100%	-	-
MMSYN1_0390	fmt; Methionyl-tRNA formyltransferase		map00670 One carbon pool by folate map00970 Aminoacyl-tRNA biosynthesis	fmt; Modifies the free amino group of the aminoacyl moiety of methionyl-tRNA(fMet). The formyl group appears to play a dual role in the initiator identity of N-formylmethionyl-tRNA by (I) promoting its recognition by IF2 and (II) impairing its binding to EFTu-GTP; Translation, ribosomal structure and biogenesis	7.61E-107	361.42175293	Yes	-	tr|C7LMP1|C7LMP1_MYCML 1 317 100.000 0.0 100% fmt; Methionyl-tRNA formyltransferase; Unreviewed	0	100%	Yes	-
MMSYN1_0391	efp; Elongation factor P	MF: GO:0003674 molecular_function GO:0003676 nucleic acid binding GO:0003723 RNA binding GO:0003746 translation elongation factor activity GO:0005488 binding GO:0008135 translation factor activity, RNA binding GO:0097159 organic cyclic compound binding GO:1901363 heterocyclic compound binding BP: GO:0006412 translation GO:0006414 translational elongation GO:0008150 biological_process GO:0008152 m…	-	efp; Involved in peptide bond synthesis. Stimulates efficient translation and peptide-bond synthesis on native or reconstituted 70S ribosomes in vitro. Probably functions indirectly by altering the affinity of the ribosome for aminoacyl-tRNA, thus increasing their reactivity as acceptors for peptidyl transferase; Translation, ribosomal structure and biogenesis	2.65E-63	215.954620361	Yes	-	tr|C7LMP2|C7LMP2_MYCML 1 184 100.000 8.93e-120 100% efp; Elongation factor P; Unreviewed	8.93E-120	100%	Yes	-
MMSYN1_0392	Hypothetical protein		-	; NA; Function unknown	1.71885E-39	137.1116791	-	-	tr|C7LMP3|C7LMP3_MYCML 1 100 100.000 1.82e-62 100% Uncharacterized protein	1.82E-62	100%	-	-
MMSYN1_0394	lon; Lon protease	CC: GO:0005575 cellular_component GO:0005622 intracellular GO:0005623 cell GO:0005737 cytoplasm GO:0044424 intracellular part GO:0044464 cell part	map04112 Cell cycle - Caulobacter	lon; ATP-dependent serine protease that mediates the selective degradation of mutant and abnormal proteins as well as certain short-lived regulatory proteins; Posttranslational modification, protein turnover, chaperones	1.65300490959e-313	1038.63806152	Yes	-	tr|C7LMP5|C7LMP5_MYCML 1 786 100.000 0.0 100% lon; Lon protease; Unreviewed	0	100%	Yes	-
MMSYN1_0398	Lipoprotein, putative		-	; NA; Function unknown	0	1253.839233	-	-	tr|F4MPY3|F4MPY3_MYCML 1 820 96.098 0.0 100% Uncharacterized protein	0	100%	-	-
MMSYN1_0399	ABC transporter, possible FtsX-like permease		-	; permease; Defense mechanisms	0	2479.278076	Yes but general	-	tr|A0A014M081|A0A014M081_MYCMC 63 1716 97.461 0.0 95% Uncharacterized protein	0%	95%	-	-
MMSYN1_0400	DJ-1 family protein, pfpI-like intracellular protease	MF: GO:0003674 molecular_function GO:0003824 catalytic activity BP: GO:0006457 protein folding GO:0006725 cellular aromatic compound metabolic process GO:0006766 vitamin metabolic process GO:0006767 water-soluble vitamin metabolic process GO:0006772 thiamine metabolic process GO:0006790 sulfur compound metabolic process GO:0006807 nitrogen compound metabolic process GO:0006950 response to stress …	map05012 Parkinson disease	THIJ; DJ-1 family; Signal transduction mechanisms	3.65E-54	186.7636261	Yes	-	tr|C7LMQ0|C7LMQ0_MYCML 1 183 100.000 3.39e-130 100% ThiJ/PfpI family protein	3.39E-130	100%	Yes but general	-
MMSYN1_0401	Transmembrane peptidase, C39 family	CC: GO:0005575 cellular_component GO:0005623 cell GO:0005886 plasma membrane GO:0016020 membrane GO:0044464 cell part GO:0071944 cell periphery	map02010 ABC transporters	; Peptidase C39 family; Defense mechanisms	2.0678E-232	776.0450439	Yes	-	tr|F4MPY6|F4MPY6_MYCML 1 594 98.148 0.0 100% ATP binding and permease protein (Peptidace C39 domain)	0	100%	Yes	-
MMSYN1_0402	ybeY; Endoribonuclease YbeY	CC: GO:0005575 cellular_component GO:0005622 intracellular GO:0005623 cell GO:0005737 cytoplasm GO:0044424 intracellular part GO:0044464 cell part	-	ybeY; Single strand-specific metallo-endoribonuclease involved in late-stage 70S ribosome quality control and in maturation of the 3' terminus of the 16S rRNA; Function unknown	7.54291972696e-43	149.695419312	Yes	-	tr|C7LMQ1|C7LMQ1_MYCML 1 164 100.000 2.60e-102 100% ybeY; Endoribonuclease YbeY; Unreviewed	2.60e-102	100%	Yes	-
MMSYN1_0403	era; GTPase Era	MF: GO:0000166 nucleotide binding GO:0001882 nucleoside binding GO:0001883 purine nucleoside binding GO:0003674 molecular_function GO:0003676 nucleic acid binding GO:0003723 RNA binding GO:0003824 catalytic activity GO:0003924 GTPase activity GO:0005488 binding GO:0005525 GTP binding GO:0016462 pyrophosphatase activity GO:0016787 hydrolase activity GO:0016817 hydrolase activity, acting on acid an…	-	era; An essential GTPase that binds both GDP and GTP, with rapid nucleotide exchange. Plays a role in 16S rRNA processing and 30S ribosomal subunit biogenesis and possibly also in cell cycle regulation and energy metabolism; Cell wall/membrane/envelope biogenesis	6.75085411325e-120	404.019592285	Yes	-	tr|C7LMQ2|C7LMQ2_MYCML 1 301 100.000 0.0 100% era; GTPase Era; Unreviewed	0	100%	Yes	-
MMSYN1_0404	recO; DNA repair protein RecO		map03440 Homologous recombination	recO; Involved in DNA repair and RecF pathway recombination; Replication, recombination and repair	1.26931278664e-65	224.39616394	Yes	-	tr|C7LMQ3|C7LMQ3_MYCML 1 249 100.000 1.76e-148 100% recO; DNA repair protein RecO; Unreviewed	1.76e-148	100%	Yes	-
MMSYN1_0405	glyS; Glycine--tRNA ligase	MF: GO:0003674 molecular_function GO:0003824 catalytic activity GO:0004812 aminoacyl-tRNA ligase activity GO:0004820 glycine-tRNA ligase activity GO:0005488 binding GO:0005515 protein binding GO:0016874 ligase activity GO:0016875 ligase activity, forming carbon-oxygen bonds GO:0016876 ligase activity, forming aminoacyl-tRNA and related compounds GO:0046983 protein dimerization activity BP: GO:000…	map00970 Aminoacyl-tRNA biosynthesis	glyS; Catalyzes the attachment of glycine to tRNA(Gly); Translation, ribosomal structure and biogenesis	9.89E-202	673.620605469	Yes	-	tr|C7LMQ4|C7LMQ4_MYCML 1 456 100.000 0.0 100% glyS; Glycine--tRNA ligase; Unreviewed	0	100%	Yes	-
MMSYN1_0406	dnaG; DNA primase	MF: GO:0003674 molecular_function GO:0003824 catalytic activity GO:0003896 DNA primase activity GO:0003899 DNA-directed 5'-3' RNA polymerase activity GO:0005488 binding GO:0008270 zinc ion binding GO:0016740 transferase activity GO:0016772 transferase activity, transferring phosphorus-containing groups GO:0016779 nucleotidyltransferase activity GO:0034062 5'-3' RNA polymerase activity GO:0043167 …	map03030 DNA replication	dnaG; DNA primase is the polymerase that synthesizes small RNA primers for the Okazaki fragments on both template strands at replication forks during chromosomal DNA synthesis; Replication, recombination and repair	3.7096157077e-130	438.231109619	Yes	-	tr|C7LMQ5|C7LMQ5_MYCML 1 612 100.000 0.0 100% dnaG; DNA primase; Unreviewed	0	100%	Yes	-
MMSYN1_0407	rpoD; RNA polymerase sigma factor		map05111 Biofilm formation - Vibrio cholerae	rpoD; Sigma factors are initiation factors that promote the attachment of RNA polymerase to specific initiation sites and are then released; Transcription	4.7032716386e-155	517.970825195	Yes	-	tr|C7LMQ6|C7LMQ6_MYCML 1 506 100.000 0.0 100% RNA polymerase sigma factor	0	100%	Yes	-
MMSYN1_0408	trmK; tRNA (adenine(22)-N(1))-methyltransferase	CC: GO:0005575 cellular_component GO:0005622 intracellular GO:0005623 cell GO:0005737 cytoplasm GO:0044424 intracellular part GO:0044464 cell part	-	TRMK; SAM-dependent methyltransferase; Function unknown	1.54E-59	204.3642883	Yes	-	tr|C7LMQ7|C7LMQ7_MYCML 1 225 100.000 9.61e-160 100% Uncharacterized protein	9.61E-160	100%	-	-
MMSYN1_0409	GTP cyclohydrolase 1 type 2		-	; NIF3 (NGG1p interacting factor 3); Function unknown	1.41E-85	289.8088989	Yes but general	-	tr|C7LMQ8|C7LMQ8_MYCML 1 258 100.000 2.34e-151 100% NIF3 family protein	2.34E-151	100%	Yes but general	-
MMSYN1_0410	DEAD-box ATP-dependent RNA helicase		map03018 RNA degradation	CSHB; RNA helicase; Replication, recombination and repair	5.31E-179	598.534729	Yes	-	tr|C7LMQ9|C7LMQ9_MYCML 1 453 100.000 0.0 100% Superfamily II DNA and RNA helicase	0	100%	Yes but general	-
MMSYN1_0411	Transmembrane protein, ABC-transporter permease, likely metal ion transporter		-	; abc transporter permease protein; Function unknown	5.6972E-119	400.118042	Yes	Yes	tr|C7LMR0|C7LMR0_MYCML 14 504 100.000 0.0 97% Putative membrane protein	0	97%	Yes but general	Yes but general
MMSYN1_0412	protein-export membrane protein, SecD/SecF family		-	NA; Function unknown	0.0	2235.76782227	-	-	tr|C7LMR1|C7LMR1_MYCML 1 1371 100.000 0.0 99% Putative membrane protein; Unreviewed	0.0	99%	Yes but general	-
MMSYN1_0413	apt; Adenine phosphoribosyltransferase	MF: GO:0000287 magnesium ion binding GO:0003674 molecular_function GO:0003824 catalytic activity GO:0003999 adenine phosphoribosyltransferase activity GO:0005488 binding GO:0005515 protein binding GO:0016740 transferase activity GO:0016757 transferase activity, transferring glycosyl groups GO:0016763 transferase activity, transferring pentosyl groups GO:0042802 identical protein binding GO:004316…	map00230 Purine metabolism map01100 Metabolic pathways	apt; Catalyzes a salvage reaction resulting in the formation of AMP, that is energically less costly than de novo synthesis; Nucleotide transport and metabolism	1.62469386414e-64	219.74508667	Yes	-	tr|A0A0F2BPB7|A0A0F2BPB7_MYCMY 1 170 98.824 3.58e-110 100% apt; Adenine phosphoribosyltransferase; Unreviewed	3.58e-110	100%	Yes	-
MMSYN1_0414	RelA/SpoT family protein	MF: GO:0003674 molecular_function GO:0003824 catalytic activity GO:0005488 binding GO:0008728 GTP diphosphokinase activity GO:0008893 guanosine-3',5'-bis(diphosphate) 3'-diphosphatase activity GO:0016740 transferase activity GO:0016772 transferase activity, transferring phosphorus-containing groups GO:0016778 diphosphotransferase activity GO:0016787 hydrolase activity GO:0016788 hydrolase activit…	map00230 Purine metabolism	relA; In eubacteria ppGpp (guanosine 3'-diphosphate 5-' diphosphate) is a mediator of the stringent response that coordinates a variety of cellular activities in response to changes in nutritional abundance; Transcription; Signal transduction mechanisms	5.39121894328e-225	751.92199707	Yes	-	tr|C7LMR3|C7LMR3_MYCML 1 754 100.000 0.0 100% RelA/SpoT family protein; Unreviewed	0	100%	Yes	-
MMSYN1_0415	smc; Chromosome partition protein Smc	MF: GO:0003674 molecular_function GO:0003824 catalytic activity BP: GO:0007059 chromosome segregation GO:0008150 biological_process GO:0008152 metabolic process GO:0009987 cellular process GO:0044699 single-organism process GO:0044763 single-organism cellular process CC: GO:0005575 cellular_component GO:0005618 cell wall GO:0005622 intracellular GO:0005623 cell GO:0005737 cytoplasm GO:0005829 cyt…	-	SMC; Required for chromosome condensation and partitioning; Cell cycle control, cell division, chromosome partitioning	9.48E-255	838.5678711	Yes	-	tr|F4MQ01|F4MQ01_MYCML 1 988 100.000 0.0 100% smc; Chromosome partition protein Smc; Unreviewed	0	100%	Yes	-
MMSYN1_0416	Hypothetical protein		- -	-; -; -	-	-	-	-	tr|F4MQ02|F4MQ02_MYCML 18 129 100.000 4.43e-75 87% Uncharacterized protein	4.43E-75	87%	-	-
MMSYN1_0418	rnc; Ribonuclease 3		-	; Digests double-stranded RNA. Involved in the processing of primary rRNA transcript to yield the immediate precursors to the large and small rRNAs (23S and 16S). Also processes some mRNAs, and tRNAs when they are encoded in the rRNA operon; Transcription	4.85E-71	242.603302	Yes	-	tr|A0A014MFW6|A0A014MFW6_MYCMC 1 232 99.569 8.44e-167 100% rnc; Ribonuclease 3; Unreviewed	8.44E-167	100%	Yes	-
MMSYN1_0419	plsX; Phosphate acyltransferase	MF: GO:0003674 molecular_function GO:0003824 catalytic activity BP: GO:0006629 lipid metabolic process GO:0006644 phospholipid metabolic process GO:0006793 phosphorus metabolic process GO:0006796 phosphate-containing compound metabolic process GO:0008150 biological_process GO:0008152 metabolic process GO:0008610 lipid biosynthetic process GO:0008654 phospholipid biosynthetic process GO:0009058 bi…	map00561 Glycerolipid metabolism map00564 Glycerophospholipid metabolism map01100 Metabolic pathways	plsX; Catalyzes the reversible formation of acyl-phosphate (acyl-PO(4)) from acyl- acyl-carrier-protein (acyl-ACP). This enzyme utilizes acyl-ACP as fatty acyl donor, but not acyl-CoA; Lipid transport and metabolism	1.85E-118	399.350921631	Yes	-	tr|A0A014L4Q8|A0A014L4Q8_MYCMC 1 334 99.102 0.0 100% plsX; Phosphate acyltransferase	0	100%	Yes	-
MMSYN1_0420	Dihydroxyacetone kinase, dhaL-like		-	YLOV; dak2 domain fusion protein ylov; Function unknown	4.4914E-162	544.2957764	Yes	-	tr|A0A014M0G4|A0A014M0G4_MYCMC 1 547 99.452 0.0 100% Dihydroxyacetone-related kinase_x000D_ dhaK	0	100%	Yes	-
MMSYN1_0421	Alkaline shock protein Asp23 family protein		-	; Pfam:DUF322; Function unknown	5.96661E-55	186.6536865	-	-	tr|A0A014NNK3|A0A014NNK3_MYCMC 1 103 100.000 2.47e-65 100% Uncharacterized protein	2.47E-65	100%	-	-
MMSYN1_0422	rpmB; 50S ribosomal protein L28		map03010 Ribosome	rpmB; 50S ribosomal protein L28; Translation, ribosomal structure and biogenesis	4.51E-33	115.890625	Yes	-	tr|F4MQ08|F4MQ08_MYCML 4 68 100.000 6.94e-39 100% l28; 50S ribosomal protein L28; Unreviewed	6.94E-39	100%	Yes	-
MMSYN1_0424	Hypothetical protein		-	; NA; Function unknown	1.88224E-52	180.2460785	-	-	tr|A0A014MFW1|A0A014MFW1_MYCMC 1 147 99.320 6.76e-70 100% Uncharacterized protein	6.76E-70	100%	-	-
MMSYN1_0425	pstS; phosphate ABC transporter substrate-binding protein; Unreviewed		map02010 ABC transporters map02020 Two-component system map05152 Tuberculosis	PSTS; phosphate abc transporter; Inorganic ion transport and metabolism	1.33E-182	610.1161499	Yes	-	tr|C7LMS3|C7LMS3_MYCML 1 376 100.000 0.0 100% Phosphate ABC transporter, substrate-binding component	0	100%	Yes	-
MMSYN1_0426	pstA; ABC transporter phosphate permease	MF: GO:0003674 molecular_function GO:0003824 catalytic activity GO:0005215 transporter activity GO:0008509 anion transmembrane transporter activity GO:0015075 ion transmembrane transporter activity GO:0015103 inorganic anion transmembrane transporter activity GO:0015114 phosphate ion transmembrane transporter activity GO:0015399 primary active transmembrane transporter activity GO:0015405 P-P-bon…	map02010 ABC transporters	pstA; phosphate ABC transporter, permease; Inorganic ion transport and metabolism	6.4953552817e-245	816.946228027	Yes	-	tr|C7LMS4|C7LMS4_MYCML 1 696 100.000 0.0 100% Phosphate ABC transport system, permease component; Unreviewed	0	100%	Yes	-
MMSYN1_0427	pstB; phosphate ABC transporter, ATP-binding	MF: GO:0003674 molecular_function GO:0003824 catalytic activity GO:0005215 transporter activity GO:0008509 anion transmembrane transporter activity GO:0015075 ion transmembrane transporter activity GO:0015103 inorganic anion transmembrane transporter activity GO:0015114 phosphate ion transmembrane transporter activity GO:0015399 primary active transmembrane transporter activity GO:0015405 P-P-bon…	map02010 ABC transporters	pstB; Part of the ABC transporter complex PstSACB involved in phosphate import; Inorganic ion transport and metabolism	1.0746719031e-121	408.966674805	Yes	-	tr|C7MJI3|C7MJI3_MYCML 1 269 100.000 6.21e-172 100% pstB; Phosphate import ATP-binding protein PstB	6.21e-172	100%	Yes	-
MMSYN1_0428	phoU; Phosphate transport system regulatory protein		-	phoU; phosphate transport system; Inorganic ion transport and metabolism	1.72956894834e-122	410.324951172	Yes	-	tr|C7MJI4|C7MJI4_MYCML 1 224 100.000 2.98e-149 100% phoU; Phosphate transport system regulatory protein PhoU; Unreviewed	2.98e-149	100%	Yes	-
MMSYN1_0429	ftsY; Signal recognition particle receptor FtsY	MF: GO:0000166 nucleotide binding GO:0001882 nucleoside binding GO:0001883 purine nucleoside binding GO:0003674 molecular_function GO:0003824 catalytic activity GO:0003924 GTPase activity GO:0005488 binding GO:0005525 GTP binding GO:0016462 pyrophosphatase activity GO:0016787 hydrolase activity GO:0016817 hydrolase activity, acting on acid anhydrides GO:0016818 hydrolase activity, acting on acid …	map03060 Protein export map03070 Bacterial secretion system	ftsY; Involved in targeting and insertion of nascent membrane proteins into the cytoplasmic membrane. Acts as a receptor for the complex formed by the signal recognition particle (SRP) and the ribosome-nascent chain (RNC); Intracellular trafficking, secretion, and vesicular transport	3.72278909776e-125	422.378723145	Yes	-	tr|C7LMS7|C7LMS7_MYCML 1 409 100.000 0.0 100% ftsY; Signal recognition particle receptor FtsY; Unreviewed	0	100%	Yes	-
MMSYN1_0430	DNA-binding protein, sigma factors		-	; Might take part in the signal recognition particle (SRP) pathway. This is inferred from the conservation of its genetic proximity to ftsY ffh. May be a regulatory protein; Transcription	2.61679E-49	168.7923431	Yes but general	-	tr|C7LMS8|C7LMS8_MYCML 1 111 100.000 9.28e-69 100% UPF0122 protein	9.28E-69	100%	-	-
MMSYN1_0431	Metallophosphoesterase, YmdB-like		-	YMDB; metallophosphoesterase; Function unknown	2.91396E-94	318.0068054	Yes	-	tr|C7LMS9|C7LMS9_MYCML 1 257 100.000 1.96e-172 100% Uncharacterized protein	1.96E-172	100%	-	-
MMSYN1_0432	metK; S-adenosylmethionine synthase	CC: GO:0005575 cellular_component GO:0005622 intracellular GO:0005623 cell GO:0005737 cytoplasm GO:0044424 intracellular part GO:0044464 cell part	map00270 Cysteine and methionine metabolism map01100 Metabolic pathways map01110 Biosynthesis of secondary metabolites	METK; Catalyzes the formation of S-adenosylmethionine from methionine and ATP; Coenzyme transport and metabolism	1.80E-185	620.8978271	Yes	-	tr|C7LMT0|C7LMT0_MYCML 1 387 100.000 0.0 100% metK; S-adenosylmethionine synthase; Unreviewed	0	100%	Yes	-
MMSYN1_0433	cutC; Copper homeostasis protein CutC		-	CUTC; copper homeostasis protein cutc; Inorganic ion transport and metabolism	2.91726E-60	206.646759	Yes	-	tr|C7LMT1|C7LMT1_MYCML 1 227 100.000 8.79e-161 100% Copper homeostasis protein	8.79E-161	100%	Yes	-
MMSYN1_0434	trmFO; Methylenetetrahydrofolate--tRNA-(uracil-5-)-methyltransferase	CC: GO:0005575 cellular_component GO:0005622 intracellular GO:0005623 cell GO:0005737 cytoplasm GO:0044424 intracellular part GO:0044464 cell part	-	trmFO; Catalyzes the folate-dependent formation of 5-methyl- uridine at position 54 (M-5-U54) in all tRNAs; Translation, ribosomal structure and biogenesis	9.87294170815e-174	581.103515625	Yes	-	tr|C7LMT2|C7LMT2_MYCML 0.0 100.000 1 438 100% trmFO; Methylenetetrahydrofolate--tRNA-(uracil-5-)-methyltransferase TrmFO	0	100%	Yes	-
MMSYN1_0435	manA; mannose-6-phosphate isomerase		map00051 Fructose and mannose metabolism map00520 Amino sugar and nucleotide sugar metabolism map01100 Metabolic pathways map01110 Biosynthesis of secondary metabolites	MANA; mannose-6-phosphate isomerase; Carbohydrate transport and metabolism	1.25E-93	317.4927673	Yes	-	tr|C7LMT3|C7LMT3_MYCML 1 288 100.000 0.0 93% Phosphomannose isomerase type I	0	93%	Yes	-
MMSYN1_0437	yhaM; 3'-5' exoribonuclease		-	; Metal Dependent Phosphohydrolase; Function unknown	8.72E-85	288.1821899	Yes but general	-	tr|C7LMT5|C7LMT5_MYCML 1 326 100.000 0.0 100% Cmp-binding-factor	0	100%	Yes but general	-
MMSYN1_0438	Histidine triad HIT hydrolaselike protein		-	HIT; histidine triad (HIT) protein; -	4.76509E-38	133.8842926	Yes	-	tr|A0A014NNI7|A0A014NNI7_MYCMC 1 132 98.485 1.61e-89 100% hit; Histidine triad protein	1.61E-89	100%	Yes	-
MMSYN1_0439	Lipoprotein, putative		-	; NA; Function unknown	0	1068.003662	-	-	tr|Q6MTA9|Q6MTA9_MYCMS 1 717 89.972 0.0 100% lpp; Prolipoprotein	0	100%	Yes	-
MMSYN1_0440	Lipoprotein, putative		-	; NA; Function unknown	0	1401.411255	-	-	tr|Q6MTA8|Q6MTA8_MYCMS 1 951 88.808 0.0 97% Hypothetical prolipoprotein	0	97%	Yes	-
MMSYN1_0441	sufS; Cysteine desulferase		map00450 Selenocompound metabolism map00730 Thiamine metabolism map01100 Metabolic pathways	sufS; Nitrogen fixation protein; Amino acid transport and metabolism	9.44106757435e-153	511.87487793	Yes	-	tr|C7LMT9|C7LMT9_MYCML 0.0 100.000 1 412 100% Probable cysteine desulfurase; Unreviewed	0.0	100%	Yes	-
MMSYN1_0442	Nitrogen fixation related family protein		-	nifU; sUF system Fes assembly protein, NifU family	1.32060689812e-41	144.586883545	Yes	-	tr|C7LMU0|C7LMU0_MYCML 1.83e-73 100.000 1 145 100% Nitrogen fixation protein nifu; Unreviewed	1.83e-73	100%	Yes	-
MMSYN1_0443	5-formyltetrahydrofolate cyclo-ligase	CC: GO:0005575 cellular_component GO:0005622 intracellular GO:0005623 cell GO:0005737 cytoplasm GO:0044424 intracellular part GO:0044464 cell part	map00670 One carbon pool by folate map01100 Metabolic pathways	FTHC; 5-formyltetrahydrofolate cyclo-ligase; Coenzyme transport and metabolism	5.76E-56	192.3264923	Yes	-	tr|C7LMU1|C7LMU1_MYCML 1 187 100.000 1.24e-130 100% 5-formyltetrahydrofolate cyclo-ligase	1.24E-130	100%	Yes	-
MMSYN1_0444	pepO; Neutral endopeptidase pepO	CC: GO:0005575 cellular_component GO:0005618 cell wall GO:0005623 cell GO:0005886 plasma membrane GO:0016020 membrane GO:0030312 external encapsulating structure GO:0044464 cell part GO:0071944 cell periphery	map04614 Renin-angiotensin system map04640 Hematopoietic cell lineage map04974 Protein digestion and absorption map05010 Alzheimer disease	PEPO; Endothelin-converting enzyme 1; Posttranslational modification, protein turnover, chaperones	5.1631E-195	653.1759644	Yes	-	tr|C7LMU2|C7LMU2_MYCML 1 631 100.000 0.0 100% Endopeptidase O	0	100%	Yes	-
MMSYN1_0445	pgi; Glucose-6-phosphate isomerase	CC: GO:0005575 cellular_component GO:0005622 intracellular GO:0005623 cell GO:0005737 cytoplasm GO:0044424 intracellular part GO:0044464 cell part	map00010 Glycolysis / Gluconeogenesis map00030 Pentose phosphate pathway map00500 Starch and sucrose metabolism map00520 Amino sugar and nucleotide sugar metabolism map01100 Metabolic pathways map01110 Biosynthesis of secondary metabolites map01120 Microbial metabolism in diverse environments	PGI; phosphohexose isomerase; Carbohydrate transport and metabolism	3.53E-159	533.703064	Yes	-	tr|C7LMU3|C7LMU3_MYCML 1 427 100.000 0.0 100% pgi; Glucose-6-phosphate isomerase; Unreviewed	0	100%	Yes	-
MMSYN1_0447	dUTP diphosphatase		-	DUT; dUTPase; Function unknown	2.22E-47	164.2546234	Yes	-	tr|C7LMU5|C7LMU5_MYCML 1 167 100.000 4.79e-76 100% DUTPase superfamily	4.79E-76	100%	Yes but general	-
MMSYN1_0448	spoU/trmH rRNA methyltransferase		-	spoU; rrna methyltransferase; Translation, ribosomal structure and biogenesis	4.55296966683e-79	269.449737549	Yes	-	tr|C7LMU6|C7LMU6_MYCML 1 255 100.000 2.64e-173 100% rRNA methylase; Unreviewed	2.64e-173	100%	Yes	-
MMSYN1_0451	NADP-dependent glyceraldehyde-3-phosphate dehydrogenase		map00010 Glycolysis / Gluconeogenesis map00250 Alanine, aspartate and glutamate metabolism map00280 Valine, leucine and isoleucine degradation map00350 Tyrosine metabolism map00410 beta-Alanine metabolism map00562 Inositol phosphate metabolism map00640 Propanoate metabolism map00650 Butanoate metabolism map01100 Metabolic pathways map01120 Microbial metabolism in diverse environments	GAPN; dehydrogenase; Energy production and conversion	1.86E-175	586.9979248	Yes	-	tr|C7LMU9|C7LMU9_MYCML 1 471 100.000 0.0 100% NADP-dependent glyceraldehyde-3-phosphate dehydrogenase	0	100%	Yes	-
MMSYN1_0452	parE; DNA topoisomerase IV, subunit B	MF: GO:0003674 molecular_function GO:0003824 catalytic activity GO:0003916 DNA topoisomerase activity GO:0003918 DNA topoisomerase type II (ATP-hydrolyzing) activity GO:0008094 DNA-dependent ATPase activity GO:0016462 pyrophosphatase activity GO:0016787 hydrolase activity GO:0016817 hydrolase activity, acting on acid anhydrides GO:0016818 hydrolase activity, acting on acid anhydrides, in phosphor…	-	parE; topoisomerase IV, subunit B; Replication, recombination and repair	1.03829496246e-316	1054.18798828	Yes	-	tr|C7LMV0|C7LMV0_MYCML 1 643 100.000 0.0 100% parE; DNA topoisomerase (ATP-hydrolyzing); Unreviewed	0	100%	Yes	-
MMSYN1_0453	parC; DNA topoisomerase 4 subunit A	MF: GO:0003674 molecular_function GO:0003824 catalytic activity GO:0003916 DNA topoisomerase activity GO:0003918 DNA topoisomerase type II (ATP-hydrolyzing) activity GO:0008094 DNA-dependent ATPase activity GO:0016462 pyrophosphatase activity GO:0016787 hydrolase activity GO:0016817 hydrolase activity, acting on acid anhydrides GO:0016818 hydrolase activity, acting on acid anhydrides, in phosphor…	-	parC; DNA topoisomerase IV, subunit A; Replication, recombination and repair	0.0	1157.51550293	Yes	-	tr|C7LMV1|C7LMV1_MYCML 1 889 100.000 0.0 99% parC; DNA topoisomerase 4 subunit A; Unreviewed	0.0	99%	Yes	-
MMSYN1_0475	ldh; L-lactate dehydrogenase	CC: GO:0005575 cellular_component GO:0005622 intracellular GO:0005623 cell GO:0005737 cytoplasm GO:0044424 intracellular part GO:0044464 cell part	map00010 Glycolysis / Gluconeogenesis map00270 Cysteine and methionine metabolism map00620 Pyruvate metabolism map00640 Propanoate metabolism map01100 Metabolic pathways map01110 Biosynthesis of secondary metabolites map01120 Microbial metabolism in diverse environments	ldh; L-lactate dehydrogenase; Energy production and conversion	2.92983726684e-147	492.763305664	Yes	-	tr|F4MQ58|F4MQ58_MYCML 1 318 99.057 0.0 100% ldh; L-lactate dehydrogenase; Unreviewed	0	100%	Yes	-
MMSYN1_0478	Transmembrane protein, likely a cation transporter from Major Facilitator Superfamily		- -	-; -; -	-	-	-	-	tr|A0A014NNP4|A0A014NNP4_MYCMC 1 194 97.423 1.84e-70 100% Uncharacterized protein	1.84E-70	100%	-	-
MMSYN1_0479	Membrane metallopeptidase		- -	-; -; -	-	-	-	-	tr|A0A014KU53|A0A014KU53_MYCMC 22 548 99.241 0.0 96% Uncharacterized protein	0	96%	-	-
MMSYN1_0481	Lipoprotein, putative		- -	-; -; -	-	-	-	-	tr|A0A014L4V5|A0A014L4V5_MYCMC 1 145 75.172 2.35e-66 100% Uncharacterized protein	2.35E-66	100%	-	-
MMSYN1_0482	rpsU; 30S ribosomal protein S21		map03010 Ribosome	rpsU; 30S ribosomal protein S21; Translation, ribosomal structure and biogenesis	2.19549418524e-39	136.061782837	Yes	-	tr|Q6MT69|Q6MT69_MYCMS 7 60 100.000 6.82e-30 100% rpsU; 30S ribosomal protein S21; Unreviewed	6.82e-30	100%	Yes	-
MMSYN1_0493	pepV; Dipeptidase pepV		map00300 Lysine biosynthesis map00480 Glutathione metabolism map01100 Metabolic pathways map01120 Microbial metabolism in diverse environments map01230 Biosynthesis of amino acids	ARCT; Dipeptidase; Amino acid transport and metabolism	2.231E-123	415.5880127	Yes	-	tr|A0A014MG46|A0A014MG46_MYCMC 1 449 99.555 0.0 100% Xaa-His dipeptidase pepV	0	100%	Yes	-
MMSYN1_0494	Putative N-acetylmannosamine-6-phosphate 2-epimerase		map00520 Amino sugar and nucleotide sugar metabolism	nanE; Converts N-acetylmannosamine-6-phosphate (ManNAc-6-P) to N-acetylglucosamine-6-phosphate (GlcNAc-6-P); Carbohydrate transport and metabolism	6.53476351715e-98	331.711914062	Yes	-	tr|A0A014L4Z7|A0A014L4Z7_MYCMC 1 226 99.558 6.82e-162 100% nanE; Putative N-acetylmannosamine-6-phosphate 2-epimerase	6.82e-162	100%	Yes	-
MMSYN1_0495	ROK family glucokinase		-	; ROK family; -	2.79439E-98	332.0502014	Yes but general	-	tr|F4MQ79|F4MQ79_MYCML 1 291 98.969 2.59e-162 100% Uncharacterized protein	2.59E-162	100%	-	-
MMSYN1_0499	rpmA; 50S ribosomal protein L27	MF: GO:0003674 molecular_function GO:0003735 structural constituent of ribosome GO:0005198 structural molecule activity BP: GO:0006412 translation GO:0008150 biological_process GO:0008152 metabolic process GO:0009058 biosynthetic process GO:0009059 macromolecule biosynthetic process GO:0009987 cellular process GO:0010467 gene expression GO:0019538 protein metabolic process GO:0034645 cellular mac…	map03010 Ribosome	rpmA; 50S ribosomal protein l27; Translation, ribosomal structure and biogenesis	1.55060393166e-44	156.042205811	Yes	-	tr|L5L9G5|L5L9G5_9MOLU 1 93 100.000 1.40e-60 100% rpmA; 50S ribosomal protein L27; Unreviewed	1.40e-60	100%	Yes	-
MMSYN1_0500	Cysteine protease Prp superfamily	CC: GO:0005575 cellular_component GO:0016020 membrane	-	; Protein of unknown function (DUF464); Translation, ribosomal structure and biogenesis	1.10494E-35	124.819931	-	-	tr|A0A0F2BMB1|A0A0F2BMB1_MYCMY 1 87 100.000 1.49e-44 100% Uncharacterized protein	1.49E-44	100%	-	-
MMSYN1_0501	rplU; 50S ribosomal protein L21	MF: GO:0003674 molecular_function GO:0003735 structural constituent of ribosome GO:0005198 structural molecule activity BP: GO:0006412 translation GO:0008150 biological_process GO:0008152 metabolic process GO:0009058 biosynthetic process GO:0009059 macromolecule biosynthetic process GO:0009987 cellular process GO:0010467 gene expression GO:0019538 protein metabolic process GO:0034645 cellular mac…	map03010 Ribosome	rplU; This protein binds to 23S rRNA in the presence of protein L20; Translation, ribosomal structure and biogenesis	1.30948431884e-40	142.879943848	Yes	-	tr|A0A014NNR6|A0A014NNR6_MYCMC 1 100 100.000 1.89e-63 100% rplU; 50S ribosomal protein L21; Unreviewed	1.89e-63	100%	Yes	-
MMSYN1_0503	Hypothetical protein		- -	-; -; -	-	-	-	-	tr|A0A014KU72|A0A014KU72_MYCMC 1 133 99.248 2.00e-70 100% Uncharacterized protein	2.00E-70	100%	-	-
MMSYN1_0504	rsmI; 16S rRNA (cytidine(1402)-2'-O)-methyltransferase	CC: GO:0005575 cellular_component GO:0005622 intracellular GO:0005623 cell GO:0005737 cytoplasm GO:0044424 intracellular part GO:0044464 cell part	-	RSMI; Catalyzes the 2'-O-methylation of the ribose of cytidine 1402 (C1402) in 16S rRNA; Function unknown	2.49E-97	328.240387	Yes	-	tr|F4MQ87|F4MQ87_MYCML 1 295 96.271 8.08e-158 100% rsmI; Ribosomal RNA small subunit methyltransferase I	8.08E-158	100%	Yes	-
MMSYN1_0505	Lipoprotein, putative		-	; NA; Function unknown	4.9395E-166	554.9730225	-	-	tr|C7LKL7|C7LKL7_MYCML 1 302 100.000 0.0 85% Putative liporotein	0	85%	Yes	-
MMSYN1_0511	Hypothetical protein		- -	-; -; -	-	-	-	-	tr|F4MQ90|F4MQ90_MYCML 16 184 98.817 3.50e-107 82% Uncharacterized protein	3.5E-107	82%	-	-
MMSYN1_0512	plsC; 1-acyl-sn-glycerol-3-phosphate acyltransferase		map00561 Glycerolipid metabolism map00564 Glycerophospholipid metabolism map01100 Metabolic pathways	plsC; Acyl-transferase; Lipid transport and metabolism	9.79E-106	355.484954834	Yes	-	tr|Q6MT36|Q6MT36_MYCMS 4 315 99.359 0.0 100% plsC; 1-acyl-sn-glycerol-3-phosphate acyltransferase; Unreviewed	0	100%	Yes	-
MMSYN1_0513	acpS; Holo-[acyl-carrier-protein] synthase	CC: GO:0005575 cellular_component GO:0005622 intracellular GO:0005623 cell GO:0005737 cytoplasm GO:0044424 intracellular part GO:0044464 cell part	map00770 Pantothenate and CoA biosynthesis	ACPS; Transfers the 4'-phosphopantetheine moiety from coenzyme A to a Ser of acyl-carrier-protein; Lipid transport and metabolism	7.54E-32	113.6410828	Yes	-	tr|A0A014KU67|A0A014KU67_MYCMC 1 110 100.000 4.14e-64 100% acpS; Holo-[acyl-carrier-protein] synthase; Unreviewed	4.14E-64	100%	Yes	-
MMSYN1_0515	Cytidine/deoxycytidylate deaminase		map00240 Pyrimidine metabolism map01100 Metabolic pathways	comEB; deaminase; Nucleotide transport and metabolism	6.66467051071e-47	163.15814209	Yes	-	tr|Q6MT32|Q6MT32_MYCMS 1 160 100.000 5.31e-116 100% dctD; dCMP deaminase; Unreviewed	5.31e-116	100%	Yes	-
MMSYN1_0516	Transmembrane protein, likely cation transporter or protease		-	; NA; Function unknown	1.334E-220	735.6798096	-	-	tr|A0A014M0N0|A0A014M0N0_MYCMC 1 433 99.076 0.0 100% Uncharacterized protein	0	100%	-	-
MMSYN1_0517	pseudouridine synthase Rlu family protein	MF: GO:0003674 molecular_function GO:0003824 catalytic activity GO:0009982 pseudouridine synthase activity GO:0016853 isomerase activity GO:0016866 intramolecular transferase activity BP: GO:0000027 ribosomal large subunit assembly GO:0000154 rRNA modification GO:0000455 enzyme-directed rRNA pseudouridine synthesis GO:0001522 pseudouridine synthesis GO:0006139 nucleobase-containing compound metab…	-	rluD; pseudouridine synthase; Translation, ribosomal structure and biogenesis	2.01776429718e-127	429.922607422	Yes	-	tr|A0A014NNQ5|A0A014NNQ5_MYCMC 1 310 98.710 0.0 100% rluD; Pseudouridine synthase	0	100%	Yes	-
MMSYN1_0518	lspA; Lipoprotein signal peptidase	CC: GO:0005575 cellular_component GO:0005623 cell GO:0005886 plasma membrane GO:0016020 membrane GO:0044464 cell part GO:0071944 cell periphery	map03060 Protein export	lspA; This protein specifically catalyzes the removal of signal peptides from prolipoproteins; Intracellular trafficking, secretion, and vesicular transport	6.12431233397e-110	368.329742432	Yes	-	tr|A0A014KU63|A0A014KU63_MYCMC 1 202 98.515 4.14e-112 100% lsp; Lipoprotein signal peptidase; Unreviewed	4.14e-112	100%	Yes	-
MMSYN1_0519	ileS; Isoleucine--tRNA ligase	CC: GO:0005575 cellular_component GO:0005622 intracellular GO:0005623 cell GO:0005737 cytoplasm GO:0044424 intracellular part GO:0044464 cell part	map00970 Aminoacyl-tRNA biosynthesis	ILES; amino acids such as valine, to avoid such errors it has two additional distinct tRNA(Ile)-dependent editing activities. One activity is designated as 'pretransfer' editing and involves the hydrolysis of activated Val-AMP. The other activity is designated 'posttransfer' editing and involves deacylation of mischarged Val-tRNA(Ile); Translation, ribosomal structure and biogenesis	1.27E-273	913.300354	Yes	-	tr|A0A014MG27|A0A014MG27_MYCMC 1 915 99.235 0.0 100% ileS; Isoleucine--tRNA ligase; Unreviewed	0	100%	Yes	-
MMSYN1_0523	bacterial cell division; FtsA (ATP-bound form)		-	; NA; Function unknown	4.64E-168	562.2749023	-	-	tr|F4MQA2|F4MQA2_MYCML 1 386 98.705 0.0 100% Uncharacterized protein	0	100%	-	-
MMSYN1_0524	rsmH; 16S rRNA (cytosine(1402)-N(4))-methyltransferase	MF: GO:0003674 molecular_function GO:0003824 catalytic activity GO:0008168 methyltransferase activity GO:0008170 N-methyltransferase activity GO:0008173 RNA methyltransferase activity GO:0008649 rRNA methyltransferase activity GO:0008757 S-adenosylmethionine-dependent methyltransferase activity GO:0016434 rRNA (cytosine) methyltransferase activity GO:0016740 transferase activity GO:0016741 transf…	-	rsmH; Specifically methylates the N4 position of cytidine in position 1402 (C1402) of 16S rRNA; Cell wall/membrane/envelope biogenesis	2.69303948437e-125	422.279907227	Yes	-	tr|A0A126SRL3|A0A126SRL3_MYCMY 1 308 99.351 0.0 100% rsmH; Ribosomal RNA small subunit methyltransferase H; Unreviewed	0	100%	Yes	-
MMSYN1_0525	mraZ; Transcriptional regulator MraZ		-	mraZ; Cell division protein mraZ; Function unknown	3.19075826676e-50	172.687850952	Yes	-	tr|A0A014L4W8|A0A014L4W8_MYCMC 1 133 99.248 2.38e-90 100% mraZ; Transcriptional regulator MraZ; Unreviewed	2.38e-90	100%	Yes	-
MMSYN1_0526	rpmF; 50S ribosomal protein L32		map03010 Ribosome	rpmF; 50S ribosomal protein L32; Translation, ribosomal structure and biogenesis	1.16106454127e-29	104.899513245	Yes	-	tr|A0A014M0L7|A0A014M0L7_MYCMC 1 59 98.305 5.68e-27 100% rpmF; 50S ribosomal protein L32; Unreviewed	5.68e-27	100%	Yes	-
MMSYN1_0528	pheT_2; Phenylalanine--tRNA ligase beta subunit	CC: GO:0005575 cellular_component GO:0005622 intracellular GO:0005623 cell GO:0005737 cytoplasm GO:0044424 intracellular part GO:0044464 cell part	map00970 Aminoacyl-tRNA biosynthesis	PHET; phenylalanyl-tRNA synthetase (beta; Translation, ribosomal structure and biogenesis	2.95E-220	736.3605957	Yes	-	tr|A0A0F2BKF3|A0A0F2BKF3_MYCMY 1 794 98.489 0.0 100% pheT_2; Phenylalanine--tRNA ligase beta subunit; Unreviewed	0	100%	Yes	-
MMSYN1_0529	pheS; Phenylalanine--tRNA ligase alpha subunit	MF: GO:0003674 molecular_function GO:0003824 catalytic activity GO:0004812 aminoacyl-tRNA ligase activity GO:0004826 phenylalanine-tRNA ligase activity GO:0016874 ligase activity GO:0016875 ligase activity, forming carbon-oxygen bonds GO:0016876 ligase activity, forming aminoacyl-tRNA and related compounds BP: GO:0006082 organic acid metabolic process GO:0006139 nucleobase-containing compound met…	map00970 Aminoacyl-tRNA biosynthesis	PHES; phenylalanyl-tRNA synthetase (alpha subunit); Translation, ribosomal structure and biogenesis	1.91E-128	432.2086792	Yes	-	tr|A0A014MG16|A0A014MG16_MYCMC 1 350 99.714 0.0 100% pheS; Phenylalanine--tRNA ligase alpha subunit; Unreviewed	0	100%	Yes	-
MMSYN1_0530	Hypothetical protein		-	; NA; Function unknown	8.98E-99	332.1519165	-	-	tr|F4MQA9|F4MQA9_MYCML 1 202 98.020 1.27e-110 100% Uncharacterized protein	1.27E-110	100%	-	-
MMSYN1_0531	FtsX-like permease		-	; FtsX-like permease family; Defense mechanisms	0	2615.664307	Yes	-	tr|A0A126SR31|A0A126SR31_MYCMY 1 1482 98.313 0.0 100% FtsX-like permease family protein	0%	100%	Yes	-
MMSYN1_0535	argS; Arginine--tRNA ligase	CC: GO:0005575 cellular_component GO:0005622 intracellular GO:0005623 cell GO:0005737 cytoplasm GO:0044424 intracellular part GO:0044464 cell part	map00970 Aminoacyl-tRNA biosynthesis	ARGS; arginyl-trna synthetase; Translation, ribosomal structure and biogenesis	4.14E-209	698.6364136	Yes	-	tr|A0A014MG93|A0A014MG93_MYCMC 1 554 99.639 0.0 100% argS; Arginine--tRNA ligase; Unreviewed	0	100%	Yes	-
MMSYN1_0536	frr; Ribosome-recycling factor	MF: GO:0003674 molecular_function GO:0003676 nucleic acid binding GO:0003723 RNA binding GO:0005488 binding GO:0008079 translation termination factor activity GO:0008135 translation factor activity, RNA binding GO:0043021 ribonucleoprotein complex binding GO:0043022 ribosome binding GO:0097159 organic cyclic compound binding GO:1901363 heterocyclic compound binding BP: GO:0006412 translation GO:0…	-	FRR; Responsible for the release of ribosomes from messenger RNA at the termination of protein biosynthesis. May increase the efficiency of translation by recycling ribosomes from one round of translation to another; Translation, ribosomal structure and biogenesis	8.18E-62	210.8156586	Yes	-	tr|A0A014L558|A0A014L558_MYCMC 1 182 99.451 3.22e-113 100% frr; Ribosome-recycling factor; Unreviewed	3.22E-113	100%	Yes	-
MMSYN1_0537	pyrH; Uridylate kinase	MF: GO:0000287 magnesium ion binding GO:0003674 molecular_function GO:0003824 catalytic activity GO:0005488 binding GO:0009041 uridylate kinase activity GO:0016301 kinase activity GO:0016740 transferase activity GO:0016772 transferase activity, transferring phosphorus-containing groups GO:0016776 phosphotransferase activity, phosphate group as acceptor GO:0019201 nucleotide kinase activity GO:001…	map00240 Pyrimidine metabolism map01100 Metabolic pathways	pyrH; Catalyzes the reversible phosphorylation of UMP to UDP; Nucleotide transport and metabolism	1.83199088773e-88	299.276916504	Yes	-	tr|A0A014M0U8|A0A014M0U8_MYCMC 1 237 100.000 3.78e-170 100% pyrH; Uridylate kinase; Unreviewed	3.78e-170	100%	Yes	-
MMSYN1_0539	tsf; Elongation factor Ts	MF: GO:0003674 molecular_function GO:0003676 nucleic acid binding GO:0003723 RNA binding GO:0003746 translation elongation factor activity GO:0005488 binding GO:0008135 translation factor activity, RNA binding GO:0008270 zinc ion binding GO:0043167 ion binding GO:0043169 cation binding GO:0046872 metal ion binding GO:0046914 transition metal ion binding GO:0097159 organic cyclic compound binding …	-	TSF; Associates with the EF-Tu.GDP complex and induces the exchange of GDP to GTP. It remains bound to the aminoacyl-tRNA.EF- Tu.GTP complex up to the GTP hydrolysis stage on the ribosome; Translation, ribosomal structure and biogenesis	2.57E-103	349.0775452	Yes	-	tr|F4MQB5|F4MQB5_MYCML 1 295 99.661 0.0 100% tsf; Elongation factor Ts; Unreviewed	0	100%	Yes	-
MMSYN1_0540	rpsB; 30S ribosomal protein S2	MF: GO:0003674 molecular_function GO:0003735 structural constituent of ribosome GO:0005198 structural molecule activity GO:0005488 binding GO:0008270 zinc ion binding GO:0043167 ion binding GO:0043169 cation binding GO:0046872 metal ion binding GO:0046914 transition metal ion binding BP: GO:0006412 translation GO:0008150 biological_process GO:0008152 metabolic process GO:0009058 biosynthetic proc…	map03010 Ribosome	RPSB; 30S ribosomal protein S2; Translation, ribosomal structure and biogenesis	5.00E-103	347.5970154	Yes	-	tr|F4MQB6|F4MQB6_MYCML 1 292 100.000 0.0 100% rpsB; 30S ribosomal protein S2; Unreviewed	0	100%	Yes	-
MMSYN1_0541	dnaJ; Chaperone protein DnaJ	MF: GO:0003674 molecular_function GO:0003756 protein disulfide isomerase activity GO:0003824 catalytic activity GO:0005488 binding GO:0005515 protein binding GO:0008270 zinc ion binding GO:0016853 isomerase activity GO:0016860 intramolecular oxidoreductase activity GO:0016862 intramolecular oxidoreductase activity, interconverting keto- and enol-groups GO:0016864 intramolecular oxidoreductase act…	-	dnaJ; ATP binding to DnaK triggers the release of the substrate protein, thus completing the reaction cycle. Several rounds of ATP-dependent interactions between DnaJ, DnaK and GrpE are required for fully efficient folding. Also involved, together with DnaK and GrpE, in the DNA replication of plasmids through activation of initiation proteins; Posttranslational modification, protein turnover, cha…	3.60023861486e-115	387.925354004	Yes	-	tr|A0A014L551|A0A014L551_MYCMC 1 372 99.731 0.0 100% dnaJ; Chaperone protein DnaJ; Unreviewed	0	100%	Yes	-
MMSYN1_0542	dnaK; Chaperone protein DnaK; protein folding 1.0; cytoplasm 0.99		map03018 RNA degradation map05152 Tuberculosis	dnaK; Acts as a chaperone; Posttranslational modification, protein turnover, chaperones	2.53689962447e-302	1006.7598877	Yes	-	tr|A0A014M0U2|A0A014M0U2_MYCMC 1 591 100.000 0.0 100% dnaK; Chaperone protein DnaK; Unreviewed	0	100%	Yes	-
MMSYN1_0543	grpE; Protein GrpE	CC: GO:0005575 cellular_component GO:0005622 intracellular GO:0005623 cell GO:0005737 cytoplasm GO:0044424 intracellular part GO:0044464 cell part	-	grpE; Participates actively in the response to hyperosmotic and heat shock by preventing the aggregation of stress-denatured proteins, in association with DnaK and GrpE. It is the nucleotide exchange factor for DnaK and may function as a thermosensor. Unfolded proteins bind initially to DnaJ; Posttranslational modification, protein turnover, chaperones	1.1493354485e-51	178.823883057	Yes	-	tr|A0A014NNW6|A0A014NNW6_MYCMC 1 200 95.500 3.49e-115 100% grpE; Protein GrpE	3.49e-115	100%	Yes	-
MMSYN1_0544	hrcA; Heat-inducible transcription repressor	BP: GO:0006355 regulation of transcription, DNA-templated GO:0008150 biological_process GO:0009889 regulation of biosynthetic process GO:0009890 negative regulation of biosynthetic process GO:0009892 negative regulation of metabolic process GO:0010468 regulation of gene expression GO:0010556 regulation of macromolecule biosynthetic process GO:0010558 negative regulation of macromolecule biosynthe…	-	hrcA; Negative regulator of class I heat shock genes (grpE- dnaK-dnaJ and groELS operons); Transcription	1.25450348009e-76	261.233001709	Yes	-	tr|A0A014KUD1|A0A014KUD1_MYCMC 1 340 100.000 0.0 100% hrcA; Heat-inducible transcription repressor HrcA; Unreviewed	0	100%	Yes	-
MMSYN1_0545	clpB; ATP-dependent Clp protease ATP-binding subunit	CC: GO:0005575 cellular_component GO:0005622 intracellular GO:0005623 cell GO:0005737 cytoplasm GO:0044424 intracellular part GO:0044464 cell part	-	clpB; Atp-dependent; Posttranslational modification, protein turnover, chaperones	0.0	1165.74316406	Yes	-	tr|A0A014MG83|A0A014MG83_MYCMC 1 713 100.000 0.0 100% clpB; ATP-dependent Clp protease ATP-binding subunit	0	100%	Yes	-
MMSYN1_0599	Hypothetical protein		- -	-; -; -	-	-	-	-	tr|Q6MU48|Q6MU48_MYCMS 1 46 97.826 1.23e-23 100% Uncharacterized protein	1.23E-23	100%	-	-
MMSYN1_0600	rnj; Ribonuclease J	CC: GO:0005575 cellular_component GO:0005622 intracellular GO:0005623 cell GO:0005737 cytoplasm GO:0044424 intracellular part GO:0044464 cell part	map03018 RNA degradation	; Metallo-Beta-Lactamase; Posttranslational modification, protein turnover, chaperones	1.13E-237	793.8494873	Yes but general	-	tr|C7LKU7|C7LKU7_MYCML 1 610 100.000 0.0 100% rnj; Ribonuclease J; Unreviewed	0	100%	Yes	-
MMSYN1_0601	Anion/Cation transmembrane transporter		-	; NA; Function unknown	2.5999E-163	545.520874	-	-	tr|C7LKU8|C7LKU8_MYCML 1 314 100.000 0.0 100% Putative membrane protein	0	100%	Yes but general	Yes but general
MMSYN1_0606	pgk; Phosphoglycerate kinase	BP: GO:0008150 biological_process GO:0040007 growth CC: GO:0005575 cellular_component GO:0005576 extracellular region GO:0005622 intracellular GO:0005623 cell GO:0005737 cytoplasm GO:0005886 plasma membrane GO:0016020 membrane GO:0044424 intracellular part GO:0044464 cell part GO:0071944 cell periphery	map00010 Glycolysis / Gluconeogenesis map00051 Fructose and mannose metabolism map00562 Inositol phosphate metabolism map00710 Carbon fixation in photosynthetic organisms map01100 Metabolic pathways map01110 Biosynthesis of secondary metabolites map01120 Microbial metabolism in diverse environments map01230 Biosynthesis of amino acids	PGK; Phosphoglycerate kinase; Carbohydrate transport and metabolism	7.82E-186	622.9271851	Yes	-	tr|A0A014NP03|A0A014NP03_MYCMC 1 404 99.505 0.0 100% pgk; Phosphoglycerate kinase; Unreviewed	0	100%	Yes	-
MMSYN1_0607	gap; Glyceraldehyde-3-phosphate dehydrogenase	CC: GO:0005575 cellular_component GO:0005622 intracellular GO:0005623 cell GO:0005737 cytoplasm GO:0044424 intracellular part GO:0044464 cell part	map00010 Glycolysis / Gluconeogenesis map01100 Metabolic pathways map01110 Biosynthesis of secondary metabolites map01120 Microbial metabolism in diverse environments map01230 Biosynthesis of amino acids map04066 HIF-1 signaling pathway map05010 Alzheimer disease	GAP; dehydrogenase; Carbohydrate transport and metabolism	1.09E-167	560.0131226	Yes	-	tr|F4MQI3|F4MQI3_MYCML 1 338 100.000 0.0 100% gap; Glyceraldehyde-3-phosphate dehydrogenase; Unreviewed	0	100%	Yes	-
MMSYN1_0608	dnaI; Primosomal protein DnaI		-	dnaC; dna replication protein; Replication, recombination and repair	3.94267933146e-98	331.171264648	Yes but general	-	tr|A0A014MGC1|A0A014MGC1_MYCMC 1 312 99.359 0.0 100% dnaI; Primosomal protein DnaI	0	100%	Yes	-
MMSYN1_0609	Replication initiation and membrane attachment protein		-	dnaB; replication initiation and membrane attachment; Replication, recombination and repair	4.2044508373e-79	269.343475342	Yes	-	tr|Q6MST8|Q6MST8_MYCMS 1 394 98.731 0.0 100% dnaB; Chromosome replication initiation/membrane attachment protein; Unreviewed	0	100%	Yes	-
MMSYN1_0611	polA; DNA polymerase I		map00230 Purine metabolism map00240 Pyrimidine metabolism map01100 Metabolic pathways map03030 DNA replication map03410 Base excision repair map03420 Nucleotide excision repair map03440 Homologous recombination	polA; dna polymerase I; Replication, recombination and repair	3.81832322373e-270	902.463623047	Yes	-	tr|F4MQI7|F4MQI7_MYCML 1 911 98.463 0.0 100% polA; DNA polymerase I	0.0	100%	Yes	-
MMSYN1_0612	DNA polymerase III, alpha subunit	CC: GO:0005575 cellular_component GO:0005622 intracellular GO:0005623 cell GO:0005737 cytoplasm GO:0044424 intracellular part GO:0044464 cell part	map00230 Purine metabolism map00240 Pyrimidine metabolism map01100 Metabolic pathways map03030 DNA replication map03430 Mismatch repair map03440 Homologous recombination	dnaE; dna polymerase iii; Replication, recombination and repair	0.0	1103.10888672	Yes	-	tr|F4MQI8|F4MQI8_MYCML 1 987 98.784 0.0 100% dnaE; DNA-directed DNA polymerase	0.0	100%	Yes	-
MMSYN1_0613	tyrS; Tyrosine--tRNA ligase	MF: GO:0003674 molecular_function GO:0003824 catalytic activity GO:0004812 aminoacyl-tRNA ligase activity GO:0004831 tyrosine-tRNA ligase activity GO:0016874 ligase activity GO:0016875 ligase activity, forming carbon-oxygen bonds GO:0016876 ligase activity, forming aminoacyl-tRNA and related compounds BP: GO:0006082 organic acid metabolic process GO:0006139 nucleobase-containing compound metaboli…	map00970 Aminoacyl-tRNA biosynthesis	TYRS; Catalyzes the attachment of tyrosine to tRNA(Tyr) in a two-step reaction tyrosine is first activated by ATP to form Tyr- AMP and then transferred to the acceptor end of tRNA(Tyr); Translation, ribosomal structure and biogenesis	4.86E-148	497.1816406	Yes	-	tr|A0A014MGB5|A0A014MGB5_MYCMC 1 396 98.990 0.0 96% tyrS; Tyrosine--tRNA ligase; Unreviewed	0	96%	Yes	-
MMSYN1_0614	pncB; Nicotinate phosphoribosyltransferase		map00760 Nicotinate and nicotinamide metabolism map01100 Metabolic pathways	PNCB; nicotinate phosphoribosyltransferase; Coenzyme transport and metabolism	1.59E-136	458.0079346	Yes	-	tr|F4MQJ0|F4MQJ0_MYCML 1 353 98.017 0.0 100% pncB; Nicotinate phosphoribosyltransferase; Unreviewed	0	100%	Yes	-
MMSYN1_0615	tRNA binding protein, possible Phe-tRNA ligase pheT		-	; TRNA binding domain protein; Translation, ribosomal structure and biogenesis	6.69252E-86	289.5324097	Yes	Yes	tr|F4MQJ1|F4MQJ1_MYCML 9 210 98.515 1.89e-142 100% pheT; Phenylalanine tRNA ligase	1.89E-142	100%	Yes	Yes
MMSYN1_0616	DegV family protein		-	degv family; Function unknown	2.34559634077e-95	322.083770752	Yes	-	tr|F4MQJ2|F4MQJ2_MYCML 1 279 99.642 2.79e-159 100% Uncharacterized protein; Unreviewed			-	-
MMSYN1_0617	DegV family protein		-	Uncharacterised protein, DegV family COG1307; Unknown function	3.87308371643e-165	551.19921875	Yes	-	tr|C7LKW2|C7LKW2_MYCML 1 283 100.000 5.92e-170 100% DegV family protein	5.92e-170	100%	Yes	-
MMSYN1_0620	Fur family protein		-	; Ferric uptake regulator family; Transcription	4.99214E-84	282.522644	Yes	-	tr|Q6MSS8|Q6MSS8_MYCMS 1 154 100.000 1.91e-90 100% Ferric uptake regulator	1.91E-90	100%	Yes	-
MMSYN1_0621	Acyl carrier protein		-	Carrier of the growing fatty acid chain in fatty acid biosynthesis; Secondary metabolites biosynthesis, transport and catabolism	4.39163507356e-43	148.17741394	Yes but general	-	tr|Q6MSS7|Q6MSS7_MYCMS 1 73 100.000 1.33e-28 100% Uncharacterized protein			-	-
MMSYN1_0632	Transmembrane Cation/Proteins/mRNA transporter		- -	-; -; -	-	-	-	-	tr|A0A014KUS8|A0A014KUS8_MYCMC 1 158 98.101 1.38e-49 100% Uncharacterized protein	1.38E-49	100%	-	-
MMSYN1_0634	leuS; Leucine--tRNA ligase	MF: GO:0003674 molecular_function GO:0003824 catalytic activity GO:0004812 aminoacyl-tRNA ligase activity GO:0004823 leucine-tRNA ligase activity GO:0016874 ligase activity GO:0016875 ligase activity, forming carbon-oxygen bonds GO:0016876 ligase activity, forming aminoacyl-tRNA and related compounds BP: GO:0006082 organic acid metabolic process GO:0006139 nucleobase-containing compound metabolic…	map00970 Aminoacyl-tRNA biosynthesis	LEUS; Leucyl-tRNA synthetase; Translation, ribosomal structure and biogenesis	0	1187.743774	Yes	-	tr|F4MQK6|F4MQK6_MYCML 1 804 98.134 0.0 100% leuS; Leucine--tRNA ligase; Unreviewed	0	100%	Yes	-
MMSYN1_0636	Lipoprotein, putative		- -	-; -; -	-	-	-	-	tr|F4MQK7|F4MQK7_MYCML 1 932 90.247 0.0 100% Uncharacterized protein	0	100%	-	-
MMSYN1_0637	rpsI; 30S ribosomal protein S9	MF: GO:0003674 molecular_function GO:0003735 structural constituent of ribosome GO:0005198 structural molecule activity BP: GO:0006412 translation GO:0008150 biological_process GO:0008152 metabolic process GO:0009058 biosynthetic process GO:0009059 macromolecule biosynthetic process GO:0009987 cellular process GO:0010467 gene expression GO:0019538 protein metabolic process GO:0034645 cellular mac…	map03010 Ribosome	rpsI; 30S ribosomal protein S9; Translation, ribosomal structure and biogenesis	3.28005197437e-59	203.541229248	Yes	-	tr|A0A014NP82|A0A014NP82_MYCMC 1 132 100.000 3.83e-89 100% rpsI; 30S ribosomal protein S9; Unreviewed	3.83e-89	100%	Yes	-
MMSYN1_0638	rplM; 50S ribosomal protein L13	MF: GO:0003674 molecular_function GO:0003735 structural constituent of ribosome GO:0005198 structural molecule activity BP: GO:0006412 translation GO:0008150 biological_process GO:0008152 metabolic process GO:0009058 biosynthetic process GO:0009059 macromolecule biosynthetic process GO:0009987 cellular process GO:0010467 gene expression GO:0019538 protein metabolic process GO:0034645 cellular mac…	map03010 Ribosome	RPLM; This protein is one of the early assembly proteins of the 50S ribosomal subunit, although it is not seen to bind rRNA by itself. It is important during the early stages of 50S assembly; Translation, ribosomal structure and biogenesis	1.57E-59	203.169754	Yes	-	tr|A0A014KUQ4|A0A014KUQ4_MYCMC 1 151 100.000 2.47e-108 100% rplM; 50S ribosomal protein L13; Unreviewed	2.47E-108	100%	Yes	-
MMSYN1_0639	ABC transporter, possible FtsX-like permease	CC: GO:0005575 cellular_component GO:0005623 cell GO:0005886 plasma membrane GO:0016020 membrane GO:0044464 cell part GO:0071944 cell periphery	-	; abc transporter permease protein; Defense mechanisms	9.3952E-254	828.7414551	Yes but general	-	tr|A0A014MGK5|A0A014MGK5_MYCMC 1 1381 98.407 0.0 100% Uncharacterized protein	0%	100%	-	-
MMSYN1_0640	truA; tRNA pseudouridine (38-40) synthase		-	TRUA; Formation of pseudouridine at positions 38, 39 and 40 in the anticodon stem and loop of transfer RNAs; Translation, ribosomal structure and biogenesis	2.95E-56	194.3495331	Yes	-	tr|A0A014L5H3|A0A014L5H3_MYCMC 1 251 99.203 7.49e-180 100% truA; tRNA pseudouridine synthase A	7.49E-180	100%	Yes	-
MMSYN1_0641	cobalt ECF transporter T component CbiQ	CC: GO:0005575 cellular_component GO:0005623 cell GO:0005886 plasma membrane GO:0016020 membrane GO:0044464 cell part GO:0071944 cell periphery	map02010 ABC transporters	ECFT; Transmembrane (T) component of an energy-coupling factor (ECF) ABC-transporter complex. Unlike classic ABC transporters this ECF transporter provides the energy necessary to transport a number of different substrates; Inorganic ion transport and metabolism	3.56E-98	330.9880371	Yes	-	tr|A0A014M155|A0A014M155_MYCMC 1 336 99.702 0.0 100% ABC transporter, permease component (Predicted cobalt transport); Unreviewed	0	100%	Yes	-
MMSYN1_0642	ecfA; Energy-coupling factor transporter ATP-binding protein EcfA	MF: GO:0003674 molecular_function GO:0003824 catalytic activity GO:0005215 transporter activity GO:0015399 primary active transmembrane transporter activity GO:0015405 P-P-bond-hydrolysis-driven transmembrane transporter activity GO:0016462 pyrophosphatase activity GO:0016787 hydrolase activity GO:0016817 hydrolase activity, acting on acid anhydrides GO:0016818 hydrolase activity, acting on acid …	map02010 ABC transporters	ECFA2; ATP-binding (A) component of a common energy-coupling factor (ECF) ABC-transporter complex. Unlike classic ABC transporters this ECF transporter provides the energy necessary to transport a number of different substrates; Inorganic ion transport and metabolism	1.46E-123	414.7624817	Yes	-	tr|A0A014NP77|A0A014NP77_MYCMC 1 303 99.340 0.0 100% ecfA; Energy-coupling factor transporter ATP-binding protein EcfA; Unreviewed	0	100%	Yes	-
MMSYN1_0643	ecfA; Energy-coupling factor transporter ATP-binding protein EcfA	MF: GO:0003674 molecular_function GO:0005215 transporter activity BP: GO:0006810 transport GO:0008150 biological_process GO:0051179 localization GO:0051234 establishment of localization CC: GO:0005575 cellular_component GO:0005623 cell GO:0005886 plasma membrane GO:0016020 membrane GO:0044464 cell part GO:0071944 cell periphery	map02010 ABC transporters	ECFA1; ATP-binding (A) component of a common energy-coupling factor (ECF) ABC-transporter complex. Unlike classic ABC transporters this ECF transporter provides the energy necessary to transport a number of different substrates; Inorganic ion transport and metabolism	9.47E-137	458.0163269	Yes	-	tr|F4MQL4|F4MQL4_MYCML 1 408 99.510 0.0 100% ecfA; Energy-coupling factor transporter ATP-binding protein EcfA; Unreviewed	0	100%	Yes	-
MMSYN1_0644	rplQ; 50S ribosomal protein L17	MF: GO:0003674 molecular_function GO:0003735 structural constituent of ribosome GO:0005198 structural molecule activity BP: GO:0006412 translation GO:0008150 biological_process GO:0008152 metabolic process GO:0009058 biosynthetic process GO:0009059 macromolecule biosynthetic process GO:0009987 cellular process GO:0010467 gene expression GO:0019538 protein metabolic process GO:0034645 cellular mac…	map03010 Ribosome	rplQ; 50S ribosomal protein l17; Translation, ribosomal structure and biogenesis	5.72250501111e-40	139.55682373	Yes	-	tr|A0A084EJM9|A0A084EJM9_MYCCA 1 119 100.000 4.20e-82 100% rplQ; 50S ribosomal protein L17; Unreviewed	4.20e-82	100%	Yes	-
MMSYN1_0645	rpoA; DNA-directed RNA polymerase subunit alpha, transcription, DNA-templated 1.0, cytoplasm 0.99	MF: GO:0003674 molecular_function GO:0003824 catalytic activity GO:0003899 DNA-directed 5'-3' RNA polymerase activity GO:0016740 transferase activity GO:0016772 transferase activity, transferring phosphorus-containing groups GO:0016779 nucleotidyltransferase activity GO:0034062 5'-3' RNA polymerase activity BP: GO:0006139 nucleobase-containing compound metabolic process GO:0006725 cellular aromat…	map00230 Purine metabolism map00240 Pyrimidine metabolism map01100 Metabolic pathways map03020 RNA polymerase	rpoA; DNA-dependent RNA polymerase catalyzes the transcription of DNA into RNA using the four ribonucleoside triphosphates as substrates; Transcription	4.43260399005e-113	380.989837646	Yes	-	tr|F4MQL6|F4MQL6_MYCML 1 317 100.000 0.0 100% rpoA; DNA-directed RNA polymerase subunit alpha; Unreviewed	0	100%	Yes	-
MMSYN1_0646	rpsK; 30S ribosomal protein S11	MF: GO:0003674 molecular_function GO:0003735 structural constituent of ribosome GO:0005198 structural molecule activity BP: GO:0006412 translation GO:0008150 biological_process GO:0008152 metabolic process GO:0009058 biosynthetic process GO:0009059 macromolecule biosynthetic process GO:0009987 cellular process GO:0010467 gene expression GO:0019538 protein metabolic process GO:0034645 cellular mac…	map03010 Ribosome	rpsK; Located on the platform of the 30S subunit, it bridges several disparate RNA helices of the 16S rRNA. Forms part of the Shine-Dalgarno cleft in the 70S ribosome; Translation, ribosomal structure and biogenesis	2.52551745743e-59	202.501647949	Yes	-	tr|E4PUT7|E4PUT7_MYCLG 22 129 100.000 1.25e-72 84% rpsK; 30S ribosomal protein S11; Unreviewed	1.25e-72	84%	Yes	-
MMSYN1_0647	rpsM; 30S ribosomal protein S13	MF: GO:0003674 molecular_function GO:0003735 structural constituent of ribosome GO:0005198 structural molecule activity BP: GO:0006412 translation GO:0008150 biological_process GO:0008152 metabolic process GO:0009058 biosynthetic process GO:0009059 macromolecule biosynthetic process GO:0009987 cellular process GO:0010467 gene expression GO:0019538 protein metabolic process GO:0022613 ribonucleopr…	map03010 Ribosome	rpsM; Located at the top of the head of the 30S subunit, it contacts several helices of the 16S rRNA. In the 70S ribosome it contacts the 23S rRNA (bridge B1a) and protein L5 of the 50S subunit (bridge B1b), connecting the 2 subunits; Translation, ribosomal structure and biogenesis	1.70012430218e-60	206.231826782	Yes	-	tr|L5LA57|L5LA57_9MOLU 1 121 100.000 3.30e-80 100% rpsM; 30S ribosomal protein S13; Unreviewed	3.30e-80	100%	Yes	-
MMSYN1_0648	rpmJ; 50S ribosomal protein L36	MF: GO:0003674 molecular_function GO:0003735 structural constituent of ribosome GO:0005198 structural molecule activity BP: GO:0006412 translation GO:0008150 biological_process GO:0008152 metabolic process GO:0009058 biosynthetic process GO:0009059 macromolecule biosynthetic process GO:0009987 cellular process GO:0010467 gene expression GO:0019538 protein metabolic process GO:0034645 cellular mac…	map03010 Ribosome	rpmJ; 50S ribosomal protein L36; Translation, ribosomal structure and biogenesis	1.04221808581e-20	76.0898132324	Yes	-	tr|A0A0L1IIE2|A0A0L1IIE2_9MOLU 1 37 100.000 1.13e-16 100% rpmJ; 50S ribosomal protein L36; Unreviewed	1.13e-16	100%	Yes	-
MMSYN1_0649	infA; Translation initiation factor IF-1	MF: GO:0003674 molecular_function GO:0003676 nucleic acid binding GO:0003723 RNA binding GO:0003743 translation initiation factor activity GO:0005488 binding GO:0008135 translation factor activity, RNA binding GO:0097159 organic cyclic compound binding GO:1901363 heterocyclic compound binding BP: GO:0006412 translation GO:0006413 translational initiation GO:0008150 biological_process GO:0008152 m…	-	infA; however, it seems to stimulate more or less all the activities of the other two initiation factors, IF-2 and IF-3; Translation, ribosomal structure and biogenesis	5.08825214787e-40	140.568145752	Yes	-	tr|A0A078MZS4|A0A078MZS4_MYCCC 1 74 100.000 8.01e-47 100% infA; Translation initiation factor IF-1; Unreviewed	8.01e-47	100%	Yes	-
MMSYN1_0650	map; Methionine aminopeptidase	MF: GO:0003674 molecular_function GO:0003824 catalytic activity GO:0004177 aminopeptidase activity GO:0005488 binding GO:0005506 iron ion binding GO:0008233 peptidase activity GO:0008235 metalloexopeptidase activity GO:0008237 metallopeptidase activity GO:0008238 exopeptidase activity GO:0016151 nickel cation binding GO:0016787 hydrolase activity GO:0030145 manganese ion binding GO:0043167 ion bi…	-	MAP; Removes the N-terminal methionine from nascent proteins; Translation, ribosomal structure and biogenesis	5.02E-111	374.6343689	Yes	-	tr|A0A014L5G2|A0A014L5G2_MYCMC 1 251 100.000 0.0 100% map; Methionine aminopeptidase; Unreviewed	0	100%	Yes	-
MMSYN1_0651	adk; Adenylate kinase	CC: GO:0005575 cellular_component GO:0005622 intracellular GO:0005623 cell GO:0005737 cytoplasm GO:0044424 intracellular part GO:0044464 cell part	map00230 Purine metabolism map01100 Metabolic pathways map01110 Biosynthesis of secondary metabolites	adk; Catalyzes the reversible transfer of the terminal phosphate group between ATP and AMP. Plays an important role in cellular energy homeostasis and in adenine nucleotide metabolism; Nucleotide transport and metabolism	1.27026357069e-70	241.61491394	Yes	-	tr|A0A014M144|A0A014M144_MYCMC 1 213 100.000 4.50e-153 100% adk; Adenylate kinase; Unreviewed	4.50e-153	100%	Yes	-
MMSYN1_0652	secY; Protein translocase subunit SecY	BP: GO:0006810 transport GO:0006886 intracellular protein transport GO:0006950 response to stress GO:0006952 defense response GO:0008104 protein localization GO:0008150 biological_process GO:0009306 protein secretion GO:0009607 response to biotic stimulus GO:0009987 cellular process GO:0015031 protein transport GO:0020012 evasion or tolerance of host immune response GO:0030682 evasion or toleranc…	map03060 Protein export map03070 Bacterial secretion system	secY; The central subunit of the protein translocation channel SecYEG; Intracellular trafficking, secretion, and vesicular transport	8.81313386321e-139	466.743621826	Yes	-	tr|A0A014NP65|A0A014NP65_MYCMC 1 482 99.793 0.0 100% secY; Protein translocase subunit SecY; Unreviewed	0	100%	Yes	-
MMSYN1_0653	rplO; 50S ribosomal protein L15	MF: GO:0003674 molecular_function GO:0003735 structural constituent of ribosome GO:0005198 structural molecule activity BP: GO:0006412 translation GO:0008150 biological_process GO:0008152 metabolic process GO:0009058 biosynthetic process GO:0009059 macromolecule biosynthetic process GO:0009987 cellular process GO:0010467 gene expression GO:0019538 protein metabolic process GO:0034645 cellular mac…	map03010 Ribosome	rplO; Binds to the 23S rRNA; Translation, ribosomal structure and biogenesis	8.71448929982e-60	205.128341675	Yes	-	tr|A0A014KUN4|A0A014KUN4_MYCMC 1 145 100.000 4.67e-98 100% rplO; 50S ribosomal protein L15; Unreviewed	4.67e-98	100%	Yes	-
MMSYN1_0654	rpsE; 30S ribosomal protein S5	MF: GO:0003674 molecular_function GO:0003735 structural constituent of ribosome GO:0005198 structural molecule activity BP: GO:0006412 translation GO:0008150 biological_process GO:0008152 metabolic process GO:0009058 biosynthetic process GO:0009059 macromolecule biosynthetic process GO:0009987 cellular process GO:0010467 gene expression GO:0019538 protein metabolic process GO:0034645 cellular mac…	map03010 Ribosome	RPSE; Located at the back of the 30S subunit body where it stabilizes the conformation of the head with respect to the body; Translation, ribosomal structure and biogenesis	6.17E-82	277.7488709	Yes	-	tr|A0A014MGI8|A0A014MGI8_MYCMC 1 254 98.425 1.35e-125 100% rpsE; 30S ribosomal protein S5; Unreviewed	1.35E-125	100%	Yes	-
MMSYN1_0655	rplR; 50S ribosomal protein L18	MF: GO:0003674 molecular_function GO:0003735 structural constituent of ribosome GO:0005198 structural molecule activity BP: GO:0006412 translation GO:0008150 biological_process GO:0008152 metabolic process GO:0009058 biosynthetic process GO:0009059 macromolecule biosynthetic process GO:0009987 cellular process GO:0010467 gene expression GO:0019538 protein metabolic process GO:0034645 cellular mac…	map03010 Ribosome	rplR; This is one of the proteins that binds and probably mediates the attachment of the 5S RNA into the large ribosomal subunit, where it forms part of the central protuberance; Translation, ribosomal structure and biogenesis	1.10303939159e-48	167.702178955	Yes	-	tr|A0A014L5F8|A0A014L5F8_MYCMC 1 116 100.000 1.11e-78 100% rplR; 50S ribosomal protein L18; Unreviewed	1.11e-78	100%	Yes	-
MMSYN1_0656	rplF; 50S ribosomal protein L6	MF: GO:0003674 molecular_function GO:0003735 structural constituent of ribosome GO:0005198 structural molecule activity BP: GO:0006412 translation GO:0008150 biological_process GO:0008152 metabolic process GO:0009058 biosynthetic process GO:0009059 macromolecule biosynthetic process GO:0009987 cellular process GO:0010467 gene expression GO:0019538 protein metabolic process GO:0034645 cellular mac…	map03010 Ribosome	rplF; This protein binds to the 23S rRNA, and is important in its secondary structure. It is located near the subunit interface in the base of the L7 L12 stalk, and near the tRNA binding site of the peptidyltransferase center; Translation, ribosomal structure and biogenesis	1.73740596472e-74	252.28291320	Yes	-	tr|A0A014M135|A0A014M135_MYCMC 1 180 100.000 3.62e-124 100% rplF; 50S ribosomal protein L6; Unreviewed	3.62e-124	100%	Yes	-
MMSYN1_0657	rpsH; 30S ribosomal protein S8	MF: GO:0003674 molecular_function GO:0003735 structural constituent of ribosome GO:0005198 structural molecule activity BP: GO:0006412 translation GO:0008150 biological_process GO:0008152 metabolic process GO:0009058 biosynthetic process GO:0009059 macromolecule biosynthetic process GO:0009987 cellular process GO:0010467 gene expression GO:0019538 protein metabolic process GO:0034645 cellular mac…	map03010 Ribosome	rpsH; One of the primary rRNA binding proteins, it binds directly to 16S rRNA central domain where it helps coordinate assembly of the platform of the 30S subunit; Translation, ribosomal structure and biogenesis	2.2449424476e-60	207.225234985	Yes	-	tr|A0A014NP59|A0A014NP59_MYCMC 1 129 100.000 1.32e-87 100% rpsH; 30S ribosomal protein S8; Unreviewed	1.32e-87	100%	Yes	-
MMSYN1_0658	rpsZ; 30S ribosomal protein S14 type Z		map03010 Ribosome	rpsZ; Binds 16S rRNA, required for the assembly of 30S particles and may also be responsible for determining the conformation of the 16S rRNA at the A site; Translation, ribosomal structure and biogenesis	3.42170570001e-32	113.247047424	Yes	-	tr|L5LBQ6|L5LBQ6_9MOLU 1 61 100.000 9.52e-38 100% rpsZ; 30S ribosomal protein S14 type Z; Unreviewed	9.52e-38	100%	Yes	-
MMSYN1_0659	rplE; 50S ribosomal protein L5	MF: GO:0003674 molecular_function GO:0003735 structural constituent of ribosome GO:0005198 structural molecule activity BP: GO:0006412 translation GO:0008150 biological_process GO:0008152 metabolic process GO:0009058 biosynthetic process GO:0009059 macromolecule biosynthetic process GO:0009987 cellular process GO:0010467 gene expression GO:0019538 protein metabolic process GO:0022613 ribonucleopr…	map03010 Ribosome	rplE; This is 1 of the proteins that binds and probably mediates the attachment of the 5S RNA into the large ribosomal subunit, where it forms part of the central protuberance. In the 70S ribosome it contacts protein S13 of the 30S subunit (bridge B1b), connecting the 2 subunits; Translation, ribosomal structure and biogenesis	2.90696661993e-85	287.679290771	Yes	-	tr|A0A014MGI5|A0A014MGI5_MYCMC 1 180 100.000 1.09e-125 100% rplE; 50S ribosomal protein L5; Unreviewed	1.09e-125	100%	Yes	-
MMSYN1_0660	rplX; 50S ribosomal protein L24		map03010 Ribosome	rplX; One of two assembly initiator proteins, it binds directly to the 5'-end of the 23S rRNA, where it nucleates assembly of the 50S subunit; Translation, ribosomal structure and biogenesis	6.17619534576e-34	119.368415833	Yes	-	tr|A0A084EJP5|A0A084EJP5_MYCCA 1 108 100.000 7.20e-69 100% rplX; 50S ribosomal protein L24; Unreviewed	7.20e-69	100%	Yes	-
MMSYN1_0661	rplN; 50S ribosomal protein L14	MF: GO:0003674 molecular_function GO:0003676 nucleic acid binding GO:0003723 RNA binding GO:0003735 structural constituent of ribosome GO:0005198 structural molecule activity GO:0005488 binding GO:0019843 rRNA binding GO:0070180 large ribosomal subunit rRNA binding GO:0097159 organic cyclic compound binding GO:1901363 heterocyclic compound binding BP: GO:0006412 translation GO:0008150 biological_…	map03010 Ribosome	rplN; Binds to 23S rRNA. Forms part of two intersubunit bridges in the 70S ribosome; Translation, ribosomal structure and biogenesis	1.01238717455e-54	186.939407349	Yes	-	tr|A0A084EJP6|A0A084EJP6_MYCCA 1 122 100.000 4.73e-80 100% rplN; 50S ribosomal protein L14; Unreviewed	4.73e-80	100%	Yes	-
MMSYN1_0662	rpsQ; 30S ribosomal protein S17	MF: GO:0003674 molecular_function GO:0003735 structural constituent of ribosome GO:0005198 structural molecule activity BP: GO:0006412 translation GO:0008150 biological_process GO:0008152 metabolic process GO:0009058 biosynthetic process GO:0009059 macromolecule biosynthetic process GO:0009987 cellular process GO:0010467 gene expression GO:0019538 protein metabolic process GO:0034645 cellular mac…	map03010 Ribosome	rpsQ; One of the primary rRNA binding proteins, it binds specifically to the 5'-end of 16S ribosomal; Translation, ribosomal structure and biogenesis	2.30739316449e-40	141.061386108	Yes	-	tr|A0A078MX62|A0A078MX62_MYCCC 1 85 100.000 1.65e-44 100% rpsQ; 30S ribosomal protein S17; Unreviewed	1.65e-44	100%	Yes	-
MMSYN1_0663	rpmC; 50S ribosomal protein L29		map03010 Ribosome	rpmC; 50s ribosomal protein l29; Translation, ribosomal structure and biogenesis	5.34459120425e-71	240.341903687	Yes	-	tr|Q6MSN3|Q6MSN3_MYCMS 1 138 100.000 4.47e-68 100% rpmC; 50S ribosomal protein L29; Unreviewed	4.47e-68	100%	Yes	-
MMSYN1_0664	rplP; 50S ribosomal protein L16	MF: GO:0003674 molecular_function GO:0003735 structural constituent of ribosome GO:0005198 structural molecule activity BP: GO:0006412 translation GO:0008150 biological_process GO:0008152 metabolic process GO:0009058 biosynthetic process GO:0009059 macromolecule biosynthetic process GO:0009987 cellular process GO:0010467 gene expression GO:0019538 protein metabolic process GO:0034645 cellular mac…	map03010 Ribosome	rplP; Binds 23S rRNA and is also seen to make contacts with the A and possibly P site tRNAs; Translation, ribosomal structure and biogenesis	1.56105786641e-65	222.266265869	Yes	-	tr|A0A078KPF1|A0A078KPF1_MYCCC 1 137 100.000 4.49e-97 100% rplP; 50S ribosomal protein L16; Unreviewed	4.49e-97	100%	Yes	-
MMSYN1_0665	rpsC; 30S ribosomal protein S3	MF: GO:0003674 molecular_function GO:0003735 structural constituent of ribosome GO:0005198 structural molecule activity BP: GO:0006412 translation GO:0008150 biological_process GO:0008152 metabolic process GO:0009058 biosynthetic process GO:0009059 macromolecule biosynthetic process GO:0009987 cellular process GO:0010467 gene expression GO:0019538 protein metabolic process GO:0034645 cellular mac…	map03010 Ribosome	rpsC; Binds the lower part of the 30S subunit head. Binds mRNA in the 70S ribosome, positioning it for translation; Translation, ribosomal structure and biogenesis	7.10181512665e-87	293.428588867	Yes	-	tr|A0A078KP44|A0A078KP44_MYCCC 1 233 100.000 8.96e-154 100% rpsC; 30S ribosomal protein S3; Unreviewed	8.96e-154	100%	Yes	-
MMSYN1_0666	rplV; 50S ribosomal protein L22	MF: GO:0003674 molecular_function GO:0003735 structural constituent of ribosome GO:0005198 structural molecule activity BP: GO:0006412 translation GO:0008150 biological_process GO:0008152 metabolic process GO:0009058 biosynthetic process GO:0009059 macromolecule biosynthetic process GO:0009987 cellular process GO:0010467 gene expression GO:0019538 protein metabolic process GO:0034645 cellular mac…	map03010 Ribosome	rplV; The globular domain of the protein is located near the polypeptide exit tunnel on the outside of the subunit, while an extended beta-hairpin is found that lines the wall of the exit tunnel in the center of the 70S ribosome; Translation, ribosomal structure and biogenesis	2.04657264768e-54	188.175308228	Yes	-	tr|L5LB38|L5LB38_9MOLU 1 111 100.000 2.49e-64 100% rplV; 50S ribosomal protein L22; Unreviewed	2.49e-64	100%	Yes	-
MMSYN1_0667	rpsS; 30S ribosomal protein S19	MF: GO:0003674 molecular_function GO:0003735 structural constituent of ribosome GO:0005198 structural molecule activity BP: GO:0006412 translation GO:0008150 biological_process GO:0008152 metabolic process GO:0009058 biosynthetic process GO:0009059 macromolecule biosynthetic process GO:0009987 cellular process GO:0010467 gene expression GO:0019538 protein metabolic process GO:0034645 cellular mac…	map03010 Ribosome	rpsS; Protein S19 forms a complex with S13 that binds strongly to the 16S ribosomal RNA; Translation, ribosomal structure and biogenesis	4.1688719504e-44	153.184356689	Yes	-	tr|A0A126SR74|A0A126SR74_MYCMY 1 77 100.000 2.31e-48 88% rpsS; 30S ribosomal protein S19; Unreviewed	2.31e-48	88%	Yes	-
MMSYN1_0668	rplB; 50S ribosomal protein L2	MF: GO:0003674 molecular_function GO:0003735 structural constituent of ribosome GO:0005198 structural molecule activity GO:0005488 binding GO:0008270 zinc ion binding GO:0043167 ion binding GO:0043169 cation binding GO:0046872 metal ion binding GO:0046914 transition metal ion binding BP: GO:0006412 translation GO:0008150 biological_process GO:0008152 metabolic process GO:0009058 biosynthetic proc…	map03010 Ribosome	rplB; One of the primary rRNA binding proteins. Required for association of the 30S and 50S subunits to form the 70S ribosome, for tRNA binding and peptide bond formation. It has been suggested to have peptidyltransferase activity; Translation, ribosomal structure and biogenesis	8.04420321889e-133	444.731628418	Yes	-	tr|F4MQN9|F4MQN9_MYCML 1 282 100.000 0.0 100% rplB; 50S ribosomal protein L2; Unreviewed	0.0	100%	Yes	-
MMSYN1_0669	rplW; 50S ribosomal protein L23	MF: GO:0003674 molecular_function GO:0003735 structural constituent of ribosome GO:0005198 structural molecule activity BP: GO:0006412 translation GO:0008150 biological_process GO:0008152 metabolic process GO:0009058 biosynthetic process GO:0009059 macromolecule biosynthetic process GO:0009987 cellular process GO:0010467 gene expression GO:0019538 protein metabolic process GO:0034645 cellular mac…	map03010 Ribosome	rplW; One of the early assembly proteins it binds 23S rRNA. One of the proteins that surrounds the polypeptide exit tunnel on the outside of the ribosome. Forms the main docking site for trigger factor binding to the ribosome; Translation, ribosomal structure and biogenesis	2.73497843223e-38	134.862976074	Yes	-	tr|F4MQP0|F4MQP0_MYCML 1 94 100.000 7.89e-60 100% rplW; 50S ribosomal protein L23; Unreviewed	7.89e-60	100%	Yes	-
MMSYN1_0670	rplD; 50S ribosomal protein L4	MF: GO:0003674 molecular_function GO:0003735 structural constituent of ribosome GO:0005198 structural molecule activity BP: GO:0006412 translation GO:0008150 biological_process GO:0008152 metabolic process GO:0009058 biosynthetic process GO:0009059 macromolecule biosynthetic process GO:0009987 cellular process GO:0010467 gene expression GO:0019538 protein metabolic process GO:0034645 cellular mac…	map03010 Ribosome	rplD; One of the primary rRNA binding proteins, this protein initially binds near the 5'-end of the 23S rRNA. It is important during the early stages of 50S assembly. It makes multiple contacts with different domains of the 23S rRNA in the assembled 50S subunit and ribosome; Translation, ribosomal structure and biogenesis	4.21825734834e-91	309.00100708	Yes	-	tr|A0A014L5D7|A0A014L5D7_MYCMC 1 196 100.000 4.44e-139 94% rplD; 50S ribosomal protein L4; Unreviewed	4.44e-139	94%	Yes	-
MMSYN1_0671	rplC; 50S ribosomal protein L3	MF: GO:0003674 molecular_function GO:0003735 structural constituent of ribosome GO:0005198 structural molecule activity BP: GO:0006412 translation GO:0008150 biological_process GO:0008152 metabolic process GO:0009058 biosynthetic process GO:0009059 macromolecule biosynthetic process GO:0009893 positive regulation of metabolic process GO:0009987 cellular process GO:0010467 gene expression GO:00104…	map03010 Ribosome	rplC; One of the primary rRNA binding proteins, it binds directly near the 3'-end of the 23S rRNA, where it nucleates assembly of the 50S subunit; Translation, ribosomal structure and biogenesis	9.51388988858e-95	321.018280029	Yes	-	tr|L5LB43|L5LB43_9MOLU 1 223 99.103 1.51e-159 100% rplC; 50S ribosomal protein L3; Unreviewed	1.51e-159	100%	Yes	-
MMSYN1_0672	rpsJ; 30S ribosomal protein S10	MF: GO:0003674 molecular_function GO:0003735 structural constituent of ribosome GO:0005198 structural molecule activity BP: GO:0006412 translation GO:0008150 biological_process GO:0008152 metabolic process GO:0009058 biosynthetic process GO:0009059 macromolecule biosynthetic process GO:0009987 cellular process GO:0010467 gene expression GO:0019538 protein metabolic process GO:0034645 cellular mac…	map03010 Ribosome	rpsJ; Involved in the binding of tRNA to the ribosomes; Translation, ribosomal structure and biogenesis	6.29586054152e-50	171.131454468	Yes	-	tr|A0A014NP45|A0A014NP45_MYCMC 1 102 100.000 1.03e-67 100% rpsJ; 30S ribosomal protein S10; Unreviewed	1.03e-67	100%	Yes	-
MMSYN1_0684	folD; Bifunctional protein FolD		map00670 One carbon pool by folate map00720 Carbon fixation pathways in prokaryotes map01100 Metabolic pathways map01120 Microbial metabolism in diverse environments	FOLD; Catalyzes the oxidation of 5,10- methylenetetrahydrofolate to 5,10-methenyltetrahydrofolate and then the hydrolysis of 5,10-methenyltetrahydrofolate to 10- formyltetrahydrofolate; Coenzyme transport and metabolism	2.72E-118	397.5343933	Yes	-	tr|F4MQQ3|F4MQQ3_MYCML 1 288 99.306 0.0 100% folD; Bifunctional protein FolD; Unreviewed	0	100%	Yes	-
MMSYN1_0685	ktrB; potassium uptake protein	CC: GO:0005575 cellular_component GO:0005623 cell GO:0005886 plasma membrane GO:0016020 membrane GO:0044464 cell part GO:0071944 cell periphery	-	ktrB; Potassium uptake protein; Inorganic ion transport and metabolism	1.19298819856e-138	466.857543945	Yes	-	tr|A0A014L5C7|A0A014L5C7_MYCMC 16 533 99.228 0.0 97% ktrB; K, Na uptake protein bound cytoplasmic subunit; Unreviewed	0.0	97%	Yes	-
MMSYN1_0686	trkA; Potassium uptake protein		-	trkA; Potassium uptake protein; Inorganic ion transport and metabolism	2.82842317861e-78	265.414916992	Yes	-	tr|C7LL21|C7LL21_MYCML 1 242 100.000 1.93e-172 100% K+, Na+ uptake protein integral membrane subunit	1.93e-172	100%	Yes	-
MMSYN1_0687	gatB; Aspartyl/glutamyl-tRNA(Asn/Gln) amidotransferase subunit B	BP: GO:0008150 biological_process GO:0040007 growth CC: GO:0005575 cellular_component GO:0005623 cell GO:0005886 plasma membrane GO:0016020 membrane GO:0044464 cell part GO:0071944 cell periphery	map00970 Aminoacyl-tRNA biosynthesis map01100 Metabolic pathways	gatB; Allows the formation of correctly charged Asn-tRNA(Asn) or Gln-tRNA(Gln) through the transamidation of misacylated Asp- tRNA(Asn) or Glu-tRNA(Gln) in organisms which lack either or both of asparaginyl-tRNA or glutaminyl-tRNA synthetases. The reaction takes place in the presence of glutamine and ATP through an activated phospho-Asp-tRNA(Asn) or phospho-Glu-tRNA(Gln); Unreviewed	2.47301819518e-173	580.281311035	Yes	-	tr|A0A0X8KVG8|A0A0X8KVG8_MYCMY 1 479 99.165 0.0 100% gatB; Aspartyl/glutamyl-tRNA(Asn/Gln) amidotransferase subunit B; Unreviewed	0	100%	Yes	-
MMSYN1_0688	gatA; Glutamyl-tRNA(Gln) amidotransferase subunit A		map00970 Aminoacyl-tRNA biosynthesis map01100 Metabolic pathways	gatA; amidotransferase subunit a; Translation, ribosomal structure and biogenesis	7.7762728312e-190	634.389465332	Yes	-	tr|A0A014KUK8|A0A014KUK8_MYCMC 1 485 99.175 0.0 100% gatA; Glutamyl-tRNA(Gln) amidotransferase subunit A; Unreviewed	0.0	100%	Yes	-
MMSYN1_0689	gatC; Aspartyl/glutamyl-tRNA(Asn/Gln) amidotransferase subunit C		map00970 Aminoacyl-tRNA biosynthesis map01100 Metabolic pathways	gatC; Allows the formation of correctly charged Asn-tRNA(Asn) or Gln-tRNA(Gln) through the transamidation of misacylated Asp- tRNA(Asn) or Glu-tRNA(Gln) in organisms which lack either or both of asparaginyl-tRNA or glutaminyl-tRNA synthetases. The reaction takes place in the presence of glutamine and ATP through an activated phospho-Asp-tRNA(Asn) or phospho-Glu-tRNA(Gln); Translation, ribosomal s…	8.08268063403e-54	182.989578247	Yes	-	tr|A0A014MGF7|A0A014MGF7_MYCMC 1 98 100.000 3.85e-66 100% gatC; Aspartyl/glutamyl-tRNA(Asn/Gln) amidotransferase subunit C; Unreviewed	3.85e-66	100%	Yes	-
MMSYN1_0690	NAD-dependent DNA ligase	MF: GO:0000287 magnesium ion binding GO:0003674 molecular_function GO:0003824 catalytic activity GO:0003909 DNA ligase activity GO:0003911 DNA ligase (NAD+) activity GO:0005488 binding GO:0016874 ligase activity GO:0016886 ligase activity, forming phosphoric ester bonds GO:0043167 ion binding GO:0043169 cation binding GO:0046872 metal ion binding BP: GO:0006139 nucleobase-containing compound meta…	map03030 DNA replication map03410 Base excision repair map03420 Nucleotide excision repair map03430 Mismatch repair	ligA; DNA ligase that catalyzes the formation of phosphodiester linkages between 5'-phosphoryl and 3'-hydroxyl groups in double-stranded DNA using NAD as a coenzyme; Replication, recombination and repair	3.45784695323e-246	822.241455078	Yes	-	tr|A0A014L5B9|A0A014L5B9_MYCMC 1 668 98.802 0.0 100% ligA; DNA ligase	0.0	100%	Yes	-
MMSYN1_0691	Transmembrane transporter, likely transporting cations, drugs or toxins		-	; NA; Function unknown	0	1139.059204	-	-	tr|F4MQR0|F4MQR0_MYCML 1 673 99.108 0.0 100% Uncharacterized protein	0%	100%	-	-
MMSYN1_0692	Ribosomal large subunit pseudouridine synthase Rlu family		-	RLUC; pseudouridine synthase; Translation, ribosomal structure and biogenesis	2.52E-103	348.1835938	Yes	-	tr|A0A014NP30|A0A014NP30_MYCMC 1 302 99.338 0.0 100% rluc; RNA pseudouridylate synthase	0	100%	Yes	-
MMSYN1_0693	CAAX protease		-	; CAAX amino terminal protease family; Function unknown	1.7809E-123	415.3602905	Yes	-	tr|F4MQR2|F4MQR2_MYCML 1 322 98.758 0.0 100% Uncharacterized protein	0	100%	-	-
MMSYN1_0694	ptsH; Phosphocarrier protein HPr	CC: GO:0005575 cellular_component GO:0005622 intracellular GO:0005623 cell GO:0005737 cytoplasm GO:0044424 intracellular part GO:0044464 cell part	-	PTSH; phosphocarrier protein (HPr); Carbohydrate transport and metabolism	3.50E-32	113.0212936	Yes	-	tr|A0A014MGF0|A0A014MGF0_MYCMC 1 89 98.876 9.85e-56 100% ptsH; Phosphocarrier protein HPr; Unreviewed	9.85E-56	100%	Yes	-
MMSYN1_0695	ATP-dependent DNA helicase		map03420 Nucleotide excision repair map03430 Mismatch repair	pcrA; ATP-dependent DNA helicase; Replication, recombination and repair	4.41926394234e-244	815.391296387	Yes	-	tr|A0A014L5B4|A0A014L5B4_MYCMC 1 722 99.584 0.0 100% pcrA; DNA helicase; Unreviewed	0.0	100%	Yes	-
MMSYN1_0696	RDD family, transmembrane protein, likely a cation transporter		-	; RDD family; Function unknown	2.1936E-118	397.3794556	Yes	-	tr|A0A014M0Z2|A0A014M0Z2_MYCMC 1 228 96.053 1.86e-132 91% Uncharacterized protein	1.86E-132	91%	-	-
MMSYN1_0697	Glycosyltransferase		-	; glycosyltransferase; Cell wall/membrane/envelope biogenesis	6.7612E-155	517.8548584	Yes	-	tr|F4MQR6|F4MQR6_MYCML 1 318 99.057 0.0 100% cps; Glycosyl transferase	0	100%	Yes	-
MMSYN1_0706	ABC transporter, permease component		-	; ABC transporter, permease; Inorganic ion transport and metabolism	2.58E-198	663.1762695	Yes but general	-	tr|F4MQS8|F4MQS8_MYCML 1 582 99.313 0.0 100% phnB; Alkylphosphonate ABC transporter, permease component; Unreviewed	0	100%	Yes	-
MMSYN1_0707	phosphonate abc transporter		-	phosphonate abc transporter; Inorganic ion transport and metabolism	7.27252999779e-95	321.600524902	Yes	-	tr|F4MQS9|F4MQS9_MYCML 1 249 98.795 1.53e-170 100% phnC; Alkylphosphonate ABC transporter, ATP binding component; Unreviewed	1.53e-170	100%	Yes	-
MMSYN1_0708	High affinity transport system protein p37	CC: GO:0005575 cellular_component GO:0005623 cell GO:0005886 plasma membrane GO:0016020 membrane GO:0044464 cell part GO:0071944 cell periphery	map02010 ABC transporters	P37; ABC transporter substrate-binding; Inorganic ion transport and metabolism	3.32E-149	500.3890686	Yes	-	tr|F4MQT0|F4MQT0_MYCML 1 492 88.211 0.0 101% phnD; Alkylphosphonate ABC transporter,substrate binding componentl Unreviewed	0	101%	Yes	-
MMSYN1_0710	Magnesium binding cof-like hydrolase, sugar phosphatase, HAD family		-	; hydrolase; Function unknown	6.56455E-58	199.594223	Yes but general	-	tr|F4MQT1|F4MQT1_MYCML 1 287 99.303 0.0 100% Uncharacterized protein	0	100%	-	-
MMSYN1_0726	nagB; Glucosamine-6-phosphate deaminase		map00520 Amino sugar and nucleotide sugar metabolism map01100 Metabolic pathways map01110 Biosynthesis of secondary metabolites	NAGB; Catalyzes the reversible isomerization-deamination of glucosamine 6-phosphate (GlcN6P) to form fructose 6-phosphate (Fru6P) and ammonium ion; Carbohydrate transport and metabolism	4.09E-107	362.1096191	Yes	-	tr|C7LL51|C7LL51_MYCML 1 244 100.000 2.37e-176 100% nagB; Glucosamine-6-phosphate deaminase; Unreviewed	2.37E-176	100%	Yes	-
MMSYN1_0727	tpiA; Triosephosphate isomerase	MF: GO:0003674 molecular_function GO:0003824 catalytic activity GO:0004807 triose-phosphate isomerase activity GO:0016853 isomerase activity GO:0016860 intramolecular oxidoreductase activity GO:0016861 intramolecular oxidoreductase activity, interconverting aldoses and ketoses BP: GO:0005975 carbohydrate metabolic process GO:0005996 monosaccharide metabolic process GO:0006006 glucose metabolic pr…	map00010 Glycolysis / Gluconeogenesis map00051 Fructose and mannose metabolism map00562 Inositol phosphate metabolism map00710 Carbon fixation in photosynthetic organisms map01100 Metabolic pathways map01110 Biosynthesis of secondary metabolites map01120 Microbial metabolism in diverse environments map01230 Biosynthesis of amino acids	TPIA; Triose-phosphate isomerase; Carbohydrate transport and metabolism	2.38E-102	346.4731445	Yes	-	tr|C7LL52|C7LL52_MYCML 1 248 99.194 1.88e-168 100% tpiA; Triosephosphate isomerase; Unreviewed	1.88E-168	100%	Yes	-
MMSYN1_0728	Magnesium binding cof-like hydrolase, sugar phosphatase, HAD family		-	; hydrolase; Coenzyme transport and metabolism	7.59211E-63	216.3005676	Yes but general	-	tr|C7LL53|C7LL53_MYCML 1 278 100.000 0.0 100% HAD-superfamily hydrolase subfamily IIB, protein	0	100%	Yes	-
MMSYN1_0729	gpmI; 2,3-bisphosphoglycerate-independent phosphoglycerate mutase	MF: GO:0003674 molecular_function GO:0003824 catalytic activity GO:0004619 phosphoglycerate mutase activity GO:0005488 binding GO:0016853 isomerase activity GO:0016866 intramolecular transferase activity GO:0016868 intramolecular transferase activity, phosphotransferases GO:0030145 manganese ion binding GO:0043167 ion binding GO:0043169 cation binding GO:0046537 2,3-bisphosphoglycerate-independen…	map00010 Glycolysis / Gluconeogenesis map00260 Glycine, serine and threonine metabolism map00680 Methane metabolism map01100 Metabolic pathways map01110 Biosynthesis of secondary metabolites map01120 Microbial metabolism in diverse environments map01230 Biosynthesis of amino acids	GPMI; Catalyzes the interconversion of 2-phosphoglycerate and 3-phosphoglycerate; Carbohydrate transport and metabolism	5.50E-197	659.3519897	Yes	-	tr|C7LL54|C7LL54_MYCML 1 531 100.000 0.0 100% gpmI; 2,3-bisphosphoglycerate-independent phosphoglycerate mutase; Unreviewed	0	100%	Yes	-
MMSYN1_0730	DNA binding protein		-	; NA; Function unknown	6.33665E-58	198.5479126	-	-	tr|C7LL55|C7LL55_MYCML 1 199 100.000 9.05e-142 100% Uncharacterized protein	9.05E-142	100%	-	-
MMSYN1_0732	deoC; Deoxyribose-phosphate aldolase	CC: GO:0005575 cellular_component GO:0005622 intracellular GO:0005623 cell GO:0005737 cytoplasm GO:0044424 intracellular part GO:0044464 cell part	map00030 Pentose phosphate pathway	deoC; Catalyzes a reversible aldol reaction between acetaldehyde and D-glyceraldehyde 3-phosphate to generate 2-deoxy- D-ribose 5-phosphate; Nucleotide transport and metabolism	2.08166222882e-102	346.911651611	Yes	-	tr|A0A014L5M6|A0A014L5M6_MYCMC 1 222 98.649 8.38e-146 100% deoC; Deoxyribose-phosphate aldolase; Unreviewed	8.38e-146	100%	Yes	-
MMSYN1_0733	Phosphoglucomutase/phosphomannomutase	MF: GO:0003674 molecular_function GO:0003824 catalytic activity GO:0004614 phosphoglucomutase activity GO:0004615 phosphomannomutase activity GO:0016853 isomerase activity GO:0016866 intramolecular transferase activity GO:0016868 intramolecular transferase activity, phosphotransferases BP: GO:0005975 carbohydrate metabolic process GO:0008150 biological_process GO:0008152 metabolic process GO:0009…	map00010 Glycolysis / Gluconeogenesis map00030 Pentose phosphate pathway map00051 Fructose and mannose metabolism map00052 Galactose metabolism map00230 Purine metabolism map00500 Starch and sucrose metabolism map00520 Amino sugar and nucleotide sugar metabolism map00521 Streptomycin biosynthesis map01100 Metabolic pathways map01110 Biosynthesis of secondary metabolites map01120 Microbial metabol…	pgm; Phosphoglucomutase phosphomannomutase alpha beta alpha domain; Carbohydrate transport and metabolism	1.15776513023e-183	615.819030762	Yes	-	tr|A0A014M1C0|A0A014M1C0_MYCMC 1 558 99.283 0.0 100% manB; Phosphoglucomutase or phosphomannomutase; Unreviewed	0	100%	Yes	-
MMSYN1_0747	deoD; purine nucleoside phosphorylase		map00230 Purine metabolism map00240 Pyrimidine metabolism map00760 Nicotinate and nicotinamide metabolism map01100 Metabolic pathways map01110 Biosynthesis of secondary metabolites	deoD; purine nucleoside phosphorylase; Nucleotide transport and metabolism	8.24402642839e-84	282.673339844	Yes	-	tr|C7LL69|C7LL69_MYCML 1 217 100.000 1.89e-159 100% Purine nucleoside phosphorylase; Unreviewed	1.89e-159	100%	Yes	-
MMSYN1_0771	nrdE; Ribonucleoside diphosphate reductase alpha subunit		map00230 Purine metabolism map00240 Pyrimidine metabolism map01100 Metabolic pathways	nrdA; Provides the precursors necessary for DNA synthesis. Catalyzes the biosynthesis of deoxyribonucleotides from the corresponding ribonucleotides; Nucleotide transport and metabolism	1.66027472488e-172	578.681396484	Yes	-	tr|F4MQX8|F4MQX8_MYCML 4 723 99.028 0.0 100% nrdE; Ribonucleoside diphosphate reductase alpha subunit; Unreviewed	0	100%	Yes	-
MMSYN1_0772	nrdI; Ribonucleotide reductase Class Ib, NrdI	MF: GO:0000166 nucleotide binding GO:0003674 molecular_function GO:0005488 binding GO:0010181 FMN binding GO:0032553 ribonucleotide binding GO:0036094 small molecule binding GO:0043167 ion binding GO:0043168 anion binding GO:0048037 cofactor binding GO:0050662 coenzyme binding GO:0097159 organic cyclic compound binding GO:1901265 nucleoside phosphate binding GO:1901363 heterocyclic compound bindi…	-	nrdI; Probably involved in ribonucleotide reductase function; Nucleotide transport and metabolism	1.29932904703e-62	213.977539062	Yes	-	tr|F4MQX9|F4MQX9_MYCML 1 157 99.363 3.44e-110 100% nrdI; Protein NrdI; Unreviewed	3.44e-110	100%	Yes	-
MMSYN1_0773	nrdF; Ribonucleoside-diphosphate reductase 2 beta chain	MF: GO:0003674 molecular_function GO:0005488 binding GO:0005506 iron ion binding GO:0030145 manganese ion binding GO:0043167 ion binding GO:0043169 cation binding GO:0046872 metal ion binding GO:0046914 transition metal ion binding BP: GO:0006139 nucleobase-containing compound metabolic process GO:0006725 cellular aromatic compound metabolic process GO:0006753 nucleoside phosphate metabolic proce…	map00230 Purine metabolism map00240 Pyrimidine metabolism map01100 Metabolic pathways	nrdF; Provides the precursors necessary for DNA synthesis. Catalyzes the biosynthesis of deoxyribonucleotides from the corresponding ribonucleotides; Nucleotide transport and metabolism	2.58755920366e-136	456.937713623	Yes	-	tr|A0A014KUU9|A0A014KUU9_MYCMC 1 339 100.000 0.0 100% nrdF; Ribonucleoside-diphosphate reductase 2 beta chain; Unreviewed	0.0	100%	Yes	-
MMSYN1_0774	secG; preprotein translocase, SecG subunit		map03060 Protein export map03070 Bacterial secretion system	secG; preprotein translocase subunit SecG; Intracellular trafficking, secretion, and vesicular transport	2.80103637052e-51	174.442474365	Yes	-	tr|Q2ST21|Q2ST21_MYCCT 25 118 100.000 3.75e-26 100% Preprotein translocase, SecG subunit, putative; Unreviewed	3.75e-26	100%	Yes	-
MMSYN1_0775	rnr; Ribonuclease R	MF: GO:0000175 3'-5'-exoribonuclease activity GO:0003674 molecular_function GO:0003824 catalytic activity GO:0004518 nuclease activity GO:0004527 exonuclease activity GO:0004532 exoribonuclease activity GO:0004540 ribonuclease activity GO:0008408 3'-5' exonuclease activity GO:0008997 ribonuclease R activity GO:0016787 hydrolase activity GO:0016788 hydrolase activity, acting on ester bonds GO:0016…	map03018 RNA degradation	RNR; 3'-5' exoribonuclease that releases 5'-nucleoside monophosphates and is involved in maturation of structured RNAs; Transcription	1.24E-198	665.710144	Yes	-	tr|C7LL96|C7LL96_MYCML 1 704 100.000 0.0 100% rnr; Ribonuclease R; Unreviewed	0	100%	Yes	-
MMSYN1_0776	smpB; SsrA-binding protein	MF: GO:0003674 molecular_function GO:0003676 nucleic acid binding GO:0003723 RNA binding GO:0005488 binding GO:0097159 organic cyclic compound binding GO:1901363 heterocyclic compound binding BP: GO:0006464 cellular protein modification process GO:0008150 biological_process GO:0008152 metabolic process GO:0009987 cellular process GO:0019538 protein metabolic process GO:0036211 protein modificatio…	-	smpB; Binds specifically to the SsrA RNA (tmRNA) and is required for stable association of SsrA with ribosomes; Posttranslational modification, protein turnover, chaperones	3.53342858579e-59	203.542907715	Yes	-	tr|C7LL97|C7LL97_MYCML 1 148 100.000 3.68e-85 100% smpB; SsrA-binding protein; Unreviewed	3.68e-85	100%	Yes	-
MMSYN1_0777	Transmembrane protein, likely a transferase/transporter		- -	-; -; -	-	-	-	-	tr|C7LL98|C7LL98_MYCML 1 161 100.000 4.43e-69 100% Uncharacterized protein	4.43E-69	100%	-	-
MMSYN1_0778	Transmembrane transporter, likely transporting cations		- -	-; -; -	-	-	-	-	tr|C7LL99|C7LL99_MYCML 1 65 100.000 1.78e-17 78% Uncharacterized protein	1.78E-17	78%	-	-
MMSYN1_0779	PTS system, glucose-specific IIBC component		-	; PTS System; Carbohydrate transport and metabolism	4.21E-204	682.7155762	Yes	-	tr|C7LLA0|C7LLA0_MYCML 1 666 100.000 0.0 89% PTS system, eiic domain protein; Unreviewed	0	89%	Yes	-
MMSYN1_0787	Cation transporting ATPase (possibly Mg2+)		-	transport ATPase; Inorganic ion transport and metabolism	0.0	1355.40539551	Yes but not substrate	-	tr|F4MQZ0|F4MQZ0_MYCML 1 942 99.788 0.0 100% mgtA, Mg(2+) transport ATPase, P type, Unreviewed	0.0	100%	Yes	-
MMSYN1_0789	atpC; ATP synthase epsilon chain	CC: GO:0005575 cellular_component GO:0005623 cell GO:0005886 plasma membrane GO:0016020 membrane GO:0044464 cell part GO:0071944 cell periphery	map00190 Oxidative phosphorylation map00195 Photosynthesis map01100 Metabolic pathways	atpC; ATP synthase; Energy production and conversion	1.13033544677e-54	185.89302063	Yes	-	tr|F4MQZ2|F4MQZ2_MYCML 1 99 98.990 1.64e-64 100% atpC; ATP synthase epsilon chain	1.64e-64	100%	Yes	-
MMSYN1_0790	atpD; ATP synthase subunit beta	MF: GO:0003674 molecular_function GO:0003824 catalytic activity GO:0005215 transporter activity GO:0008324 cation transmembrane transporter activity GO:0015075 ion transmembrane transporter activity GO:0015077 monovalent inorganic cation transmembrane transporter activity GO:0015078 hydrogen ion transmembrane transporter activity GO:0015399 primary active transmembrane transporter activity GO:001…	map00190 Oxidative phosphorylation map00195 Photosynthesis map01100 Metabolic pathways	atpD; Produces ATP from ADP in the presence of a proton gradient across the membrane. The catalytic sites are hosted primarily by the beta subunits; Energy production and conversion	1.31249276954e-244	817.212158203	Yes	-	tr|F4MQZ3|F4MQZ3_MYCML 1 475 100.000 0.0 100% atpD; ATP synthase subunit beta; Unreviewed	0	100%	Yes	-
MMSYN1_0791	atpG; ATP synthase gamma chain	CC: GO:0005575 cellular_component GO:0005623 cell GO:0005886 plasma membrane GO:0016020 membrane GO:0044464 cell part GO:0071944 cell periphery	map00190 Oxidative phosphorylation map00195 Photosynthesis map01100 Metabolic pathways	atpG; Produces ATP from ADP in the presence of a proton gradient across the membrane. The gamma chain is believed to be important in regulating ATPase activity and the flow of protons through the CF(0) complex; Energy production and conversion	2.93913123424e-90	305.782318115	Yes	-	tr|F4MQZ4|F4MQZ4_MYCML 1 280 100.000 0.0 100% atpG; ATP synthase gamma chain; Unreviewed	0	100%	Yes	-
MMSYN1_0792	atpA; ATP synthase subunit alpha	CC: GO:0005575 cellular_component GO:0005623 cell GO:0005886 plasma membrane GO:0016020 membrane GO:0044464 cell part GO:0071944 cell periphery	map00190 Oxidative phosphorylation map00195 Photosynthesis map01100 Metabolic pathways	atpA; Energy production and conversion	3.09321657036e-250	834.916931152	Yes	-	tr|A0A014MGT5|A0A014MGT5_MYCMC 1 525 99.810 0.0 100% atpA; ATP synthase subunit alpha	0	100%	Yes	-
MMSYN1_0793	atpH; ATP synthase subunit delta	CC: GO:0005575 cellular_component GO:0005623 cell GO:0005886 plasma membrane GO:0016020 membrane GO:0044464 cell part GO:0071944 cell periphery	map00190 Oxidative phosphorylation map00195 Photosynthesis map01100 Metabolic pathways	atpH; Energy production and conversion	2.61248033339e-57	196.507141113	Yes	-	tr|A0A014L5P5|A0A014L5P5_MYCMC 1 181 100.000 5.84e-95 100% atpH; ATP synthase subunit delta	5.84e-95	100%	Yes	-
MMSYN1_0794	atpF; ATP synthase subunit b	CC: GO:0005575 cellular_component GO:0005623 cell GO:0005886 plasma membrane GO:0016020 membrane GO:0044464 cell part GO:0071944 cell periphery	map00190 Oxidative phosphorylation map00195 Photosynthesis map01100 Metabolic pathways	atpF; F(1)F(0) ATP synthase produces ATP from ADP in the presence of a proton or sodium gradient; Energy production and conversion	5.13176057413e-55	188.607376099	Yes	-	tr|F4MQZ7|F4MQZ7_MYCML 1 181 99.448 4.16e-109 100% atpF; ATP synthase subunit b; Energy production and conversion	4.16e-109	100%	Yes	-
MMSYN1_0795	atpE; ATP synthase subunit c	CC: GO:0005575 cellular_component GO:0005623 cell GO:0005886 plasma membrane GO:0016020 membrane GO:0044464 cell part GO:0071944 cell periphery	map00190 Oxidative phosphorylation map00195 Photosynthesis map01100 Metabolic pathways	atpE; F(1)F(0) ATP synthase produces ATP from ADP in the presence of a proton or sodium gradient; Energy production and conversion	9.70551798933e-28	98.6097335815	Yes	-	tr|A0A014NPG0|A0A014NPG0_MYCMC 1 101 99.010 3.30e-47 100% atpE; ATP synthase subunit c	99.010	3.30e-47	Yes	-
MMSYN1_0796	atpB; ATP synthase subunit (chain) A	CC: GO:0005575 cellular_component GO:0005623 cell GO:0005886 plasma membrane GO:0016020 membrane GO:0044464 cell part GO:0071944 cell periphery	map00190 Oxidative phosphorylation map00195 Photosynthesis map01100 Metabolic pathways	atpB; it plays a direct role in the translocation of protons across the membrane; Energy production and conversion	7.17943453385e-95	320.391967773	Yes	-	tr|A0A014KUY5|A0A014KUY5_MYCMC 1 287 100.000 1.54e-177 100% atpB; ATP synthase A chain	1.54e-177	100%	Yes	-
MMSYN1_0797	Transmembrane protein, likely a cation transporter (could have a role with ATPsynthase)		- -	-; -; -	-	-	-	-	tr|A0A014MGT2|A0A014MGT2_MYCMC 70 132 98.413 6.00e-36 81% Uncharacterized protein	6.00E-36	81%	-	-
MMSYN1_0798	upp; Uracil phosphoribosyltransferase		map00240 Pyrimidine metabolism map01100 Metabolic pathways	upp; Catalyzes the conversion of uracil and 5-phospho-alpha- D-ribose 1-diphosphate (PRPP) to UMP and diphosphate; Nucleotide transport and metabolism	1.51063837028e-104	353.188537598	Yes	-	tr|A0A014L5P1|A0A014L5P1_MYCMC 1 207 100.000 2.53e-150 100% upp; Uracil phosphoribosyltransferase; Unreviewed	2.53e-150	100%	Yes	-
MMSYN1_0799	glyA; Serine hydroxymethyltransferase	CC: GO:0005575 cellular_component GO:0005622 intracellular GO:0005623 cell GO:0005737 cytoplasm GO:0044424 intracellular part GO:0044464 cell part	map00260 Glycine, serine and threonine metabolism map00460 Cyanoamino acid metabolism map00630 Glyoxylate and dicarboxylate metabolism map00670 One carbon pool by folate map00680 Methane metabolism map01100 Metabolic pathways map01110 Biosynthesis of secondary metabolites map01120 Microbial metabolism in diverse environments map01230 Biosynthesis of amino acids	GLYA; Catalyzes the reversible interconversion of serine and glycine with tetrahydrofolate (THF) serving as the one-carbon carrier. This reaction serves as the major source of one-carbon groups required for the biosynthesis of purines, thymidylate, methionine, and other important biomolecules. Also exhibits THF- independent aldolase activity toward beta-hydroxyamino acids, producing glycine and a…	3.29E-212	709.8825073	Yes	-	tr|F4MR02|F4MR02_MYCML 1 413 98.789 0.0 100% glyA; Serine hydroxymethyltransferase; Unreviewed	0	100%	Yes	-
MMSYN1_0800	rpiB; Ribose 5-phosphate isomerase	MF: GO:0003674 molecular_function GO:0003824 catalytic activity GO:0004751 ribose-5-phosphate isomerase activity GO:0008786 allose 6-phosphate isomerase activity GO:0016853 isomerase activity GO:0016860 intramolecular oxidoreductase activity GO:0016861 intramolecular oxidoreductase activity, interconverting aldoses and ketoses BP: GO:0005975 carbohydrate metabolic process GO:0005996 monosaccharid…	map00030 Pentose phosphate pathway map00052 Galactose metabolism map00710 Carbon fixation in photosynthetic organisms map01100 Metabolic pathways map01110 Biosynthesis of secondary metabolites map01120 Microbial metabolism in diverse environments map01230 Biosynthesis of amino acids	rpiB; isomerase;Carbohydrate transport and metabolism	4.44924495439e-62	213.613113403	Yes	-	tr|A0A014NPF7|A0A014NPF7_MYCMC 1 147 99.320 5.76e-101 100% rpiB; Ribose 5-phosphate isomerase; Unreviewed	5.76e-101	100%	Yes	-
MMSYN1_0803	rpoC; DNA-directed RNA polymerase subunit beta'	MF: GO:0003674 molecular_function GO:0003824 catalytic activity GO:0003899 DNA-directed 5'-3' RNA polymerase activity GO:0016740 transferase activity GO:0016772 transferase activity, transferring phosphorus-containing groups GO:0016779 nucleotidyltransferase activity GO:0034062 5'-3' RNA polymerase activity BP: GO:0006139 nucleobase-containing compound metabolic process GO:0006725 cellular aromat…	map00230 Purine metabolism map00240 Pyrimidine metabolism map01100 Metabolic pathways map03020 RNA polymerase	rpoC; DNA-dependent RNA polymerase catalyzes the transcription of DNA into RNA using the four ribonucleoside triphosphates as substrates; Transcription	0.0	1885.74206543	Yes	-	tr|F4MR06|F4MR06_MYCML 1 1255 99.363 0.0 100% rpoC; DNA-directed RNA polymerase subunit beta'; Unreviewed	0	100%	Yes	-
MMSYN1_0804	rpoB; DNA-directed RNA polymerase subunit beta		map00230 Purine metabolism map00240 Pyrimidine metabolism map01100 Metabolic pathways map03020 RNA polymerase	rpoB; DNA-dependent RNA polymerase catalyzes the transcription of DNA into RNA using the four ribonucleoside triphosphates as substrates; Transcription	0.0	2942.10205078	Yes	-	tr|A0A014M1D0|A0A014M1D0_MYCMC 1 1291 99.535 0.0 100% rpoB; DNA-directed RNA polymerase subunit beta; Unreviewed	0	100%	Yes	-
MMSYN1_0805	Transcription factor		-	; NA; Function unknown	1.452E-160	537.3274536	-	-	tr|A0A014NPF4|A0A014NPF4_MYCMC 1 391 99.488 0.0 100% Uncharacterized protein	0	100%	-	-
MMSYN1_0806	50S ribosomal protein L7/L12		map03010 Ribosome	rplL; Seems to be the binding site for several of the factors involved in protein synthesis and appears to be essential for accurate translation; Translation, ribosomal structure and biogenesis	1.03786306463e-44	154.621932983	Yes	-	tr|F4MR09|F4MR09_MYCML 1 122 99.180 2.73e-45 100% L7; 50S ribosomal protein L7/L12; Unreviewed	2.73e-45	100%	Yes	-
MMSYN1_0807	rplJ; 50S ribosomal protein L10		map03010 Ribosome	rplJ; 50S ribosomal protein l10; Translation, ribosomal structure and biogenesis	1.49428088016e-57	196.822952271	Yes	-	tr|A0A014MGS4|A0A014MGS4_MYCMC 1 165 100.000 7.69e-115 100% rplJ; 50S ribosomal protein L10; Unreviewed	7.69e-115	100%	Yes	-
MMSYN1_0809	rplA; 50S ribosomal protein L1	MF: GO:0003674 molecular_function GO:0003735 structural constituent of ribosome GO:0005198 structural molecule activity BP: GO:0006412 translation GO:0006417 regulation of translation GO:0006446 regulation of translational initiation GO:0008150 biological_process GO:0008152 metabolic process GO:0009058 biosynthetic process GO:0009059 macromolecule biosynthetic process GO:0009889 regulation of bio…	map03010 Ribosome	rplA; Binds directly to 23S rRNA. The L1 stalk is quite mobile in the ribosome, and is involved in E site tRNA release; Translation, ribosomal structure and biogenesis	8.8637804484e-102	342.249298096	Yes	-	tr|F4MR11|F4MR11_MYCML 1 226 100.000 4.21e-161 100% rplA; 50S ribosomal protein L1; Unreviewed	4.21e-161	100%	Yes	-
MMSYN1_0810	rplK; 50S ribosomal protein L11	MF: GO:0003674 molecular_function GO:0003735 structural constituent of ribosome GO:0005198 structural molecule activity BP: GO:0006412 translation GO:0008150 biological_process GO:0008152 metabolic process GO:0009058 biosynthetic process GO:0009059 macromolecule biosynthetic process GO:0009987 cellular process GO:0010467 gene expression GO:0019538 protein metabolic process GO:0034645 cellular mac…	map03010 Ribosome	rplK; This protein binds directly to 23S ribosomal RNA; Translation, ribosomal structure and biogenesis	3.03110012989e-60	207.365966797	Yes	-	tr|A0A014M1C7|A0A014M1C7_MYCMC 1 142 100.000 5.06e-98 100% rplK; 50S ribosomal protein L11; Unreviewed	5.06e-98	100%	Yes	-
MMSYN1_0813	galE; UDP-glucose 4-epimerase		-	udp-glucose 4-epimerase; Cell wall/membrane/envelope biogenesis	6.78209889843e-120	404.348999023	Yes	-	tr|C7LLD2|C7LLD2_MYCML 1 332 100.000 0.0 100% galE; UDP-glucose 4-epimerase; Unreviewed	0	100%	Yes	-
MMSYN1_0814	glf; UDP-galactopyranose mutase		-	glf; udp-galactopyranose mutase; Cell wall/membrane/envelope biogenesis	2.48697549793e-140	470.68762207	Yes	-	tr|C7LLD3|C7LLD3_MYCML 1 395 100.000 0.0 100% glf; UDP-galactopyranose mutase; Unreviewed	0	100%	Yes	-
MMSYN1_0817	whiA; Sporulation transcription regulator WhiA		-	; May be required for sporulation; Transcription	3.47552E-92	311.8007202	Yes but general	-	tr|A0A014KT13|A0A014KT13_MYCMC 1 309 99.676 0.0 100% Putative sporulation transcription regulator WhiA	0	100%	Yes	-
MMSYN1_0818	lgt; Prolipoprotein diacylglyceryl transferase		-	Transfers the N-acyl diglyceride group on what will become the N-terminal cysteine of membrane lipoproteins; Cell wall/membrane/envelope biogenesis	6.01934906431e-65	221.260360718	Yes but general	-	tr|A0A014MEY8|A0A014MEY8_MYCMC 1 476 99.160 0.0 100% lgt; Prolipoprotein diacylglyceryl transferase	0	100%	Yes	-
MMSYN1_0819	trxB; Thioredoxin reductase (NADPH)	CC: GO:0005575 cellular_component GO:0005622 intracellular GO:0005623 cell GO:0005737 cytoplasm GO:0044424 intracellular part GO:0044464 cell part	map00240 Pyrimidine metabolism map00450 Selenocompound metabolism	TRXB; Thioredoxin reductase; Posttranslational modification, protein turnover, chaperones	1.55E-130	437.4563599	Yes	-	tr|A0A014L3W9|A0A014L3W9_MYCMC 1 310 99.032 0.0 100% trxB; Thioredoxin reductase (NADPH); Unreviewed	0	100%	Yes	-
MMSYN1_0820	lgt; Prolipoprotein diacylglyceryl transferase		-	Prolipoprotein diacylglyceryl transferase; Cell wall/membrane/envelope biogenesis	4.40360303386e-218	728.140808105	Yes	-	tr|A0A014LZF7|A0A014LZF7_MYCMC 1 526 99.049 0.0 100% lgt; Prolipoprotein diacylglyceryl transferase; Unreviewed	0	100%	Yes	-
MMSYN1_0821	hprK; HPr kinase/phosphorylase		-	HPRK; Catalyzes the ATP- as well as the pyrophosphate- dependent phosphorylation of a specific serine residue in HPr, a phosphocarrier protein of the phosphoenolpyruvate-dependent sugar phosphotransferase system (PTS). HprK P also catalyzes the pyrophosphate-producing, inorganic phosphate-dependent dephosphorylation (phosphorolysis) of seryl-phosphorylated HPr (P- Ser-HPr); Signal transduction me…	2.58E-96	326.0119934	Yes	-	tr|A0A014NMI7|A0A014NMI7_MYCMC 1 313 100.000 0.0 100% hprK; HPr kinase/phosphorylase; Unreviewed	0	100%	Yes	-
MMSYN1_0822	S component of ECF transporter with possible substrate vitamins, e.g. folate		-	; Pfam:DUF1393; Function unknown	5.77E-99	333.4164429	-	-	tr|F4MR42|F4MR42_MYCML 1 224 99.107 3.53e-141 100% Uncharacterized protein	3.53E-141	100%	-	-
MMSYN1_0823	folC; Dihydrofolate:folylpolyglutamate synthase		map00790 Folate biosynthesis map01100 Metabolic pathways	FOLC; folylpolyglutamate synthase Dihydrofolate synthase; Coenzyme transport and metabolism	4.64E-79	269.7111816	Yes	-	tr|F4MR41|F4MR41_MYCML 1 371 98.383 0.0 100% folC; Dihydrofolate:folylpolyglutamate synthase; Unreviewed	0	100%	Yes	-
MMSYN1_0824	uvrA; UvrABC system protein A	MF: GO:0000166 nucleotide binding GO:0001882 nucleoside binding GO:0001883 purine nucleoside binding GO:0003674 molecular_function GO:0003676 nucleic acid binding GO:0003677 DNA binding GO:0003824 catalytic activity GO:0004518 nuclease activity GO:0004519 endonuclease activity GO:0004520 endodeoxyribonuclease activity GO:0004536 deoxyribonuclease activity GO:0005488 binding GO:0005524 ATP binding…	map03420 Nucleotide excision repair	uvrA; The UvrABC repair system catalyzes the recognition and processing of DNA lesions. UvrA is an ATPase and a DNA-binding protein. A damage recognition complex composed of 2 UvrA and 2 UvrB subunits scans DNA for abnormalities. When the presence of a lesion has been verified by UvrB, the UvrA molecules dissociate; Replication, recombination and repair	0.0	1607.92248535	Yes	-	tr|A0A014L3W3|A0A014L3W3_MYCMC 1 946 99.683 0.0 100% uvrA; UvrABC system protein A; Unreviewed	0.0	100%	Yes	-
MMSYN1_0825	uvrB; UvrABC system protein B	BP: GO:0002682 regulation of immune system process GO:0002684 positive regulation of immune system process GO:0006950 response to stress GO:0008150 biological_process GO:0009607 response to biotic stimulus GO:0031347 regulation of defense response GO:0035821 modification of morphology or physiology of other organism GO:0044003 modification by symbiont of host morphology or physiology GO:0044403 s…	map03420 Nucleotide excision repair	uvrB; damaged site, the DNA wraps around one UvrB monomer. DNA wrap is dependent on ATP binding by UvrB and probably causes local melting of the DNA helix, facilitating insertion of UvrB beta-hairpin between the DNA strands. Then UvrB probes one DNA strand for the presence of a lesion. If a lesion is found the UvrA subunits dissociate and the UvrB-DNA preincision complex is formed. This complex i…	4.37971693257e-315	1050.53845215	Yes	-	tr|A0A084EHF5|A0A084EHF5_MYCCA 1 665 99.850 0.0 100% uvrB; UvrABC system protein B; Unreviewed	0.0	100%	Yes	-
MMSYN1_0826	holA; DNA polymerase III, delta subunit		map00230 Purine metabolism map00240 Pyrimidine metabolism map01100 Metabolic pathways map03030 DNA replication map03430 Mismatch repair map03440 Homologous recombination	DNA polymerase III, delta subunit; Replication, recombination and repair	1.17438699123e-143	481.253723145	Yes	-	tr|C7LLE5|C7LLE5_MYCML 1 316 100.000 0.0 100% holA; DNA polymerase III, delta subunit; Unreviewed	0.0	100%	Yes	-
MMSYN1_0827	Transmembrane protein, likely an ion transporter		-	; NA; Function unknown	2.8621E-243	810.9005737	-	-	tr|C7LLE6|C7LLE6_MYCML 18 464 100.000 0.0 92% Uncharacterized protein	0	92%	-	-
MMSYN1_0830	Transmembrane protein, likely an ion transporter		- -	-; -; -	-	-	-	-	tr|C7LLE8|C7LLE8_MYCML 1 86 100.000 5.42e-28 100% Uncharacterized protein	5.42E-28	100%	-	-
MMSYN1_0831	prs; Ribose-phosphate pyrophosphokinase	CC: GO:0005575 cellular_component GO:0005622 intracellular GO:0005623 cell GO:0005737 cytoplasm GO:0044424 intracellular part GO:0044464 cell part	map00030 Pentose phosphate pathway map00230 Purine metabolism map01100 Metabolic pathways map01110 Biosynthesis of secondary metabolites map01120 Microbial metabolism in diverse environments map01230 Biosynthesis of amino acids	prs; Ribose-phosphate pyrophosphokinase; Nucleotide transport and metabolism	2.10901818148e-153	513.180358887	Yes	-	tr|C7LLE9|C7LLE9_MYCML 1 344 100.000 0.0 100% Ribose-phosphate pyrophosphokinase; Unreviewed	0	100%	Yes	-
MMSYN1_0832	pth; Peptidyl-tRNA hydrolase	MF: GO:0003674 molecular_function GO:0003824 catalytic activity GO:0004045 aminoacyl-tRNA hydrolase activity GO:0016787 hydrolase activity GO:0016788 hydrolase activity, acting on ester bonds GO:0052689 carboxylic ester hydrolase activity BP: GO:0008150 biological_process GO:0008152 metabolic process GO:0040007 growth CC: GO:0005575 cellular_component GO:0005622 intracellular GO:0005623 cell GO:0…	-	pth; The natural substrate for this enzyme may be peptidyl- tRNAs which drop off the ribosome during protein synthesis; Translation, ribosomal structure and biogenesis	4.56520619152e-67	229.744384766	Yes	-	tr|C7LLF0|C7LLF0_MYCML 1 186 100.000 1.36e-113 100% pth; Peptidyl-tRNA hydrolase; Unreviewed	1.36e-113	100%	Yes	-
MMSYN1_0833	rplI; 50S ribosomal protein L9		map03010 Ribosome	rplI; Binds to the 23S rRNA; Translation, ribosomal structure and biogenesis	6.15470990238e-50	172.189453125	Yes	-	tr|C7LLF1|C7LLF1_MYCML 1 147 100.000 7.89e-82 100% rplI; 50S ribosomal protein L9	7.89e-82	100%	Yes	-
MMSYN1_0834	dnaB; Replicative DNA helicase		map03030 DNA replication map04112 Cell cycle - Caulobacter	dnaB; Replicative dna helicase; Replication, recombination and repair	1.70527447946e-141	474.718688965	Yes	-	tr|C7LLF2|C7LLF2_MYCML 1 438 100.000 0.0 100% dnaB; Replicative DNA helicase; Unreviewed	0.0	100%	Yes	-
MMSYN1_0835	Lipoprotein, putative		- -	-; -; -	-	-	-	-	tr|C7LLF3|C7LLF3_MYCML 1 435 100.000 0.0 100% Putative liporotein	0	100%	Yes	-
MMSYN1_0836	S component of ECF transporter with possible substrate vitamins, e.g. folate		-	GATC; amidotransferase suBunit; Function unknown	1.23E-78	260.5437012	No	-	tr|C7LLF4|C7LLF4_MYCML 1 308 100.000 0.0 100% Glu-tRNA amidotransferase subunit C	0	100%	No	-
MMSYN1_0837	cysS; Cysteine--tRNA ligase	MF: GO:0000166 nucleotide binding GO:0001882 nucleoside binding GO:0001883 purine nucleoside binding GO:0003674 molecular_function GO:0003824 catalytic activity GO:0004812 aminoacyl-tRNA ligase activity GO:0004817 cysteine-tRNA ligase activity GO:0005488 binding GO:0005524 ATP binding GO:0008270 zinc ion binding GO:0016874 ligase activity GO:0016875 ligase activity, forming carbon-oxygen bonds GO…	map00970 Aminoacyl-tRNA biosynthesis	cysS; cysteinyl-tRNA synthetase; Translation, ribosomal structure and biogenesis	1.16154638996e-151	510.173309326	Yes	-	tr|C7LLF5|C7LLF5_MYCML 1 441 100.000 0.0 100% cysS; Cysteine--tRNA ligase; Unreviewed	0.0	100%	Yes	-
MMSYN1_0838	rlmB; 23S rRNA (guanosine-2'-O-)-methyltransferase RlmB		map00340 Histidine metabolism map00350 Tyrosine metabolism map00624 Polycyclic aromatic hydrocarbon degradation map01120 Microbial metabolism in diverse environments	RLMB; RNA methyltransferase TrmH family group 3; Translation, ribosomal structure and biogenesis	2.03E-68	234.526947	Yes	-	tr|C7LLF6|C7LLF6_MYCML 1 244 100.000 2.09e-162 100% RNA methyltransferase, TrmH family, group 3	2.09E-162	100%	Yes but general	-
MMSYN1_0839	secE; Preprotein translocase, SecE subunit		map03060 Protein export map03070 Bacterial secretion system	SecE/Sec61-gamma subunits of protein translocation complex; Intracellular trafficking, secretion, and vesicular transport	1.25961946826e-30	108.795951843	Yes but general	-	tr|C7LLF7|C7LLF7_MYCML 1 107 100.000 1.48e-48 100% Preprotein translocase, SecE subunit family protein; Unreviewed	1.48e-48	100%	Yes	-
MMSYN1_0840	nusG; Transcription termination/antitermination protein NusG		-	nusG; Participates in transcription elongation, termination and antitermination; Transcription	3.23804218293e-65	217.292221069	Yes	-	tr|A0A0F2BK61|A0A0F2BK61_MYCMY 1 213 99.061 4.33e-140 100% nusG; Transcription termination/antitermination protein NusG; Unreviewed	4.33e-140	100%	Yes	-
MMSYN1_0851	Lipoprotein, putative		- -	-; -; -	-	-	-	-	tr|A0A014LZG3|A0A014LZG3_MYCMC 1 60 96.667 1.31e-31 100% Uncharacterized protein	1.31E-31	100%	-	-
MMSYN1_0852	Transmembrane protein, Cation transporter		- -	-; -; -	-	-	-	-	tr|A0A014L3X3|A0A014L3X3_MYCMC 1 76 98.684 7.25e-29 100% Uncharacterized protein	7.25E-29	100%	-	-
MMSYN1_0853	Hypothetical protein		- -	-; -; -	-	-	-	-	tr|A0A014MEZ1|A0A014MEZ1_MYCMC 1 239 98.745 7.84e-155 100% Uncharacterized protein	7.84E-155	100%	-	-
MMSYN1_0859	topA; DNA topoisomerase 1	MF: GO:0000287 magnesium ion binding GO:0003674 molecular_function GO:0003824 catalytic activity GO:0003916 DNA topoisomerase activity GO:0003917 DNA topoisomerase type I activity GO:0005488 binding GO:0016853 isomerase activity GO:0043167 ion binding GO:0043169 cation binding GO:0046872 metal ion binding BP: GO:0006139 nucleobase-containing compound metabolic process GO:0006259 DNA metabolic pro…	-	topA; Releases the supercoiling and torsional tension of DNA, which is introduced during the DNA replication and transcription, by transiently cleaving and rejoining one strand of the DNA duplex; Replication, recombination and repair	7.80376048496e-173	580.369689941	Yes	-	tr|C7LLH7|C7LLH7_MYCML 1 627 100.000 0.0 96% topA; DNA topoisomerase 1; Unreviewed	0.0	96%	Yes	-
MMSYN1_0870	dcuC; C4-dicarboxylate anaerobic carrier dcuC		-	; C4-dicarboxylate anaerobic carrier; Function unknown	0	1126.813477	Yes	-	tr|F4MR71|F4MR71_MYCML 1 588 99.150 0.0 100% arcD; Putative membrane arginine transporter; Unreviewed	0	100%	Yes but general	-
MMSYN1_0872	ychF; Ribosome-binding ATPase YchF	MF: GO:0000166 nucleotide binding GO:0001882 nucleoside binding GO:0001883 purine nucleoside binding GO:0003674 molecular_function GO:0003824 catalytic activity GO:0005488 binding GO:0005525 GTP binding GO:0016462 pyrophosphatase activity GO:0016787 hydrolase activity GO:0016817 hydrolase activity, acting on acid anhydrides GO:0016818 hydrolase activity, acting on acid anhydrides, in phosphorus-c…	-	YCHF; gtp-binding protein; Translation, ribosomal structure and biogenesis	9.75E-156	522.8302002	Yes	-	tr|A0A014NML1|A0A014NML1_MYCMC 1 364 100.000 0.0 100% engD; Ribosome-binding ATPase YchF	0	100%	Yes	-
MMSYN1_0873	DUF951 family, ribosomal protein		-	; Bacterial protein of unknown function (DUF951); Function unknown	3.46683E-43	148.315918	Yes but general	-	tr|Q6MS66|Q6MS66_MYCMS 1 50 100.000 1.93e-29 76% Uncharacterized protein	1.93E-29	76%	-	-
MMSYN1_0874	gidB; 16S rRNA (guanine(527)-N(7))-methyltransferase	CC: GO:0005575 cellular_component GO:0005622 intracellular GO:0005623 cell GO:0005737 cytoplasm GO:0044424 intracellular part GO:0044464 cell part	-	rsmG; Specifically methylates the N7 position of a guanine in 16S rRNA; Cell wall/membrane/envelope biogenesis	6.83474820521e-68	232.492080688	Yes	-	tr|F4MR74|F4MR74_MYCML 1 231 98.268 1.82e-159 100% gidB; Ribosomal RNA small subunit methyltransferase G; Unreviewed	1.82e-159	100%	Yes	-
MMSYN1_0875	pgsA; CDP diacylglycerol glycerol 3 phosphate3 phosphatidyltransferase	MF: GO:0003674 molecular_function GO:0003824 catalytic activity GO:0008444 CDP-diacylglycerol-glycerol-3-phosphate 3-phosphatidyltransferase activity GO:0016740 transferase activity GO:0016772 transferase activity, transferring phosphorus-containing groups GO:0016780 phosphotransferase activity, for other substituted phosphate groups GO:0017169 CDP-alcohol phosphatidyltransferase activity BP: GO:…	map00564 Glycerophospholipid metabolism map01100 Metabolic pathways	pgsA; cdp-diacylglycerol-glycerol-3-phosphate 3-phosphatidyltransferase; Lipid transport and metabolism	4.7045978407e-64	220.105758667	Yes	-	tr|F4MR75|F4MR75_MYCML 1 198 99.495 1.08e-120 100% pgsA; CDP diacylglycerol glycerol 3 phosphate3 phosphatidyltransferase; Unreviewed	1.08e-120	100%	Yes	-
MMSYN1_0876	L-type amino acid permease		-	; Inherit from COG: amino acid; Amino acid transport and metabolism	1.02E-136	459.5470276	Yes but general	-	tr|A0A014KT40|A0A014KT40_MYCMC 1 526 100.000 0.0 100% Uncharacterized protein; Unreviewed	0	100%	-	-
MMSYN1_0877	S component of ECF transporter, likely an ion transmembrane transporter		-	; NA; Function unknown	2.9106E-110	370.3909607	-	-	tr|F4MR77|F4MR77_MYCML 1 226 98.230 1.18e-142 100% Uncharacterized protein	1.18E-142	100%	-	-
MMSYN1_0878	L-type amino acid permease		-	; Inherit from COG: amino acid; Amino acid transport and metabolism	9.13E-225	750.1602783	Yes but general	-	tr|A0A014LZJ0|A0A014LZJ0_MYCMC 16 512 98.793 0.0 100% Amino acid permease; Unreviewed	0	100%	Yes	-
MMSYN1_0879	mgtA; Magnesium-importing P-type ATP-ase mgtA		-	MGTA; transport ATPase; Inorganic ion transport and metabolism	1.23E-213	714.567688	Yes	-	tr|F4MR79|F4MR79_MYCML 1 885 98.531 0.0 100% mgtA; Magnesium transporting ATPase, P type 1; Unreviewed	0	100%	Yes	-
MMSYN1_0881	uhpT; Hexose phosphate transport protein		-	UHPT; Major Facilitator; Inorganic ion transport and metabolism	5.7989E-149	499.5710754	Yes	Yes	tr|A0A014KT45|A0A014KT45_MYCMC 1 475 99.579 0.0 100% uhpT; Hexose phosphate transport protein	0	100%	Yes	Yes
MMSYN1_0885	mnmG; tRNA uridine 5-carboxymethylaminomethyl modification enzyme		-	NAD-binding protein involved in the addition of a carboxymethylaminomethyl (cmnm) group at the wobble position (U34) of certain tRNAs, forming tRNA-cmnm(5)s(2)U34; Cell cycle control, cell division, chromosome partitioning	4.47859102955e-270	900.382324219	Yes	-	tr|F4MR85|F4MR85_MYCML 0.0 98.887 1 629 100% mnmG; tRNA uridine 5-carboxymethylaminomethyl modification enzyme MnmG; Unreviewed	0.0	100%	Yes	-
MMSYN1_0886	sodium dicarboxylate symporter family protein		-	sodium dicarboxylate symporter; Function unknown	4.79663234519e-200	667.83996582	Yes	-	tr|A0A014MF24|A0A014MF24_MYCMC 1 525 97.143 0.0 100% Putative proton/glutamate symporter	0	100%	Yes but not substrate	-
MMSYN1_0887	FAD-dependent pyridine nucleotide-disulphide oxidoreductase		-	; pyridine nucleotide-disulfide oxidoreductase; Inorganic ion transport and metabolism	7.11E-152	510.3638916	Yes	-	tr|A0A014KT50|A0A014KT50_MYCMC 1 447 99.329 0.0 100% nox; NADH oxidase; Unreviewed	0	100%	Yes but general	-
MMSYN1_0906	Choline/Ethanolamine/Thiamine kinase/phosphotransferase		-	LICA; PTS system, lichenan-specific IIA component; Cell wall/membrane/envelope biogenesis	9.21E-103	345.9048767	Yes	-	tr|A0A014KSQ9|A0A014KSQ9_MYCMC 1 238 96.639 6.08e-168 100% licA; Phosphotransferase system PTS, lichenan-specific IIa component	6.08E-168	100%	Yes	-
MMSYN1_0907	Magnesium binding cof-like hydrolase, sugar phosphatase, HAD family		-	; Hydrolase; Function unknown	8.4893E-122	408.5398254	Yes but general	-	tr|A0A014NM84|A0A014NM84_MYCMC 1 264 97.348 3.12e-168 100% Uncharacterized protein	3.12E-168	100%	-	-
MMSYN1_0908	yidC; inner membrane protein translocase component	CC: GO:0005575 cellular_component GO:0005623 cell GO:0005886 plasma membrane GO:0016020 membrane GO:0044464 cell part GO:0071944 cell periphery	map03060 Protein export map03070 Bacterial secretion system	yidC; inner membrane protein translocase component YidC; Intracellular trafficking, secretion, and vesicular transport	1.73076995597e-107	362.464508057	Yes	-	tr|Q6MRS4|Q6MRS4_MYCMS 1 379 99.736 0.0 96% Conserved hypothetical transmembrane protein; Unreviewed	0	96%	Yes but general	-
MMSYN1_0909	rnpA; Ribonuclease P protein component		-	RNPA; RNaseP catalyzes the removal of the 5'-leader sequence from pre-tRNA to produce the mature 5'-terminus. It can also cleave other RNA substrates such as 4.5S RNA. The protein component plays an auxiliary but essential role in vivo by binding to the 5'-leader sequence and broadening the substrate specificity of the ribozyme; Translation, ribosomal structure and biogenesis	6.53E-35	122.2885437	Yes	-	tr|F4MRB7|F4MRB7_MYCML 1 96 96.875 7.51e-59 88% rnpA; Ribonuclease P protein component; Unreviewed	7.51E-59	88%	Yes	-
MMSYN1_0910	rpmH; 50S ribosomal protein L34		- -	-			-	-	tr|A0A014MEP2|A0A014MEP2_MYCMC 1 44 100.000 1.54e-22 100% rpmH; 50S ribosomal protein L34; Unreviewed	1.54e-22	100%	Yes	-
