# Supplementary material for: Environmental conditions shape the nature of a minimal bacterial genome
Source: Nat Commun. 2019 Jul 15;10:3100. doi: 10.1038/s41467-019-10837-2 (PMC6629657; doi:10.1038/s41467-019-10837-2)
Supplement: Supplementary file 3 — Supplementary Data File 2 [file 41467_2019_10837_MOESM3_ESM.xlsx]

## Sheet: Supplementary Data File 2
Sequence id	Final function	Pfam family	Pfam GO terms	Pfam conclusion	Pfam conclusion e-value	Pfam conclusion coverage	Pfam does it support the function?	Pfam does it support functional category?	TIGRFAM family	TIGRFAM GO terms	TIGRFAM conclusion	TIGRFAM conclusion e-value	TIGRFAM conclusion coverage	TIGRFAM does it support the function?	TIGRFAM does it support functional category?
MMSYN1_0001	dnaA; Chromosomal replication initiator protein	PF00308.16 110 329 Bac_DnaA 2.3e-88 49% PF08299.9 358 426 Bac_DnaA_C 3.1e-26 15%	MF: GO:0043565 sequence-specific DNA binding 91.0 3.1e-26 GO:0005524 ATP binding 91.0 3.1e-26 BP: GO:0006270 DNA replication initiation 91.0 3.1e-26 GO:0006275 regulation of DNA replication 91.0 3.1e-26	Bacterial dnaA protein + Bacterial dnaA protein helix-turn-helix	2.3e-88 3.1e-26	49% 15%	Yes	-	TIGR00362 17 447 DnaA: chromosomal replication initiator protein DnaA 4.2e-115 96% TIGR03420 106 339 DnaA_homol_Hda: DnaA regulatory inactivator Hda 6.3e-26 52%	MF: GO:0003688 DNA replication origin binding 383.2 4.2e-115 GO:0005524 ATP binding 383.2 4.2e-115 GO:0003677 DNA binding 383.2 4.2e-115 GO:0016818 hydrolase activity, acting on acid anhydrides, in phosphorus-containing anhydrides 89.3 6.3e-26 BP: GO:0006270 DNA replication initiation 383.2 4.2e-115 GO:0006275 regulation of DNA replication 383.2 4.2e-115 GO:0032297 negative regulation of DNA-depe…	chromosomal replication initiator protein DnaA	4.2e-115	96%	Yes	-
MMSYN1_0002	dnaN; DNA polymerase III subunit beta	PF02768.13 251 371 DNA_pol3_beta_3 2.7e-36 32% PF02767.14 134 247 DNA_pol3_beta_2 2.3e-34 30% PF00712.17 1 123 DNA_pol3_beta 8.8e-34 33%	MF: GO:0003887 DNA-directed DNA polymerase activity 123.9 2.7e-36 GO:0008408 3'-5' exonuclease activity 123.9 2.7e-36 GO:0003677 DNA binding 123.9 2.7e-36 GO:0003887 DNA-directed DNA polymerase activity 118.0 2.3e-34 GO:0008408 3'-5' exonuclease activity 118.0 2.3e-34 GO:0003887 DNA-directed DNA polymerase activity 116.1 8.8e-34 GO:0008408 3'-5' exonuclease activity 116.1 8.8e-34 GO:0003677 DNA b…	DNA polymerase III beta subunit, C-terminal domain (DNA clamp) + DNA polymerase III beta subunit, central domain (DNA clamp) + DNA polymerase III beta subunit, N-terminal domain (DNA clamp)	2.7e-36 2.3e-34 8.8e-34	32% 30% 33%	Yes	-	TIGR00663 1 370 dnan: DNA polymerase III, beta subunit 3e-66 99%	MF: GO:0003887 DNA-directed DNA polymerase activity 221.8 3e-66 BP: GO:0006260 DNA replication 221.8 3e-66 CC: GO:0009360 DNA polymerase III complex 221.8 3e-66	DNA polymerase III, beta subunit (the entire protein)	3.00E-66	99%	Yes	-
MMSYN1_0003	rnmV; Ribonuclease M5	PF13331.4 95 174 DUF4093 2.2e-13 44% PF01751.20 6 81 Toprim 5.8e-09 42%		Toprim domain + Domain of unknown function (DUF4093)	5.8e-09 2.2e-13	42% 44%	Yes but general	-	TIGR00334 3 173 5S_RNA_mat_M5: ribonuclease M5 1.4e-38 95%	MF: GO:0043822 ribonuclease M5 activity 130.7 1.4e-38 BP: GO:0006364 rRNA processing 130.7 1.4e-38	5S_RNA_mat_M5: ribonuclease M5	1.4e-38	95%	Yes	-
MMSYN1_0004	ksgA; ribosomal RNA small subunit methyltransferase A	PF00398.18 2 261 RrnaAD 2.2e-55 98%		Ribosomal RNA adenine dimethylase	2.2e-55	98%	Yes	-	TIGR00755 1 260 ksgA: ribosomal RNA small subunit methyltransferase A 1e-76 98% TIGR03534 17 109 RF_mod_PrmC: protein-(glutamine-N5) methyltransferase, release factor-specific 8e-07 35% TIGR02072 19 89 BioC: malonyl-acyl carrier protein O-methyltransferase BioC 1.6e-06 27% TIGR00537 23 113 hemK_rel_arch: putative methylase 1.7e-06 34% TIGR02469 23 89 CbiT: precorrin-6Y C5,15-methyltransferase (de…	MF: GO:0000179 rRNA (adenine-N6,N6-)-dimethyltransferase activity 255.6 1e-76 GO:0008757 S-adenosylmethionine-dependent methyltransferase activity 26.7 8e-07 GO:0008171 O-methyltransferase activity 26.0 1.6e-06 GO:0046025 precorrin-6Y C5,15-methyltransferase (decarboxylating) activity 24.4 6.7e-06 GO:0046406 magnesium protoporphyrin IX methyltransferase activity 19.2 0.00015 GO:0008176 tRNA (guan…	ksgA: ribosomal RNA small subunit methyltransferase A (confident, the entire protein)	1.00E-76	98%	Yes	-
MMSYN1_0005	Chromosome segregation protein	-		-			-	-	TIGR02168 75 258 SMC_prok_B: chromosome segregation protein SMC 8.8e-08 51% TIGR02169 77 275 SMC_prok_A: chromosome segregation protein SMC 5.4e-06 55% TIGR04523 77 179 Mplasa_alph_rch: helix-rich protein 0.00049 28%	MF: GO:0005524 ATP binding 28.3 8.8e-08 GO:0005524 ATP binding 22.3 5.4e-06 BP: GO:0030261 chromosome condensation 28.3 8.8e-08 GO:0007059 chromosome segregation 28.3 8.8e-08 GO:0030261 chromosome condensation 22.3 5.4e-06 GO:0007059 chromosome segregation 22.3 5.4e-06	SMC_prok_B: chromosome segregation protein SMC	8.8e-08	51%	Yes	Yes
MMSYN1_0006	gyrB; DNA gyrase subunit B	PF00204.23 221 390 DNA_gyraseB 2.5e-57 27% PF00986.19 563 623 DNA_gyraseB_C 3.8e-26 10% PF01751.20 419 530 Toprim 1.2e-18 18% PF02518.24 32 174 HATPase_c 6.5e-18 23%	MF: GO:0003918 DNA topoisomerase type II (ATP-hydrolyzing) activity 193.1 2.5e-57 GO:0005524 ATP binding 193.1 2.5e-57 GO:0003677 DNA binding 193.1 2.5e-57 GO:0003918 DNA topoisomerase type II (ATP-hydrolyzing) activity 90.9 3.8e-26 GO:0005524 ATP binding 90.9 3.8e-26 GO:0003677 DNA binding 90.9 3.8e-26 BP: GO:0006265 DNA topological change 193.1 2.5e-57 GO:0006265 DNA topological change 90.9 3.8…	HATPase_c + DNA_gyraseB + Toprim + DNA_gyraseB_C	6.5e-18 2.5e-57 1.2e-18 3.8e-26	23% 27% 18% 10%	Yes	-	TIGR01059 5 633 gyrB: DNA gyrase, B subunit 1.9e-271 99% TIGR01058 1 629 parE_Gpos: DNA topoisomerase IV, B subunit 1.3e-238 99% TIGR01055 3 626 parE_Gneg: DNA topoisomerase IV, B subunit 1e-179 98% TIGR01052 34 122 top6b: DNA topoisomerase VI, B subunit 1e-05 14%	MF: GO:0003918 DNA topoisomerase type II (ATP-hydrolyzing) activity 900.1 1.9e-271 GO:0003918 DNA topoisomerase type II (ATP-hydrolyzing) activity 791.4 1.3e-238 GO:0003918 DNA topoisomerase type II (ATP-hydrolyzing) activity 596.9 1e-179 GO:0003918 DNA topoisomerase type II (ATP-hydrolyzing) activity 22.1 1e-05 BP: GO:0006265 DNA topological change 900.1 1.9e-271 GO:0006265 DNA topological chang…	gyrB: DNA gyrase, B subunit	1.9e-271	99%	Yes	-
MMSYN1_0007	gyrA; DNA gyrase subunit A	PF00521.18 46 484 DNA_topoisoIV 1.7e-147 53% PF03989.11 626 669 DNA_gyraseA_C 7.1e-13 5%	MF: GO:0003918 DNA topoisomerase type II (ATP-hydrolyzing) activity 491.7 1.7e-147 GO:0005524 ATP binding 491.7 1.7e-147 GO:0003677 DNA binding 491.7 1.7e-147 GO:0003916 DNA topoisomerase activity 47.7 7.1e-13 GO:0005524 ATP binding 47.7 7.1e-13 GO:0003677 DNA binding 47.7 7.1e-13 GO:0003916 DNA topoisomerase activity 43.4 1.6e-11 GO:0005524 ATP binding 43.4 1.6e-11 GO:0003677 DNA binding 43.4 1.…	DNA_gyraseA_C + DNA_gyraseA_C + DNA_gyraseA_C + DNA_gyraseA_C + DNA_gyraseA_C + DNA_gyraseA_C + DNA_topoisoIV	8e-09 7.3e-09 1.6e-11 1.9e-11 1.8e-05 7.1e-13 1.7e-147	5% 4% 6% 5% 3% 5% 53%	Yes	-	TIGR01063 22 818 gyrA: DNA gyrase, A subunit 8.8e-302 96% TIGR01061 32 715 parC_Gpos: DNA topoisomerase IV, A subunit 2.6e-196 82% TIGR01062 25 708 parC_Gneg: DNA topoisomerase IV, A subunit 1.2e-165 82%	MF: GO:0003916 DNA topoisomerase activity 1000.9 8.8e-302 GO:0003918 DNA topoisomerase type II (ATP-hydrolyzing) activity 1000.9 8.8e-302 GO:0003918 DNA topoisomerase type II (ATP-hydrolyzing) activity 652.3 2.6e-196 GO:0003918 DNA topoisomerase type II (ATP-hydrolyzing) activity 550.6 1.2e-165 BP: GO:0006265 DNA topological change 1000.9 8.8e-302 GO:0006265 DNA topological change 652.3 2.6e-196 …	gyrA: DNA gyrase, A subunit	8.8e-302	96%	Yes	-
MMSYN1_0008	Ribose/Galactose ABC transporter, permease	PF02653.14 14 291 BPD_transp_2 2.1e-30 86%	MF: GO:0005215 transporter activity 105.7 2.1e-30 BP: GO:0006810 transport 105.7 2.1e-30 CC: GO:0016020 membrane 105.7 2.1e-30	Branched-chain amino acid transport system / permease component	2.1e-30	86%	Yes but not substrate	-	-		-			-	-
MMSYN1_0009	Ribose/Galactose ABC transporter, permease	PF02653.14 74 350 BPD_transp_2 3.7e-34 32%	MF: GO:0005215 transporter activity 118.0 3.7e-34 BP: GO:0006810 transport 118.0 3.7e-34 CC: GO:0016020 membrane 118.0 3.7e-34	Branched-chain amino acid transport system / permease component (first half)	3.7e-34	32%	Yes but not substrate	-	TIGR03409 74 275 urea_trans_UrtB: urea ABC transporter, permease protein UrtB 8.8e-07 24%	MF: GO:0033221 urea-transporting ATPase activity 26.8 8.8e-07 BP: GO:0015840 urea transport 26.8 8.8e-07 CC: GO:0055052 ATP-binding cassette (ABC) transporter complex, substrate-binding subunit-containing 26.8 8.8e-07 GO:0005887 integral component of plasma membrane 26.8 8.8e-07	urea ABC transporter, permease protein (first half)	8.8e-07	24%	Yes but not substrate	-
MMSYN1_0010	Ribose/Galactose ABC transporter, ATP-binding	PF00005.25 29 178 ABC_tran 2.2e-29 28%	MF: GO:0016887 ATPase activity 102.6 2.2e-29 GO:0005524 ATP binding 102.6 2.2e-29 GO:0016887 ATPase activity 40.0 4.5e-10 GO:0005524 ATP binding 40.0 4.5e-10	ABC transporter + ABC transporter	4.5e-10 2.2e-29	29% 28%	Yes but not substrate	-	TIGR02633 11 506 xylG: D-xylose ABC transporter, ATP-binding protein 4.7e-92 92% TIGR01188 23 276 drrA: daunorubicin resistance ABC transporter, ATP-binding protein 1.6e-57 47% TIGR04521 12 232 ECF_ATPase_2: energy-coupling factor transporter ATPase 2.7e-55 41% TIGR02857 9 218 CydD: thiol reductant ABC exporter, CydD subunit 2.3e-51 39% TIGR02315 11 229 ABC_phnC: phosphonate ABC transporter, ATP-…	MF: GO:0005524 ATP binding 307.0 4.7e-92 GO:0015614 D-xylose-importing ATPase activity 307.0 4.7e-92 GO:0043216 daunorubicin-transporting ATPase activity 193.1 1.6e-57 GO:0005524 ATP binding 193.1 1.6e-57 GO:0042626 ATPase activity, coupled to transmembrane movement of substances 185.3 2.7e-55 GO:0005524 ATP binding 185.3 2.7e-55 GO:0033230 cysteine-transporting ATPase activity 173.3 2.3e-51 GO:0…	ABC transporter, ATP-binding protein	4.7e-92	92%	Yes but not substrate	-
MMSYN1_0011	Ribose/galactose ABC transporter,substrate binding component	PF02608.12 328 406 Bmp 1.9e-06 14%	CC: GO:0005886 plasma membrane 26.9 1.9e-06 GO:0005886 plasma membrane 25.5 5.2e-06	ABC transporter substrate-binding protein PnrA-like + ABC transporter substrate-binding protein PnrA-like	5.2e-06 1.9e-06	29% 14%	Yes	-	-		-			-	-
MMSYN1_0012	metG; Methionine--tRNA ligase	PF09334.9 142 363 tRNA-synt_1g 6.4e-68 44% PF00133.20 3 138 tRNA-synt_1 5e-15 27%	MF: GO:0004812 aminoacyl-tRNA ligase activity 229.2 6.4e-68 GO:0005524 ATP binding 229.2 6.4e-68 GO:0000166 nucleotide binding 229.2 6.4e-68 GO:0004812 aminoacyl-tRNA ligase activity 54.6 5e-15 GO:0005524 ATP binding 54.6 5e-15 GO:0000166 nucleotide binding 54.6 5e-15 BP: GO:0006418 tRNA aminoacylation for protein translation 229.2 6.4e-68 GO:0006418 tRNA aminoacylation for protein translation 54…	tRNA synthetases class I (I, L, M and V) + tRNA synthetases class I (M)	0,000000000000005 6.4e-68	27% 44%	Yes	-	TIGR00398 5 507 metG: methionine--tRNA ligase 5.7e-156 99% TIGR00396 2 176 leuS_bact: leucine--tRNA ligase 6e-37 34% TIGR00422 3 140 valS: valine--tRNA ligase 9.6e-36 27% TIGR00392 13 143 ileS: isoleucine--tRNA ligase 1.5e-27 26% TIGR00395 3 48 leuS_arch: leucine--tRNA ligase 1.3e-16 9% TIGR00435 17 141 cysS: cysteine--tRNA ligase 1.9e-15 25% TIGR00456 14 43 argS: arginine--tRNA ligase 0.00088 6%	MF: GO:0004825 methionine-tRNA ligase activity 518.2 5.7e-156 GO:0004823 leucine-tRNA ligase activity 125.1 6e-37 GO:0004832 valine-tRNA ligase activity 121.0 9.6e-36 GO:0004822 isoleucine-tRNA ligase activity 94.1 1.5e-27 GO:0004823 leucine-tRNA ligase activity 57.8 1.3e-16 GO:0004817 cysteine-tRNA ligase activity 54.8 1.9e-15 GO:0004814 arginine-tRNA ligase activity 15.7 0.00088 BP: GO:0006431 …	metG: methionine--tRNA ligase	5.7e-156	99%	Yes	-
MMSYN1_0025	rpsR; 30S ribosomal protein S18	PF01084.18 20 70 Ribosomal_S18 5.4e-27 68%	MF: GO:0003735 structural constituent of ribosome 93.6 5.4e-27 BP: GO:0006412 translation 93.6 5.4e-27 CC: GO:0005840 ribosome 93.6 5.4e-27 GO:0005622 intracellular 93.6 5.4e-27	Ribosomal protein S18	5.4e-27	68%	Yes	-	TIGR00165 7 73 S18: ribosomal protein bS18 8.9e-32 89%	MF: GO:0003735 structural constituent of ribosome 107.1 8.9e-32 BP: GO:0006412 translation 107.1 8.9e-32 CC: GO:0000314 organellar small ribosomal subunit 107.1 8.9e-32 GO:0022627 cytosolic small ribosomal subunit 107.1 8.9e-32	S18: ribosomal protein bS18	8.9e-32	89%	Yes	-
MMSYN1_0026	ssb; single-stranded DNA binding protein	PF00436.23 1 99 SSB 2e-25 68%	MF: GO:0003697 single-stranded DNA binding 88.7 2e-25	Single-stranded binding protein	2.00E-25	68%	Yes	-	TIGR00621 1 127 ssb: single-stranded DNA-binding protein 4.4e-27 87%	BP: GO:0006310 DNA recombination 93.4 4.4e-27	single-stranded DNA-binding protein (almost entire protein)	4.4e-27	87%	Yes	-
MMSYN1_0027	rpsF; 30S ribosomal protein S6	PF01250.15 4 89 Ribosomal_S6 4e-19 63%	MF: GO:0003735 structural constituent of ribosome 68.5 4e-19 GO:0019843 rRNA binding 68.5 4e-19 BP: GO:0006412 translation 68.5 4e-19 CC: GO:0005840 ribosome 68.5 4e-19	Ribosomal protein S6	4.00E-19	63%	Yes	-	TIGR00166 2 92 S6: ribosomal protein bS6 4.1e-20 66%	MF: GO:0003735 structural constituent of ribosome 69.8 4.1e-20 BP: GO:0006412 translation 69.8 4.1e-20 CC: GO:0000314 organellar small ribosomal subunit 69.8 4.1e-20 GO:0022627 cytosolic small ribosomal subunit 69.8 4.1e-20	S6: ribosomal protein bS6 + S6: ribosomal protein bS6	4.1e-20 4.1e-20	66% 20%	Yes	-
MMSYN1_0029	azoR; FMN-dependent NADH-azoreductase azoR	PF02525.15 3 173 Flavodoxin_2 2.4e-27 86%		Flavodoxin-like fold	2.4E-27	86%	Yes but general	-	TIGR03566 16 105 FMN_reduc_MsuE: FMN reductase 0.00015 45%		FMN reductase	0.00015	45%	Yes but general	-
MMSYN1_0030	ABC transporter, ATP-binding protein	PF00005.25 131 276 ABC_tran 4e-31 42%	MF: GO:0016887 ATPase activity 108.2 4e-31 GO:0005524 ATP binding 108.2 4e-31	ATP-binding domain of ABC transporters	4.00E-31	42%	Yes	-	TIGR02982 111 326 heterocyst_DevA: ABC exporter ATP-binding subunit, DevA family 1.2e-63 63% TIGR02211 111 326 LolD_lipo_ex: lipoprotein releasing system, ATP-binding protein 1.6e-62 63% TIGR03608 114 321 L_ocin_972_ABC: putative bacteriocin export ABC transporter, lactococcin 972 group 6.9e-57 60% TIGR02673 111 324 FtsE: cell division ATP-binding protein FtsE 1.3e-55 62% TIGR03265 111 327 PhnT2:…	MF: GO:0042626 ATPase activity, coupled to transmembrane movement of substances 212.6 1.2e-63 GO:0005524 ATP binding 212.6 1.2e-63 GO:0042954 lipoprotein transporter activity 208.9 1.6e-62 GO:0005524 ATP binding 208.9 1.6e-62 GO:0042626 ATPase activity, coupled to transmembrane movement of substances 190.2 6.9e-57 GO:0005524 ATP binding 190.2 6.9e-57 GO:0005524 ATP binding 186.3 1.3e-55 GO:003322…	ABC exporter, ATP-binding	1.2e-63	63%	Yes	-
MMSYN1_0033	Transmembrane protein, likely a protease	-		-			-	-	TIGR04512 2 1050 Mycopla_NOT_gsn: STREFT protein 0.0 100% TIGR04547 558 1044 Mollicu_LP: MOLPALP family lipoprotein 1.5e-10 46%	MF: GO:0003674 molecular_function 1432.3 0.0 GO:0003674 molecular_function 38.1 1.5e-10 BP: GO:0008150 biological_process 1432.3 0.0 GO:0008150 biological_process 38.1 1.5e-10	STREFT (only in Mycoplasma, not characterised)	0	100%	No	-
MMSYN1_0034	FtsX-like permease	PF02687.19 1662 1780 FtsX 2.4e-12 7%	CC: GO:0016020 membrane 46.8 2.4e-12 GO:0016020 membrane 41.2 1.3e-10	FtsX-like permease	2.4e-12 1.3e-10	7% 7%	Yes	-	-		-			-	-
MMSYN1_0039	ftsH; ATP-dependent zinc-binding metallopeptidase FtsH	PF01434.16 399 601 Peptidase_M41 8.6e-69 31% PF00004.27 206 336 AAA 1.2e-42 20%	MF: GO:0004222 metalloendopeptidase activity 231.3 8.6e-69 GO:0005524 ATP binding 231.3 8.6e-69 GO:0005524 ATP binding 145.3 1.2e-42 BP: GO:0006508 proteolysis 231.3 8.6e-69	Peptidase M41 family (belongs to a larger family of zinc metalloproteases, includes the cell division protein FtsH)	1.2e-42 8.6e-69	20% 31%	Yes but general	-	TIGR01241 119 603 FtsH_fam: ATP-dependent metallopeptidase HflB 6.4e-203 75% TIGR01242 162 408 26Sp45: 26S proteasome subunit P45 family 5.8e-80 38% TIGR01243 163 408 CDC48: AAA family ATPase, CDC48 subfamily 1.5e-72 38% TIGR03689 163 351 pup_AAA: proteasome ATPase 5.5e-41 29% TIGR00382 206 282 clpX: ATP-dependent Clp protease, ATP-binding subunit ClpX 3.9e-07 12% TIGR00635 201 278 ruvB: Holliday…	MF: GO:0004222 metalloendopeptidase activity 672.9 6.4e-203 GO:0016887 ATPase activity 672.9 6.4e-203 GO:0016887 ATPase activity 138.8 5.5e-41 GO:0004252 serine-type endopeptidase activity 27.4 3.9e-07 GO:0051082 unfolded protein binding 27.4 3.9e-07 GO:0005524 ATP binding 27.4 3.9e-07 GO:0009378 four-way junction helicase activity 23.5 5.9e-06 GO:0016887 ATPase activity 21.2 2.1e-05 GO:0016887 A…	ATP-dependent metallopeptidase FtsH	6.4e-203	75%	Yes	-
MMSYN1_0040	tilS; tRNA(Ile)-lysidine synthase	ATP_bind_3 5.9e-51 11 189 45% PF01171.18		PP-loop family	5.90E-51	45%	Yes but general	-	lysidine_TilS_N: tRNA(Ile)-lysidine synthetase 5.3e-50 11 191 45% TIGR02432	MF: GO:0016879 ligase activity, forming carbon-nitrogen bonds 167.9 5.3e-50 BP: GO:0006400 tRNA modification 167.9 5.3e-50	lysidine_TilS_N: tRNA(Ile)-lysidine synthetase	5.30E-50	45%	Yes	-
MMSYN1_0042	Transcriptional regulator, RpiR family	PF01418.15 26 80 HTH_6 3.7e-08 20%	MF: GO:0003700 transcription factor activity, sequence-specific DNA binding 33.1 3.7e-08 BP: GO:0006355 regulation of transcription, DNA-templated 33.1 3.7e-08	Helix-turn-helix domain, rpiR family (N terminus)	0.000000037	20%	Yes	-	-		-			-	-
MMSYN1_0043	RNA methyltransferase	PF13847.4 39 169 Methyltransf_31 3.4e-16 55%		Methyltransferase	3.40E-16	55%	Yes but general	-	TIGR03534 30 183 RF_mod_PrmC: protein-(glutamine-N5) methyltransferase, release factor-specific 1.2e-18 64% TIGR00536 33 173 hemK_fam: methyltransferase, HemK family 9e-17 59% TIGR03533 38 163 L3_gln_methyl: protein-(glutamine-N5) methyltransferase, ribosomal protein L3-specific 9e-16 52% TIGR00537 27 177 hemK_rel_arch: putative methylase 1.1e-11 63% TIGR00406 36 116 prmA: ribosomal protein L11 m…	MF: GO:0008757 S-adenosylmethionine-dependent methyltransferase activity 65.4 1.2e-18 GO:0008276 protein methyltransferase activity 59.0 9e-17 GO:0008757 S-adenosylmethionine-dependent methyltransferase activity 56.0 9e-16 GO:0008276 protein methyltransferase activity 56.0 9e-16 GO:0008757 S-adenosylmethionine-dependent methyltransferase activity 32.5 1.4e-08 GO:0008168 methyltransferase activity…	Protein-(glutamine-N5) methyltransfere	1.2e-18	64%	Yes but general	-
MMSYN1_0044	DNA polymerase III, delta/delta' subunit	PF13177.4 3 157 DNA_pol3_delta2 3.8e-24 63%		DNA polymerase III, delta subunit (2/3 of the protein)	3.8e-24	63%	Yes	-	TIGR00678 55 160 holB: DNA polymerase III, delta' subunit 3.4e-24 43% TIGR02397 59 157 dnaX_nterm: DNA polymerase III, subunit gamma and tau 4.4e-16 40%	MF: GO:0003887 DNA-directed DNA polymerase activity 83.4 3.4e-24 GO:0003887 DNA-directed DNA polymerase activity 57.0 4.4e-16 BP: GO:0006260 DNA replication 83.4 3.4e-24 GO:0006260 DNA replication 57.0 4.4e-16 CC: GO:0009360 DNA polymerase III complex 83.4 3.4e-24 GO:0009360 DNA polymerase III complex 57.0 4.4e-16	DNA polymerase III, delta'? tau? gamma? (2/3 of the protein)	3.4e-24	43%	Yes	-
MMSYN1_0045	tmk; Thymidylate kinase	PF02223.15 5 195 Thymidylate_kin 4e-55 90%		Thymidylate kinase	4.00E-55	90%	Yes	-	TIGR00041 1 194 DTMP_kinase: dTMP kinase 1.2e-60 91% TIGR01359 7 25 UMP_CMP_kin_fam: UMP-CMP kinase family 0.00018 9%	MF: GO:0004798 thymidylate kinase activity 202.5 1.2e-60 BP: GO:0015949 nucleobase-containing small molecule interconversion 202.5 1.2e-60	DTMP_kinase: dTMP kinase	1.2e-60	91%	Yes	-
MMSYN1_0046	recR; Recombination protein RecR	PF13662.4 79 167 Toprim_4 1.2e-16 45% PF02132.13 39 76 RecR 4.6e-09 19%		RecR protein + Toprim domain	4.6e-09 1.2e-16	19% 45%	Yes	-	TIGR00615 3 192 recR: recombination protein RecR 3.8e-50 97%	BP: GO:0006310 DNA recombination 168.0 3.8e-50 GO:0006281 DNA repair 168.0 3.8e-50	recR: recombination protein RecR	3.8e-50	97%	Yes	-
MMSYN1_0047	DNA polymerase III, gamma subunit	PF13177.4 23 180 DNA_pol3_delta2 4.6e-46 24%		DNA polymerase III, delta subunit (first half)	4.6e-46	24%	Yes but general	-	TIGR02397 6 356 dnaX_nterm: DNA polymerase III, subunit gamma and tau 4.1e-120 53% TIGR00678 29 203 holB: DNA polymerase III, delta' subunit 3.9e-48 26% TIGR01128 106 278 holA: DNA polymerase III, delta subunit 2.7e-10 26% TIGR00635 18 227 ruvB: Holliday junction DNA helicase RuvB 1.6e-08 31% TIGR02881 31 69 spore_V_K: stage V sporulation protein K 0.00015 6%	MF: GO:0003887 DNA-directed DNA polymerase activity 399.2 4.1e-120 GO:0003887 DNA-directed DNA polymerase activity 161.5 3.9e-48 GO:0003887 DNA-directed DNA polymerase activity 38.0 2.7e-10 GO:0009378 four-way junction helicase activity 31.9 1.6e-08 GO:0016887 ATPase activity 18.9 0.00015 BP: GO:0006260 DNA replication 399.2 4.1e-120 GO:0006260 DNA replication 161.5 3.9e-48 GO:0006260 DNA replica…	DNA polymerase III, subunit gamma? tau? delta? (first half)	4.1e-120	53%	Yes	-
MMSYN1_0054	bcp; Bacterioferritin comigratory protein	PF00578.19 2 123 AhpC-TSA 1.6e-23 82%	MF: GO:0016209 antioxidant activity 82.8 1.6e-23 GO:0016491 oxidoreductase activity 82.8 1.6e-23 BP: GO:0055114 oxidation-reduction process 82.8 1.6e-23	AhpC/TSA family	1.60E-23	82%	Yes but general	-	TIGR03137 18 122 AhpC: peroxiredoxin 1.5e-07 70%	MF: GO:0051920 peroxiredoxin activity 29.3 1.5e-07 BP: GO:0006979 response to oxidative stress 29.3 1.5e-07	Peroxiredoxin	0.00000015	70%	Yes but general	-
MMSYN1_0060	Transmembrane protein, likely an anion transporter	-		-			-	-	-		-			-	-
MMSYN1_0061	serS; Serine--tRNA ligase	PF00587.23 225 399 tRNA-synt_2b 1.3e-37 41% PF02403.20 1 112 Seryl_tRNA_N 1.1e-19 27%	MF: GO:0004812 aminoacyl-tRNA ligase activity 129.4 1.3e-37 GO:0005524 ATP binding 129.4 1.3e-37 GO:0000166 nucleotide binding 129.4 1.3e-37 BP: GO:0006418 tRNA aminoacylation for protein translation 129.4 1.3e-37	Seryl-tRNA synthetase N-terminal domain + tRNA synthetase class II core domain (G, H, P, S and T)	1.1e-19 1.3e-37	27% 41%	Yes	-	TIGR00414 1 414 serS: serine--tRNA ligase 2.3e-148 98% TIGR00418 130 323 thrS: threonine--tRNA ligase 7.6e-17 46% TIGR00409 41 93 proS_fam_II: proline--tRNA ligase 5.4e-11 13% TIGR00408 11 66 proS_fam_I: proline--tRNA ligase 3.4e-10 13% TIGR00415 143 225 serS_MJ: serine--tRNA ligase 1.8e-06 20%	MF: GO:0004828 serine-tRNA ligase activity 492.6 2.3e-148 GO:0004829 threonine-tRNA ligase activity 59.4 7.6e-17 GO:0004827 proline-tRNA ligase activity 40.0 5.4e-11 GO:0004827 proline-tRNA ligase activity 37.4 3.4e-10 GO:0004828 serine-tRNA ligase activity 24.6 1.8e-06 BP: GO:0006434 seryl-tRNA aminoacylation 492.6 2.3e-148 GO:0006435 threonyl-tRNA aminoacylation 59.4 7.6e-17 GO:0006433 prolyl-t…	serS: serine--tRNA ligase	2.3e-148	98%	Yes	-
MMSYN1_0063	tRNA-dihydrouridine synthase B	PF01207.15 15 313 Dus 6.2e-97 92%	MF: GO:0017150 tRNA dihydrouridine synthase activity 324.3 6.2e-97 GO:0050660 flavin adenine dinucleotide binding 324.3 6.2e-97 BP: GO:0008033 tRNA processing 324.3 6.2e-97 GO:0055114 oxidation-reduction process 324.3 6.2e-97	tRNA-dihydrouridine synthase	6.20E-97	92%	Yes but general	-	TIGR00737 3 323 nifR3_yhdG: putative TIM-barrel protein, nifR3 family 9.3e-116 99% TIGR00742 15 302 yjbN: tRNA dihydrouridine synthase A 1.8e-28 89% TIGR01037 59 170 pyrD_sub1_fam: dihydroorotate dehydrogenase family protein 4.4e-17 35% TIGR00736 74 229 nifR3_rel_arch: putative TIM-barrel protein 4e-13 48% TIGR03572 143 226 WbuZ: glycosyl amidation-associated protein WbuZ 3.5e-07 26% TIGR03997 18…	MF: GO:0000107 imidazoleglycerol-phosphate synthase activity 25.0 2.4e-06 GO:0004452 isopentenyl-diphosphate delta-isomerase activity 24.0 3.8e-06 BP: GO:0000105 histidine biosynthetic process 25.0 2.4e-06 GO:0008299 isoprenoid biosynthetic process 24.0 3.8e-06 GO:0008615 pyridoxine biosynthetic process 22.1 2.2e-05	TIM-barrel protein, nifR3 family	9.3e-116	99%	Yes but general	-
MMSYN1_0064	lysS; Lysine--tRNA ligase	PF00152.18 159 496 tRNA-synt_2 2.7e-75 68% PF01336.23 63 141 tRNA_anti-codon 1.1e-11 16%	MF: GO:0004812 aminoacyl-tRNA ligase activity 253.2 2.7e-75 GO:0005524 ATP binding 253.2 2.7e-75 GO:0000166 nucleotide binding 253.2 2.7e-75 GO:0003676 nucleic acid binding 44.5 1.1e-11 BP: GO:0006418 tRNA aminoacylation for protein translation 253.2 2.7e-75	OB-fold nucleic acid binding domain + tRNA synthetases class II (D, K and N)	1.1e-11 2.7e-75	16% 68%	Yes but general	-	TIGR00499 8 499 lysS_bact: lysine--tRNA ligase 1.6e-198 98% TIGR00462 180 493 genX: EF-P lysine aminoacylase GenX 3.3e-65 63% TIGR00458 60 497 aspS_nondisc: aspartate--tRNA(Asn) ligase 5.9e-44 88% TIGR00459 61 326 aspS_bact: aspartate--tRNA ligase 1.6e-38 53% TIGR00457 59 497 asnS: asparagine--tRNA ligase 2.4e-27 88% TIGR02367 181 275 PylS_Cterm: pyrrolysine--tRNA ligase, C-terminal region 1.8e-0…	MF: GO:0004824 lysine-tRNA ligase activity 658.3 1.6e-198 GO:0050560 aspartate-tRNA(Asn) ligase activity 148.6 5.9e-44 GO:0004815 aspartate-tRNA ligase activity 130.4 1.6e-38 GO:0004816 asparagine-tRNA ligase activity 93.8 2.4e-27 GO:0043767 pyrrolysyl-tRNA synthetase activity 22.1 1.8e-05 GO:0004826 phenylalanine-tRNA ligase activity 19.6 0.00011 BP: GO:0006430 lysyl-tRNA aminoacylation 658.3 1.…	lysS_bact: lysine--tRNA ligase	1.6e-198	98%	Yes	-
MMSYN1_0065	trxA; Thioredoxin	PF00085.18 6 101 Thioredoxin 4.7e-27 94%	BP: GO:0045454 cell redox homeostasis 93.8 4.7e-27	Thioredoxin	4.70E-27	94%	Yes	-	TIGR01068 9 101 thioredoxin: thioredoxin 5.5e-32 91% TIGR01126 10 96 pdi_dom: protein disulfide-isomerase domain 2.7e-16 85% TIGR01130 4 90 ER_PDI_fam: protein disulfide isomerase 2.6e-14 85% TIGR00385 15 64 dsbE: periplasmic protein thiol:disulfide oxidoreductases, DsbE subfamily 2.1e-06 49% TIGR00411 26 101 redox_disulf_1: redox-active disulfide protein 1 3e-05 75% TIGR02196 28 101 GlrX_YruB: g…	MF: GO:0015036 disulfide oxidoreductase activity 107.9 5.5e-32 GO:0003756 protein disulfide isomerase activity 57.7 2.7e-16 BP: GO:0055114 oxidation-reduction process 107.9 5.5e-32 GO:0006457 protein folding 57.7 2.7e-16 CC: GO:0005737 cytoplasm 107.9 5.5e-32	thioredoxin: thioredoxin	5.5e-32	91%	Yes	-
MMSYN1_0066	Magnesium binding cof-like hydrolase, sugar phosphatase, HAD family	PF08282.10 8 272 Hydrolase_3 3.2e-46 95%		HAD hydrolase	3.2E-46	95%	Yes	-	TIGR00099 7 272 Cof-subfamily: Cof-like hydrolase 1.8e-43 95% TIGR01484 7 89 HAD-SF-IIB: HAD hydrolase, family IIB 2.1e-21 30% TIGR01487 6 126 Pglycolate_arch: phosphoglycolate phosphatase, TA0175-type 1.3e-18 43% TIGR01486 7 245 HAD-SF-IIB-MPGP: mannosyl-3-phosphoglycerate phosphatase family 3.3e-17 85% TIGR01482 8 96 SPP-subfamily: sucrose-phosphate phosphatase subfamily 5.5e-16 32% TIGR02461 7…	MF: GO:0016787 hydrolase activity 147.0 1.8e-43 GO:0016787 hydrolase activity 74.9 2.1e-21 GO:0008967 phosphoglycolate phosphatase activity 65.7 1.3e-18 GO:0050531 mannosyl-3-phosphoglycerate phosphatase activity 55.6 1.8e-15 GO:0016791 phosphatase activity 45.4 2e-12 GO:0016787 hydrolase activity 17.7 0.0008 BP: GO:0008152 metabolic process 147.0 1.8e-43 GO:0008152 metabolic process 74.9 2.1e-21…	Cof-like hydrolase	1.8e-43	95%	Yes	-
MMSYN1_0076	asnS; Asparagine--tRNA ligase	PF00152.18 113 448 tRNA-synt_2 1e-85 74% PF01336.23 18 96 tRNA_anti-codon 1.4e-09 17%	MF: GO:0004812 aminoacyl-tRNA ligase activity 287.5 1e-85 GO:0005524 ATP binding 287.5 1e-85 GO:0000166 nucleotide binding 287.5 1e-85 GO:0003676 nucleic acid binding 37.7 1.4e-09 BP: GO:0006418 tRNA aminoacylation for protein translation 287.5 1e-85	OB-fold nucleic acid binding domain + tRNA synthetases class II (D, K and N)	1.4e-09 1e-85	17% 74%	Yes but general	-	TIGR00457 2 453 asnS: asparagine--tRNA ligase 1.2e-177 100% TIGR00458 15 452 aspS_nondisc: aspartate--tRNA(Asn) ligase 1e-58 96% TIGR00459 11 264 aspS_bact: aspartate--tRNA ligase 5.6e-34 56% TIGR00499 6 447 lysS_bact: lysine--tRNA ligase 1.1e-33 97% TIGR00462 134 445 genX: EF-P lysine aminoacylase GenX 3e-15 69% TIGR00468 207 256 pheS: phenylalanine--tRNA ligase, alpha subunit 0.00047 11%	MF: GO:0004816 asparagine-tRNA ligase activity 589.3 1.2e-177 GO:0050560 aspartate-tRNA(Asn) ligase activity 197.3 1e-58 GO:0004815 aspartate-tRNA ligase activity 115.4 5.6e-34 GO:0004824 lysine-tRNA ligase activity 114.6 1.1e-33 GO:0004826 phenylalanine-tRNA ligase activity 17.4 0.00047 BP: GO:0006421 asparaginyl-tRNA aminoacylation 589.3 1.2e-177 GO:0006422 aspartyl-tRNA aminoacylation 197.3 1e…	asnS: asparagine--tRNA ligase	1.2e-177	100%	Yes	-
MMSYN1_0077	Magnesium binding cof-like hydrolase, sugar phosphatase, HAD family	PF08282.10 8 273 Hydrolase_3 2e-47 95%		HAD hydrolase	2.00E-47	95%	Yes	-	TIGR00099 7 273 Cof-subfamily: Cof-like hydrolase 1e-40 96% TIGR01487 5 132 Pglycolate_arch: phosphoglycolate phosphatase, TA0175-type 1.4e-18 46% TIGR01482 8 268 SPP-subfamily: sucrose-phosphate phosphatase subfamily 8.8e-17 94% TIGR01484 7 246 HAD-SF-IIB: HAD hydrolase, family IIB 5.1e-15 86% TIGR02726 186 270 phenyl_P_delta: phenylphosphate carboxylase, delta subunit 6e-09 30% TIGR01486 7 76 H…	MF: GO:0016787 hydrolase activity 137.9 1e-40 GO:0008967 phosphoglycolate phosphatase activity 65.5 1.4e-18 GO:0016787 hydrolase activity 54.1 5.1e-15 GO:0019143 3-deoxy-manno-octulosonate-8-phosphatase activity 31.4 3.7e-08 GO:0050531 mannosyl-3-phosphoglycerate phosphatase activity 24.4 6.3e-06 GO:0050307 sucrose-phosphate phosphatase activity 20.3 7.5e-05 GO:0016791 phosphatase activity 18.3 0…	Cof-like hydrolase	1.00E-40	96%	Yes	-
MMSYN1_0079	gcp; tRNA N6-adenosine threonylcarbamoyltransferase	Peptidase_M22 5.5e-85 22 306 90% PF00814.23		Glycoprotease family	5.50E-85	90%	Yes but general	-	T6A_TsaD_YgjD: tRNA threonylcarbamoyl adenosine modification protein TsaD 1.9e-119 3 313 98% TIGR03723 gcp_kae1: metallohydrolase, glycoprotease/Kae1 family 6.5e-101 4 306 95% TIGR00329 arch_KAE1: universal archaeal protein Kae1 1.8e-58 3 309 97% TIGR03722 T6A_YeaZ: tRNA threonylcarbamoyl adenosine modification protein YeaZ 2.2e-07 3 111 34% TIGR03725		T6A_TsaD_YgjD: tRNA threonylcarbamoyl adenosine modification protein TsaD	1.90E-119	98%	Yes	-
MMSYN1_0080	Ribosomal protein	PF09954.7 9 66 DUF2188 3.8e-23 79%		PF09954 family protein	3.8E-23	79%	-	-	-		-			-	-
MMSYN1_0081	trmE; tRNA modification GTPase	MnmE_helical 1.6e-39 123 449 72% PF12631.5 TrmE_N 3.4e-31 6 120 25% PF10396.7 MMR_HSR1 3.2e-25 220 332 25% PF01926.21	MF: GO:0005525 GTP binding 88.3 3.2e-25	GTP-binding protein TrmE N-terminus + MnmE helical domain 50S ribosome-binding GTPase	3.4e-31 1.6e-39 3.2e-25	25% 75% 25%	Yes	-	mnmE_trmE_thdF: tRNA modification GTPase TrmE 3.4e-111 11 452 98% TIGR00450 GTPase_EngA: ribosome-associated GTPase EngA 2.1e-33 16 41 6% TIGR03594 GTP_HydF: [FeFe] hydrogenase H-cluster maturation GTPase HydF 4.2e-26 214 375 36% TIGR03918 small_GTP: small GTP-binding protein domain 2.4e-21 25 57 7% TIGR00231 era: GTP-binding protein Era 6.7e-18 219 373 34% TIGR00436 GTPase_YlqF: ribosome biogene…	MF: GO:0003924 GTPase activity 370.4 3.4e-111 GO:0043022 ribosome binding 113.9 2.1e-33 GO:0003924 GTPase activity 113.9 2.1e-33 GO:0005525 GTP binding 113.9 2.1e-33 GO:0003924 GTPase activity 89.7 4.2e-26 GO:0051539 4 iron, 4 sulfur cluster binding 89.7 4.2e-26 GO:0005525 GTP binding 74.2 2.4e-21 GO:0019843 rRNA binding 63.0 6.7e-18 GO:0003924 GTPase activity 63.0 6.7e-18 GO:0043022 ribosome bin…	mnmE_trmE_thdF: tRNA modification GTPase TrmE	3.40E-111	98%	Yes	-
MMSYN1_0082	rpsT; 30S ribosomal protein S20	PF01649.16 2 80 Ribosomal_S20p 4.6e-23 98%	MF: GO:0003735 structural constituent of ribosome 81.5 4.6e-23 GO:0003723 RNA binding 81.5 4.6e-23 BP: GO:0006412 translation 81.5 4.6e-23 CC: GO:0005840 ribosome 81.5 4.6e-23 GO:0005622 intracellular 81.5 4.6e-23	Ribosomal protein S20	4.6e-23	98%	Yes	-	TIGR00029 1 79 S20: ribosomal protein bS20 8.1e-19 98%	MF: GO:0003735 structural constituent of ribosome 65.9 8.1e-19 BP: GO:0006412 translation 65.9 8.1e-19 CC: GO:0000312 plastid small ribosomal subunit 65.9 8.1e-19 GO:0022627 cytosolic small ribosomal subunit 65.9 8.1e-19	S20: ribosomal protein bS20	8.1e-19	98%	Yes	-
MMSYN1_0094	Transmembrane protein, likely a cation transporter	-		-			-	-	-		-			-	-
MMSYN1_0095	secA; Protein translocase subunit SecA	PF07517.12 4 373 SecA_DEAD 4.6e-114 39% PF07516.11 558 767 SecA_SW 5.4e-44 22% PF01043.18 224 329 SecA_PP_bind 2.2e-30 11% PF00271.29 410 522 Helicase_C 7e-05 12%	MF: GO:0005524 ATP binding 380.5 4.6e-114 BP: GO:0017038 protein import 380.5 4.6e-114 GO:0017038 protein import 150.5 5.4e-44 GO:0017038 protein import 105.4 2.2e-30 CC: GO:0016020 membrane 380.5 4.6e-114 GO:0016020 membrane 150.5 5.4e-44 GO:0016020 membrane 105.4 2.2e-30	SecA DEAD-like domain + SecA Wing and Scaffold domain	4.6e-114 5.4e-44	30% 22%	Yes	-	TIGR00963 18 488 secA: preprotein translocase, SecA subunit 2.8e-274 50% TIGR04397 3 767 SecA2_Bac_anthr: accessory Sec system translocase SecA2 1.7e-255 81% TIGR03714 5 756 secA2: accessory Sec system translocase SecA2 9.3e-222 80% TIGR04221 11 629 SecA2_Mycobac: accessory Sec system translocase SecA2 5.7e-162 66%	MF: GO:0015450 P-P-bond-hydrolysis-driven protein transmembrane transporter activity 910.1 2.8e-274 GO:0016887 ATPase activity 910.1 2.8e-274 GO:0015450 P-P-bond-hydrolysis-driven protein transmembrane transporter activity 736.3 9.3e-222 BP: GO:0043952 protein transport by the Sec complex 910.1 2.8e-274 GO:0045232 S-layer organization 847.8 1.7e-255 GO:0015031 protein transport 736.3 9.3e-222 CC:…	SecA2_Bac_anthr: accessory Sec system translocase SecA2	1.7e-255	81%	Yes	-
MMSYN1_0097	5'-3' exonuclease	PF02739.14 9 177 5_3_exonuc_N 1.9e-42 56% PF01367.18 180 260 5_3_exonuc 1.6e-18 27%	MF: GO:0003677 DNA binding 144.7 1.9e-42 GO:0003824 catalytic activity 66.9 1.6e-18 GO:0003677 DNA binding 66.9 1.6e-18	5'-3' exonuclease	1.9e-42 1.6e-18	56% 27%	Yes	-	TIGR00593 10 293 pola: DNA polymerase I 5.1e-67 94%	MF: GO:0003887 DNA-directed DNA polymerase activity 224.9 5.1e-67 BP: GO:0006260 DNA replication 224.9 5.1e-67	DNA polymerase I	5.10E-67	94%	Yes but general	-
MMSYN1_0105	xseB; Exodeoxyribonuclease 7 small subunit	PF02609.14 8 57 Exonuc_VII_S 6.8e-09 70%	MF: GO:0008855 exodeoxyribonuclease VII activity 35.5 6.8e-09 BP: GO:0006308 DNA catabolic process 35.5 6.8e-09 CC: GO:0009318 exodeoxyribonuclease VII complex 35.5 6.8e-09	Exonuclease VII small subunit	6.80E-09	70%	Yes	-	TIGR01280 7 63 xseB: exodeoxyribonuclease VII, small subunit 3.8e-12 80%	MF: GO:0008855 exodeoxyribonuclease VII activity 44.1 3.8e-12 BP: GO:0006308 DNA catabolic process 44.1 3.8e-12 CC: GO:0009318 exodeoxyribonuclease VII complex 44.1 3.8e-12	xseB: exodeoxyribonuclease VII, small subunit	3.80E-12	80%	Yes	-
MMSYN1_0106	xseA; Exodeoxyribonuclease 7 large subunit	PF02601.13 124 459 Exonuc_VII_L 1.2e-86 72% PF13742.4 5 100 tRNA_anti_2 1.3e-26 20%	MF: GO:0008855 exodeoxyribonuclease VII activity 290.9 1.2e-86 GO:0003676 nucleic acid binding 92.5 1.3e-26	OB-fold nucleic acid binding domain + Exonuclease VII, large subunit	1.3e-26 1.2e-86	20% 72%	Yes	-	TIGR00237 6 462 xseA: exodeoxyribonuclease VII, large subunit 1.2e-124 97%	MF: GO:0008855 exodeoxyribonuclease VII activity 414.4 1.2e-124 BP: GO:0006308 DNA catabolic process 414.4 1.2e-124 CC: GO:0009318 exodeoxyribonuclease VII complex 414.4 1.2e-124	xseA: exodeoxyribonuclease VII, large subunit	1.20E-124	97%	Yes	-
MMSYN1_0107	nusB; Transcription antitermination protein NusB	PF01029.16 9 132 NusB 2.6e-23 94%	MF: GO:0003723 RNA binding 82.6 2.6e-23 BP: GO:0006355 regulation of transcription, DNA-templated 82.6 2.6e-23	NusB family	2.6e-23	94%	Yes	-	TIGR01951 8 132 nusB: transcription antitermination factor NusB 1.1e-26 95%	MF: GO:0030401 obsolete transcription antiterminator activity 91.7 1.1e-26 BP: GO:0006355 regulation of transcription, DNA-templated 91.7 1.1e-26	nusB: transcription antitermination factor NusB	1.1e-26	95%	Yes	-
MMSYN1_0108	Lipoprotein, putative	-		-			-	-	-		-			-	-
MMSYN1_0109	nfo; Endonuclease IV	PF01261.22 73 240 AP_endonuc_2 4.2e-29 58%		Apurinic endonuclease (APN1)	4.20E-29	58%	Yes but general	-	TIGR00587 5 280 nfo: apurinic endonuclease (APN1) 3.7e-82 96%	MF: GO:0003906 DNA-(apurinic or apyrimidinic site) lyase activity 273.7 3.7e-82 BP: GO:0006281 DNA repair 273.7 3.7e-82	Apurinic endonuclease (APN1)	3.70E-82	96%	Yes but general	-
MMSYN1_0113	Glycosyltransferase	PF13641.4 22 252 Glyco_tranf_2_3 2.4e-23 56%		Glycosyltransferase like family 2	2.4e-23	56%	Yes	-	TIGR03937 7 314 PgaC_IcaA: poly-beta-1,6 N-acetyl-D-glucosamine synthase 1.1e-14 74% TIGR03469 16 66 HpnB: hopene-associated glycosyltransferase HpnB 4.9e-08 12% TIGR04242 15 83 nodulat_NodC: chitooligosaccharide synthase NodC 6.7e-06 17% TIGR04182 23 121 glyco_TIGR04182: glycosyltransferase, TIGR04182 family 0.00084 24%	MF: GO:0008375 acetylglucosaminyltransferase activity 52.1 1.1e-14 BP: GO:0042710 biofilm formation 52.1 1.1e-14 GO:0009877 nodulation 23.2 6.7e-06	PgaC_IcaA: poly-beta-1,6 N-acetyl-D-glucosamine synthase	1.1e-14	74%	Yes but general	-
MMSYN1_0114	Nucleotide-diphospho-sugar transferase	PF00535.24 8 140 Glycos_transf_2 1.5e-18 43%		Glycosyl transferase family 2	1.5e-18	43%	Yes	-	TIGR04283 8 168 glyco_like_mftF: transferase 2, rSAM/selenodomain-associated 3.3e-10 53% TIGR03937 4 114 PgaC_IcaA: poly-beta-1,6 N-acetyl-D-glucosamine synthase 4.2e-10 36% TIGR03111 7 113 glyc2_xrt_Gpos1: putative glycosyltransferase, exosortase G-associated 4.7e-09 35% TIGR04242 8 113 nodulat_NodC: chitooligosaccharide synthase NodC 6.4e-06 35% TIGR03965 6 55 mycofact_glyco: mycofactocin syste…	MF: GO:0016740 transferase activity 37.9 3.3e-10 GO:0008375 acetylglucosaminyltransferase activity 37.1 4.2e-10 BP: GO:0009058 biosynthetic process 37.9 3.3e-10 GO:0042710 biofilm formation 37.1 4.2e-10 GO:0009877 nodulation 23.3 6.4e-06	glyco_like_mftF: transferase 2, rSAM/selenodomain-associated	3.3e-10	53%	Yes	-
MMSYN1_0115	galU; UTP glucose 1 phosphate uridylyltransferase	PF00483.21 5 265 NTP_transferase 1.6e-31 90%	MF: GO:0016779 nucleotidyltransferase activity 109.7 1.6e-31 BP: GO:0009058 biosynthetic process 109.7 1.6e-31	Nucleotidyl transferase	1.6e-31	90%	Yes but general	-	TIGR01099 3 262 galU: UTP--glucose-1-phosphate uridylyltransferase 1.4e-90 90% TIGR01105 1 285 galF: regulatory protein GalF 4.8e-45 98% TIGR01208 5 263 rmlA_long: glucose-1-phosphate thymidylyltransferase 2.2e-41 89% TIGR03992 78 264 Arch_glmU: UDP-N-acetylglucosamine diphosphorylase/glucosamine-1-phosphate N-acetyltransferase 2.6e-39 64% TIGR01207 6 230 rmlA: glucose-1-phosphate thymidylyltrans…	MF: GO:0003983 UTP 301.3 1.4e-90 GO:0030234 enzyme regulator activity 152.0 4.8e-45 GO:0008879 glucose-1-phosphate thymidylyltransferase activity 139.9 2.2e-41 GO:0008879 glucose-1-phosphate thymidylyltransferase activity 72.4 7.8e-21 GO:0019134 glucosamine-1-phosphate N-acetyltransferase activity 44.3 2.5e-12 GO:0003977 UDP-N-acetylglucosamine diphosphorylase activity 44.3 2.5e-12 GO:0008878 glu…	galU: UTP--glucose-1-phosphate uridylyltransferase	1.4e-90	90%	Yes	-
MMSYN1_0116	Transmembrane protein, not a transporter	-		-			-	-	-		-			-	-
MMSYN1_0117	plsY; Glycerol-3-phosphate acyltransferase	PF02660.13 12 236 G3P_acyltransf 8.1e-46 89%	MF: GO:0043772 acyl-phosphate glycerol-3-phosphate acyltransferase activity 155.9 8.1e-46 BP: GO:0008654 phospholipid biosynthetic process 155.9 8.1e-46 CC: GO:0005886 plasma membrane 155.9 8.1e-46	Glycerol-3-phosphate acyltransferase	8.1e-46	89%	Yes	-	TIGR00023 6 242 TIGR00023: acyl-phosphate glycerol 3-phosphate acyltransferase 1.6e-43 94%	MF: GO:0008374 O-acyltransferase activity 146.7 1.6e-43 BP: GO:0006654 phosphatidic acid biosynthetic process 146.7 1.6e-43 CC: GO:0005886 plasma membrane 146.7 1.6e-43	acyl-phosphate glycerol 3-phosphate acyltransferase	1.6e-43	94%	Yes	-
MMSYN1_0126	gltX; Glutamate--tRNA ligase	PF00749.19 4 324 tRNA-synt_1c 1.6e-111 66%	MF: GO:0016876 ligase activity, forming aminoacyl-tRNA and related compounds 372.0 1.6e-111 GO:0005524 ATP binding 372.0 1.6e-111 BP: GO:0043039 tRNA aminoacylation 372.0 1.6e-111	tRNA synthetases class I (E and Q), catalytic domain	1.6e-111	66%	Yes but general	-	TIGR00464 4 479 gltX_bact: glutamate--tRNA ligase 7.9e-172 99% TIGR03838 6 290 queuosine_YadB: glutamyl-queuosine tRNA(Asp) synthetase 2.5e-65 59% TIGR00463 5 256 gltX_arch: glutamate--tRNA ligase 1.3e-37 52% TIGR00440 4 139 glnS: glutamine--tRNA ligase 1.1e-16 28%	MF: GO:0004818 glutamate-tRNA ligase activity 570.3 7.9e-172 GO:0016876 ligase activity, forming aminoacyl-tRNA and related compounds 218.5 2.5e-65 GO:0004818 glutamate-tRNA ligase activity 127.5 1.3e-37 GO:0004819 glutamine-tRNA ligase activity 58.8 1.1e-16 BP: GO:0006424 glutamyl-tRNA aminoacylation 570.3 7.9e-172 GO:0006400 tRNA modification 218.5 2.5e-65 GO:0006424 glutamyl-tRNA aminoacylatio…	gltX_bact: glutamate--tRNA ligase	7.9e-172	99%	Yes	-
MMSYN1_0127	HD domain phosphohydrolase	PF01966.20 53 137 HD 9.4e-12 21%		HD domain	9.4E-12	21%	Yes	-	TIGR00277 54 117 HDIG: HDIG domain 5.2e-05 16% TIGR01353 49 114 dGTP_triPase: putative dGTPase 0.00054 16%	MF: GO:0008832 dGTPase activity 17.5 0.00054 BP: GO:0015949 nucleobase-containing small molecule interconversion 17.5 0.00054	HDIG domain	5.2e-05	16%	Yes	-
MMSYN1_0128	DNA-directed RNA polymerase delta subunit	-		-			-	-	TIGR04567 3 82 RNAP_delt_lowGC: DNA-directed RNA polymerase delta subunit 2.3e-20 56%	MF: GO:0003899 DNA-directed 5'-3' RNA polymerase activity 70.6 2.3e-20	DNA-directed RNA polymerase delta subunit	2.3e-20	56%	Yes	-
MMSYN1_0129	pyrG; CTP synthase	PF06418.12 3 267 CTP_synth_N 5.5e-121 50% PF00117.26 302 526 GATase 3e-50 42%	MF: GO:0003883 CTP synthase activity 402.8 5.5e-121 BP: GO:0006221 pyrimidine nucleotide biosynthetic process 402.8 5.5e-121	CTP synthase N-terminus + Glutamine amidotransferase class-I	5.5e-121 3e-50	50% 42%	Yes	-	TIGR00337 2 526 PyrG: CTP synthase 7e-226 99% TIGR01368 337 389 CPSaseIIsmall: carbamoyl-phosphate synthase, small subunit 1.3e-07 10% TIGR00888 138 197 guaA_Nterm: GMP synthase (glutamine-hydrolyzing), N-terminal domain 1.1e-05 11%	MF: GO:0003883 CTP synthase activity 748.8 7e-226 GO:0004088 carbamoyl-phosphate synthase (glutamine-hydrolyzing) activity 28.9 1.3e-07 GO:0003922 GMP synthase (glutamine-hydrolyzing) activity 22.9 1.1e-05 BP: GO:0009220 pyrimidine ribonucleotide biosynthetic process 748.8 7e-226 GO:0009220 pyrimidine ribonucleotide biosynthetic process 28.9 1.3e-07 GO:0006177 GMP biosynthetic process 22.9 1.1e-0…	PyrG: CTP synthase	7.00E-226	99%	Yes	-
MMSYN1_0131	fba; Fructose-1,6-bisphosphate aldolase	PF01116.18 10 295 F_bP_aldolase 2.2e-93 96%	MF: GO:0008270 zinc ion binding 312.6 2.2e-93 GO:0016832 aldehyde-lyase activity 312.6 2.2e-93 BP: GO:0005975 carbohydrate metabolic process 312.6 2.2e-93	Fructose-bisphosphate aldolase class-II	2.20E-93	96%	Yes	-	TIGR01859 9 296 fruc_bis_ald_: fructose-1,6-bisphosphate aldolase, class II 1.2e-111 97% TIGR00167 9 296 cbbA: ketose-bisphosphate aldolase 1e-97 97% TIGR01858 10 296 tag_bisphos_ald: class II aldolase, tagatose bisphosphate family 4.2e-70 97% TIGR01521 10 222 FruBisAldo_II_B: fructose-bisphosphate aldolase, class II, Calvin cycle subtype 3.5e-40 72% TIGR01520 13 273 FruBisAldo_II_A: fructose-bis…	MF: GO:0004332 fructose-bisphosphate aldolase activity 370.9 1.2e-111 GO:0004332 fructose-bisphosphate aldolase activity 136.1 3.5e-40 GO:0004332 fructose-bisphosphate aldolase activity 100.7 2e-29 BP: GO:0006096 glycolytic process 370.9 1.2e-111 GO:0006096 glycolytic process 136.1 3.5e-40 GO:0006096 glycolytic process 100.7 2e-29	fruc_bis_ald_: fructose-1,6-bisphosphate aldolase, class II	1.2e-111	97%	Yes	-
MMSYN1_0132	ATPase, AAA family	PF00004.27 108 236 AAA 1.1e-24 37%	MF: GO:0005524 ATP binding 87.2 1.1e-24	ATPase, AAA family (mid part of the protein)	1.1E-24	37%	Yes	-	TIGR01243 107 252 CDC48: AAA family ATPase, CDC48 subfamily 3.5e-15 41% TIGR01242 107 253 26Sp45: 26S proteasome subunit P45 family 2.9e-12 42% TIGR01241 107 253 FtsH_fam: ATP-dependent metallopeptidase HflB 7.1e-11 42% TIGR02881 98 257 spore_V_K: stage V sporulation protein K 2.6e-07 45% TIGR03922 103 252 T7SS_EccA: type VII secretion AAA-ATPase EccA 1.1e-06 42% TIGR02639 221 279 ClpA: ATP-depen…	MF: GO:0004222 metalloendopeptidase activity 39.5 7.1e-11 GO:0016887 ATPase activity 39.5 7.1e-11 GO:0016887 ATPase activity 27.9 2.6e-07 GO:0016887 ATPase activity 25.5 1.1e-06 GO:0004176 ATP-dependent peptidase activity 23.5 3.5e-06 GO:0042623 ATPase activity, coupled 20.6 2.8e-05 GO:0003887 DNA-directed DNA polymerase activity 17.9 0.00034 GO:0004252 serine-type endopeptidase activity 17.5 0.0…	ATPase, AAA family (mid part of the protein)	3.5e-15	41%	Yes	-
MMSYN1_0133	Subtilisin-like 1 serine protease	PF00082.20 199 543 Peptidase_S8 1.1e-25 46%	MF: GO:0004252 serine-type endopeptidase activity 90.3 1.1e-25 BP: GO:0006508 proteolysis 90.3 1.1e-25	Peptidase S8 (middle of protein)	1.1E-25	46%	Yes but general	-	TIGR03921 375 545 T7SS_mycosin: type VII secretion-associated serine protease mycosin 8.9e-09 23%	MF: GO:0008236 serine-type peptidase activity 32.8 8.9e-09 BP: GO:0009306 protein secretion 32.8 8.9e-09	Serine protease (middle of protein)	8.9e-09 8.9e-09	1% 23%	Yes but general	-
MMSYN1_0137	rpmE; 50S ribosomal protein L31	PF01197.16 3 68 Ribosomal_L31 1.2e-20 72%	MF: GO:0003735 structural constituent of ribosome 73.3 1.2e-20 BP: GO:0006412 translation 73.3 1.2e-20 CC: GO:0005840 ribosome 73.3 1.2e-20 GO:0005622 intracellular 73.3 1.2e-20	Ribosomal protein L31	1.2e-20	72%	Yes	-	TIGR00105 3 69 L31: ribosomal protein bL31 4.3e-18 73%	MF: GO:0003735 structural constituent of ribosome 63.2 4.3e-18 BP: GO:0006412 translation 63.2 4.3e-18 CC: GO:0000315 organellar large ribosomal subunit 63.2 4.3e-18 GO:0022625 cytosolic large ribosomal subunit 63.2 4.3e-18	L31: ribosomal protein bL31	4.3e-18	73%	Yes	-
MMSYN1_0138	Possible ABC transporter, ATP-binding protein	-		-			-	-	-		-			-	-
MMSYN1_0139	Manganese binding DHH-family phosphoesterase	PF01368.18 19 155 DHH 6e-09 43% PF02272.17 252 310 DHHA1 5.1e-08 19%	MF: GO:0003676 nucleic acid binding 32.7 5.1e-08	DHHA1 domain protein	6e-09 5.1e-08	43% 19%	Yes	-	-		-			-	-
MMSYN1_0140	tdk; Thymidine kinase	PF00265.16 18 202 TK 6.4e-51 89%	MF: GO:0004797 thymidine kinase activity 172.6 6.4e-51 GO:0005524 ATP binding 172.6 6.4e-51	Thymidine kinase	6.4e-51	89%	Yes	-	-		-			-	-
MMSYN1_0141	prfA; Peptide chain release factor 1	PF03462.16 13 206 PCRF 1.4e-66 53% PF00472.18 214 323 RF-1 1.7e-41 30%	MF: GO:0016149 translation release factor activity, codon specific 223.9 1.4e-66 GO:0003747 translation release factor activity 140.7 1.7e-41 BP: GO:0006415 translational termination 223.9 1.4e-66 GO:0006415 translational termination 140.7 1.7e-41 CC: GO:0005737 cytoplasm 223.9 1.4e-66	PCRF domain + RF-1	1.4e-66 1.7e-41	53% 30%	Yes	-	TIGR00019 3 358 prfA: peptide chain release factor 1 6.3e-155 98% TIGR00020 9 347 prfB: peptide chain release factor 2 1.5e-87 93% TIGR03072 116 313 release_prfH: putative peptide chain release factor H 3.1e-31 54%	MF: GO:0003747 translation release factor activity 513.5 6.3e-155 GO:0003747 translation release factor activity 291.9 1.5e-87 GO:0003747 translation release factor activity 106.4 3.1e-31 BP: GO:0006415 translational termination 513.5 6.3e-155 GO:0006415 translational termination 291.9 1.5e-87 GO:0006415 translational termination 106.4 3.1e-31	prfA: peptide chain release factor 1	6.3e-155	98%	Yes	-
MMSYN1_0142	prmC; Release factor glutamine methyltransferase	PF05175.12 108 193 MTS 7.1e-13 30%	MF: GO:0008168 methyltransferase activity 48.3 7.1e-13	Methyltransferase small domain	7.1e-13	30%	Yes but general	-	TIGR03534 24 275 RF_mod_PrmC: protein-(glutamine-N5) methyltransferase, release factor-specific 1.2e-70 89% TIGR00536 4 277 hemK_fam: methyltransferase, HemK family 2.1e-61 97% TIGR03533 13 45 L3_gln_methyl: protein-(glutamine-N5) methyltransferase, ribosomal protein L3-specific 2e-38 12% TIGR03704 56 219 PrmC_rel_meth: putative protein-(glutamine-N5) methyltransferase, unknown substrate-specific…	MF: GO:0008757 S-adenosylmethionine-dependent methyltransferase activity 235.9 1.2e-70 GO:0008276 protein methyltransferase activity 205.5 2.1e-61 GO:0008757 S-adenosylmethionine-dependent methyltransferase activity 130.3 2e-38 GO:0008276 protein methyltransferase activity 130.3 2e-38 GO:0008757 S-adenosylmethionine-dependent methyltransferase activity 51.8 1.7e-14 GO:0008276 protein methyltransf…	RF_mod_PrmC: protein-(glutamine-N5) methyltransferase, release factor-specific	1.2e-70	89%	Yes	-
MMSYN1_0143	Transmembrane protein, likely an anion transporter	-		-			-	-	-		-			-	-
MMSYN1_0144	tRNA threonylcarbamoyl adenosine modification protein, Sua5/YciO/YrdC/YwlC family	Sua5_yciO_yrdC 5.4e-17 12 162 91% PF01300.16	MF: GO:0003725 double-stranded RNA binding 61.7 5.4e-17	Telomere recombination	5.40E-17	91%	Yes but general	-	TIGR00057: tRNA threonylcarbamoyl adenosine modification protein, Sua5/YciO/YrdC/YwlC family 5.6e-19 6 155 90% TIGR00057	BP: GO:0006400 tRNA modification 66.1 5.6e-19	tRNA threonylcarbamoyl adenosine modification protein, Sua5/YciO/YrdC/YwlC family	5.60E-19	90%	Yes	-
MMSYN1_0145	Acetyltransferase	-		-			-	-	-		-			-	-
MMSYN1_0146	Transmembrane protein, not a transporter	-		-			-	-	-		-			-	-
MMSYN1_0147	cls; Cardiolipin synthetase	PF13091.4 350 476 PLDc_2 2.7e-27 25% PF13396.4 44 85 PLDc_N 1.3e-07 8%		Phospholipase_D-nuclease N-terminal + PLD-like domain + PLD-like domain	1.3e-07 1.5e-11 2.7e-27	8% 28% 25%	Yes but general	-	TIGR04265 39 509 bac_cardiolipin: cardiolipin synthase 3e-101 93%	MF: GO:0008808 cardiolipin synthase activity 337.7 3e-101 BP: GO:0032049 cardiolipin biosynthetic process 337.7 3e-101	bac_cardiolipin: cardiolipin synthase	3.00E-101	93%	Yes	-
MMSYN1_0148	rpsL; 30S ribosomal protein S12	PF00164.23 3 136 Ribosom_S12_S23 8e-39 96%	MF: GO:0003735 structural constituent of ribosome 132.2 8e-39 BP: GO:0006412 translation 132.2 8e-39 CC: GO:0005840 ribosome 132.2 8e-39 GO:0005622 intracellular 132.2 8e-39	Ribosomal protein S12/S23	8.00E-39	96%	Yes	-	TIGR00981 1 136 rpsL_bact: ribosomal protein uS12 3.1e-65 98% TIGR00982 9 112 uS12_E_A: ribosomal protein uS12 1.6e-12 75%	MF: GO:0003735 structural constituent of ribosome 215.6 3.1e-65 GO:0003735 structural constituent of ribosome 45.3 1.6e-12 BP: GO:0006412 translation 215.6 3.1e-65 GO:0006412 translation 45.3 1.6e-12 CC: GO:0000314 organellar small ribosomal subunit 215.6 3.1e-65 GO:0022627 cytosolic small ribosomal subunit 215.6 3.1e-65 GO:0022627 cytosolic small ribosomal subunit 45.3 1.6e-12	rpsL_bact: ribosomal protein uS12	3.1e-65	98%	Yes	-
MMSYN1_0149	rpsG; 30S ribosomal protein S7	PF00177.19 2 148 Ribosomal_S7 1.9e-61 95%		Ribosomal protein S7p/S5e	1.9e-61	95%	Yes	-	TIGR01029 2 155 rpsG_bact: ribosomal protein uS7 1.9e-67 99% TIGR01028 19 147 uS7_euk_arch: ribosomal protein uS7 3.4e-20 83%	MF: GO:0003735 structural constituent of ribosome 224.0 1.9e-67 GO:0003735 structural constituent of ribosome 70.5 3.4e-20 BP: GO:0006412 translation 224.0 1.9e-67 GO:0006412 translation 70.5 3.4e-20 CC: GO:0000314 organellar small ribosomal subunit 224.0 1.9e-67 GO:0022627 cytosolic small ribosomal subunit 224.0 1.9e-67 GO:0022627 cytosolic small ribosomal subunit 70.5 3.4e-20	rpsG_bact: ribosomal protein uS7	1.9e-67	99%	Yes	-
MMSYN1_0150	fusA; Elongation factor G	PF00009.25 9 280 GTP_EFTU 6.9e-68 39% PF03764.16 476 592 EFG_IV 2.4e-39 17% PF14492.4 401 474 EFG_II 1.4e-33 11% PF00679.22 597 682 EFG_C 2.2e-29 12% PF03144.23 321 388 GTP_EFTU_D2 2.7e-15 10%	MF: GO:0005525 GTP binding 133.7 2.4e-39 GO:0005525 GTP binding 56.4 2.7e-15	Elongation factor Tu GTP binding domain + Elongation factor Tu domain 2 + Elongation Factor G, domain II + Elongation factor G, domain IV + Elongation factor G C-terminus	6.9e-68 2.7e-15 1.4e-33 2.4e-39 2.2e-29	39% 10% 11% 17% 12%	Yes	-	TIGR00484 1 687 EF-G: translation elongation factor G 0.0 100% TIGR00490 10 143 aEF-2: translation elongation factor aEF-2 4.5e-97 19% TIGR01394 11 147 TypA_BipA: GTP-binding protein TypA/BipA 4.2e-69 20% TIGR00503 10 475 prfC: peptide chain release factor 3 3e-59 68% TIGR01393 9 162 lepA: elongation factor 4 2e-54 22% TIGR00231 9 180 small_GTP: small GTP-binding protein domain 7.7e-43 25% TIGR00…	MF: GO:0003746 translation elongation factor activity 1194.1 0.0 GO:0003746 translation elongation factor activity 323.8 4.5e-97 GO:0005525 GTP binding 231.2 4.2e-69 GO:0003747 translation release factor activity 198.8 3e-59 GO:0005525 GTP binding 198.8 3e-59 GO:0005525 GTP binding 182.9 2e-54 GO:0005525 GTP binding 144.1 7.7e-43 GO:0003746 translation elongation factor activity 57.7 2e-16 GO:000…	EF-G: translation elongation factor G	0.0	100%	Yes	-
MMSYN1_0151	tuf; Elongation factor Tu	PF00009.25 11 201 GTP_EFTU 2e-59 48% PF03143.15 299 393 GTP_EFTU_D3 1.7e-29 24% PF03144.23 225 294 GTP_EFTU_D2 7.6e-18 18%	MF: GO:0005525 GTP binding 64.5 7.6e-18	Elongation factor Tu GTP binding domain + Elongation factor Tu domain 2 + Elongation factor Tu C-terminal domain	2E-59 7.6e-18 1.7e-29	48% 18% 24%	Yes	-	TIGR00485 1 393 EF-Tu: translation elongation factor Tu 1.1e-219 99% TIGR00475 13 391 selB: selenocysteine-specific translation elongation factor 2e-57 96% TIGR00483 11 393 EF-1_alpha: translation elongation factor EF-1, subunit alpha 2.3e-57 97% TIGR03680 10 303 eif2g_arch: translation initiation factor 2, gamma subunit 3.3e-39 74% TIGR01394 14 277 TypA_BipA: GTP-binding protein TypA/BipA 2.5e-3…	MF: GO:0003746 translation elongation factor activity 726.9 1.1e-219 GO:0003746 translation elongation factor activity 193.1 2e-57 GO:0003746 translation elongation factor activity 192.3 2.3e-57 GO:0005525 GTP binding 123.1 2.5e-36 GO:0004781 sulfate adenylyltransferase (ATP) activity 96.7 3.5e-28 GO:0005525 GTP binding 82.8 4.1e-24 GO:0003743 translation initiation factor activity 69.6 5.4e-20 G…	EF-Tu: translation elongation factor Tu	1.1e-219	99%	Yes	-
MMSYN1_0154	Leucyl aminopeptidase	PF00883.19 143 445 Peptidase_M17 1.2e-104 67%	MF: GO:0004177 aminopeptidase activity 349.8 1.2e-104 BP: GO:0006508 proteolysis 349.8 1.2e-104 CC: GO:0005622 intracellular 349.8 1.2e-104	Cytosol aminopeptidase family, catalytic domain	1.2e-104	67%	Yes	-	-		-			-	-
MMSYN1_0163	alaS; Alanine--tRNA ligase	PF01411.17 8 565 tRNA-synt_2c 6.2e-186 62% PF07973.12 664 706 tRNA_SAD 2.4e-16 5%	MF: GO:0004813 alanine-tRNA ligase activity 619.0 6.2e-186 GO:0005524 ATP binding 619.0 6.2e-186 GO:0000166 nucleotide binding 619.0 6.2e-186 GO:0016876 ligase activity, forming aminoacyl-tRNA and related compounds 59.4 2.4e-16 GO:0005524 ATP binding 59.4 2.4e-16 BP: GO:0006419 alanyl-tRNA aminoacylation 619.0 6.2e-186 GO:0043039 tRNA aminoacylation 59.4 2.4e-16	tRNA synthetases class II (A) + Threonyl and Alanyl tRNA synthetase second additional domain	6.2e-186 2.4e-16	62% 5%	Yes	-	TIGR00344 8 892 alaS: alanine--tRNA ligase 2.6e-261 99% TIGR03683 2 114 A-tRNA_syn_arch: alanine--tRNA ligase 4.2e-94 13%	MF: GO:0004813 alanine-tRNA ligase activity 867.5 2.6e-261 BP: GO:0006419 alanyl-tRNA aminoacylation 867.5 2.6e-261 CC: GO:0005737 cytoplasm 867.5 2.6e-261	alaS: alanine--tRNA ligase	2.6e-261	99%	Yes	-
MMSYN1_0164	Transmembrane protein, likely an ion transporter	-		-			-	-	-		-			-	-
MMSYN1_0165	oppB; Oligopeptide ABC transporter, permease	PF00528.20 218 410 BPD_transp_1 1.1e-22 47%	BP: GO:0006810 transport 80.6 1.1e-22 CC: GO:0016020 membrane 80.6 1.1e-22	BPD_transp_1	1.10E-22	47%	Yes but general	-	TIGR02789 196 410 nickel_nikB: nickel ABC transporter, permease subunit NikB 4e-22 52% TIGR02790 189 337 nickel_nikC: nickel ABC transporter, permease subunit NikC 0.00018 36%	MF: GO:0015413 nickel-transporting ATPase activity 76.9 4e-22 GO:0015413 nickel-transporting ATPase activity 19.2 0.00018 BP: GO:0015675 nickel cation transport 76.9 4e-22 GO:0015675 nickel cation transport 19.2 0.00018 CC: GO:0055052 ATP-binding cassette (ABC) transporter complex, substrate-binding subunit-containing 76.9 4e-22 GO:0005887 integral component of plasma membrane 76.9 4e-22 GO:00550…	Nickel ABC transporter, permease subunit	4e-22	52%	Yes but not substrate	-
MMSYN1_0166	oppC; Oligopeptide ABC transporter, permease	PF00528.20 149 333 BPD_transp_1 6.4e-16 55%	BP: GO:0006810 transport 58.5 6.4e-16 CC: GO:0016020 membrane 58.5 6.4e-16	BPD_transp_1	6.40E-16	55%	Yes but general	-	TIGR02790 72 329 nickel_nikC: nickel ABC transporter, permease subunit NikC 9.2e-25 77% TIGR03416 127 254 ABC_choXWV_perm: choline ABC transporter, permease protein 3.9e-05 38%	MF: GO:0015413 nickel-transporting ATPase activity 85.6 9.2e-25 BP: GO:0015675 nickel cation transport 85.6 9.2e-25 CC: GO:0055052 ATP-binding cassette (ABC) transporter complex, substrate-binding subunit-containing 85.6 9.2e-25 GO:0005887 integral component of plasma membrane 85.6 9.2e-25	Nickel ABC transporter, permease subunit	9.2e-25	77%	Yes but not substrate	-
MMSYN1_0167	oppD; Oligopeptide ABC transporter, ATP-binding protein	PF00005.25 302 402 ABC_tran 3.4e-13 18% PF08352.10 454 515 oligo_HPY 1.4e-10 11%	MF: GO:0016887 ATPase activity 50.2 3.4e-13 GO:0005524 ATP binding 50.2 3.4e-13 GO:0005524 ATP binding 41.4 1.4e-10 GO:0000166 nucleotide binding 41.4 1.4e-10 GO:0016887 ATPase activity 36.1 7.4e-09 GO:0005524 ATP binding 36.1 7.4e-09 BP: GO:0015833 peptide transport 41.4 1.4e-10	ABC_tran + oligo_HPY + ABC_tran	7.4e-09 1.4e-10 3.4e-13	18% 11% 18%	Yes	-	TIGR02770 305 476 nickel_nikD: nickel import ATP-binding protein NikD 1.6e-64 30% TIGR02769 311 477 nickel_nikE: nickel import ATP-binding protein NikE 2e-46 30% TIGR00972 305 474 3a0107s01c2: phosphate ABC transporter, ATP-binding protein 1.1e-40 30% TIGR04521 300 468 ECF_ATPase_2: energy-coupling factor transporter ATPase 6e-40 30% TIGR03005 299 477 ectoine_ehuA: ectoine/hydroxyectoine ABC tran…	MF: GO:0015413 nickel-transporting ATPase activity 215.4 1.6e-64 GO:0005524 ATP binding 215.4 1.6e-64 GO:0015413 nickel-transporting ATPase activity 156.6 2e-46 GO:0005524 ATP binding 156.6 2e-46 GO:0015415 ATPase-coupled phosphate ion transmembrane transporter activity 137.5 1.1e-40 GO:0005524 ATP binding 137.5 1.1e-40 GO:0042626 ATPase activity, coupled to transmembrane movement of substances 1…	Nickel import ATP-binding protein	1.6e-64	30%	Yes but not substrate	-
MMSYN1_0168	oppF; Oligopeptide ABC transporter, ATP-binding protein	PF00005.25 351 481 ABC_tran 3.3e-12 21% PF08352.10 533 565 oligo_HPY 3.3e-06 5%	MF: GO:0016887 ATPase activity 47.0 3.3e-12 GO:0005524 ATP binding 47.0 3.3e-12 GO:0016887 ATPase activity 41.6 1.5e-10 GO:0005524 ATP binding 41.6 1.5e-10 GO:0005524 ATP binding 27.4 3.3e-06 GO:0000166 nucleotide binding 27.4 3.3e-06 BP: GO:0015833 peptide transport 27.4 3.3e-06	ABC_tran + oligo_HPY + ABC_tran	1.5e-10 3.3e-06 3.3e-12	22% 5% 21%	Yes	-	TIGR02769 430 566 nickel_nikE: nickel import ATP-binding protein NikE 1.7e-54 22% TIGR02770 430 556 nickel_nikD: nickel import ATP-binding protein NikD 3.5e-43 20% TIGR03265 430 550 PhnT2: putative 2-aminoethylphosphonate ABC transporter, ATP-binding protein 2.6e-36 19% TIGR01186 419 559 proV: glycine betaine/L-proline transport ATP binding subunit 3.8e-36 23% TIGR03005 435 557 ectoine_ehuA: ecto…	MF: GO:0015413 nickel-transporting ATPase activity 183.0 1.7e-54 GO:0005524 ATP binding 183.0 1.7e-54 GO:0015413 nickel-transporting ATPase activity 145.6 3.5e-43 GO:0005524 ATP binding 145.6 3.5e-43 GO:0033225 2-aminoethylphosphonate-transporting ATPase activity 123.5 2.6e-36 GO:0005524 ATP binding 123.5 2.6e-36 GO:0005524 ATP binding 122.9 3.8e-36 GO:0031263 amine-transporting ATPase activity 1…	Nickel ABC transporter, ATP-binding subunit	1.7e-54	22%	Yes but not substrate	-
MMSYN1_0169	oppA; Oligopeptide binding protein	PF00496.20 85 448 SBP_bac_5 3.7e-11 35%		Solute-binding protein	3.7E-11	35%	Yes but general	-	-		-			-	-
MMSYN1_0195	potCD; Spermidine/putrescine ABC transporter, permease and binding domains	PF02030.13 575 966 Lipoprotein_8 5.9e-16 38% PF00528.20 75 243 BPD_transp_1 1.4e-10 16%	BP: GO:0006810 transport 41.1 1.4e-10 CC: GO:0016020 membrane 41.1 1.4e-10	Lipoprotein domain (C-terminus) and binding-protein-dependent transport system inner membrane component	5.9e-16 1.4e-10	38% 16%	Yes but not substrate	-	TIGR03262 9 220 PhnU2: putative 2-aminoethylphosphonate ABC transporter, permease protein 2.8e-19 20% TIGR02141 62 248 modB_ABC: molybdate ABC transporter, permease protein 1.2e-14 18% TIGR01581 51 239 Mo_ABC_porter: NifC-like ABC-type porter 3.1e-13 18% TIGR02139 36 252 permease_CysT: sulfate ABC transporter, permease protein CysT 2.2e-11 21% TIGR00969 12 249 3a0106s02: sulfate ABC transporter, …	MF: GO:0033225 2-aminoethylphosphonate-transporting ATPase activity 67.1 2.8e-19 GO:0015412 ATPase-coupled molybdate transmembrane transporter activity 52.4 1.2e-14 GO:0042626 ATPase activity, coupled to transmembrane movement of substances 47.7 3.1e-13 GO:0015419 ATPase-coupled sulfate transmembrane transporter activity 41.8 2.2e-11 GO:0015419 ATPase-coupled sulfate transmembrane transporter act…	ABC transporter, permease protein (N-terminus)	2.8e-19	20%	Yes but not substrate	-
MMSYN1_0196	potB; Spermidine/putrescine ABC transporter, permease subunit	PF00528.20 137 314 BPD_transp_1 1.5e-18 54%	BP: GO:0006810 transport 67.1 1.5e-18 CC: GO:0016020 membrane 67.1 1.5e-18	Binding-protein-dependent transport system inner membrane component	1.50E-18	54%	Yes but general	-	TIGR03262 66 312 PhnU2: putative 2-aminoethylphosphonate ABC transporter, permease protein 6e-16 75% TIGR01581 99 265 Mo_ABC_porter: NifC-like ABC-type porter 2.7e-14 51% TIGR02139 71 314 permease_CysT: sulfate ABC transporter, permease protein CysT 1.6e-12 74% TIGR02141 121 312 modB_ABC: molybdate ABC transporter, permease protein 1.6e-11 58% TIGR00969 55 316 3a0106s02: sulfate ABC transporter, …	MF: GO:0033225 2-aminoethylphosphonate-transporting ATPase activity 56.1 6e-16 GO:0042626 ATPase activity, coupled to transmembrane movement of substances 51.2 2.7e-14 GO:0015419 ATPase-coupled sulfate transmembrane transporter activity 45.5 1.6e-12 GO:0015412 ATPase-coupled molybdate transmembrane transporter activity 42.2 1.6e-11 GO:0015419 ATPase-coupled sulfate transmembrane transporter activ…	ABC transporter, permease protein	6e-16	75%	Yes but not substrate	-
MMSYN1_0197	potA; Spermidine/putrescine ABC transporter, ATP-binding subunit	PF00005.25 21 164 ABC_tran 1.5e-34 41% PF08402.8 277 345 TOBE_2 6.8e-07 20%	MF: GO:0016887 ATPase activity 119.3 1.5e-34 GO:0005524 ATP binding 119.3 1.5e-34 GO:0005215 transporter activity 29.2 6.8e-07 GO:0016820 hydrolase activity, acting on acid anhydrides, catalyzing transmembrane movement of substances 29.2 6.8e-07 GO:0005524 ATP binding 29.2 6.8e-07 BP: GO:0006810 transport 29.2 6.8e-07 CC: GO:0043190 ATP-binding cassette (ABC) transporter complex 29.2 6.8e-07	ABC_tran + TOBE_2	1.5e-34 6.8e-07	41% 20%	Yes but general	-	TIGR03265 4 330 PhnT2: putative 2-aminoethylphosphonate ABC transporter, ATP-binding protein 6.8e-110 93% TIGR01187 36 344 potA: polyamine ABC transporter, ATP-binding protein 2.5e-106 88% TIGR00968 7 241 3a0106s01: sulfate ABC transporter, ATP-binding protein 5.6e-81 67% TIGR03258 10 311 PhnT: 2-aminoethylphosphonate ABC transport system, ATP-binding component PhnT 2.3e-80 86% TIGR01186 17 243 p…	MF: GO:0033225 2-aminoethylphosphonate-transporting ATPase activity 365.5 6.8e-110 GO:0005524 ATP binding 365.5 6.8e-110 GO:0015417 polyamine-transporting ATPase activity 353.4 2.5e-106 GO:0005524 ATP binding 353.4 2.5e-106 GO:0015419 ATPase-coupled sulfate transmembrane transporter activity 269.5 5.6e-81 GO:0005524 ATP binding 269.5 5.6e-81 GO:0033225 2-aminoethylphosphonate-transporting ATPase …	polyamine ABC transporter, ATP-binding protein potA	2.5e-106	88%	Yes	-
MMSYN1_0198	rplT; 50S ribosomal protein L20	PF00453.16 3 109 Ribosomal_L20 3e-45 90%	MF: GO:0003735 structural constituent of ribosome 152.6 3e-45 GO:0019843 rRNA binding 152.6 3e-45 BP: GO:0006412 translation 152.6 3e-45 CC: GO:0005840 ribosome 152.6 3e-45 GO:0005622 intracellular 152.6 3e-45	Ribosomal_L20	3.00E-45	90%	Yes	-	TIGR01032 1 114 rplT_bact: ribosomal protein bL20 3.8e-51 96%	MF: GO:0003735 structural constituent of ribosome 170.1 3.8e-51 BP: GO:0006412 translation 170.1 3.8e-51 CC: GO:0000315 organellar large ribosomal subunit 170.1 3.8e-51 GO:0022625 cytosolic large ribosomal subunit 170.1 3.8e-51	rplT_bact: ribosomal protein bL20	3.8e-51	96%	Yes	-
MMSYN1_0199	rpmI; 50S ribosomal protein L35	PF01632.17 2 62 Ribosomal_L35p 3.2e-19 97%	MF: GO:0003735 structural constituent of ribosome 69.0 3.2e-19 BP: GO:0006412 translation 69.0 3.2e-19 CC: GO:0005840 ribosome 69.0 3.2e-19 GO:0005622 intracellular 69.0 3.2e-19	Ribosomal protein L35	3.2e-19	97%	Yes	-	TIGR00001 2 62 rpmI_bact: ribosomal protein bL35 3.5e-19 97%	MF: GO:0003735 structural constituent of ribosome 66.9 3.5e-19 BP: GO:0006412 translation 66.9 3.5e-19 CC: GO:0000315 organellar large ribosomal subunit 66.9 3.5e-19 GO:0022625 cytosolic large ribosomal subunit 66.9 3.5e-19	rpmI_bact: ribosomal protein bL35	3.5e-19	97%	Yes	-
MMSYN1_0200	infC; Translation initiation factor IF-3	PF00707.20 94 179 IF3_C 4.6e-30 48% PF05198.14 17 87 IF3_N 3.5e-21 39%	MF: GO:0003743 translation initiation factor activity 75.1 3.5e-21 BP: GO:0006413 translational initiation 103.3 4.6e-30 GO:0006413 translational initiation 75.1 3.5e-21	Translation initiation factor IF-3, N-terminal domain + Translation initiation factor IF-3, C-terminal domain	3.5e-21 4.6e-30	39% 48%	Yes	-	TIGR00168 17 180 infC: translation initiation factor IF-3 1.4e-45 91%	MF: GO:0003743 translation initiation factor activity 152.9 1.4e-45 BP: GO:0006413 translational initiation 152.9 1.4e-45	infC: translation initiation factor IF-3	1.4e-45	91%	Yes	-
MMSYN1_0201	pdf; Peptide deformylase	PF01327.19 17 187 Pep_deformylase 9.6e-39 86%		Polypeptide deformylase	9.6e-39	86%	Yes	-	TIGR00079 49 196 pept_deformyl: peptide deformylase 1.1e-34 74%	MF: GO:0042586 peptide deformylase activity 117.3 1.1e-34 BP: GO:0006464 cellular protein modification process 117.3 1.1e-34	peptide deformylase	1.1e-34	74%	Yes	-
MMSYN1_0202	rsmD; 16S rRNA (guanine(966)-N(2))-methyltransferase	PF03602.13 1 181 Cons_hypoth95 2.4e-41 98%		Conserved hypothetical protein 95			-	-	TIGR00095 2 180 TIGR00095: 16S rRNA (guanine(966)-N(2))-methyltransferase RsmD 8.4e-35 97%	MF: GO:0052913 16S rRNA (guanine(966)-N(2))-methyltransferase activity 118.1 8.4e-35 BP: GO:0031167 rRNA methylation 118.1 8.4e-35	16S rRNA (guanine(966)-N(2))-methyltransferase RsmD (very confident, the entire protein)	8.4e-35	97%	Yes	-
MMSYN1_0203	gmk; Guanylate kinase	PF00625.19 4 183 Guanylate_kin 1.4e-47 61%		Guanylate_kin	1.4e-47	61%	Yes	-	TIGR03263 4 182 guanyl_kin: guanylate kinase 7.6e-67 60% TIGR02322 4 183 phosphon_PhnN: phosphonate metabolism protein/1,5-bisphosphokinase (PRPP-forming) PhnN 1.3e-12 61%	MF: GO:0004385 guanylate kinase activity 222.4 7.6e-67 GO:0003674 molecular_function 45.7 1.3e-12 BP: GO:0015949 nucleobase-containing small molecule interconversion 222.4 7.6e-67 GO:0019634 organic phosphonate metabolic process 45.7 1.3e-12	guanyl_kin: guanylate kinase	7.6e-67	60%	Yes	-
MMSYN1_0213	eno; Enolase	PF00113.20 141 446 Enolase_C 1.2e-122 68% PF03952.14 4 134 Enolase_N 1.3e-57 29%		Enolase, C-terminal TIM barrel domain + Enolase, N-terminal domain	1.2e-122 1.3e-57	68% 29%	Yes	-	TIGR01060 4 448 eno: phosphopyruvate hydratase 2.3e-199 99% TIGR02534 69 146 mucon_cyclo: muconate and chloromuconate cycloisomerases 4.8e-09 17%	MF: GO:0004634 phosphopyruvate hydratase activity 660.3 2.3e-199 BP: GO:0006096 glycolytic process 660.3 2.3e-199	eno: phosphopyruvate hydratase	2.3e-199	99%	Yes	-
MMSYN1_0214	PAP2 superfamily protein	PF01569.19 147 268 PAP2 1.8e-25 45%		PAP2 superfamily	1.8e-25	45%%	Yes	-	-		-			-	-
MMSYN1_0215	YqgF/RNase H-like domain protein	PF03652.13 4 139 RuvX 7.1e-32 95%	BP: GO:0006364 rRNA processing 110.5 7.1e-32	Holliday junction resolvase	7.1E-32	95%	Yes	-	TIGR00250 6 139 RNAse_H_YqgF: putative transcription antitermination factor YqgF 9.1e-24 94%	MF: GO:0003674 molecular_function 82.0 9.1e-24 BP: GO:0008150 biological_process 82.0 9.1e-24 CC: GO:0005737 cytoplasm 82.0 9.1e-24	Transcription antitermination factor YqgF	9.1E-24	94%	Yes	-
MMSYN1_0216	hpt; Hypoxanthine phosphoribosyltransferase	PF00156.25 23 167 Pribosyltran 5.4e-24 76%	BP: GO:0009116 nucleoside metabolic process 84.4 5.4e-24	Phosphoribosyl transferase domain	5.4e-24	76%	Yes but general	-	TIGR01203 11 180 HGPRTase: hypoxanthine phosphoribosyltransferase 2.9e-59 89% TIGR01251 92 134 ribP_PPkin: ribose-phosphate diphosphokinase 2.4e-08 23% TIGR00201 84 135 comF: comF family protein 1.9e-06 27% TIGR01091 27 141 upp: uracil phosphoribosyltransferase 0.00014 61%	MF: GO:0004422 hypoxanthine phosphoribosyltransferase activity 197.6 2.9e-59 GO:0004749 ribose phosphate diphosphokinase activity 31.2 2.4e-08 GO:0004845 uracil phosphoribosyltransferase activity 19.6 0.00014 BP: GO:0006166 purine ribonucleoside salvage 197.6 2.9e-59 GO:0009152 purine ribonucleotide biosynthetic process 31.2 2.4e-08 GO:0008655 pyrimidine-containing compound salvage 19.6 0.00014	HGPRTase: hypoxanthine phosphoribosyltransferase	2.9e-59	89%	Yes	-
MMSYN1_0218	glpK; Glycerol kinase	PF00370.19 7 256 FGGY_N 3.3e-79 50% PF02782.14 266 454 FGGY_C 1.3e-53 37%	MF: GO:0016773 phosphotransferase activity, alcohol group as acceptor 265.8 3.3e-79 GO:0016773 phosphotransferase activity, alcohol group as acceptor 181.5 1.3e-53 BP: GO:0005975 carbohydrate metabolic process 265.8 3.3e-79 GO:0005975 carbohydrate metabolic process 181.5 1.3e-53	FGGY family of carbohydrate kinases, N-terminal domain + FGGY family of carbohydrate kinases, C-terminal domain	3.3E-79 1.3e-53	50% 37%	Yes but general	-	TIGR01311 6 500 glycerol_kin: glycerol kinase 3.5e-209 98% TIGR01312 11 471 XylB: xylulokinase 1e-65 91% TIGR01314 7 477 gntK_FGGY: gluconate kinase 1.1e-43 93% TIGR02628 8 469 fuculo_kin_coli: L-fuculokinase 1.2e-29 91% TIGR01315 9 209 5C_CHO_kinase: FGGY-family pentulose kinase 1.3e-27 40% TIGR02627 11 262 rhamnulo_kin: rhamnulokinase 5.5e-18 50% TIGR01234 333 465 L-ribulokinase: ribulokinase 9…	MF: GO:0004370 glycerol kinase activity 693.2 3.5e-209 GO:0004856 xylulokinase activity 220.1 1e-65 GO:0005515 protein binding 220.1 1e-65 GO:0019200 carbohydrate kinase activity 147.4 1.1e-43 GO:0008737 L-fuculokinase activity 101.5 1.2e-29 GO:0008993 rhamnulokinase activity 62.7 5.5e-18 GO:0008741 ribulokinase activity 42.4 9.6e-12 BP: GO:0006071 glycerol metabolic process 693.2 3.5e-209 GO:000…	glycerol_kin: glycerol kinase	3.50E-209	98%	Yes	-
MMSYN1_0220	pfkA; ATP-dependent 6-phosphofructokinase	PF00365.18 4 276 PFK 1.8e-96 84%	MF: GO:0003872 6-phosphofructokinase activity 322.6 1.8e-96 BP: GO:0006096 glycolytic process 322.6 1.8e-96	Phosphofructokinase	1.80E-96	84%	Yes	-	TIGR02482 4 302 PFKA_ATP: 6-phosphofructokinase 1.8e-127 92% TIGR02483 4 223 PFK_mixed: phosphofructokinase 4.8e-81 67% TIGR02478 3 114 6PF1K_euk: 6-phosphofructokinase 4.5e-77 34% TIGR02477 4 173 PFKA_PPi: diphosphate--fructose-6-phosphate 1-phosphotransferase 2.8e-19 52%	MF: GO:0003872 6-phosphofructokinase activity 422.5 1.8e-127 GO:0016773 phosphotransferase activity, alcohol group as acceptor 270.3 4.8e-81 GO:0047334 diphosphate-fructose-6-phosphate 1-phosphotransferase activity 66.9 2.8e-19 BP: GO:0006096 glycolytic process 422.5 1.8e-127 GO:0006096 glycolytic process 270.3 4.8e-81 GO:0006096 glycolytic process 66.9 2.8e-19	PFKA_ATP: 6-phosphofructokinase	1.8e-127	92%	Yes	-
MMSYN1_0221	pyk; Pyruvate kinase	PF00224.19 10 351 PK 9.7e-121 72% PF02887.14 378 472 PK_C 2.5e-07 20%	MF: GO:0004743 pyruvate kinase activity 402.7 9.7e-121 GO:0000287 magnesium ion binding 402.7 9.7e-121 GO:0030955 potassium ion binding 402.7 9.7e-121 BP: GO:0006096 glycolytic process 402.7 9.7e-121	Pyruvate kinase, barrel domain + Pyruvate kinase, alpha/beta domain	9.7e-121 2.5e-07	72% 20%	Yes	-	TIGR01064 11 469 pyruv_kin: pyruvate kinase 3.2e-154 96% TIGR03239 203 264 GarL: 2-dehydro-3-deoxyglucarate aldolase 4.6e-05 13% TIGR02311 205 268 HpaI: 2,4-dihydroxyhept-2-ene-1,7-dioic acid aldolase 0.00031 13%	MF: GO:0004743 pyruvate kinase activity 511.9 3.2e-154 GO:0018802 2,4-dihydroxyhept-2-ene-1,7-dioate aldolase activity 18.2 0.00031 BP: GO:0006096 glycolytic process 511.9 3.2e-154 CC: GO:0005737 cytoplasm 511.9 3.2e-154	pyruv_kin: pyruvate kinase	3.2e-154	96%	Yes	-
MMSYN1_0222	thrS; Threonine--tRNA ligase	PF00587.23 323 531 tRNA-synt_2b 2.5e-30 33% PF03129.18 544 633 HGTP_anticodon 1.7e-20 14%	MF: GO:0004812 aminoacyl-tRNA ligase activity 105.7 2.5e-30 GO:0005524 ATP binding 105.7 2.5e-30 GO:0000166 nucleotide binding 105.7 2.5e-30 BP: GO:0006418 tRNA aminoacylation for protein translation 105.7 2.5e-30	tRNA synthetase class II core domain (G, H, P, S and T) + Anticodon binding domain	2.5e-30 1.7e-20	33% 14%	Yes but general	-	TIGR00418 92 634 thrS: threonine--tRNA ligase 9.1e-173 85% TIGR00408 257 408 proS_fam_I: proline--tRNA ligase 7.8e-20 24% TIGR00409 137 194 proS_fam_II: proline--tRNA ligase 2.8e-19 9% TIGR00442 52 154 hisS: histidine--tRNA ligase 4.5e-12 16% TIGR00389 262 314 glyS_dimeric: glycine--tRNA ligase 4.7e-10 8% TIGR00345 86 164 GET3_arsA_TRC40: transport-energizing ATPase, TRC40/GET3/ArsA family 0.0008…	MF: GO:0004829 threonine-tRNA ligase activity 574.1 9.1e-173 GO:0004827 proline-tRNA ligase activity 69.2 7.8e-20 GO:0004827 proline-tRNA ligase activity 67.4 2.8e-19 GO:0004821 histidine-tRNA ligase activity 43.6 4.5e-12 GO:0004820 glycine-tRNA ligase activity 36.6 4.7e-10 GO:0016887 ATPase activity 16.8 0.00086 BP: GO:0006435 threonyl-tRNA aminoacylation 574.1 9.1e-173 GO:0006433 prolyl-tRNA am…	thrS: threonine--tRNA ligase	9.1e-173	85%	Yes	-
MMSYN1_0227	Dihydrolipoamide acetyltransferase component of pyruvate dehydrogenase complex	PF00198.21 214 440 2-oxoacid_dh 2.4e-82 51% PF00364.20 4 75 Biotin_lipoyl 3.5e-19 16% PF02817.15 131 165 E3_binding 2.5e-11 8%	MF: GO:0016746 transferase activity, transferring acyl groups 275.8 2.4e-82 GO:0016746 transferase activity, transferring acyl groups 43.6 2.5e-11 BP: GO:0008152 metabolic process 275.8 2.4e-82 GO:0008152 metabolic process 43.6 2.5e-11	Biotin-requiring enzyme + e3 binding domain + 2-oxoacid dehydrogenases acyltransferase (catalytic domain)	3.5e-19 2.5e-11 2.4e-82	16% 8% 51%	Yes but general	-	TIGR01348 3 440 PDHac_trf_long: dihydrolipoyllysine-residue acetyltransferase 1.1e-98 99% TIGR02927 4 433 SucB_Actino: 2-oxoglutarate dehydrogenase, E2 component, dihydrolipoamide succinyltransferase 5.7e-78 98% TIGR01347 3 439 sucB: dihydrolipoyllysine-residue succinyltransferase, E2 component of oxoglutarate dehydrogenase (succiny 3.4e-75 99% TIGR01349 11 440 PDHac_trf_mito: pyruvate dehydrogen…	MF: GO:0004742 dihydrolipoyllysine-residue acetyltransferase activity 329.3 1.1e-98 GO:0004149 dihydrolipoyllysine-residue succinyltransferase activity 251.7 3.4e-75 GO:0004738 pyruvate dehydrogenase activity 247.6 6.4e-74 GO:0004742 dihydrolipoyllysine-residue acetyltransferase activity 247.6 6.4e-74 GO:0005215 transporter activity 29.6 7.9e-08 GO:0008948 oxaloacetate decarboxylase activity 28.8…	PDHac_trf_long: dihydrolipoyllysine-residue acetyltransferase	1.1e-98	99%	Yes	-
MMSYN1_0228	Dihydrolipoamide dehydrogenase	PF07992.12 164 482 Pyr_redox_2 1.1e-68 51% PF02852.20 509 617 Pyr_redox_dim 1.5e-38 17% PF00364.20 4 75 Biotin_lipoyl 1.2e-18 11%	MF: GO:0016491 oxidoreductase activity 231.5 1.1e-68 BP: GO:0055114 oxidation-reduction process 231.5 1.1e-68 GO:0045454 cell redox homeostasis 131.3 1.5e-38 GO:0055114 oxidation-reduction process 131.3 1.5e-38	Biotin-requiring enzyme + Pyridine nucleotide-disulphide oxidoreductase + Pyridine nucleotide-disulphide oxidoreductase, dimerisation domain	1.2e-18 1.1e-68 1.5e-38	11% 51% 17%	Yes but general	-	TIGR01350 68 103 lipoamide_DH: dihydrolipoyl dehydrogenase 6.8e-175 6% TIGR02053 164 621 MerA: mercury(II) reductase 3.4e-87 73% TIGR01421 163 613 gluta_reduc_1: glutathione-disulfide reductase 2.4e-75 72% TIGR01424 164 613 gluta_reduc_2: glutathione-disulfide reductase 4.7e-71 72% TIGR03452 163 617 mycothione_red: mycothione reductase 1.8e-65 72% TIGR01438 163 614 TGR: thioredoxin and glutathion…	MF: GO:0004148 dihydrolipoyl dehydrogenase activity 580.1 6.8e-175 GO:0016152 mercury (II) reductase activity 291.3 3.4e-87 BP: GO:0045454 cell redox homeostasis 580.1 6.8e-175 GO:0006096 glycolytic process 580.1 6.8e-175 GO:0051068 dihydrolipoamide metabolic process 580.1 6.8e-175 GO:0046689 response to mercury ion 291.3 3.4e-87 CC: GO:0005624 obsolete membrane fraction 580.1 6.8e-175	MerA: mercury(II) reductase	3.4e-87	73%	Yes but general	-
MMSYN1_0229	pta; Phosphate acetyltransferase	PF01515.17 5 317 PTA_PTB 1.3e-115 97%	MF: GO:0016746 transferase activity, transferring acyl groups 386.0 1.3e-115 BP: GO:0008152 metabolic process 386.0 1.3e-115	Phosphate acetyl/butaryl transferase	1.3e-115	97%	Yes but general	-	TIGR00651 20 317 pta: phosphate acetyltransferase 4.1e-96 93% TIGR02706 108 307 P_butyryltrans: phosphate butyryltransferase 1.5e-12 62% TIGR02709 27 58 branched_ptb: branched-chain phosphotransacylase 2.4e-12 10% TIGR00182 104 227 plsX: fatty acid/phospholipid synthesis protein PlsX 0.00022 39%	MF: GO:0008959 phosphate acetyltransferase activity 320.0 4.1e-96 GO:0050182 phosphate butyryltransferase activity 45.2 1.5e-12 GO:0003824 catalytic activity 18.4 0.00022 BP: GO:0006086 acetyl-CoA biosynthetic process from pyruvate 320.0 4.1e-96 GO:0006113 fermentation 45.2 1.5e-12 GO:0008610 lipid biosynthetic process 18.4 0.00022	pta: phosphate acetyltransferase	4.1e-96	93%	Yes	-
MMSYN1_0230	ackA; Acetate kinase	PF00871.15 2 385 Acetate_kinase 1.3e-147 98%	MF: GO:0016301 kinase activity 491.5 1.3e-147 GO:0016774 phosphotransferase activity, carboxyl group as acceptor 491.5 1.3e-147 BP: GO:0016310 phosphorylation 491.5 1.3e-147 GO:0008152 metabolic process 491.5 1.3e-147 CC: GO:0005622 intracellular 491.5 1.3e-147	Acetate_kinase	1.3e-147	98%	Yes	-	TIGR00016 2 392 ackA: acetate kinase 4.9e-154 99% TIGR02707 2 343 butyr_kinase: butyrate kinase 2.1e-17 87%	MF: GO:0008776 acetate kinase activity 510.9 4.9e-154 GO:0047761 butyrate kinase activity 61.1 2.1e-17 BP: GO:0006113 fermentation 510.9 4.9e-154 GO:0006083 acetate metabolic process 510.9 4.9e-154 GO:0006113 fermentation 61.1 2.1e-17 CC: GO:0005737 cytoplasm 510.9 4.9e-154	ackA: acetate kinase	4.9e-154	99%	Yes	-
MMSYN1_0233	ptsP; Phosphoenolpyruvate-protein phosphotransferase	PF02896.16 252 541 PEP-utilizers_C 4.1e-122 51% PF05524.11 6 127 PEP-utilisers_N 5.5e-30 21% PF00391.21 153 226 PEP-utilizers 2.9e-24 13%	MF: GO:0016772 transferase activity, transferring phosphorus-containing groups 406.8 4.1e-122 GO:0016772 transferase activity, transferring phosphorus-containing groups 84.4 2.9e-24 BP: GO:0016310 phosphorylation 406.8 4.1e-122 GO:0009401 phosphoenolpyruvate-dependent sugar phosphotransferase system 103.8 5.5e-30 GO:0016310 phosphorylation 84.4 2.9e-24	PEP-utilising enzyme, N-terminal + PEP-utilising enzyme, mobile domain + PEP-utilising enzyme, TIM barrel domain	5.5e-30 2.9e-24 4.1e-122	21% 13% 51%	Yes but general	-	TIGR01417 5 566 PTS_I_fam: phosphoenolpyruvate-protein phosphotransferase 5.2e-223 98% TIGR01418 5 26 PEP_synth: phosphoenolpyruvate synthase 8.8e-60 4% TIGR01828 73 310 pyru_phos_dikin: pyruvate, phosphate dikinase 3.3e-42 42%	MF: GO:0008965 phosphoenolpyruvate-protein phosphotransferase activity 739.5 5.2e-223 GO:0008986 pyruvate, water dikinase activity 200.8 8.8e-60 GO:0050242 pyruvate, phosphate dikinase activity 142.4 3.3e-42 BP: GO:0009401 phosphoenolpyruvate-dependent sugar phosphotransferase system 739.5 5.2e-223 GO:0006808 regulation of nitrogen utilization 739.5 5.2e-223 GO:0009401 phosphoenolpyruvate-depende…	PTS_I_fam: phosphoenolpyruvate-protein phosphotransferase	5.2e-223	98%	Yes	-
MMSYN1_0234	Phosphotransferase system, sugar-specific permease EIIA type 1	PF00358.18 9 131 PTS_EIIA_1 1.7e-47 80%	BP: GO:0009401 phosphoenolpyruvate-dependent sugar phosphotransferase system 160.2 1.7e-47	phosphoenolpyruvate-dependent sugar phosphotransferase system, EIIA 1	1.70E-47	80%	Yes	-	TIGR00830 10 130 PTBA: PTS system, glucose subfamily, IIA component 9.2e-47 79% TIGR01995 9 152 PTS-II-ABC-beta: PTS system, beta-glucoside-specific IIABC component 1e-42 94%	MF: GO:0015573 beta-glucoside transmembrane transporter activity 144.4 1e-42 BP: GO:0009401 phosphoenolpyruvate-dependent sugar phosphotransferase system 144.4 1e-42 GO:0015759 beta-glucoside transport 144.4 1e-42	PTBA: PTS system, glucose subfamily, IIA component	9.2e-47	79%	Yes	-
MMSYN1_0235	Transmembrane protein, likely a transporter from Major Facilitator Superfamily	-		-			-	-	-		-			-	-
MMSYN1_0238	rpsD; 30S ribosomal protein S4	PF00163.17 3 95 Ribosomal_S4 8.2e-27 45% PF01479.23 97 143 S4 5.6e-19 23%	MF: GO:0019843 rRNA binding 93.9 8.2e-27 GO:0003723 RNA binding 67.4 5.6e-19 CC: GO:0005622 intracellular 93.9 8.2e-27	Ribosomal protein S4/S9 N-terminal domain + S4 domain	8.2e-27 5.6e-19	45% 23%	Yes	-	TIGR01017 3 204 rpsD_bact: ribosomal protein uS4 3.1e-76 97% TIGR01018 79 140 uS4_arch: ribosomal protein uS4 5.2e-14 30% TIGR00478 97 150 tly: TlyA family rRNA methyltransferase/putative hemolysin 6.6e-07 26% TIGR03069 96 146 PS_II_S4: photosystem II S4 domain protein 0.00026 25%	MF: GO:0003735 structural constituent of ribosome 253.5 3.1e-76 GO:0003735 structural constituent of ribosome 50.5 5.2e-14 GO:0003674 molecular_function 18.2 0.00026 BP: GO:0006412 translation 253.5 3.1e-76 GO:0006412 translation 50.5 5.2e-14 GO:0015979 photosynthesis 18.2 0.00026 CC: GO:0000314 organellar small ribosomal subunit 253.5 3.1e-76 GO:0022627 cytosolic small ribosomal subunit 253.5 3.…	rpsD_bact: ribosomal protein uS4	3.1e-76	97%	Yes	-
MMSYN1_0239	Septin ring assembly protein	-		-			-	-	-		-			-	-
MMSYN1_0240	thiI; tRNA sulfurtransferase	ThiI 1.5e-66 173 368 50% PF02568.12 THUMP 9.2e-17 36 162 32% PF02926.15	MF: GO:0004810 tRNA adenylyltransferase activity 223.6 1.5e-66 GO:0003723 RNA binding 61.4 9.2e-17	Thiamine biosynthesis protein (ThiI) + THUMP domain	1.5E-66 9.2e-17	50% 32%	Yes	-	TIGR00342: tRNA sulfurtransferase ThiI 3.2e-111 4 371 93% TIGR00342 TIGR00364: queuosine biosynthesis protein QueC 2.9e-05 180 331 38% TIGR00364	MF: GO:0003824 catalytic activity 369.9 3.2e-111 BP: GO:0006400 tRNA modification 369.9 3.2e-111 GO:0009228 thiamine biosynthetic process 369.9 3.2e-111 GO:0008616 queuosine biosynthetic process 21.7 2.9e-05	tRNA sulfurtransferase ThiI	3.20E-111	93%	Yes	-
MMSYN1_0247	engB; Probable GTP-binding protein EngB	PF01926.21 24 143 MMR_HSR1 2.3e-21 61%	MF: GO:0005525 GTP binding 75.8 2.3e-21	50S ribosome-binding GTPase	2.3e-21	61%	Yes but general	-	TIGR03598 5 189 GTPase_YsxC: ribosome biogenesis GTP-binding protein YsxC 4e-67 94% TIGR03594 19 192 GTPase_EngA: ribosome-associated GTPase EngA 7.7e-22 89% TIGR03596 12 173 GTPase_YlqF: ribosome biogenesis GTP-binding protein YlqF 5e-13 83% TIGR03918 24 191 GTP_HydF: [FeFe] hydrogenase H-cluster maturation GTPase HydF 6.5e-13 86% TIGR00436 25 187 era: GTP-binding protein Era 1.1e-12 83% TIGR002…	MF: GO:0043022 ribosome binding 223.5 4e-67 GO:0003924 GTPase activity 223.5 4e-67 GO:0005525 GTP binding 223.5 4e-67 GO:0043022 ribosome binding 75.8 7.7e-22 GO:0003924 GTPase activity 75.8 7.7e-22 GO:0005525 GTP binding 75.8 7.7e-22 GO:0003924 GTPase activity 47.0 5e-13 GO:0005525 GTP binding 47.0 5e-13 GO:0003924 GTPase activity 46.2 6.5e-13 GO:0051539 4 iron, 4 sulfur cluster binding 46.2 6.5…	GTPase_YsxC: ribosome biogenesis GTP-binding protein YsxC	4.00E-67	94%	Yes	-
MMSYN1_0248	Transmembrane protein, likely a cation transporter	-		-			-	-	-		-			-	-
MMSYN1_0249	Transmembrane protein, not a transporter	-		-			-	-	-		-			-	-
MMSYN1_0250	Hypothetical protein	-		-			-	-	-		-			-	-
MMSYN1_0253	greA; Transcription elongation factor GreA	PF03449.13 5 75 GreA_GreB_N 1.6e-27 45% PF01272.17 84 157 GreA_GreB 5.1e-19 47%	MF: GO:0003677 DNA binding 95.3 1.6e-27 GO:0003677 DNA binding 67.8 5.1e-19 BP: GO:0032784 regulation of DNA-templated transcription, elongation 95.3 1.6e-27 GO:0032784 regulation of DNA-templated transcription, elongation 67.8 5.1e-19	Transcription elongation factor, N-terminal + Transcription elongation factor, GreA/GreB, C-term	1.6e-27 5.1e-19	45% 47%	Yes	-	TIGR01462 7 157 greA: transcription elongation factor GreA 1.5e-49 96% TIGR01461 6 146 greB: transcription elongation factor GreB 6.1e-26 90%	MF: GO:0003711 obsolete transcription elongation regulator activity 165.9 1.5e-49 GO:0003711 obsolete transcription elongation regulator activity 89.0 6.1e-26 BP: GO:0006354 DNA-templated transcription, elongation 165.9 1.5e-49 GO:0006354 DNA-templated transcription, elongation 89.0 6.1e-26	greA: transcription elongation factor GreA	1.5e-49	96%	Yes	-
MMSYN1_0254	uvrC; UvrABC system protein C	PF08459.9 371 517 UvrC_HhH_N 8.9e-32 25% PF01541.22 14 88 GIY-YIG 9.4e-14 13% PF02151.17 197 226 UVR 2.1e-08 5% PF12826.5 536 568 HHH_2 3e-06 6%	MF: GO:0005515 protein binding 33.5 2.1e-08	GIY-YIG catalytic domain + UvrB/uvrC motif + UvrC Helix-hairpin-helix N-terminal + Helix-hairpin-helix motif	9.4e-14 2.1e-08 8.9e-32 3e-06	13% 5% 25% 6%	Yes	-	TIGR00194 3 564 uvrC: excinuclease ABC subunit C 3.1e-144 96% TIGR01453 13 117 grpIintron_endo: group I intron endonuclease 3.4e-05 18%	MF: GO:0009381 excinuclease ABC activity 479.7 3.1e-144 GO:0004519 endonuclease activity 21.9 3.4e-05 BP: GO:0006289 nucleotide-excision repair 479.7 3.1e-144 GO:0006316 movement of group I intron 21.9 3.4e-05 CC: GO:0009380 excinuclease repair complex 479.7 3.1e-144	uvrC: excinuclease ABC subunit C	3.1e-144	96%	Yes	-
MMSYN1_0257	rnjB; Ribonuclease J2	-		-			-	-	TIGR00649 4 552 MG423: beta-CASP ribonuclease, RNase J family 6.1e-131 94%	MF: GO:0008270 zinc ion binding 435.4 6.1e-131 BP: GO:0006401 RNA catabolic process 435.4 6.1e-131	MG423: beta-CASP ribonuclease, RNase J family	6.10E-131	94%	Yes but general	-
MMSYN1_0259	nadK; NAD kinase	PF01513.19 33 218 NAD_kinase 8.1e-15 70%	MF: GO:0003951 NAD+ kinase activity 54.6 8.1e-15 BP: GO:0008152 metabolic process 54.6 8.1e-15 GO:0006741 NADP biosynthetic process 54.6 8.1e-15	NAD_kinase	8.10E-15	70%	Yes	-	-		-			-	-
MMSYN1_0260	valS; Valine--tRNA ligase	PF00133.20 19 562 tRNA-synt_1 1.6e-181 62% PF08264.11 608 741 Anticodon_1 2.8e-31 15% PF10458.7 808 870 Val_tRNA-synt_C 2.7e-07 7%	MF: GO:0004812 aminoacyl-tRNA ligase activity 604.5 1.6e-181 GO:0005524 ATP binding 604.5 1.6e-181 GO:0000166 nucleotide binding 604.5 1.6e-181 GO:0000166 nucleotide binding 108.4 2.8e-31 GO:0004832 valine-tRNA ligase activity 30.6 2.7e-07 GO:0005524 ATP binding 30.6 2.7e-07 GO:0000166 nucleotide binding 30.6 2.7e-07 BP: GO:0006418 tRNA aminoacylation for protein translation 604.5 1.6e-181 GO:000…	tRNA synthetases class I (I, L, M and V) + Anticodon-binding domain of tRNA + Valyl tRNA synthetase tRNA binding arm	1.6e-181 2.8e-31 2.7e-07	62% 15% 7%	Yes	-	TIGR00422 7 852 valS: valine--tRNA ligase 7.9e-296 97% TIGR00392 8 241 ileS: isoleucine--tRNA ligase 2.4e-108 27% TIGR00396 9 195 leuS_bact: leucine--tRNA ligase 1.3e-49 21% TIGR00395 14 236 leuS_arch: leucine--tRNA ligase 1.6e-41 26% TIGR00398 46 233 metG: methionine--tRNA ligase 2.8e-31 22%	MF: GO:0004832 valine-tRNA ligase activity 981.5 7.9e-296 GO:0004822 isoleucine-tRNA ligase activity 361.4 2.4e-108 GO:0004823 leucine-tRNA ligase activity 167.0 1.3e-49 GO:0004823 leucine-tRNA ligase activity 140.2 1.6e-41 GO:0004825 methionine-tRNA ligase activity 106.8 2.8e-31 BP: GO:0006438 valyl-tRNA aminoacylation 981.5 7.9e-296 GO:0006428 isoleucyl-tRNA aminoacylation 361.4 2.4e-108 GO:000…	valS: valine--tRNA ligase	7.90E-296	97%	Yes	-
MMSYN1_0262	rpe; Ribulose phosphate 3 epimerase	PF00834.17 6 209 Ribul_P_3_epim 1.2e-60 80%	MF: GO:0016857 racemase and epimerase activity, acting on carbohydrates and derivatives 204.2 1.2e-60 BP: GO:0005975 carbohydrate metabolic process 204.2 1.2e-60	Ribulose-phosphate 3 epimerase family	1.2e-60	80%	Yes	-	TIGR01163 6 218 rpe: ribulose-phosphate 3-epimerase 1e-65 84% TIGR03128 96 221 RuMP_HxlA: 3-hexulose-6-phosphate synthase 0.00014 49%	MF: GO:0004750 ribulose-phosphate 3-epimerase activity 219.0 1e-65 BP: GO:0006098 pentose-phosphate shunt 219.0 1e-65	rpe: ribulose-phosphate 3-epimerase	1.00E-65	84%	Yes	-
MMSYN1_0263	rsgA; Small ribosomal subunit biogenesis GTPase RsgA	PF03193.14 57 231 DUF258 1.4e-49 58% PF16745.3 2 54 RsgA_N 6.2e-08 18%	MF: GO:0003924 GTPase activity 168.1 1.4e-49 GO:0005525 GTP binding 168.1 1.4e-49	RsgA N-terminal domain + RsgA GTPase	6.2e-08 1.4e-49	18% 58%	Yes	-	TIGR00157 38 289 TIGR00157: ribosome small subunit-dependent GTPase A 3.5e-64 84% TIGR03597 103 227 GTPase_YqeH: ribosome biogenesis GTPase YqeH 1.6e-09 42% TIGR03598 94 147 GTPase_YsxC: ribosome biogenesis GTP-binding protein YsxC 3e-06 18% TIGR01420 165 195 pilT_fam: twitching motility protein 0.00012 10% TIGR00231 99 132 small_GTP: small GTP-binding protein domain 0.00029 11% TIGR00972 148 198…	MF: GO:0043022 ribosome binding 214.6 3.5e-64 GO:0005525 GTP binding 214.6 3.5e-64 GO:0003924 GTPase activity 35.3 1.6e-09 GO:0005525 GTP binding 35.3 1.6e-09 GO:0043022 ribosome binding 25.0 3e-06 GO:0003924 GTPase activity 25.0 3e-06 GO:0005525 GTP binding 25.0 3e-06 GO:0005524 ATP binding 19.4 0.00012 GO:0005525 GTP binding 18.6 0.00029 GO:0015415 ATPase-coupled phosphate ion transmembrane tra…	ribosome small subunit-dependent GTPase A	3.5e-64	84%	Yes	-
MMSYN1_0264	Ser/Thr-protein kinase	PF00069.23 24 297 Pkinase 2.8e-48 74%	MF: GO:0005524 ATP binding 164.5 2.8e-48 GO:0004672 protein kinase activity 164.5 2.8e-48 BP: GO:0006468 protein phosphorylation 164.5 2.8e-48	Protein kinase	2.8E-48	74%	Yes but general	-	TIGR03903 56 294 TOMM_kin_cyc: TOMM system kinase/cyclase fusion protein 3.5e-21 64% TIGR03724 98 183 arch_bud32: Kae1-associated kinase Bud32 1e-10 23% TIGR01982 103 177 UbiB: 2-polyprenylphenol 6-hydroxylase 0.00049 20%	MF: GO:0016709 oxidoreductase activity, acting on paired donors, with incorporation or reduction of molecular oxygen, NAD(P)H as one donor, and incorporation of one atom of oxygen 16.7 0.00049 BP: GO:0006744 ubiquinone biosynthetic process 16.7 0.00049	Kinase	3.5e-21	64%	Yes but general	-
MMSYN1_0270	ATPase, YjeE family	TsaE 3.6e-30 6 131 91% PF02367.15	BP: GO:0002949 tRNA threonylcarbamoyladenosine modification 104.4 3.6e-30	Threonylcarbamoyl adenosine biosynthesis protein TsaE	3.60E-30	91%	Yes but general	-	T6A_YjeE: tRNA threonylcarbamoyl adenosine modification protein YjeE 4.8e-27 12 133 88% TIGR00150 dnaX_nterm: DNA polymerase III, subunit gamma and tau 0.00014 13 58 33% TIGR02397 VirB11: P-type DNA transfer ATPase VirB11 0.00046 5 53 36% TIGR02788 TIGR02928: orc1/cdc6 family replication initiation protein 0.0005 9 54 33% TIGR02928 pepcterm_ATPase: putative secretion ATPase, PEP-CTERM locus subfa…	MF: GO:0016887 ATPase activity 92.4 4.8e-27 GO:0003887 DNA-directed DNA polymerase activity 19.2 0.00014 GO:0016887 ATPase activity 16.7 0.00088 BP: GO:0006400 tRNA modification 92.4 4.8e-27 GO:0006260 DNA replication 19.2 0.00014 GO:0009306 protein secretion 16.7 0.00088 CC: GO:0005737 cytoplasm 92.4 4.8e-27 GO:0009360 DNA polymerase III complex 19.2 0.00014	tRNA threonylcarbamoyl adenosine modification protein YjeE	4.80E-27	88%	Yes	-
MMSYN1_0271	yeaZ; tRNA threonylcarbamoyl adenosine modification protein; Glucoprotease family protein	Peptidase_M22 4.5e-11 42 129 47% PF00814.23		Glycoprotease family	4.50E-11	47%	Yes but general	-	T6A_YeaZ: tRNA threonylcarbamoyl adenosine modification protein YeaZ 1.8e-26 3 151 80% TIGR03725	MF: GO:0003725 double-stranded RNA binding 91.4 1.8e-26 BP: GO:0006400 tRNA modification 91.4 1.8e-26	tRNA threonylcarbamoyl adenosine modification protein YeaZ	1.80E-26	80%	Yes	-
MMSYN1_0281	Hypothetical protein	-		-			-	-	-		-			-	-
MMSYN1_0282	proS; Proline--tRNA ligase	PF09180.9 408 474 ProRS-C_1 9.5e-20 14% PF00587.23 101 271 tRNA-synt_2b 9.6e-17 36% PF03129.18 290 379 HGTP_anticodon 1.1e-14 19%	MF: GO:0004827 proline-tRNA ligase activity 70.5 9.5e-20 GO:0005524 ATP binding 70.5 9.5e-20 GO:0000166 nucleotide binding 70.5 9.5e-20 GO:0004812 aminoacyl-tRNA ligase activity 61.4 9.6e-17 GO:0005524 ATP binding 61.4 9.6e-17 GO:0000166 nucleotide binding 61.4 9.6e-17 BP: GO:0006433 prolyl-tRNA aminoacylation 70.5 9.5e-20 GO:0006418 tRNA aminoacylation for protein translation 61.4 9.6e-17 CC: GO…	tRNA synthetase class II core domain (G, H, P, S and T) + Anticodon binding domain + Prolyl-tRNA synthetase, C-terminal	9.6e-17 1.1e-14 9.5e-20	36% 19% 14%	Yes	-	TIGR00408 10 474 proS_fam_I: proline--tRNA ligase 1.2e-173 98% TIGR00409 36 190 proS_fam_II: proline--tRNA ligase 4.9e-27 33% TIGR00418 34 182 thrS: threonine--tRNA ligase 1.3e-23 31% TIGR00389 31 97 glyS_dimeric: glycine--tRNA ligase 1.2e-06 14% TIGR00442 33 113 hisS: histidine--tRNA ligase 4.7e-05 17%	MF: GO:0004827 proline-tRNA ligase activity 576.3 1.2e-173 GO:0004827 proline-tRNA ligase activity 93.0 4.9e-27 GO:0004829 threonine-tRNA ligase activity 81.6 1.3e-23 GO:0004820 glycine-tRNA ligase activity 25.3 1.2e-06 GO:0004821 histidine-tRNA ligase activity 20.5 4.7e-05 BP: GO:0006433 prolyl-tRNA aminoacylation 576.3 1.2e-173 GO:0006433 prolyl-tRNA aminoacylation 93.0 4.9e-27 GO:0006435 threo…	proS_fam_I: proline--tRNA ligase	1.2e-173	98%	Yes	-
MMSYN1_0283	Ribonuclease HI	PF01693.14 4 47 Cauli_VI 5e-21 21% PF00075.22 64 197 RNase_H 3.3e-12 65%	MF: GO:0004523 RNA-DNA hybrid ribonuclease activity 46.7 3.3e-12 GO:0003676 nucleic acid binding 46.7 3.3e-12	Caulimovirus viroplasmin / ribonuclease HI multi-domain protein	5e-21 3.3e-12	21% 65%	Yes	-	-		-			-	-
MMSYN1_0285	lepA; Elongation factor 4	PF00009.25 5 184 GTP_EFTU 5.4e-54 30% PF06421.10 491 597 LepA_C 5.3e-44 18% PF00679.22 402 488 EFG_C 4.2e-22 14% PF03144.23 208 278 GTP_EFTU_D2 7.2e-09 12%	MF: GO:0005525 GTP binding 35.8 7.2e-09	Elongation factor Tu GTP binding domain + Elongation factor Tu domain 2 + Elongation factor G C-terminus + GTP-binding protein LepA C-terminus	5.4e-54 7.2e-09 4.2e-22 5.3e-44	30% 12% 14% 18%	Yes	-	TIGR01393 5 599 lepA: elongation factor 4 7.3e-295 99% TIGR01394 6 496 TypA_BipA: GTP-binding protein TypA/BipA 2e-57 82% TIGR00484 2 157 EF-G: translation elongation factor G 5.6e-57 26% TIGR00490 4 149 aEF-2: translation elongation factor aEF-2 7.6e-47 24% TIGR00503 4 158 prfC: peptide chain release factor 3 1.1e-29 26% TIGR00487 10 226 IF-2: translation initiation factor IF-2 1.7e-26 36% TIGR0…	MF: GO:0005525 GTP binding 976.9 7.3e-295 GO:0005525 GTP binding 192.7 2e-57 GO:0003746 translation elongation factor activity 191.3 5.6e-57 GO:0003746 translation elongation factor activity 157.8 7.6e-47 GO:0003747 translation release factor activity 101.2 1.1e-29 GO:0005525 GTP binding 101.2 1.1e-29 GO:0003743 translation initiation factor activity 91.1 1.7e-26 GO:0003746 translation elongation…	lepA: elongation factor 4	7.3e-295	99%	Yes	-
MMSYN1_0286	Hypothetical protein	-		-			-	-	-		-			-	-
MMSYN1_0287	aspS; Aspartate--tRNA ligase	PF00152.18 116 546 tRNA-synt_2 1.1e-105 75% PF01336.23 19 95 tRNA_anti-codon 1.4e-11 13% PF02938.12 313 390 GAD 6.3e-06 14%	MF: GO:0004812 aminoacyl-tRNA ligase activity 353.1 1.1e-105 GO:0005524 ATP binding 353.1 1.1e-105 GO:0000166 nucleotide binding 353.1 1.1e-105 GO:0003676 nucleic acid binding 44.1 1.4e-11 BP: GO:0006418 tRNA aminoacylation for protein translation 353.1 1.1e-105	OB-fold nucleic acid binding domain + tRNA synthetases class II (D, K and N)	1.4e-11 1.1e-105	13% 75%	Yes but general	-	TIGR00459 1 574 aspS_bact: aspartate--tRNA ligase 7.5e-211 100% TIGR00458 16 259 aspS_nondisc: aspartate--tRNA(Asn) ligase 1.5e-65 43% TIGR00499 12 282 lysS_bact: lysine--tRNA ligase 2.3e-48 47% TIGR00457 14 259 asnS: asparagine--tRNA ligase 3.9e-39 43% TIGR00462 138 305 genX: EF-P lysine aminoacylase GenX 4.4e-26 29% TIGR00442 38 76 hisS: histidine--tRNA ligase 0.00019 7%	MF: GO:0004815 aspartate-tRNA ligase activity 699.4 7.5e-211 GO:0050560 aspartate-tRNA(Asn) ligase activity 219.8 1.5e-65 GO:0004824 lysine-tRNA ligase activity 163.0 2.3e-48 GO:0004816 asparagine-tRNA ligase activity 132.7 3.9e-39 GO:0004821 histidine-tRNA ligase activity 18.5 0.00019 BP: GO:0006422 aspartyl-tRNA aminoacylation 699.4 7.5e-211 GO:0006422 aspartyl-tRNA aminoacylation 219.8 1.5e-65…	aspS_bact: aspartate--tRNA ligase	7.5e-211	100%	Yes	-
MMSYN1_0288	hisS; Histidine--tRNA ligase	PF13393.4 7 306 tRNA-synt_His 2.3e-39 72%		tRNA-synt_His	2.3e-39	72%	Yes	-	TIGR00442 3 404 hisS: histidine--tRNA ligase 3.1e-127 97% TIGR00443 10 311 hisZ_biosyn_reg: ATP phosphoribosyltransferase, regulatory subunit 6.3e-50 73% TIGR00418 17 164 thrS: threonine--tRNA ligase 9.2e-10 36% TIGR02367 20 158 PylS_Cterm: pyrrolysine--tRNA ligase, C-terminal region 4.7e-05 34% TIGR00468 64 129 pheS: phenylalanine--tRNA ligase, alpha subunit 0.00013 16%	MF: GO:0004821 histidine-tRNA ligase activity 422.9 3.1e-127 GO:0003879 ATP phosphoribosyltransferase activity 168.0 6.3e-50 GO:0030234 enzyme regulator activity 168.0 6.3e-50 GO:0004829 threonine-tRNA ligase activity 36.0 9.2e-10 GO:0043767 pyrrolysyl-tRNA synthetase activity 20.8 4.7e-05 GO:0004826 phenylalanine-tRNA ligase activity 19.3 0.00013 BP: GO:0006427 histidyl-tRNA aminoacylation 422.9…	hisS: histidine--tRNA ligase	3.1e-127	97%	Yes	-
MMSYN1_0289	rbfA; Ribosome-binding factor A	PF02033.16 7 111 RBFA 3.7e-22 90%	BP: GO:0006364 rRNA processing 78.6 3.7e-22	Ribosome-binding factor A	3.7e-22	90%	Yes	-	TIGR00082 1 113 rbfA: ribosome-binding factor A 8.1e-21 97%	MF: GO:0019843 rRNA binding 72.7 8.1e-21 BP: GO:0006396 RNA processing 72.7 8.1e-21	rbfA: ribosome-binding factor A	8.1e-21	97%	Yes	-
MMSYN1_0290	truB; tRNA pseudouridine synthase B	TruB_N 1.3e-48 25 176 52% PF01509.16	BP: GO:0006396 RNA processing 165.0 1.3e-48	TruB family pseudouridylate synthase (N terminal domain)	1.30E-48	52%	Yes	-	TruB: tRNA pseudouridine(55) synthase 1.4e-62 4 214 72% TIGR00431 CBF5: putative rRNA pseudouridine synthase 4.5e-26 3 254 86% TIGR00425	MF: GO:0004730 pseudouridylate synthase activity 209.1 1.4e-62 GO:0016870 obsolete intramolecular transferase activity, transferring other groups 209.1 1.4e-62 BP: GO:0006400 tRNA modification 209.1 1.4e-62	TruB: tRNA pseudouridine(55) synthase	1.40E-62	72%	Yes	-
MMSYN1_0291	FAD synthetase	PF06574.10 15 145 FAD_syn 1.5e-26 71%	MF: GO:0003919 FMN adenylyltransferase activity 93.0 1.5e-26 BP: GO:0009231 riboflavin biosynthetic process 93.0 1.5e-26	FAD synthetase	1.50E-26	71%	Yes	-	TIGR00083 21 178 ribF: riboflavin biosynthesis protein RibF 1.1e-23 86% TIGR00125 20 81 cyt_tran_rel: cytidyltransferase-like domain 2.6e-07 34% TIGR00482 23 79 TIGR00482: nicotinate (nicotinamide) nucleotide adenylyltransferase 5.6e-05 31%	MF: GO:0008531 riboflavin kinase activity 82.0 1.1e-23 GO:0003919 FMN adenylyltransferase activity 82.0 1.1e-23 GO:0000309 nicotinamide-nucleotide adenylyltransferase activity 21.2 5.6e-05 GO:0004515 nicotinate-nucleotide adenylyltransferase activity 21.2 5.6e-05 BP: GO:0009398 FMN biosynthetic process 82.0 1.1e-23 GO:0009231 riboflavin biosynthetic process 82.0 1.1e-23 GO:0006747 FAD biosyntheti…	ribF: riboflavin biosynthesis protein RibF	1.1e-23	86%	Yes	-
MMSYN1_0294	rpsO; 30S ribosomal protein S15	PF00312.20 9 87 Ribosomal_S15 6.3e-31 90%	MF: GO:0003735 structural constituent of ribosome 106.3 6.3e-31 BP: GO:0006412 translation 106.3 6.3e-31 CC: GO:0005840 ribosome 106.3 6.3e-31 GO:0005622 intracellular 106.3 6.3e-31	Ribosomal_S15	6.3e-31	90%	Yes	-	TIGR00952 4 88 S15_bact: ribosomal protein uS15 1.6e-32 97%	MF: GO:0003735 structural constituent of ribosome 109.7 1.6e-32 BP: GO:0006412 translation 109.7 1.6e-32 CC: GO:0000314 organellar small ribosomal subunit 109.7 1.6e-32 GO:0022627 cytosolic small ribosomal subunit 109.7 1.6e-32	S15_bact: ribosomal protein uS15	1.6e-32	97%	Yes	-
MMSYN1_0296	Transmembrane protein, likely a cation transporter	-		-			-	-	-		-			-	-
MMSYN1_0297	infB; Translation initiation factor IF-2	PF00009.25 123 281 GTP_EFTU 2.1e-36 26% PF11987.6 408 512 IF-2 3.5e-31 17% PF04760.13 41 90 IF2_N 6.9e-06 8%		Elongation factor Tu GTP binding domain	2.1e-36	26%	Yes but general	-	TIGR00487 34 620 IF-2: translation initiation factor IF-2 1.8e-221 95% TIGR00491 120 233 aIF-2: translation initiation factor aIF-2 2.5e-50 18% TIGR00231 123 279 small_GTP: small GTP-binding protein domain 2.9e-35 25% TIGR00475 17 50 selB: selenocysteine-specific translation elongation factor 5.8e-24 5% TIGR01394 124 269 TypA_BipA: GTP-binding protein TypA/BipA 1.1e-19 24% TIGR01393 125 327 lepA:…	MF: GO:0003743 translation initiation factor activity 734.9 1.8e-221 GO:0003743 translation initiation factor activity 169.5 2.5e-50 GO:0005525 GTP binding 119.4 2.9e-35 GO:0003746 translation elongation factor activity 82.7 5.8e-24 GO:0005525 GTP binding 68.1 1.1e-19 GO:0005525 GTP binding 66.1 4.8e-19 GO:0003746 translation elongation factor activity 65.1 1.1e-18 GO:0003746 translation elongati…	IF-2: translation initiation factor IF-2	1.8e-221	95%	Yes	-
MMSYN1_0298	Ribosomal protein L7Ae/L30e family	PF01248.24 5 85 Ribosomal_L7Ae 7.2e-08 82%		Ribosomal_L7Ae family	0.000000072	82%	Yes	-	-		-			-	-
MMSYN1_0299	Ribosomal protein from YlxR-like superfamily	PF04296.11 13 86 DUF448 6.4e-22 80%		Family of proteins with unknown functions	6.4E-22	80%	-	-	-		-			-	-
MMSYN1_0300	nusA; Transcription termination/antitermination protein NusA	PF08529.9 6 128 NusA_N 4.8e-30 21% PF13184.4 235 302 KH_5 3.1e-21 12%	MF: GO:0003700 transcription factor activity, sequence-specific DNA binding 104.3 4.8e-30 GO:0003723 RNA binding 75.1 3.1e-21 BP: GO:0031554 regulation of DNA-templated transcription, termination 104.3 4.8e-30	NusA N-terminal domain + NusA-like KH domain	4.8e-30 3.1e-21	21% 12%	Yes	-	TIGR01953 6 343 NusA: transcription termination factor NusA 1.8e-97 58% TIGR01952 111 152 nusA_arch: NusA family KH domain protein, archaeal 7.1e-06 7%	MF: GO:0003715 obsolete transcription termination factor activity 324.3 1.8e-97 BP: GO:0006353 DNA-templated transcription, termination 324.3 1.8e-97	NusA: transcription termination factor NusA	1.8e-97	58%	Yes	-
MMSYN1_0301	rimP; Ribosome maturation factor RimP	PF02576.15 15 156 DUF150 8.9e-16 87%	BP: GO:0042274 ribosomal small subunit biogenesis 57.9 8.9e-16	RimP N-terminal domain	8.9e-16	87%	Yes	-	-		-			-	-
MMSYN1_0302	Oxygen-insensitive NAD(P)H nitroreductase	PF00881.22 11 193 Nitroreductase 2e-17 85%		Nitroreductase	2.00E-17	85%	Yes but general	-	-		-			-	-
MMSYN1_0303	polC; DNA polymerase III, alpha subunit	PF07733.10 856 1273 DNA_pol3_alpha 4.8e-97 28% PF02811.17 342 717 PHP 3.7e-38 25% PF00929.22 436 594 RNase_T 5.6e-34 11% PF11490.6 90 206 DNA_pol3_a_NII 3.8e-14 8% PF14480.4 5 67 DNA_pol3_a_NI 2.7e-07 4% PF14579.4 1388 1475 HHH_6 3.5e-07 6%	MF: GO:0008408 3'-5' exonuclease activity 325.2 4.8e-97 GO:0003824 catalytic activity 131.3 3.7e-38 BP: GO:0006260 DNA replication 325.2 4.8e-97	DNA polymerase III holoenzyme + PHP (Polymerase and Histidinol Phosphatase) domain + Exonuclease + DNA polymerase III polC-type N-terminus II + DNA polymerase III polC-type N-terminus I + Helix-hairpin-helix motif	4.8e-97 3.7e-38 5.6e-34 3.8e-14 2.7e-07 3.5e-07	28% 25% 11% 8% 4% 6%	Yes but general	-	TIGR01405 220 1479 polC_Gram_pos: DNA polymerase III, alpha subunit, Gram-positive type 0.0 85% TIGR00594 213 264 polc: DNA polymerase III, alpha subunit 1.6e-47 4% TIGR00573 432 656 dnaq: exonuclease, DNA polymerase III, epsilon subunit family 7.2e-32 15% TIGR01407 278 318 dinG_rel: putative DnaQ family exonuclease/DinG family helicase 7.3e-31 3% TIGR01406 434 615 dnaQ_proteo: DNA polymerase III…	MF: GO:0003887 DNA-directed DNA polymerase activity 1590.3 0.0 GO:0003887 DNA-directed DNA polymerase activity 160.2 1.6e-47 GO:0004527 exonuclease activity 108.6 7.2e-32 GO:0004527 exonuclease activity 105.1 7.3e-31 GO:0008026 ATP-dependent helicase activity 105.1 7.3e-31 GO:0003887 DNA-directed DNA polymerase activity 102.6 5.9e-30 GO:0004527 exonuclease activity 102.6 5.9e-30 GO:0016896 exorib…	DNA polymerase III, alpha subunit (the entire long protein except 220 first residues)	0	85%	Yes but general	-
MMSYN1_0304	cdsA; Phosphatidate cytidylyltransferase	PF01148.18 53 335 CTP_transf_1 2.8e-48 83%		Cytidylyltransferase family	2.80E-48	83%	Yes but general	-	-		-			-	-
MMSYN1_0305	pepQ; Xaa-Pro dipeptidase	PF00557.22 138 340 Peptidase_M24 1.3e-69 57% PF01321.16 8 113 Creatinase_N 6e-14 30%	MF: GO:0016787 hydrolase activity 52.7 6e-14	Peptidase M24	1.3e-69 6e-14	57% 30%	Yes but general	-	TIGR00500 130 323 met_pdase_I: methionine aminopeptidase, type I 4.4e-32 54% TIGR02993 126 354 ectoine_eutD: ectoine utilization protein EutD 2.2e-19 64% TIGR00501 139 319 met_pdase_II: methionine aminopeptidase, type II 1.4e-12 51% TIGR00495 182 277 crvDNA_42K: DNA-binding protein, 42 kDa 0.001 27%	MF: GO:0004239 obsolete methionyl aminopeptidase activity 109.5 4.4e-32 GO:0004239 obsolete methionyl aminopeptidase activity 45.8 1.4e-12 BP: GO:0006464 cellular protein modification process 109.5 4.4e-32 GO:0042400 ectoine catabolic process 67.8 2.2e-19 GO:0006464 cellular protein modification process 45.8 1.4e-12	Methionine aminopeptidase	4.4e-32	54%	Yes but general	-
MMSYN1_0308	trpS; Tryptophan--tRNA ligase	PF00579.23 5 284 tRNA-synt_1b 1.6e-74 83%	MF: GO:0004812 aminoacyl-tRNA ligase activity 250.8 1.6e-74 GO:0005524 ATP binding 250.8 1.6e-74 GO:0000166 nucleotide binding 250.8 1.6e-74 BP: GO:0006418 tRNA aminoacylation for protein translation 250.8 1.6e-74	tRNA synthetases class I (W and Y)	1.6e-74	83%	Yes but general	-	TIGR00233 3 331 trpS: tryptophan--tRNA ligase 4.9e-107 98%	MF: GO:0004830 tryptophan-tRNA ligase activity 356.0 4.9e-107 BP: GO:0006436 tryptophanyl-tRNA aminoacylation 356.0 4.9e-107 CC: GO:0005737 cytoplasm 356.0 4.9e-107	trpS: tryptophan--tRNA ligase	4.9e-107	98%	Yes	-
MMSYN1_0314	S component of ECF transporter with possible substrate vitamins, e.g. folate	-		-			-	-	TIGR04518 32 197 ECF_S_folT_fam: ECF transporter S component, folate family 1.9e-17 68%	MF: GO:0005215 transporter activity 61.5 1.9e-17 BP: GO:0006810 transport 61.5 1.9e-17	ECF transporter S component, folate family	1.9e-17	68%	Yes	-
MMSYN1_0315	Hypothetical protein	-		-			-	-	-		-			-	-
MMSYN1_0316	tkt; Transketolase	PF00456.19 6 330 Transketolase_N 7.7e-127 50% PF02779.22 349 518 Transket_pyr 6.1e-35 26% PF02780.18 539 645 Transketolase_C 4.6e-10 16%		Transketolase, thiamine diphosphate binding domain + Transketolase, pyrimidine binding domain + Transketolase, C-terminal domain	7.7e-127 6.1e-35 4.6e-10	50% 26% 16%	Yes	-	TIGR00232 7 653 tktlase_bact: transketolase 1.5e-255 99% TIGR00204 57 197 dxs: 1-deoxy-D-xylulose-5-phosphate synthase 1.6e-19 21% TIGR00759 26 232 aceE: pyruvate dehydrogenase (acetyl-transferring), homodimeric type 1.8e-11 32% TIGR03186 123 230 AKGDH_not_PDH: alpha-ketoglutarate dehydrogenase 4.4e-08 16% TIGR03181 116 243 PDH_E1_alph_x: pyruvate dehydrogenase (acetyl-transferring) E1 component,…	MF: GO:0004802 transketolase activity 847.5 1.5e-255 GO:0008661 1-deoxy-D-xylulose-5-phosphate synthase activity 67.8 1.6e-19 GO:0004738 pyruvate dehydrogenase activity 40.7 1.8e-11 GO:0004739 pyruvate dehydrogenase (acetyl-transferring) activity 21.8 1.7e-05 GO:0004739 pyruvate dehydrogenase (acetyl-transferring) activity 20.3 5.2e-05 BP: GO:0006098 pentose-phosphate shunt 847.5 1.5e-255 GO:0008…	tktlase_bact: transketolase	1.5e-255	99%	Yes	-
MMSYN1_0317	Transmembrane protein, likely a transporter	PF03672.11 20 79 UPF0154 2.9e-27 74%		UPF0154 protein	2.9E-27	74%	-	-	-		-			-	-
MMSYN1_0325	Transmembrane protein, likely a cation transporter from Major Facilitator Superfamily	-		-			-	-	-		-			-	-
MMSYN1_0326	Transmembrane protein, not a transporter	-		-			-	-	-		-			-	-
MMSYN1_0327	scpA	PF02616.12 22 254 SMC_ScpA 1.8e-18 84%		Segregation and condensation protein ScpA	1.80E-18	84%	Yes	-	-		-			-	-
MMSYN1_0328	scpB; Segregation and condensation protein B	PF04079.14 7 170 SMC_ScpB 1.3e-43 78%	BP: GO:0051304 chromosome separation 148.2 1.3e-43	SMC_ScpB	1.30E-43	78%	Yes	-	TIGR00281 5 182 TIGR00281: segregation and condensation protein B 6.1e-37 85%	MF: GO:0005515 protein binding 125.0 6.1e-37 BP: GO:0030261 chromosome condensation 125.0 6.1e-37 GO:0007059 chromosome segregation 125.0 6.1e-37	TIGR00281: segregation and condensation protein B	6.10E-37	85%	Yes	-
MMSYN1_0329	rluB; pseudouridine synthase	PF00849.20 67 201 PseudoU_synth_2 8.9e-16 54% PF01479.23 4 50 S4 2.3e-10 19%	MF: GO:0003723 RNA binding 58.3 8.9e-16 GO:0009982 pseudouridine synthase activity 58.3 8.9e-16 GO:0003723 RNA binding 39.9 2.3e-10 BP: GO:0001522 pseudouridine synthesis 58.3 8.9e-16 GO:0009451 RNA modification 58.3 8.9e-16	S4 domain + RNA pseudouridylate synthase	2.3e-10 8.9e-16	19% 54%	Yes but general	-	TIGR00093 71 232 TIGR00093: pseudouridine synthase 5.6e-40 64% TIGR00005 4 206 rluA_subfam: pseudouridine synthase, RluA family 1.2e-06 81%	MF: GO:0009982 pseudouridine synthase activity 134.7 5.6e-40 GO:0009982 pseudouridine synthase activity 26.0 1.2e-06 BP: GO:0001522 pseudouridine synthesis 134.7 5.6e-40 GO:0001522 pseudouridine synthesis 26.0 1.2e-06 GO:0009451 RNA modification 26.0 1.2e-06	pseudouridine synthase (from 71 residue)	5.6e-40	64%	Yes but general	-
MMSYN1_0330	dgk; deoxynucleoside kinase	PF01712.17 3 199 dNK 1.3e-41 96%		Deoxynucleoside kinase dNK	1.3e-41	96%	Yes	-	TIGR02173 1 27 cyt_kin_arch: putative cytidylate kinase 4e-07 13% TIGR00041 3 41 DTMP_kinase: dTMP kinase 4.9e-07 19% TIGR01359 5 26 UMP_CMP_kin_fam: UMP-CMP kinase family 6.4e-05 11% TIGR00235 3 200 udk: uridine kinase 0.00018 97% TIGR00150 5 61 T6A_YjeE: tRNA threonylcarbamoyl adenosine modification protein YjeE 0.0005 28% TIGR01351 3 26 adk: adenylate kinase 0.00063 12% TIGR00017 1 29 cmk: cyt…	MF: GO:0004798 thymidylate kinase activity 27.6 4.9e-07 GO:0004849 uridine kinase activity 19.2 0.00018 GO:0016887 ATPase activity 17.9 0.0005 GO:0004127 cytidylate kinase activity 17.2 0.00076 BP: GO:0015949 nucleobase-containing small molecule interconversion 27.6 4.9e-07 GO:0046108 uridine metabolic process 19.2 0.00018 GO:0006400 tRNA modification 17.9 0.0005 GO:0015949 nucleobase-containing …	DTMP_kinase: dTMP kinase	4.9e-07	19%	Yes	-
MMSYN1_0332	Transmembrane protein, likely an ion transporter	-		-			-	-	-		-			-	-
MMSYN1_0338	Lipoprotein, putative	-		-			-	-	TIGR04547 1 35 Mollicu_LP: MOLPALP family lipoprotein 2.8e-08 15%	MF: GO:0003674 molecular_function 30.6 2.8e-08 BP: GO:0008150 biological_process 30.6 2.8e-08	MOLPALP family lipoprotein	2.8e-08 2.8e-08	13% 15%	Yes	-
MMSYN1_0344	ppa; Inorganic pyrophosphatase	PF00719.17 8 159 Pyrophosphatase 7.1e-49 82%	MF: GO:0000287 magnesium ion binding 165.6 7.1e-49 GO:0004427 inorganic diphosphatase activity 165.6 7.1e-49 BP: GO:0006796 phosphate-containing compound metabolic process 165.6 7.1e-49 CC: GO:0005737 cytoplasm 165.6 7.1e-49	Pyrophosphatase	7.1e-49	82%	Yes	-	-		-			-	-
MMSYN1_0345	ecfS	PF12822.5 75 284 ECF_trnsprt 9.8e-09 71%	MF: GO:0005215 transporter activity 35.4 9.8e-09	ECF transporter S component	9.80E-09	71%	Yes	-	-		-			-	-
MMSYN1_0346	Transmembrane protein, not a transporter	-		-			-	-	-		-			-	-
MMSYN1_0347	cmk; Cytidylate kinase	PF02224.16 6 216 Cytidylate_kin 3.8e-65 96%	MF: GO:0005524 ATP binding 219.4 3.8e-65 GO:0004127 cytidylate kinase activity 219.4 3.8e-65 BP: GO:0006139 nucleobase-containing compound metabolic process 219.4 3.8e-65	Cytidylate kinase	3.8e-65	96%	Yes	-	TIGR00017 3 214 cmk: cytidylate kinase 8e-65 96% TIGR02173 4 37 cyt_kin_arch: putative cytidylate kinase 8.7e-09 15% TIGR00235 3 159 udk: uridine kinase 0.00014 71%	MF: GO:0004127 cytidylate kinase activity 216.5 8e-65 GO:0004849 uridine kinase activity 19.6 0.00014 BP: GO:0015949 nucleobase-containing small molecule interconversion 216.5 8e-65 GO:0046108 uridine metabolic process 19.6 0.00014 CC: GO:0005737 cytoplasm 19.6 0.00014	cmk: cytidylate kinase	8.00E-65	96%	Yes	-
MMSYN1_0348	engA; GTPase Der	PF14714.4 352 432 KH_dom-like 2.4e-29 19% PF01926.21 6 120 MMR_HSR1 1.1e-27 26%	MF: GO:0005525 GTP binding 96.2 1.1e-27 GO:0005525 GTP binding 90.0 9.7e-26	50S ribosome-binding GTPase + 50S ribosome-binding GTPase + KH-domain-like of EngA bacterial GTPase enzymes, C-terminal	1.1e-27 9.7e-26 2.4e-29	26% 27% 19%	Yes	-	TIGR03594 5 432 GTPase_EngA: ribosome-associated GTPase EngA 4.3e-167 98% TIGR00450 5 166 mnmE_trmE_thdF: tRNA modification GTPase TrmE 1.7e-58 37% TIGR00231 1 134 small_GTP: small GTP-binding protein domain 6.6e-49 31% TIGR03918 3 167 GTP_HydF: [FeFe] hydrogenase H-cluster maturation GTPase HydF 1.1e-48 38% TIGR00436 5 133 era: GTP-binding protein Era 5.2e-48 30% TIGR03596 5 63 GTPase_YlqF: ribo…	MF: GO:0043022 ribosome binding 554.5 4.3e-167 GO:0003924 GTPase activity 554.5 4.3e-167 GO:0005525 GTP binding 554.5 4.3e-167 GO:0003924 GTPase activity 196.7 1.7e-58 GO:0003924 GTPase activity 164.0 1.1e-48 GO:0051539 4 iron, 4 sulfur cluster binding 164.0 1.1e-48 GO:0005525 GTP binding 163.8 6.6e-49 GO:0019843 rRNA binding 161.7 5.2e-48 GO:0003924 GTPase activity 161.7 5.2e-48 GO:0043022 ribos…	GTPase_EngA: ribosome-associated GTPase EngA	4.3e-167	98%	Yes	-
MMSYN1_0350	DNA-binding protein HU	PF00216.19 1 89 Bac_DNA_binding 1.5e-30 99%	MF: GO:0003677 DNA binding 105.1 1.5e-30	Bacterial DNA-binding protein	1.5E-30	99%	Yes but general	-	TIGR00987 1 87 himA: integration host factor, alpha subunit 1.5e-18 97% TIGR00988 1 87 hip: integration host factor, beta subunit 2.6e-18 97% TIGR01201 1 62 HU_rel: putative DNA-binding protein 9e-06 69%	BP: GO:0006310 DNA recombination 64.9 1.5e-18 GO:0006355 regulation of transcription, DNA-templated 64.9 1.5e-18	himA ntegration host factor, alpha subunit (closely related to the DNA-binding protein HU)	1.5e-18	97%	Yes but general	-
MMSYN1_0352	DnaD family protein	-		-			-	-	TIGR04548 4 179 DnaD_Mollicutes: DnaD family protein 2.9e-55 97%		DnaD family protein	2.9E-55	97%	Yes	-
MMSYN1_0353	Cell division DivIVA/GpsB protein	PF05103.11 5 66 DivIVA 3e-09 50%		DivIVA	0.000000003	50%	Yes	Yes	TIGR03544 4 37 DivI1A_domain: DivIVA domain 9.3e-12 27% TIGR04211 40 115 SH3_and_anchor: SH3 domain protein 0.001 61%		DivIVA domain	9.3e-12 0.001	27% 61%	Yes	Yes
MMSYN1_0359	rny; Ribonuclease Y	PF01966.20 326 417 HD 1.6e-20 18% PF12072.6 32 190 DUF3552 1.4e-15 31% PF00013.27 203 257 KH_1 5.2e-05 11%	MF: GO:0003723 RNA binding 22.9 5.2e-05	KH domain + HD domain + DUF3552	5.2e-05 1.6e-20 1.4e-15	11% 18% 31%	Yes but general	-	TIGR03319 5 507 RNase_Y: ribonuclease Y 4e-155 99% TIGR00277 321 398 HDIG: HDIG domain 4.7e-27 15% TIGR00295 322 396 TIGR00295: TIGR00295 family protein 3.2e-08 15% TIGR00488 325 363 TIGR00488: putative HD superfamily hydrolase 6.4e-07 8% TIGR03665 209 267 arCOG04150: arCOG04150 universal archaeal KH domain protein 9.1e-06 12% TIGR01952 150 228 nusA_arch: NusA family KH domain protein, archaeal 0…	MF: GO:0004521 endoribonuclease activity 515.1 4e-155 BP: GO:0006402 mRNA catabolic process 515.1 4e-155	RNase_Y: ribonuclease Y	4.00E-155	99%	Yes	-
MMSYN1_0360	ffh; Signal recognition particle protein	PF00448.20 101 295 SRP54 3.1e-72 44% PF02978.17 327 424 SRP_SPB 9.2e-25 22% PF02881.17 7 84 SRP54_N 1.3e-18 17%	MF: GO:0005525 GTP binding 242.2 3.1e-72 GO:0008312 7S RNA binding 87.0 9.2e-25 GO:0005525 GTP binding 66.9 1.3e-18 BP: GO:0006614 SRP-dependent cotranslational protein targeting to membrane 242.2 3.1e-72 GO:0006614 SRP-dependent cotranslational protein targeting to membrane 87.0 9.2e-25 GO:0006614 SRP-dependent cotranslational protein targeting to membrane 66.9 1.3e-18 CC: GO:0048500 signal reco…	SRP54-type protein, helical bundle domain + SRP54-type protein, GTPase domain + Signal peptide binding domain	1.3e-18 3.1e-72 9.2e-25	17% 44% 22%	Yes	-	TIGR00959 5 425 ffh: signal recognition particle protein 2.7e-175 94% TIGR01425 9 420 SRP54_euk: signal recognition particle protein SRP54 5.4e-85 92% TIGR00064 30 294 ftsY: signal recognition particle-docking protein FtsY 2.2e-65 59% TIGR03499 9 193 FlhF: flagellar biosynthesis protein FlhF 5.9e-23 41% TIGR00455 16 35 apsK: adenylyl-sulfate kinase 1.4e-06 4% TIGR02928 97 211 TIGR02928: orc1/cdc6…	MF: GO:0003924 GTPase activity 581.2 2.7e-175 GO:0005048 signal sequence binding 581.2 2.7e-175 GO:0003924 GTPase activity 283.7 5.4e-85 GO:0005047 signal recognition particle binding 218.7 2.2e-65 GO:0003924 GTPase activity 218.7 2.2e-65 GO:0004020 adenylylsulfate kinase activity 26.1 1.4e-06 GO:0003887 DNA-directed DNA polymerase activity 16.3 0.001 BP: GO:0009306 protein secretion 581.2 2.7e-1…	ffh: signal recognition particle protein	2.7e-175	94%	Yes	-
MMSYN1_0361	rlmH; Ribosomal RNA large subunit methyltransferase H	PF02590.15 1 154 SPOUT_MTase 2.9e-43 99%	MF: GO:0008168 methyltransferase activity 147.4 2.9e-43 BP: GO:0006364 rRNA processing 147.4 2.9e-43 CC: GO:0005737 cytoplasm 147.4 2.9e-43	Predicted SPOUT methyltransferase (the entire protein)	2.9e-43	99%	Yes but general	-	TIGR00246 2 155 tRNA_RlmH_YbeA: rRNA large subunit m3Psi methyltransferase RlmH 8.3e-32 99%	MF: GO:0070037 rRNA (pseudouridine) methyltransferase activity 108.3 8.3e-32 BP: GO:0070475 rRNA base methylation 108.3 8.3e-32 CC: GO:0005737 cytoplasm 108.3 8.3e-32	rRNA large subunit m3Psi methyltransferase RlmH (confident, the entire protein)	8.3e-32	99%	Yes	-
MMSYN1_0362	rpsP; 30S ribosomal protein S16	PF00886.17 8 64 Ribosomal_S16 5.9e-21 62%	MF: GO:0003735 structural constituent of ribosome 74.1 5.9e-21 BP: GO:0006412 translation 74.1 5.9e-21 CC: GO:0005840 ribosome 74.1 5.9e-21 GO:0005622 intracellular 74.1 5.9e-21	Ribosomal_S16	5.9e-21	62%	Yes	-	TIGR00002 2 76 S16: ribosomal protein bS16 2.1e-31 82%	MF: GO:0003735 structural constituent of ribosome 105.7 2.1e-31 BP: GO:0006412 translation 105.7 2.1e-31 CC: GO:0000314 organellar small ribosomal subunit 105.7 2.1e-31 GO:0022627 cytosolic small ribosomal subunit 105.7 2.1e-31	S16: ribosomal protein bS16	2.1e-31	82%	Yes	-
MMSYN1_0363	rimM; Ribosome maturation factor RimM	PF01782.16 8 91 RimM 8e-12 51%	BP: GO:0006364 rRNA processing 45.1 8e-12	RimM	8.00E-12	51%	Yes	-	TIGR02273 6 162 16S_RimM: 16S rRNA processing protein RimM 3e-20 96%	MF: GO:0003723 RNA binding 70.2 3e-20 BP: GO:0006364 rRNA processing 70.2 3e-20	16S_RimM: 16S rRNA processing protein RimM	3.00E-20	96%	Yes	-
MMSYN1_0364	trmD; tRNA (guanine-N(1)-)-methyltransferase; Unreviewed	tRNA_m1G_MT 7e-58 23 217 81% PF01746.19		tRNA (Guanine-1)-methyltransferase	7.00E-58	81%	Yes	-	trmD: tRNA (guanine(37)-N(1))-methyltransferase 1.4e-91 1 223 93% TIGR00088	MF: GO:0009019 tRNA (guanine-N1-)-methyltransferase activity 303.8 1.4e-91 BP: GO:0006400 tRNA modification 303.8 1.4e-91	trmD: tRNA (guanine(37)-N(1))-methyltransferase	1.40E-91	93%	Yes	-
MMSYN1_0365	rplS; 50S ribosomal protein L19	PF01245.18 15 119 Ribosomal_L19 1.3e-43 83%	MF: GO:0003735 structural constituent of ribosome 147.3 1.3e-43 BP: GO:0006412 translation 147.3 1.3e-43 CC: GO:0005840 ribosome 147.3 1.3e-43 GO:0005622 intracellular 147.3 1.3e-43	Ribosomal_L19	1.3e-43	83%	Yes	-	TIGR01024 18 120 rplS_bact: ribosomal protein bL19 3e-42 81%	MF: GO:0003735 structural constituent of ribosome 141.3 3e-42 BP: GO:0006412 translation 141.3 3e-42 CC: GO:0022625 cytosolic large ribosomal subunit 141.3 3e-42 GO:0000311 plastid large ribosomal subunit 141.3 3e-42	rplS_bact: ribosomal protein bL19	3.00E-42	81%	Yes	-
MMSYN1_0366	ylqF; Ribosome biogenesis GTPase A	PF01926.21 126 238 MMR_HSR1 1.3e-15 36%	MF: GO:0005525 GTP binding 57.4 1.3e-15	50S ribosome-binding GTPase	1.3e-15	36%	Yes but general	-	TIGR03596 5 287 GTPase_YlqF: ribosome biogenesis GTP-binding protein YlqF 2.2e-94 90% TIGR03594 15 178 GTPase_EngA: ribosome-associated GTPase EngA 5.6e-18 52% TIGR03597 13 193 GTPase_YqeH: ribosome biogenesis GTPase YqeH 1.4e-12 57% TIGR00231 9 75 small_GTP: small GTP-binding protein domain 3.1e-11 21% TIGR03598 23 75 GTPase_YsxC: ribosome biogenesis GTP-binding protein YsxC 1.6e-10 17% TIGR0045…	MF: GO:0003924 GTPase activity 313.8 2.2e-94 GO:0005525 GTP binding 313.8 2.2e-94 GO:0043022 ribosome binding 63.1 5.6e-18 GO:0003924 GTPase activity 63.1 5.6e-18 GO:0005525 GTP binding 63.1 5.6e-18 GO:0003924 GTPase activity 45.4 1.4e-12 GO:0005525 GTP binding 45.4 1.4e-12 GO:0005525 GTP binding 41.3 3.1e-11 GO:0043022 ribosome binding 38.9 1.6e-10 GO:0003924 GTPase activity 38.9 1.6e-10 GO:0005…	GTPase_YlqF: ribosome biogenesis GTP-binding protein YlqF	2.2e-94	90%	Yes	-
MMSYN1_0371	Transmembrane Anion/Proteins/mRNA/Other transporter, ABC-type, ATP-binding	PF00005.25 397 546 ABC_tran 2e-30 24% PF00664.21 52 309 ABC_membrane 4.2e-21 41%	MF: GO:0016887 ATPase activity 106.0 2e-30 GO:0005524 ATP binding 106.0 2e-30 GO:0042626 ATPase activity, coupled to transmembrane movement of substances 75.7 4.2e-21 GO:0005524 ATP binding 75.7 4.2e-21 BP: GO:0006810 transport 75.7 4.2e-21 GO:0055085 transmembrane transport 75.7 4.2e-21 CC: GO:0016021 integral component of membrane 75.7 4.2e-21	ABC transporter: ATP-binding domain (closer to C terminus), transmembrane domain (closer to N terminus)	2e-30 4.2e-21	24% 41%	Yes	-	TIGR02204 35 613 MsbA_rel: ABC transporter, permease/ATP-binding protein 1.1e-102 93% TIGR02203 45 619 MsbA_lipidA: lipid A export permease/ATP-binding protein MsbA 5.7e-98 92% TIGR00958 34 613 3a01208: antigen peptide transporter 2 9.3e-88 93% TIGR01846 33 615 type_I_sec_HlyB: type I secretion system ATPase 1e-82 94% TIGR03796 30 613 NHLM_micro_ABC1: NHLM bacteriocin system ABC transporter, pept…	MF: GO:0042626 ATPase activity, coupled to transmembrane movement of substances 342.5 1.1e-102 GO:0005524 ATP binding 342.5 1.1e-102 GO:0005319 lipid transporter activity 326.8 5.7e-98 GO:0015440 peptide-transporting ATPase activity 235.9 2.3e-70 GO:0033230 cysteine-transporting ATPase activity 227.2 1.1e-67 GO:0005524 ATP binding 227.2 1.1e-67 GO:0043214 bacteriocin-transporting ATPase activity …	ABC transporter (permease/ ATP-binding)	1.1e-102	93%	Yes	-
MMSYN1_0372	Transmembrane Anion/Proteins/mRNA/Other transporter, ABC-type, ATP-binding	PF00005.25 397 542 ABC_tran 3.6e-29 24% PF00664.21 49 307 ABC_membrane 1.1e-17 42%	MF: GO:0016887 ATPase activity 101.9 3.6e-29 GO:0005524 ATP binding 101.9 3.6e-29 GO:0042626 ATPase activity, coupled to transmembrane movement of substances 64.4 1.1e-17 GO:0005524 ATP binding 64.4 1.1e-17 BP: GO:0006810 transport 64.4 1.1e-17 GO:0055085 transmembrane transport 64.4 1.1e-17 CC: GO:0016021 integral component of membrane 64.4 1.1e-17	ABC transporter: ATP-binding domain (closer to C terminus), transmembrane domain (closer to N terminus)	3.6e-29 1.1e-17	24% 42%	Yes	-	TIGR00958 27 610 3a01208: antigen peptide transporter 2 1.1e-86 95% TIGR02204 101 610 MsbA_rel: ABC transporter, permease/ATP-binding protein 2.8e-84 83% TIGR02203 60 613 MsbA_lipidA: lipid A export permease/ATP-binding protein MsbA 1.1e-78 90% TIGR02857 58 584 CydD: thiol reductant ABC exporter, CydD subunit 1.5e-66 85% TIGR01846 38 612 type_I_sec_HlyB: type I secretion system ATPase 4.4e-66 93%…	MF: GO:0042626 ATPase activity, coupled to transmembrane movement of substances 281.7 2.8e-84 GO:0005524 ATP binding 281.7 2.8e-84 GO:0005319 lipid transporter activity 263.0 1.1e-78 GO:0033230 cysteine-transporting ATPase activity 223.4 1.5e-66 GO:0005524 ATP binding 223.4 1.5e-66 GO:0015440 peptide-transporting ATPase activity 216.5 1.7e-64 GO:0043214 bacteriocin-transporting ATPase activity 19…	ABC transporter (permease/ ATP-binding)	2.8e-84	83%	Yes	-
MMSYN1_0373	Hypothetical protein	-		-			-	-	-		-			-	-
MMSYN1_0375	Hypothetical protein	-		-			-	-	-		-			-	-
MMSYN1_0376	Hypothetical protein	-		-			-	-	-		-			-	-
MMSYN1_0377	cgtA; GTPase Obg	PF01018.20 4 158 GTP1_OBG 2.9e-50 36% PF01926.21 161 285 MMR_HSR1 2.1e-25 29% PF09269.9 366 431 DUF1967 1.1e-14 15%	MF: GO:0005525 GTP binding 88.9 2.1e-25 GO:0000166 nucleotide binding 53.9 1.1e-14	GTP1/OBG + 50S ribosome-binding GTPase + Domain of unknown function (DUF1967)	2.9e-50 2.1e-25 1.1e-14	36% 29% 15%	Yes	-	TIGR02729 3 331 Obg_CgtA: Obg family GTPase CgtA 1.9e-125 76% TIGR03595 364 431 Obg_CgtA_exten: Obg family GTPase CgtA, C-terminal extension 3.4e-23 16% TIGR00092 162 273 TIGR00092: GTP-binding protein YchF 1.7e-17 26% TIGR03156 159 330 GTP_HflX: GTP-binding protein HflX 3.6e-16 40% TIGR00231 161 324 small_GTP: small GTP-binding protein domain 1.1e-14 38% TIGR03594 162 337 GTPase_EngA: ribosome-a…	MF: GO:0005525 GTP binding 416.2 1.9e-125 GO:0005525 GTP binding 61.5 1.7e-17 GO:0005525 GTP binding 56.9 3.6e-16 GO:0005525 GTP binding 52.5 1.1e-14 GO:0043022 ribosome binding 49.4 8.2e-14 GO:0003924 GTPase activity 49.4 8.2e-14 GO:0005525 GTP binding 49.4 8.2e-14 GO:0019843 rRNA binding 46.8 5.8e-13 GO:0003924 GTPase activity 46.8 5.8e-13 GO:0043022 ribosome binding 46.8 5.8e-13 GO:0005525 GTP…	Obg family GTPase CgtA + Obg family GTPase CgtA, C-terminal extension	1.9e-125 3.4e-23	76% 16%	Yes	-
MMSYN1_0378	nadE; NH(3)-dependent NAD(+) synthetase	PF02540.15 9 236 NAD_synthase 1.6e-67 93%		NAD synthase	1.60E-67	93%	Yes	-	TIGR00552 5 237 nadE: NAD+ synthetase 6.4e-73 95% TIGR00884 12 58 guaA_Cterm: GMP synthase (glutamine-hydrolyzing), C-terminal domain 1.6e-08 19% TIGR00420 28 77 trmU: tRNA (5-methylaminomethyl-2-thiouridylate)-methyltransferase 3.2e-05 20% TIGR01536 4 145 asn_synth_AEB: asparagine synthase (glutamine-hydrolyzing) 0.00053 58%	MF: GO:0008795 NAD+ synthase activity 243.0 6.4e-73 GO:0003922 GMP synthase (glutamine-hydrolyzing) activity 32.2 1.6e-08 GO:0004808 tRNA (5-methylaminomethyl-2-thiouridylate)-methyltransferase activity 20.9 3.2e-05 GO:0004066 asparagine synthase (glutamine-hydrolyzing) activity 17.0 0.00053 BP: GO:0009435 NAD biosynthetic process 243.0 6.4e-73 GO:0009152 purine ribonucleotide biosynthetic proces…	nadE: NAD+ synthetase	6.4e-73	95%	Yes	-
MMSYN1_0379	Transmembrane protein, not a transporter	-		-			-	-	TIGR04561 5 90 membra_charge: integral membrane protein 3.4e-30 93%		Membrane protein	3.4E-30	93%	Yes	-
MMSYN1_0380	nadD; Probable nicotinate-nucleotide adenylyltransferase	PF01467.24 7 164 CTP_transf_like 1.5e-21 43% PF01966.20 198 308 HD 4.4e-10 30%	MF: GO:0003824 catalytic activity 77.0 1.5e-21 BP: GO:0009058 biosynthetic process 77.0 1.5e-21	HD domain + Cytidylyltransferase-like	4.4e-10 1.5e-21	30% 43%	Yes but general	-	TIGR00482 7 174 TIGR00482: nicotinate (nicotinamide) nucleotide adenylyltransferase 2.2e-39 46% TIGR00488 190 347 TIGR00488: putative HD superfamily hydrolase 5.3e-35 43% TIGR00125 5 64 cyt_tran_rel: cytidyltransferase-like domain 1.2e-06 16% TIGR01510 5 73 coaD_prev_kdtB: pantetheine-phosphate adenylyltransferase 1.3e-06 19% TIGR00277 195 239 HDIG: HDIG domain 1.4e-05 12% TIGR01526 4 85 nadR_NMN…	MF: GO:0000309 nicotinamide-nucleotide adenylyltransferase activity 133.5 2.2e-39 GO:0004515 nicotinate-nucleotide adenylyltransferase activity 133.5 2.2e-39 GO:0004595 pantetheine-phosphate adenylyltransferase activity 26.4 1.3e-06 GO:0000309 nicotinamide-nucleotide adenylyltransferase activity 20.8 4.4e-05 GO:0004521 endoribonuclease activity 17.7 0.00024 BP: GO:0009435 NAD biosynthetic process…	nicotinate (nicotinamide) nucleotide adenylyltransferase + putative HD superfamily hydrolase	2.2e-39 5.3e-35	46% 43%	Yes	-
MMSYN1_0381	mtnN; 5'-methylthioadenosine/S-adenosylhomocysteine nucleosidase	PF01048.18 35 212 PNP_UDP_1 1.4e-19 81%	MF: GO:0003824 catalytic activity 70.2 1.4e-19 BP: GO:0009116 nucleoside metabolic process 70.2 1.4e-19	Phosphorylase superfamily	1.40E-19	81%	Yes but general	-	TIGR01704 4 214 MTA/SAH-Nsdase: MTA/SAH nucleosidase 6.5e-30 96% TIGR00107 42 189 deoD: purine nucleoside phosphorylase 4.3e-11 68% TIGR01721 44 190 AMN-like: putative AMP nucleosidase 1.2e-05 67% TIGR03664 3 90 fut_nucase: futalosine hydrolase 0.00063 40%	MF: GO:0008782 adenosylhomocysteine nucleosidase activity 102.3 6.5e-30 GO:0008930 methylthioadenosine nucleosidase activity 102.3 6.5e-30 GO:0004731 purine-nucleoside phosphorylase activity 40.7 4.3e-11 BP: GO:0019509 L-methionine salvage from methylthioadenosine 102.3 6.5e-30 GO:0043096 purine nucleobase salvage 40.7 4.3e-11 GO:0009234 menaquinone biosynthetic process 17.4 0.00063	MTA/SAH-Nsdase: MTA/SAH nucleosidase	6.5e-30	96%	Yes	-
MMSYN1_0382	Deoxynucleoside kinase	PF01712.17 3 207 dNK 5.6e-25 97%		Deoxynucleoside kinase	5.60E-25	97%	Yes	-	TIGR00041 3 162 DTMP_kinase: dTMP kinase 2.9e-09 75% TIGR02868 2 27 CydC: thiol reductant ABC exporter, CydC subunit 0.00028 12% TIGR04521 3 34 ECF_ATPase_2: energy-coupling factor transporter ATPase 0.00059 15%	MF: GO:0004798 thymidylate kinase activity 34.9 2.9e-09 GO:0033230 cysteine-transporting ATPase activity 17.6 0.00028 GO:0005524 ATP binding 17.6 0.00028 GO:0042626 ATPase activity, coupled to transmembrane movement of substances 16.9 0.00059 GO:0005524 ATP binding 16.9 0.00059 BP: GO:0015949 nucleobase-containing small molecule interconversion 34.9 2.9e-09 GO:0033228 cysteine export 17.6 0.00028…	dTMP kinase	2.9e-09	75%	Yes	-
MMSYN1_0387	mnmA; tRNA-specific 2-thiouridylase	tRNA_Me_trans 1.6e-134 3 370 98% PF03054.14		tRNA methyl transferase	1.60E-134	98%	Yes but general	-	trmU: tRNA (5-methylaminomethyl-2-thiouridylate)-methyltransferase 5.9e-134 3 370 98% TIGR00420 TIGR00342: tRNA sulfurtransferase ThiI 3.7e-07 3 42 11% TIGR00342 nadE: NAD+ synthetase 4.5e-06 3 45 11% TIGR00552 TIGR00364: queuosine biosynthesis protein QueC 0.0001 6 31 7% TIGR00364 lysidine_TilS_N: tRNA(Ile)-lysidine synthetase 0.00012 4 28 7% TIGR02432	MF: GO:0004808 tRNA (5-methylaminomethyl-2-thiouridylate)-methyltransferase activity 444.3 5.9e-134 GO:0003824 catalytic activity 27.5 3.7e-07 GO:0008795 NAD+ synthase activity 24.0 4.5e-06 GO:0016879 ligase activity, forming carbon-nitrogen bonds 20.0 0.00012 BP: GO:0006396 RNA processing 444.3 5.9e-134 GO:0006400 tRNA modification 27.5 3.7e-07 GO:0009228 thiamine biosynthetic process 27.5 3.7e-…	tRNA (5-methylaminomethyl-2-thiouridylate)-methyltransferase	5.90E-134	98%	Yes	-
MMSYN1_0388	Transmembrane protein, likely a cation transporter	-		-			-	-	-		-			-	-
MMSYN1_0389	PF11074 domain protein	PF11074.6 486 633 DUF2779 2.9e-35 21% PF01930.15 177 239 Cas_Cas4 4.5e-05 9%		DUF2779 protein	4.5e-05 2.9e-35	9% 21%	Yes	-	-		-			-	-
MMSYN1_0390	fmt; Methionyl-tRNA formyltransferase	PF00551.17 6 174 Formyl_trans_N 5.7e-34 53% PF02911.16 206 302 Formyl_trans_C 3.2e-24 31%	MF: GO:0016742 hydroxymethyl-, formyl- and related transferase activity 117.3 5.7e-34 GO:0016742 hydroxymethyl-, formyl- and related transferase activity 84.9 3.2e-24 BP: GO:0009058 biosynthetic process 117.3 5.7e-34 GO:0009058 biosynthetic process 84.9 3.2e-24	Formyl_trans_N + Formyl_trans_C	5.7E-34 3.2e-24	53% 31%	Yes but general	-	TIGR00460 6 303 fmt: methionyl-tRNA formyltransferase 1.1e-85 94% TIGR00639 71 177 PurN: phosphoribosylglycinamide formyltransferase 4.6e-13 34% TIGR00655 28 164 PurU: formyltetrahydrofolate deformylase 7.9e-08 43%	MF: GO:0004479 methionyl-tRNA formyltransferase activity 285.5 1.1e-85 GO:0004644 phosphoribosylglycinamide formyltransferase activity 47.1 4.6e-13 GO:0008864 formyltetrahydrofolate deformylase activity 30.2 7.9e-08 BP: GO:0006431 methionyl-tRNA aminoacylation 285.5 1.1e-85 GO:0009152 purine ribonucleotide biosynthetic process 47.1 4.6e-13 GO:0009152 purine ribonucleotide biosynthetic process 30.…	fmt: methionyl-tRNA formyltransferase	1.10E-85	94%	Yes	-
MMSYN1_0391	efp; Elongation factor P	PF09285.9 128 183 Elong-fact-P_C 1.2e-23 30% PF08207.10 2 59 EFP_N 4.1e-18 32% PF01132.18 67 120 EFP 3.2e-17 29%	MF: GO:0003746 translation elongation factor activity 62.2 3.2e-17 BP: GO:0043043 peptide biosynthetic process 82.5 1.2e-23 GO:0006414 translational elongation 62.2 3.2e-17 CC: GO:0005737 cytoplasm 82.5 1.2e-23	Elongation factor P (EF-P) KOW-like domain + Elongation factor P (EF-P) OB domain + Elongation factor P, C-terminal	0.0000000000000000041 3.2e-17 1.2e-23	32% 29% 30%	Yes	-	TIGR00038 2 184 efp: translation elongation factor P 2.9e-68 99% TIGR02178 4 184 yeiP: elongation factor P-like protein YeiP 2.7e-29 98% TIGR00037 1 96 eIF_5A: translation elongation factor IF5A 2.2e-07 52%	MF: GO:0003746 translation elongation factor activity 227.1 2.9e-68 GO:0003746 translation elongation factor activity 100.6 2.7e-29 GO:0003746 translation elongation factor activity 28.7 2.2e-07 BP: GO:0006414 translational elongation 227.1 2.9e-68 GO:0006414 translational elongation 100.6 2.7e-29 GO:0006414 translational elongation 28.7 2.2e-07 CC: GO:0005737 cytoplasm 227.1 2.9e-68	efp: translation elongation factor P	2.90E-68	99%	Yes	-
MMSYN1_0392	Hypothetical protein	-		-			-	-	-		-			-	-
MMSYN1_0394	lon; Lon protease	PF05362.11 577 778 Lon_C 4.5e-86 26% PF00004.27 360 496 AAA 3.1e-24 17% PF02190.14 5 195 LON_substr_bdg 1.4e-06 24%	MF: GO:0004176 ATP-dependent peptidase activity 287.5 4.5e-86 GO:0004252 serine-type endopeptidase activity 287.5 4.5e-86 GO:0005524 ATP binding 85.8 3.1e-24 BP: GO:0006508 proteolysis 287.5 4.5e-86	ATP-dependent protease La (LON) substrate-binding domain + ATPase family associated with various cellular activities (AAA) + Lon protease (S16) C-terminal proteolytic domain	1.4e-06 3.1e-24 4.5e-86	24% 17% 26%	Yes	-	TIGR00763 8 778 lon: endopeptidase La 7e-264 98% TIGR02903 211 275 spore_lon_C: ATP-dependent protease, Lon family 7.6e-35 8% TIGR00764 359 383 lon_rel: putative ATP-dependent protease 4e-34 3% TIGR02902 360 379 spore_lonB: ATP-dependent protease LonB 1.6e-27 3% TIGR02653 617 779 Lon_rel_chp: conserved hypothetical protein 5.7e-19 21% TIGR00416 355 387 sms: DNA repair protein RadA 7e-10 4% TIGR02…	MF: GO:0004252 serine-type endopeptidase activity 876.0 7e-264 GO:0008846 obsolete endopeptidase La activity 876.0 7e-264 GO:0004252 serine-type endopeptidase activity 118.4 7.6e-35 GO:0016887 ATPase activity 118.4 7.6e-35 GO:0004176 ATP-dependent peptidase activity 116.1 4e-34 GO:0004252 serine-type endopeptidase activity 94.3 1.6e-27 GO:0016887 ATPase activity 94.3 1.6e-27 GO:0003674 molecular_…	lon: endopeptidase La (the entire protein)	7.00E-264	98%	Yes	-
MMSYN1_0398	Lipoprotein, putative	-		-			-	-	TIGR04547 1 816 Mollicu_LP: MOLPALP family lipoprotein 1.5e-175 100%	MF: GO:0003674 molecular_function 583.8 1.5e-175 BP: GO:0008150 biological_process 583.8 1.5e-175	MOLPALP family lipoprotein	1.5E-175	100%	Yes	-
MMSYN1_0399	ABC transporter, possible FtsX-like permease	PF02687.19 647 766 FtsX 4.2e-08 7%	CC: GO:0016020 membrane 33.1 4.2e-08	FtsX-like permease	0.000000042	7%	Yes	-	-		-			-	-
MMSYN1_0400	DJ-1 family protein, pfpI-like intracellular protease	PF01965.22 2 164 DJ-1_PfpI 4.9e-36 89%		DJ-1/PfpI family	4.90E-36	89%	Yes	-	TIGR01383 4 177 not_thiJ: DJ-1 family protein 2.5e-45 95% TIGR01382 4 166 PfpI: intracellular protease, PfpI family 1.6e-25 89% TIGR03800 33 109 PLP_synth_Pdx2: pyridoxal 5'-phosphate synthase, glutaminase subunit Pdx2 0.00025 42%	MF: GO:0008234 cysteine-type peptidase activity 87.6 1.6e-25 GO:0016884 carbon-nitrogen ligase activity, with glutamine as amido-N-donor 19.0 0.00025 BP: GO:0006508 proteolysis 87.6 1.6e-25 GO:0042823 pyridoxal phosphate biosynthetic process 19.0 0.00025	DJ-1 clade of the so-called ThiJ/PfpI family of proteins, not ThiJ	2.5e-45	95%	Yes	-
MMSYN1_0401	Transmembrane peptidase, C39 family	PF03412.13 1 115 Peptidase_C39 4.1e-15 19%	MF: GO:0008233 peptidase activity 55.6 4.1e-15 GO:0005524 ATP binding 55.6 4.1e-15 BP: GO:0006508 proteolysis 55.6 4.1e-15 CC: GO:0016021 integral component of membrane 55.6 4.1e-15	Peptidase C39 (N terminus)	4.1E-15	19%	Yes	-	-		-			-	-
MMSYN1_0402	ybeY; Endoribonuclease YbeY	PF02130.15 17 145 UPF0054 3.3e-36 79%	MF: GO:0004222 metalloendopeptidase activity 123.8 3.3e-36 BP: GO:0006364 rRNA processing 123.8 3.3e-36	Uncharacterized protein family UPF0054			-	-	TIGR00043 39 147 TIGR00043: rRNA maturation RNase YbeY 1.2e-37 66%	MF: GO:0046872 metal ion binding 126.4 1.2e-37 GO:0004540 ribonuclease activity 126.4 1.2e-37 BP: GO:0042254 ribosome biogenesis 126.4 1.2e-37	rRNA maturation RNase YbeY	1.2e-37	66%	Yes	-
MMSYN1_0403	era; GTPase Era	PF01926.21 9 123 MMR_HSR1 3.4e-22 38% PF07650.15 209 285 KH_2 1.9e-15 26%	MF: GO:0005525 GTP binding 78.5 3.4e-22 GO:0003723 RNA binding 56.3 1.9e-15	50S ribosome-binding GTPase + KH domain	3.4e-22 1.9e-15	38% 26%	Yes but general	-	TIGR00436 7 279 era: GTP-binding protein Era 3.1e-79 91% TIGR03594 9 177 GTPase_EngA: ribosome-associated GTPase EngA 1.3e-29 56% TIGR00231 7 142 small_GTP: small GTP-binding protein domain 6.4e-21 45% TIGR03918 9 176 GTP_HydF: [FeFe] hydrogenase H-cluster maturation GTPase HydF 2.7e-20 56% TIGR00450 9 229 mnmE_trmE_thdF: tRNA modification GTPase TrmE 4.1e-16 73% TIGR03598 9 168 GTPase_YsxC: ribo…	MF: GO:0019843 rRNA binding 264.1 3.1e-79 GO:0003924 GTPase activity 264.1 3.1e-79 GO:0043022 ribosome binding 264.1 3.1e-79 GO:0005525 GTP binding 264.1 3.1e-79 GO:0043022 ribosome binding 101.5 1.3e-29 GO:0003924 GTPase activity 101.5 1.3e-29 GO:0005525 GTP binding 101.5 1.3e-29 GO:0005525 GTP binding 72.8 6.4e-21 GO:0003924 GTPase activity 70.5 2.7e-20 GO:0051539 4 iron, 4 sulfur cluster bindi…	era: GTP-binding protein Era	3.1e-79	91%	Yes	-
MMSYN1_0404	recO; DNA repair protein RecO	PF11967.6 1 81 RecO_N 1.4e-16 33% PF02565.13 86 203 RecO_C 4.1e-09 47%	BP: GO:0006310 DNA recombination 36.3 4.1e-09 GO:0006281 DNA repair 36.3 4.1e-09	Recombination protein O N terminal + Recombination protein O C terminal	1.4e-16 4.1e-09	33% 47%	Yes	-	TIGR00613 4 244 reco: DNA repair protein RecO 3.2e-70 97%	MF: GO:0003677 DNA binding 234.2 3.2e-70 BP: GO:0006310 DNA recombination 234.2 3.2e-70 GO:0006281 DNA repair 234.2 3.2e-70	reco: DNA repair protein RecO	3.2e-70	97%	Yes	-
MMSYN1_0405	glyS; Glycine--tRNA ligase	PF03129.18 366 453 HGTP_anticodon 1.1e-18 19% PF00587.23 161 338 tRNA-synt_2b 1.2e-10 39%	MF: GO:0004812 aminoacyl-tRNA ligase activity 41.5 1.2e-10 GO:0005524 ATP binding 41.5 1.2e-10 GO:0000166 nucleotide binding 41.5 1.2e-10 BP: GO:0006418 tRNA aminoacylation for protein translation 41.5 1.2e-10	tRNA synthetase class II core domain (G, H, P, S and T) + Anticodon binding domain	0.00000000012 1.1e-18	39% 19%	Yes but general	-	TIGR00389 5 240 glyS_dimeric: glycine--tRNA ligase 3.2e-157 52% TIGR00409 32 95 proS_fam_II: proline--tRNA ligase 1e-12 14% TIGR00418 38 88 thrS: threonine--tRNA ligase 7.7e-12 11% TIGR00408 43 88 proS_fam_I: proline--tRNA ligase 1.1e-08 10% TIGR00442 158 224 hisS: histidine--tRNA ligase 1.5e-06 15%	MF: GO:0004820 glycine-tRNA ligase activity 522.4 3.2e-157 GO:0004827 proline-tRNA ligase activity 45.7 1e-12 GO:0004829 threonine-tRNA ligase activity 42.8 7.7e-12 GO:0004827 proline-tRNA ligase activity 32.4 1.1e-08 GO:0004821 histidine-tRNA ligase activity 25.4 1.5e-06 BP: GO:0006426 glycyl-tRNA aminoacylation 522.4 3.2e-157 GO:0006433 prolyl-tRNA aminoacylation 45.7 1e-12 GO:0006435 threonyl-…	glyS_dimeric: glycine--tRNA ligase	3.20E-157	52%	Yes	-
MMSYN1_0406	dnaG; DNA primase	PF08275.9 125 248 Toprim_N 1e-35 20% PF01807.18 5 98 zf-CHC2 9.8e-33 15% PF13155.4 259 343 Toprim_2 4.2e-13 14%	MF: GO:0008270 zinc ion binding 111.8 9.8e-33 GO:0003896 DNA primase activity 111.8 9.8e-33 GO:0003677 DNA binding 111.8 9.8e-33 BP: GO:0006260 DNA replication 111.8 9.8e-33	CHC2 zinc finger + DNA primase catalytic core, N-terminal domain + Toprim-like	9.8e-33 1e-35 4.2e-13	15% 20% 14%	Yes	-	TIGR01391 4 410 dnaG: DNA primase 4.3e-119 67%	MF: GO:0003896 DNA primase activity 396.0 4.3e-119 BP: GO:0006269 DNA replication, synthesis of RNA primer 396.0 4.3e-119	dnaG: DNA primase + dnaG: DNA primase	4.3e-119 4.3e-119	9% 67%	Yes	-
MMSYN1_0407	rpoD; RNA polymerase sigma factor	PF04539.14 290 368 Sigma70_r3 3.6e-22 16% PF04542.12 211 280 Sigma70_r2 4e-21 14% PF04545.14 455 488 Sigma70_r4 1.9e-10 7% PF00140.18 169 194 Sigma70_r1_2 7.2e-05 5%	MF: GO:0003700 transcription factor activity, sequence-specific DNA binding 78.1 3.6e-22 GO:0016987 sigma factor activity 78.1 3.6e-22 GO:0003677 DNA binding 78.1 3.6e-22 GO:0003700 transcription factor activity, sequence-specific DNA binding 74.4 4e-21 GO:0016987 sigma factor activity 74.4 4e-21 GO:0003677 DNA binding 74.4 4e-21 GO:0003700 transcription factor activity, sequence-specific DNA bin…	Sigma-70 factor, region 1.2 + Sigma-70 region 2 + Sigma-70 region 3 + Sigma-70, region 4	7.2e-05 4e-21 3.6e-22 1.9e-10	5% 14% 16% 7%	Yes but general	-	TIGR02393 66 97 RpoD_Cterm: RNA polymerase sigma factor RpoD 1.4e-106 6% TIGR02997 65 96 Sig70-cyanoRpoD: RNA polymerase sigma factor, cyanobacterial RpoD-like family 5.2e-84 6% TIGR02394 56 102 rpoS_proteo: RNA polymerase sigma factor RpoS 5e-78 9% TIGR02937 60 100 sigma70-ECF: RNA polymerase sigma factor, sigma-70 family 2.5e-43 8% TIGR02392 75 152 rpoH_proteo: alternative sigma factor RpoH 3.5…	MF: GO:0016987 sigma factor activity 353.4 1.4e-106 GO:0016987 sigma factor activity 260.4 5e-78 GO:0016987 sigma factor activity 129.7 3.5e-38 GO:0016987 sigma factor activity 97.5 2.5e-28 GO:0016987 sigma factor activity 69.8 5.6e-20 GO:0016987 sigma factor activity 59.9 5.7e-17 GO:0016987 sigma factor activity 28.7 1.9e-07 BP: GO:0006352 DNA-templated transcription, initiation 353.4 1.4e-106 G…	RpoD_Cterm: RNA polymerase sigma factor RpoD	1.4e-106	6%	Yes but general	-
MMSYN1_0408	trmK; tRNA (adenine(22)-N(1))-methyltransferase	PF12847.5 2 152 Methyltransf_18 7.2e-48 67%		Methyltransferase	7.20E-48	67%	Yes but general	-	TIGR03533 14 82 L3_gln_methyl: protein-(glutamine-N5) methyltransferase, ribosomal protein L3-specific 2.9e-05 31% TIGR03534 11 79 RF_mod_PrmC: protein-(glutamine-N5) methyltransferase, release factor-specific 0.00011 31% TIGR00536 9 82 hemK_fam: methyltransferase, HemK family 0.00019 33%	MF: GO:0008757 S-adenosylmethionine-dependent methyltransferase activity 21.5 2.9e-05 GO:0008276 protein methyltransferase activity 21.5 2.9e-05 GO:0008757 S-adenosylmethionine-dependent methyltransferase activity 19.7 0.00011 GO:0008276 protein methyltransferase activity 18.5 0.00019 BP: GO:0042273 ribosomal large subunit biogenesis 21.5 2.9e-05 GO:0018364 peptidyl-glutamine methylation 21.5 2.9…	Protein-(glutamine-N5) methyltransfe	2.9e-05	31%	Yes but general	-
MMSYN1_0409	GTP cyclohydrolase 1 type 2	PF01784.16 6 243 NIF3 2.4e-60 92%		NIF3 (NGG1p interacting factor 3)	2.40E-60	92%	Yes but general	-	TIGR00486 1 253 YbgI_SA1388: dinuclear metal center protein, YbgI/SA1388 family 2.9e-38 98%	MF: GO:0051540 metal cluster binding 129.9 2.9e-38 BP: GO:0008150 biological_process 129.9 2.9e-38 CC: GO:0005737 cytoplasm 129.9 2.9e-38	YbgI/SA1388 (GTP cyclohydrolase 1 type 2 homolog) family	2.90E-38	98%	Yes but general	-
MMSYN1_0410	DEAD-box ATP-dependent RNA helicase	PF00270.27 25 191 DEAD 4.8e-39 37% PF00271.29 240 338 Helicase_C 3e-25 22%	MF: GO:0005524 ATP binding 133.8 4.8e-39 GO:0003676 nucleic acid binding 133.8 4.8e-39	DEAD/DEAH box helicase	4.8e-39 3e-25	37% 22%	Yes	-	TIGR04121 24 338 DEXH_lig_assoc: DEXH box helicase, DNA ligase-associated 2.9e-20 70% TIGR01389 27 380 recQ: ATP-dependent DNA helicase RecQ 3.7e-20 78% TIGR00614 27 440 recQ_fam: ATP-dependent DNA helicase, RecQ family 2.2e-14 91% TIGR04095 198 377 dnd_restrict_1: DNA phosphorothioation system restriction enzyme 2.2e-09 40% TIGR03817 23 134 DECH_helic: helicase/secretion neighborhood putative DE…	MF: GO:0004003 ATP-dependent DNA helicase activity 69.8 3.7e-20 GO:0004386 helicase activity 51.0 2.2e-14 GO:0008026 ATP-dependent helicase activity 26.6 3.9e-07 GO:0004386 helicase activity 22.3 1.5e-05 GO:0008026 ATP-dependent helicase activity 16.7 0.00042 BP: GO:0006310 DNA recombination 69.8 3.7e-20 GO:0006310 DNA recombination 51.0 2.2e-14 GO:0006139 nucleobase-containing compound metabolic…	DEXH box helicase	2.9e-20	70%	Yes	-
MMSYN1_0411	Transmembrane protein, ABC-transporter permease, likely metal ion transporter	PF02588.13 56 248 YitT_membrane 3.8e-17 38%		Membrane protein (probably a bacterial ABC transporter permease; closer to N terminus)	3.8E-17	38%	Yes	Yes but general	-		-			-	-
MMSYN1_0412	protein-export membrane protein, SecD/SecF family	PF02355.14 1088 1182 SecD_SecF 2e-05 7%		Protein export membrane protein + Protein export membrane protein	4.3e-05 2e-05	10% 7%	Yes	-	TIGR00916 16 31 2A0604s01: protein-export membrane protein, SecD/SecF family 1.3e-15 1% TIGR01129 154 218 secD: protein-export membrane protein SecD 9e-12 5% TIGR00966 7 31 3a0501s07: protein-export membrane protein SecF 1.8e-09 2%	MF: GO:0015450 P-P-bond-hydrolysis-driven protein transmembrane transporter activity 42.8 9e-12 GO:0015450 P-P-bond-hydrolysis-driven protein transmembrane transporter activity 35.7 1.8e-09 BP: GO:0043952 protein transport by the Sec complex 42.8 9e-12 GO:0043952 protein transport by the Sec complex 35.7 1.8e-09 CC: GO:0031522 cell envelope Sec protein transport complex 42.8 9e-12 GO:0031522 cell…	protein-export membrane protein, SecD/SecF family	1.3e-15	1%	Yes	-
MMSYN1_0413	apt; Adenine phosphoribosyltransferase	PF00156.25 47 148 Pribosyltran 4e-14 60%	BP: GO:0009116 nucleoside metabolic process 52.3 4e-14	Phosphoribosyl transferase domain	4.00E-14	60%	Yes but general	-	TIGR01090 3 170 apt: adenine phosphoribosyltransferase 1.1e-58 99% TIGR01743 40 162 purR_Bsub: pur operon repressor PurR 1.2e-13 72% TIGR01744 38 153 XPRTase: xanthine phosphoribosyltransferase 1.3e-12 68% TIGR00336 19 150 pyrE: orotate phosphoribosyltransferase 1.6e-12 78% TIGR01367 19 150 pyrE_Therm: orotate phosphoribosyltransferase 9.4e-12 78% TIGR01251 39 142 ribP_PPkin: ribose-phosphate dip…	MF: GO:0003999 adenine phosphoribosyltransferase activity 196.1 1.1e-58 GO:0000310 xanthine phosphoribosyltransferase activity 45.7 1.3e-12 GO:0004588 orotate phosphoribosyltransferase activity 45.5 1.6e-12 GO:0004588 orotate phosphoribosyltransferase activity 42.9 9.4e-12 GO:0004749 ribose phosphate diphosphokinase activity 28.3 1.8e-07 GO:0004845 uracil phosphoribosyltransferase activity 21.1 4…	apt: adenine phosphoribosyltransferase	1.1e-58	99%	Yes	-
MMSYN1_0414	RelA/SpoT family protein	PF13328.4 41 190 HD_4 1.9e-36 20% PF04607.15 252 362 RelA_SpoT 2.6e-35 15% PF02824.19 409 468 TGS 1.6e-18 8% PF13291.4 668 746 ACT_4 1.3e-16 10%	MF: GO:0016597 amino acid binding 60.8 1.3e-16 BP: GO:0015969 guanosine tetraphosphate metabolic process 121.1 2.6e-35 GO:0008152 metabolic process 60.8 1.3e-16	HD domain + Region found in RelA / SpoT proteins + TGS domain + ACT domain	1.9e-36 2.6e-35 1.6e-18 1.3e-16	20% 15% 8% 10%	Yes	-	TIGR00691 41 742 spoT_relA: RelA/SpoT family protein 1.7e-205 93%	MF: GO:0003824 catalytic activity 682.3 1.7e-205 BP: GO:0015969 guanosine tetraphosphate metabolic process 682.3 1.7e-205 GO:0015968 stringent response 682.3 1.7e-205	RelA/SpoT family protein	1.7e-205	93%	Yes	-
MMSYN1_0415	smc; Chromosome partition protein Smc	PF02463.17 3 974 SMC_N 3.4e-64 98% PF06470.11 421 540 SMC_hinge 2.2e-28 12%	MF: GO:0005524 ATP binding 98.8 2.2e-28 GO:0005515 protein binding 98.8 2.2e-28 BP: GO:0051276 chromosome organization 98.8 2.2e-28 CC: GO:0005694 chromosome 98.8 2.2e-28	RecF/RecN/SMC N terminal domain	3.4e-64	98%	Yes but general	-	TIGR02168 3 400 SMC_prok_B: chromosome segregation protein SMC 0.0 40% TIGR02169 243 736 SMC_prok_A: chromosome segregation protein SMC 2.1e-159 50% TIGR02857 891 963 CydD: thiol reductant ABC exporter, CydD subunit 9.2e-10 7% TIGR00634 4 393 recN: DNA repair protein RecN 2.7e-08 39% TIGR01166 26 91 cbiO: cobalt ABC transporter, ATP-binding protein 2e-06 7% TIGR03375 891 962 type_I_sec_LssB: type…	MF: GO:0005524 ATP binding 1028.1 0.0 GO:0005524 ATP binding 530.4 2.1e-159 GO:0033230 cysteine-transporting ATPase activity 36.0 9.2e-10 GO:0005524 ATP binding 36.0 9.2e-10 GO:0005524 ATP binding 31.2 2.7e-08 GO:0032778 cobalt-transporting ATPase activity 25.4 2e-06 GO:0005524 ATP binding 25.4 2e-06 GO:0005524 ATP binding 21.7 3.1e-05 GO:0033221 urea-transporting ATPase activity 21.7 3.1e-05 GO:…	SMC_prok_B: chromosome segregation protein SMC	0.0	40%	Yes	-
MMSYN1_0416	Hypothetical protein	-		-			-	-	-		-			-	-
MMSYN1_0418	rnc; Ribonuclease 3	PF14622.4 16 142 Ribonucleas_3_3 6.4e-33 55% PF00035.24 159 226 dsrm 1.9e-11 29%	MF: GO:0004525 ribonuclease III activity 113.5 6.4e-33 BP: GO:0006396 RNA processing 113.5 6.4e-33	Ribonuclease-III-like + Double-stranded RNA binding motif	6.4e-33 1.9e-11	55% 29%	Yes	-	TIGR02191 7 226 RNaseIII: ribonuclease III 1.2e-73 95%	MF: GO:0004525 ribonuclease III activity 245.3 1.2e-73 BP: GO:0006396 RNA processing 245.3 1.2e-73	RNaseIII: ribonuclease III	1.20E-73	95%	Yes	-
MMSYN1_0419	plsX; Phosphate acyltransferase	PF02504.13 3 323 FA_synthesis 7.3e-87 96%	MF: GO:0003824 catalytic activity 291.3 7.3e-87 GO:0016747 transferase activity, transferring acyl groups other than amino-acyl groups 291.3 7.3e-87 BP: GO:0006633 fatty acid biosynthetic process 291.3 7.3e-87	Fatty acid synthesis protein	7.30E-87	96%	Yes	-	TIGR00182 3 329 plsX: fatty acid/phospholipid synthesis protein PlsX 2.7e-104 98%	MF: GO:0003824 catalytic activity 346.9 2.7e-104 BP: GO:0008610 lipid biosynthetic process 346.9 2.7e-104	plsX: fatty acid/phospholipid synthesis protein PlsX	2.70E-104	98%	Yes	-
MMSYN1_0420	Dihydroxyacetone kinase, dhaL-like	PF13684.4 225 547 Dak1_2 6.5e-88 59% PF02734.15 32 194 Dak2 2.8e-39 30%	MF: GO:0004371 glycerone kinase activity 134.7 2.8e-39 BP: GO:0006071 glycerol metabolic process 134.7 2.8e-39	Dihydroxyacetone kinase	2.8e-39 6.5e-88	30% 59%	Yes	-	TIGR03599 7 547 YloV: DAK2 domain fusion protein YloV 9e-182 99% TIGR02365 32 170 dha_L_ycgS: dihydroxyacetone kinase, L subunit 1.8e-06 25% TIGR02361 5 123 dak_ATP: dihydroxyacetone kinase 1.1e-05 22%		DAK2 domain fusion protein YloV	9.00E-182	99%	Yes	-
MMSYN1_0421	Alkaline shock protein Asp23 family protein	PF03780.11 3 101 Asp23 1.7e-08 96%		Asp23	0.000000017	96%	Yes	-	-		-			-	-
MMSYN1_0422	rpmB; 50S ribosomal protein L28	PF00830.17 3 60 Ribosomal_L28 6.6e-19 89%	MF: GO:0003735 structural constituent of ribosome 67.7 6.6e-19	Ribosomal_L28	6.60E-19	89%	Yes	-	TIGR00009 1 57 L28: ribosomal protein bL28 2.4e-20 88%	MF: GO:0003735 structural constituent of ribosome 70.8 2.4e-20 BP: GO:0006412 translation 70.8 2.4e-20 CC: GO:0022625 cytosolic large ribosomal subunit 70.8 2.4e-20 GO:0000311 plastid large ribosomal subunit 70.8 2.4e-20	L28: ribosomal protein bL28	2.40E-20	88%	Yes	-
MMSYN1_0424	Hypothetical protein	-		-			-	-	-		-			-	-
MMSYN1_0425	pstS; phosphate ABC transporter substrate-binding protein; Unreviewed	PF12849.5 51 353 PBP_like_2 8.1e-19 81%		PBP superfamily domain	8.10E-19	81%	Yes but general	-	TIGR04505 21 355 PtsS_plasma: phosphate ABC transporter substrate-binding protein 1e-122 89% TIGR02136 184 364 ptsS_2: phosphate binding protein 3.4e-15 48% TIGR00975 303 363 3a0107s03: phosphate ABC transporter, phosphate-binding protein PstS 2.8e-06 16%	MF: GO:0015415 ATPase-coupled phosphate ion transmembrane transporter activity 24.6 2.8e-06 GO:0042301 phosphate ion binding 24.6 2.8e-06 BP: GO:0006817 phosphate ion transport 24.6 2.8e-06 CC: GO:0055052 ATP-binding cassette (ABC) transporter complex, substrate-binding subunit-containing 24.6 2.8e-06 GO:0031362 anchored component of external side of plasma membrane 24.6 2.8e-06 GO:0030288 outer …	PtsS_plasma: phosphate ABC transporter substrate-binding protein	1.00E-122	89%	Yes	-
MMSYN1_0426	pstA; ABC transporter phosphate permease	PF00528.20 421 616 BPD_transp_1 2.8e-22 28%	BP: GO:0006810 transport 79.2 2.8e-22 GO:0006810 transport 42.3 6.1e-11 CC: GO:0016020 membrane 79.2 2.8e-22 GO:0016020 membrane 42.3 6.1e-11	Binding-protein-dependent transport system inner membrane component + Binding-protein-dependent transport system inner membrane component	6.1e-11 2.8e-22	26% 28%	Yes but general	-	TIGR00974 28 306 3a0107s02c: phosphate ABC transporter, permease protein PstA 5.7e-106 40% TIGR02138 27 305 phosphate_pstC: phosphate ABC transporter, permease protein PstC 2.1e-93 40% TIGR01581 85 241 Mo_ABC_porter: NifC-like ABC-type porter 2.1e-24 23% TIGR02141 31 54 modB_ABC: molybdate ABC transporter, permease protein 4.2e-19 3% TIGR02139 42 240 permease_CysT: sulfate ABC transporter, permea…	MF: GO:0015415 ATPase-coupled phosphate ion transmembrane transporter activity 351.6 5.7e-106 GO:0015415 ATPase-coupled phosphate ion transmembrane transporter activity 310.6 2.1e-93 GO:0042626 ATPase activity, coupled to transmembrane movement of substances 84.2 2.1e-24 GO:0015412 ATPase-coupled molybdate transmembrane transporter activity 67.0 4.2e-19 GO:0015419 ATPase-coupled sulfate transmemb…	ABC transporter, permease protein pstA/pstB? (first half)	5.7e-106	40%	Yes	-
MMSYN1_0427	pstB; phosphate ABC transporter, ATP-binding	PF00005.25 39 194 ABC_tran 1.8e-29 58%	MF: GO:0016887 ATPase activity 102.8 1.8e-29 GO:0005524 ATP binding 102.8 1.8e-29	ABC transporter	1.8e-29	58%	Yes but not substrate	-	TIGR00972 21 268 3a0107s01c2: phosphate ABC transporter, ATP-binding protein 2.8e-116 92% TIGR04521 21 257 ECF_ATPase_2: energy-coupling factor transporter ATPase 7.7e-46 88% TIGR04520 21 255 ECF_ATPase_1: energy-coupling factor transporter ATPase 1.1e-41 87% TIGR01186 33 265 proV: glycine betaine/L-proline transport ATP binding subunit 6.4e-41 87% TIGR03005 34 265 ectoine_ehuA: ectoine/hydroxyec…	MF: GO:0015415 ATPase-coupled phosphate ion transmembrane transporter activity 385.1 2.8e-116 GO:0005524 ATP binding 385.1 2.8e-116 GO:0042626 ATPase activity, coupled to transmembrane movement of substances 154.4 7.7e-46 GO:0005524 ATP binding 154.4 7.7e-46 GO:0042626 ATPase activity, coupled to transmembrane movement of substances 141.0 1.1e-41 GO:0005524 ATP binding 141.0 1.1e-41 GO:0005524 AT…	phosphate ABC transporter, ATP-binding protein or an ATPase (almost an entire protein)	2.8e-116	92%	Yes	-
MMSYN1_0428	phoU; Phosphate transport system regulatory protein	PF01895.17 20 105 PhoU 1.6e-11 38%		PhoU domain	1.6e-11	38%	Yes	-	TIGR02135 6 216 phoU_full: phosphate transport system regulatory protein PhoU 1.1e-49 94%	MF: GO:0003700 transcription factor activity, sequence-specific DNA binding 166.9 1.1e-49 BP: GO:0051049 regulation of transport 166.9 1.1e-49 GO:0006817 phosphate ion transport 166.9 1.1e-49	phosphate transport system regulatory protein PhoU (almost the entire protein)	1.1e-49	94%	Yes	-
MMSYN1_0429	ftsY; Signal recognition particle receptor FtsY	PF00448.20 195 397 SRP54 8.3e-74 50% PF02881.17 108 171 SRP54_N 5.4e-07 16%	MF: GO:0005525 GTP binding 247.3 8.3e-74 GO:0005525 GTP binding 29.6 5.4e-07 BP: GO:0006614 SRP-dependent cotranslational protein targeting to membrane 247.3 8.3e-74 GO:0006614 SRP-dependent cotranslational protein targeting to membrane 29.6 5.4e-07	SRP54-type protein, helical bundle domain + SRP54-type protein, GTPase domain	5.4e-07 8.3e-74	16% 50%	Yes	-	TIGR00064 40 97 ftsY: signal recognition particle-docking protein FtsY 4.3e-107 14% TIGR00959 22 54 ffh: signal recognition particle protein 4.9e-56 8% TIGR01425 34 81 SRP54_euk: signal recognition particle protein SRP54 5.7e-47 12% TIGR03499 42 290 FlhF: flagellar biosynthesis protein FlhF 5.2e-17 61% TIGR00073 50 75 hypB: hydrogenase accessory protein HypB 1.1e-05 6% TIGR01007 56 77 eps_fam: ca…	MF: GO:0005047 signal recognition particle binding 355.5 4.3e-107 GO:0003924 GTPase activity 355.5 4.3e-107 GO:0003924 GTPase activity 188.3 4.9e-56 GO:0005048 signal sequence binding 188.3 4.9e-56 GO:0003924 GTPase activity 158.5 5.7e-47 GO:0016530 metallochaperone activity 23.0 1.1e-05 GO:0000166 nucleotide binding 23.0 1.1e-05 BP: GO:0009306 protein secretion 355.5 4.3e-107 GO:0009306 protein …	ftsY: signal recognition particle-docking protein FtsY	4.3e-107	14%	Yes	-
MMSYN1_0430	DNA-binding protein, sigma factors	PF04297.12 6 106 UPF0122 2.1e-36 91%		UPF0122 family with helix-turn-helix motif	2.1E-36	91%	Yes but general	-	TIGR02985 9 66 Sig70_bacteroi1: RNA polymerase sigma-70 factor, Bacteroides expansion family 1 4.9e-07 52% TIGR02937 11 62 sigma70-ECF: RNA polymerase sigma factor, sigma-70 family 1.7e-06 47%		RNA polymerase sigma-70 factor	4.9e-07	52%	Yes	-
MMSYN1_0431	Metallophosphoesterase, YmdB-like	PF13277.4 4 252 YmdB 2.2e-95 97%		YmdB family of phosphoesterases	2.2E-95	97%	Yes	-	TIGR00282 1 257 TIGR00282: metallophosphoesterase, MG_246/BB_0505 family 8.1e-84 100%	MF: GO:0042578 phosphoric ester hydrolase activity 279.1 8.1e-84 BP: GO:0008152 metabolic process 279.1 8.1e-84	Methallopshosphoesterase	8.1E-84	100%	Yes but general	-
MMSYN1_0432	metK; S-adenosylmethionine synthase	PF02773.14 236 373 S-AdoMet_synt_C 1.3e-64 36% PF00438.18 8 105 S-AdoMet_synt_N 6.7e-40 25% PF02772.14 117 234 S-AdoMet_synt_M 2.6e-38 30%	MF: GO:0004478 methionine adenosyltransferase activity 216.2 1.3e-64 GO:0004478 methionine adenosyltransferase activity 135.6 6.7e-40 GO:0004478 methionine adenosyltransferase activity 130.8 2.6e-38 BP: GO:0006556 S-adenosylmethionine biosynthetic process 216.2 1.3e-64 GO:0006556 S-adenosylmethionine biosynthetic process 135.6 6.7e-40 GO:0006556 S-adenosylmethionine biosynthetic process 130.8 2.6…	S-adenosylmethionine synthetase, central domain + S-adenosylmethionine synthetase, C-terminal domain + S-adenosylmethionine synthetase, N-terminal domain	2.6e-38 1.3e-64 6.7e-40	30% 36% 25%	Yes	-	TIGR01034 9 382 metK: methionine adenosyltransferase 1.6e-164 97%	MF: GO:0004478 methionine adenosyltransferase activity 545.3 1.6e-164 BP: GO:0006556 S-adenosylmethionine biosynthetic process 545.3 1.6e-164	metK: methionine adenosyltransferase	1.60E-164	97%	Yes	-
MMSYN1_0433	cutC; Copper homeostasis protein CutC	PF03932.12 2 187 CutC 4.3e-41 82%	MF: GO:0005507 copper ion binding 140.5 4.3e-41 BP: GO:0055070 copper ion homeostasis 140.5 4.3e-41	CutC protein	4.3E-41	82%	Yes	-	-		-			-	-
MMSYN1_0434	trmFO; Methylenetetrahydrofolate--tRNA-(uracil-5-)-methyltransferase	GIDA 6.3e-102 4 365 83% PF01134.20	MF: GO:0050660 flavin adenine dinucleotide binding 341.4 6.3e-102 BP: GO:0008033 tRNA processing 341.4 6.3e-102	Glucose inhibited division protein A	6.30E-102	83%	Yes but general	-	gid_trmFO: tRNA:m(5)U-54 methyltransferase 4e-149 4 409 93% TIGR00137 gidA: tRNA uridine 5-carboxymethylaminomethyl modification enzyme GidA 8.4e-19 4 125 28% TIGR00136 GG-red-SF: geranylgeranyl reductase family 5.3e-06 7 128 28% TIGR02032 MnmC_Cterm: tRNA U-34 5-methylaminomethyl-2-thiouridine biosynthesis protein MnmC, C-terminal domain 1.4e-05 5 35 7% TIGR03197 Ubi-OHases: ubiquinone biosynthe…	MF: GO:0016740 transferase activity 495.0 4e-149 GO:0016740 transferase activity 65.3 8.4e-19 GO:0045550 geranylgeranyl reductase activity 24.3 5.3e-06 GO:0016701 oxidoreductase activity, acting on single donors with incorporation of molecular oxygen 21.2 2.5e-05 BP: GO:0006400 tRNA modification 495.0 4e-149 GO:0006400 tRNA modification 65.3 8.4e-19 GO:0015995 chlorophyll biosynthetic process 24.…	gid_trmFO: tRNA:m(5)U-54 methyltransferase	4.00E-149	93%	Yes	-
MMSYN1_0435	manA; mannose-6-phosphate isomerase	PF01238.19 3 202 PMI_typeI 3.9e-25 65%	MF: GO:0004476 mannose-6-phosphate isomerase activity 88.7 3.9e-25 GO:0008270 zinc ion binding 88.7 3.9e-25 BP: GO:0005975 carbohydrate metabolic process 88.7 3.9e-25	Phosphomannose isomerase type I	3.90E-25	65%	Yes	-	TIGR00218 106 303 manA: mannose-6-phosphate isomerase, class I 2.7e-42 64%	MF: GO:0004476 mannose-6-phosphate isomerase activity 143.2 2.7e-42 BP: GO:0005975 carbohydrate metabolic process 143.2 2.7e-42	manA: mannose-6-phosphate isomerase, class I	2.7e-42	64%	Yes	-
MMSYN1_0437	yhaM; 3'-5' exoribonuclease	PF01966.20 168 292 HD 4.3e-09 38%		HD domain	4.30E-09	38%	Yes but general	-	TIGR03760 115 205 ICE_TraI_Pfluor: integrating conjugative element relaxase, PFGI-1 class 4.5e-05 28% TIGR00277 164 209 HDIG: HDIG domain 7.4e-05 14%		Integrating conjugative element relaxase PFGI-1 class	4.5e-05	28%	Yes but general	-
MMSYN1_0438	Histidine triad HIT hydrolaselike protein	PF01230.21 11 106 HIT 1.5e-21 73%		HIT protein	1.5E-21	73%	Yes	-	-		-			-	-
MMSYN1_0439	Lipoprotein, putative	-		-			-	-	-		-			-	-
MMSYN1_0440	Lipoprotein, putative	-		-			-	-	-		-			-	-
MMSYN1_0441	sufS; Cysteine desulferase	Aminotran_5 2.6e-114 22 397 91% PF00266.17		Aminotransferase class-V	2.6e-114	91%	Yes but general	-	sufS: cysteine desulfurase, SufS family 4.2e-119 6 408 98% TIGR01979 FeS_syn_CsdA: cysteine desulfurase, catalytic subunit CsdA 4.2e-94 6 405 97% TIGR03392 am_tr_V_EF2568: cysteine desulfurase family protein 1.9e-69 22 403 93% TIGR01977 am_tr_V_VC1184: cysteine desulfurase family protein 1.2e-57 5 401 96% TIGR01976 FeS_nifS: cysteine desulfurase NifS 7.6e-46 22 402 92% TIGR03402 DNA_S_dndA: cyste…	MF: GO:0031071 cysteine desulfurase activity 395.9 4.2e-119 GO:0031071 cysteine desulfurase activity 313.9 4.2e-94 GO:0031071 cysteine desulfurase activity 232.4 1.9e-69 GO:0031071 cysteine desulfurase activity 138.2 8.4e-41 GO:0016829 lyase activity 41.2 2.1e-11 GO:0004838 L-tyrosine 20.8 3.4e-05 GO:0004121 cystathionine beta-lyase activity 18.2 0.00018 GO:0004400 histidinol-phosphate transamina…	sufS: cysteine desulfurase, SufS family	4.2e-119	98%	Yes	-
MMSYN1_0442	Nitrogen fixation related family protein	NifU_N 2.1e-11 12 99 61% PF01592.14	MF: GO:0005506 iron ion binding 43.9 2.1e-11 GO:0051536 iron-sulfur cluster binding 43.9 2.1e-11 BP: GO:0016226 iron-sulfur cluster assembly 43.9 2.1e-11	NifU-like N terminal domain	2.1e-11	61%	Yes	-	SUF_scaf_2: SUF system FeS assembly protein, NifU family 6.4e-22 7 140 92% TIGR01994 NifU_clost: FeS cluster assembly scaffold protein NifU 3.3e-09 13 95 57% TIGR03419 NifU_proper: Fe-S cluster assembly protein NifU 1.2e-05 14 98 59% TIGR02000 iscU: FeS cluster assembly scaffold IscU 4e-05 12 98 60% TIGR01999	MF: GO:0005198 structural molecule activity 76.0 6.4e-22 GO:0005198 structural molecule activity 35.2 3.3e-09 GO:0005198 structural molecule activity 22.8 1.2e-05 GO:0005198 structural molecule activity 21.7 4e-05 BP: GO:0016226 iron-sulfur cluster assembly 76.0 6.4e-22 GO:0016226 iron-sulfur cluster assembly 35.2 3.3e-09 GO:0016226 iron-sulfur cluster assembly 22.8 1.2e-05 GO:0009399 nitrogen fi…	SUF system FeS assembly protein, NifU family	6.4e-22	92%	Yes	-
MMSYN1_0443	5-formyltetrahydrofolate cyclo-ligase	PF01812.18 3 179 5-FTHF_cyc-lig 1.6e-34 95%		5-formyltetrahydrofolate cyclo-ligase family	1.60E-34	95%	Yes	-	TIGR02727 3 179 MTHFS_bact: 5-formyltetrahydrofolate cyclo-ligase 1.7e-46 95%	MF: GO:0030272 5-formyltetrahydrofolate cyclo-ligase activity 156.4 1.7e-46 BP: GO:0006730 one-carbon metabolic process 156.4 1.7e-46	MTHFS_bact: 5-formyltetrahydrofolate cyclo-ligase	1.70E-46	95%	Yes	-
MMSYN1_0444	pepO; Neutral endopeptidase pepO	PF01431.19 438 628 Peptidase_M13 7.5e-62 30% PF05649.11 7 385 Peptidase_M13_N 1.4e-51 60%	MF: GO:0004222 metalloendopeptidase activity 208.4 7.5e-62 BP: GO:0006508 proteolysis 208.4 7.5e-62 GO:0006508 proteolysis 176.3 1.4e-51	Peptidase M13	7.5e-62 1.4e-51	30% 60%	Yes but general	-	-		-			-	-
MMSYN1_0445	pgi; Glucose-6-phosphate isomerase	PF00342.17 66 414 PGI 1.3e-20 82%	MF: GO:0004347 glucose-6-phosphate isomerase activity 73.4 1.3e-20 BP: GO:0006096 glycolytic process 73.4 1.3e-20 GO:0006094 gluconeogenesis 73.4 1.3e-20	Phosphoglucose isomerase	1.30E-20	82%	Yes	-	TIGR02128 51 199 G6PI_arch: bifunctional phosphoglucose/phosphomannose isomerase 2.7e-07 35%		G6PI_arch: bifunctional phosphoglucose/phosphomannose isomerase + G6PI_arch: bifunctional phosphoglucose/phosphomannose isomerase	2.7e-07 2.7e-07	35% 9%	Yes	-
MMSYN1_0447	dUTP diphosphatase	PF08761.9 7 167 dUTPase_2 2.6e-48 96%		dUTP diphosphatase	2.60E-48	96%	Yes	-	-		-			-	-
MMSYN1_0448	spoU/trmH rRNA methyltransferase	PF00588.17 108 249 SpoU_methylase 7e-34 56% PF08032.10 31 98 SpoU_sub_bind 3.8e-05 27%	MF: GO:0008173 RNA methyltransferase activity 116.9 7e-34 GO:0003723 RNA binding 116.9 7e-34 GO:0008168 methyltransferase activity 23.7 3.8e-05 BP: GO:0006396 RNA processing 116.9 7e-34	SpoU rRNA Methylase family + RNA 2'-O ribose methyltransferase substrate binding	7E-34 3.8e-05	56% 27%	Yes	-	TIGR00186 42 254 rRNA_methyl_3: RNA methyltransferase, TrmH family, group 3 2.4e-31 84% TIGR00185 114 251 tRNA_yibK_trmL: tRNA (cytidine(34)-2'-O)-methyltransferase 2.7e-10 54% TIGR00050 113 254 rRNA_methyl_1: RNA methyltransferase, TrmH family, group 1 3.4e-08 56%	MF: GO:0008173 RNA methyltransferase activity 107.0 2.4e-31 GO:0008175 tRNA methyltransferase activity 38.3 2.7e-10 GO:0008173 RNA methyltransferase activity 31.6 3.4e-08 BP: GO:0009451 RNA modification 107.0 2.4e-31 GO:0006400 tRNA modification 38.3 2.7e-10 GO:0009451 RNA modification 31.6 3.4e-08	tRNA (cytidine(34)-2'-O)-methyltransferase, RNA methyltransferase, TrmH family (second half of the protein)	2.4e-31	84%	Yes	-
MMSYN1_0451	NADP-dependent glyceraldehyde-3-phosphate dehydrogenase	PF00171.20 17 465 Aldedh 7.2e-137 95%	MF: GO:0016491 oxidoreductase activity 456.5 7.2e-137 BP: GO:0055114 oxidation-reduction process 456.5 7.2e-137 GO:0008152 metabolic process 456.5 7.2e-137	Aldehyde dehydrogenase family	7.20E-137	95%	Yes but general	-	TIGR03250 8 454 PhnAcAld_DH: putative phosphonoacetaldehyde dehydrogenase 3.4e-99 95% TIGR01780 22 453 SSADH: succinate-semialdehyde dehydrogenase 2.7e-92 92% TIGR01804 15 453 BADH: betaine-aldehyde dehydrogenase 3.3e-90 93% TIGR02299 6 467 HpaE: 5-carboxymethyl-2-hydroxymuconate semialdehyde dehydrogenase 1.9e-88 98% TIGR01237 4 450 D1pyr5carbox2: putative delta-1-pyrroline-5-carboxylate dehydro…	MF: GO:0004777 succinate-semialdehyde dehydrogenase (NAD+) activity 308.0 2.7e-92 GO:0009013 succinate-semialdehyde dehydrogenase [NAD(P)+] activity 308.0 2.7e-92 GO:0016620 oxidoreductase activity, acting on the aldehyde or oxo group of donors, NAD or NADP as acceptor 308.0 2.7e-92 GO:0008802 betaine-aldehyde dehydrogenase activity 300.7 3.3e-90 GO:0003842 1-pyrroline-5-carboxylate dehydrogenase…	Phosphonoacetaldehyde dehydrogenase	3.4e-99	95%	Yes but general	-
MMSYN1_0452	parE; DNA topoisomerase IV, subunit B	PF00204.23 221 390 DNA_gyraseB 1.5e-52 26% PF00986.19 563 624 DNA_gyraseB_C 4.1e-28 10% PF02518.24 32 174 HATPase_c 5e-21 22% PF01751.20 421 530 Toprim 3.9e-16 17%	MF: GO:0003918 DNA topoisomerase type II (ATP-hydrolyzing) activity 177.5 1.5e-52 GO:0005524 ATP binding 177.5 1.5e-52 GO:0003677 DNA binding 177.5 1.5e-52 GO:0003918 DNA topoisomerase type II (ATP-hydrolyzing) activity 97.2 4.1e-28 GO:0005524 ATP binding 97.2 4.1e-28 GO:0003677 DNA binding 97.2 4.1e-28 BP: GO:0006265 DNA topological change 177.5 1.5e-52 GO:0006265 DNA topological change 97.2 4.1…	Histidine kinase-, DNA gyrase B-, and HSP90-like ATPase + DNA_gyraseB + Toprim + DNA_gyraseB_C	5E-21 1.5e-52 3.9e-16 4.1e-28	22% 26% 17% 10%	Yes but general	-	TIGR01058 5 634 parE_Gpos: DNA topoisomerase IV, B subunit 2.1e-273 98% TIGR01059 7 628 gyrB: DNA gyrase, B subunit 4.4e-239 97% TIGR01055 6 626 parE_Gneg: DNA topoisomerase IV, B subunit 6.2e-167 97% TIGR00585 39 80 mutl: DNA mismatch repair protein MutL 4e-05 7%	MF: GO:0003918 DNA topoisomerase type II (ATP-hydrolyzing) activity 906.3 2.1e-273 GO:0003918 DNA topoisomerase type II (ATP-hydrolyzing) activity 793.2 4.4e-239 GO:0003918 DNA topoisomerase type II (ATP-hydrolyzing) activity 554.7 6.2e-167 GO:0016887 ATPase activity 21.4 4e-05 BP: GO:0006265 DNA topological change 906.3 2.1e-273 GO:0006260 DNA replication 906.3 2.1e-273 GO:0006265 DNA topologica…	parE_Gpos: DNA topoisomerase IV, B subunit	2.1e-273	98%	Yes	-
MMSYN1_0453	parC; DNA topoisomerase 4 subunit A	PF00521.18 31 457 DNA_topoisoIV 5.6e-151 48% PF03989.11 654 695 DNA_gyraseA_C 1.4e-08 5%	MF: GO:0003918 DNA topoisomerase type II (ATP-hydrolyzing) activity 503.1 5.6e-151 GO:0005524 ATP binding 503.1 5.6e-151 GO:0003677 DNA binding 503.1 5.6e-151 GO:0003916 DNA topoisomerase activity 33.9 1.4e-08 GO:0005524 ATP binding 33.9 1.4e-08 GO:0003677 DNA binding 33.9 1.4e-08 GO:0003916 DNA topoisomerase activity 23.1 3.4e-05 GO:0005524 ATP binding 23.1 3.4e-05 GO:0003677 DNA binding 23.1 3.…	DNA_gyraseA_C + DNA_gyraseA_C + DNA_gyraseA_C + DNA_topoisoIV	3.4e-05 1.4e-08 9.6e-05 5.6e-151	6% 5% 5% 48%	Yes	-	TIGR01061 10 738 parC_Gpos: DNA topoisomerase IV, A subunit 3.9e-268 81% TIGR01063 12 776 gyrA: DNA gyrase, A subunit 4.5e-219 85% TIGR01062 11 710 parC_Gneg: DNA topoisomerase IV, A subunit 7.9e-152 78%	MF: GO:0003918 DNA topoisomerase type II (ATP-hydrolyzing) activity 889.7 3.9e-268 GO:0003916 DNA topoisomerase activity 727.3 4.5e-219 GO:0003918 DNA topoisomerase type II (ATP-hydrolyzing) activity 727.3 4.5e-219 GO:0003918 DNA topoisomerase type II (ATP-hydrolyzing) activity 504.8 7.9e-152 BP: GO:0006265 DNA topological change 889.7 3.9e-268 GO:0006260 DNA replication 889.7 3.9e-268 GO:0006265…	parC_Gpos: DNA topoisomerase IV, A subunit	3.9e-268	81%	Yes	-
MMSYN1_0475	ldh; L-lactate dehydrogenase	PF00056.21 7 146 Ldh_1_N 6.5e-41 44% PF02866.16 149 315 Ldh_1_C 1.4e-29 53%	MF: GO:0016491 oxidoreductase activity 139.6 6.5e-41 GO:0016616 oxidoreductase activity, acting on the CH-OH group of donors, NAD or NADP as acceptor 103.1 1.4e-29 BP: GO:0055114 oxidation-reduction process 139.6 6.5e-41 GO:0055114 oxidation-reduction process 103.1 1.4e-29	lactate/malate dehydrogenase, NAD binding domain + lactate/malate dehydrogenase, alpha/beta C-terminal domain	6.5e-41 1.4e-29	44% 53%	Yes	-	TIGR01771 10 307 L-LDH-NAD: L-lactate dehydrogenase 5e-119 94% TIGR01763 6 311 MalateDH_bact: malate dehydrogenase, NAD-dependent 3.2e-62 96% TIGR01772 8 312 MDH_euk_gproteo: malate dehydrogenase, NAD-dependent 6.1e-21 96% TIGR01759 28 308 MalateDH-SF1: malate dehydrogenase 1.6e-15 88% TIGR01756 44 194 LDH_protist: lactate dehydrogenase 8.5e-10 47% TIGR01758 26 193 MDH_euk_cyt: malate dehydrogena…	MF: GO:0004459 L-lactate dehydrogenase activity 395.0 5e-119 CC: GO:0005737 cytoplasm 395.0 5e-119	L-lactate dehydrogenase	5.00E-119	94%	Yes	-
MMSYN1_0478	Transmembrane protein, likely a cation transporter from Major Facilitator Superfamily	-		-			-	-	-		-			-	-
MMSYN1_0479	Membrane metallopeptidase	-		-			-	-	-		-			-	-
MMSYN1_0481	Lipoprotein, putative	-		-			-	-	TIGR04547 60 137 Mollicu_LP: MOLPALP family lipoprotein 3.7e-06 54% TIGR04527 11 132 mycoplas_twoTM: two transmembrane protein 9.6e-06 84%	MF: GO:0003674 molecular_function 23.5 3.7e-06 BP: GO:0008150 biological_process 23.5 3.7e-06	Mollicu_LP: MOLPALP family lipoprotein	3.7e-06	54%	Yes	-
MMSYN1_0482	rpsU; 30S ribosomal protein S21	PF01165.18 4 52 Ribosomal_S21 3.2e-09 91%	MF: GO:0003735 structural constituent of ribosome 36.2 3.2e-09 BP: GO:0006412 translation 36.2 3.2e-09 CC: GO:0005840 ribosome 36.2 3.2e-09	Ribosomal_S21	3.2e-09	91%	Yes	-	TIGR00030 3 53 S21p: ribosomal protein bS21 2.6e-10 94%	MF: GO:0003735 structural constituent of ribosome 38.0 2.6e-10 BP: GO:0006412 translation 38.0 2.6e-10 CC: GO:0000314 organellar small ribosomal subunit 38.0 2.6e-10 GO:0022627 cytosolic small ribosomal subunit 38.0 2.6e-10	S21p: ribosomal protein bS21	2.6e-10	94%	Yes	-
MMSYN1_0493	pepV; Dipeptidase pepV	PF01546.26 83 444 Peptidase_M20 1.7e-28 81%	MF: GO:0016787 hydrolase activity 99.6 1.7e-28 BP: GO:0008152 metabolic process 99.6 1.7e-28	Peptidase M20	1.7E-28	81%	Yes but general	-	TIGR01887 14 444 dipeptidaselike: putative dipeptidase 4.8e-109 96% TIGR01886 3 448 dipeptidase: dipeptidase PepV 4.1e-67 99% TIGR01910 245 439 DapE-ArgE: peptidase, ArgE/DapE family 1e-34 43% TIGR01246 287 445 dapE_proteo: succinyl-diaminopimelate desuccinylase 2.4e-24 35% TIGR01892 245 440 AcOrn-deacetyl: acetylornithine deacetylase (ArgE) 9.3e-15 44% TIGR03526 55 155 selenium_YgeY: putative se…	MF: GO:0008237 metallopeptidase activity 225.0 4.1e-67 GO:0004222 metalloendopeptidase activity 118.3 1e-34 GO:0009014 succinyl-diaminopimelate desuccinylase activity 84.0 2.4e-24 GO:0008777 acetylornithine deacetylase activity 52.5 9.3e-15 GO:0008769 obsolete X-His dipeptidase activity 30.1 4.8e-08 GO:0009014 succinyl-diaminopimelate desuccinylase activity 26.5 6.7e-07 BP: GO:0006508 proteolysis…	Dipeptidase pepV	4.1e-67	99%	Yes	-
MMSYN1_0494	Putative N-acetylmannosamine-6-phosphate 2-epimerase	PF04131.12 30 225 NanE 2.2e-67 87%	MF: GO:0047465 N-acylglucosamine-6-phosphate 2-epimerase activity 225.9 2.2e-67 BP: GO:0006051 N-acetylmannosamine metabolic process 225.9 2.2e-67	Putative N-acetylmannosamine-6-phosphate epimerase (almost the entire protein)	2.2e-67	87%	Yes	-	TIGR00262 47 64 trpA: tryptophan synthase, alpha subunit 5.5e-07 8% TIGR03572 49 64 WbuZ: glycosyl amidation-associated protein WbuZ 1.6e-06 7% TIGR00343 41 67 TIGR00343: pyridoxal 5'-phosphate synthase, synthase subunit Pdx1 7.3e-06 12% TIGR00737 47 65 nifR3_yhdG: putative TIM-barrel protein, nifR3 family 7.3e-06 8% TIGR00007 38 63 TIGR00007: 1-(5-phosphoribosyl)-5-[(5-phosphoribosylamino)methyl…	MF: GO:0004834 tryptophan synthase activity 26.7 5.5e-07 GO:0003949 1-(5-phosphoribosyl)-5-[(5-phosphoribosylamino)methylideneamino]imidazole-4-carboxamide isomerase activity 21.7 3e-05 GO:0004789 thiamine-phosphate diphosphorylase activity 17.2 0.00054 GO:0003920 GMP reductase activity 16.7 0.00096 BP: GO:0000162 tryptophan biosynthetic process 26.7 5.5e-07 GO:0008615 pyridoxine biosynthetic pro…	pyridoxal 5'-phosphate synthase, synthase subunit Pdx1	7.3e-06	12%	No	-
MMSYN1_0495	ROK family glucokinase	PF00480.18 7 284 ROK 4.9e-34 96%		ROK family protein	4.9E-34	96%	Yes but general	-	TIGR00744 9 164 ROK_glcA_fam: ROK family protein (putative glucokinase) 3.6e-29 54%		ROK family protein, putative glucokinase	3.6e-29 3.6e-29	34% 54%	Yes	-
MMSYN1_0499	rpmA; 50S ribosomal protein L27	PF01016.17 11 90 Ribosomal_L27 5.3e-35 86%	MF: GO:0003735 structural constituent of ribosome 119.2 5.3e-35 BP: GO:0006412 translation 119.2 5.3e-35 CC: GO:0005840 ribosome 119.2 5.3e-35 GO:0005622 intracellular 119.2 5.3e-35	Ribosomal_L27	5.3e-35	86%	Yes	-	TIGR00062 10 90 L27: ribosomal protein bL27 2.7e-39 87%	MF: GO:0003735 structural constituent of ribosome 131.0 2.7e-39 BP: GO:0006412 translation 131.0 2.7e-39 CC: GO:0000315 organellar large ribosomal subunit 131.0 2.7e-39 GO:0022625 cytosolic large ribosomal subunit 131.0 2.7e-39	L27: ribosomal protein bL27	2.7e-39	87%	Yes	-
MMSYN1_0500	Cysteine protease Prp superfamily	PF04327.10 1 80 Peptidase_Prp 9.3e-20 92%		Peptidase Prp	9.3E-20	92%	Yes	-	-		-			-	-
MMSYN1_0501	rplU; 50S ribosomal protein L21	PF00829.19 1 97 Ribosomal_L21p 2.9e-33 97%	CC: GO:0005840 ribosome 114.0 2.9e-33	Ribosomal_L21p	2.9e-33	97%	Yes	-	TIGR00061 2 98 L21: ribosomal protein bL21 9.6e-33 97%	MF: GO:0003735 structural constituent of ribosome 110.6 9.6e-33 BP: GO:0006412 translation 110.6 9.6e-33 CC: GO:0022625 cytosolic large ribosomal subunit 110.6 9.6e-33 GO:0000311 plastid large ribosomal subunit 110.6 9.6e-33	L21: ribosomal protein bL21	9.6e-33	97%	Yes	-
MMSYN1_0503	Hypothetical protein	-		-			-	-	-		-			-	-
MMSYN1_0504	rsmI; 16S rRNA (cytidine(1402)-2'-O)-methyltransferase	PF00590.18 13 217 TP_methylase 6.4e-20 69%	MF: GO:0008168 methyltransferase activity 71.9 6.4e-20 BP: GO:0008152 metabolic process 71.9 6.4e-20	Tetrapyrrole (Corrin/Porphyrin) Methylases	6.40E-20	69%	Yes but general	-	TIGR00096 14 289 TIGR00096: 16S rRNA (cytidine(1402)-2'-O)-methyltransferase 9.8e-68 94% TIGR01465 14 253 cobM_cbiF: precorrin-4 C11-methyltransferase 5e-06 81% TIGR01466 15 221 cobJ_cbiH: precorrin-3B C17-methyltransferase 1.1e-05 70%	MF: GO:0008757 S-adenosylmethionine-dependent methyltransferase activity 226.5 9.8e-68 GO:0008649 rRNA methyltransferase activity 226.5 9.8e-68 GO:0046026 precorrin-4 C11-methyltransferase activity 23.9 5e-06 GO:0030789 precorrin-3B C17-methyltransferase activity 23.1 1.1e-05 BP: GO:0000451 rRNA 2'-O-methylation 226.5 9.8e-68 GO:0009236 cobalamin biosynthetic process 23.9 5e-06 GO:0009236 cobalam…	16S rRNA (cytidine(1402)-2'-O)-methyltransferase	9.8e-68	94%	Yes	-
MMSYN1_0505	Lipoprotein, putative	-		-			-	-	-		-			-	-
MMSYN1_0511	Hypothetical protein	-		-			-	-	-		-			-	-
MMSYN1_0512	plsC; 1-acyl-sn-glycerol-3-phosphate acyltransferase	PF01553.19 85 214 Acyltransferase 1.1e-23 42%	MF: GO:0016746 transferase activity, transferring acyl groups 83.2 1.1e-23 BP: GO:0008152 metabolic process 83.2 1.1e-23	Acyltransferase	1.10E-23	42%	Yes but general	-	TIGR00530 83 214 AGP_acyltrn: 1-acylglycerol-3-phosphate O-acyltransferases 2e-29 42%		AGP_acyltrn: 1-acylglycerol-3-phosphate O-acyltransferases + AGP_acyltrn: 1-acylglycerol-3-phosphate O-acyltransferases	2e-29 2e-29	7% 42%	Yes	-
MMSYN1_0513	acpS; Holo-[acyl-carrier-protein] synthase	PF01648.18 5 101 ACPS 1.4e-13 88%	MF: GO:0008897 holo-[acyl-carrier-protein] synthase activity 50.8 1.4e-13 GO:0000287 magnesium ion binding 50.8 1.4e-13	4'-phosphopantetheinyl transferase superfamily	1.40E-13	88%	Yes	-	TIGR00556 2 100 pantethn_trn: phosphopantetheine--protein transferase domain 7e-19 90% TIGR00516 1 104 acpS: holo-[acyl-carrier-protein] synthase 1.6e-15 95%	MF: GO:0008897 holo-[acyl-carrier-protein] synthase activity 55.5 1.6e-15 BP: GO:0008610 lipid biosynthetic process 55.5 1.6e-15	pantethn_trn: phosphopantetheine--protein transferase domain	7e-19	90%	Yes	-
MMSYN1_0515	Cytidine/deoxycytidylate deaminase	PF00383.21 9 122 dCMP_cyt_deam_1 1.8e-26 71%	MF: GO:0008270 zinc ion binding 91.8 1.8e-26	Cytidine and deoxycytidylate deaminase zinc-binding region	1.8e-26	71%	Yes	-	TIGR02571 8 147 ComEB: ComE operon protein 2 9.6e-22 88% TIGR00326 25 49 eubact_ribD: riboflavin biosynthesis protein RibD 9.1e-11 16%	MF: GO:0008703 5-amino-6-(5-phosphoribosylamino)uracil reductase activity 39.5 9.1e-11 GO:0008835 diaminohydroxyphosphoribosylaminopyrimidine deaminase activity 39.5 9.1e-11 BP: GO:0009231 riboflavin biosynthetic process 39.5 9.1e-11	ComEB: ComE operon protein 2	9.6e-22	88%	Yes	-
MMSYN1_0516	Transmembrane protein, likely cation transporter or protease	-		-			-	-	-		-			-	-
MMSYN1_0517	pseudouridine synthase Rlu family protein	PF00849.20 91 245 PseudoU_synth_2 3.6e-34 50% PF01479.23 14 62 S4 9e-08 16%	MF: GO:0003723 RNA binding 118.1 3.6e-34 GO:0009982 pseudouridine synthase activity 118.1 3.6e-34 GO:0003723 RNA binding 31.6 9e-08 BP: GO:0001522 pseudouridine synthesis 118.1 3.6e-34 GO:0009451 RNA modification 118.1 3.6e-34	RNA pseudouridylate synthase (family of proteins that carry out conversion from uracil bases to pseudouridine; includes rluD, rluA) - big part of the protein + S4 protein domain - RNA binding protein domain found in ribosomal protein S4.	3.6e-34 9e-08	50% 16%	Yes	-	TIGR00005 13 305 rluA_subfam: pseudouridine synthase, RluA family 4.8e-86 95% TIGR01621 83 292 RluA-like: pseudouridine synthase Rlu family protein, TIGR01621 1e-36 68% TIGR00093 137 252 TIGR00093: pseudouridine synthase 8.2e-07 37%	MF: GO:0009982 pseudouridine synthase activity 286.7 4.8e-86 GO:0004730 pseudouridylate synthase activity 124.1 1e-36 GO:0009982 pseudouridine synthase activity 26.9 8.2e-07 BP: GO:0001522 pseudouridine synthesis 286.7 4.8e-86 GO:0009451 RNA modification 286.7 4.8e-86 GO:0001522 pseudouridine synthesis 124.1 1e-36 GO:0001522 pseudouridine synthesis 26.9 8.2e-07	pseudouridine synthase RluA family protein (multiple confident matches covering almost the entire protein)	4.8e-86	95%	Yes	-
MMSYN1_0518	lspA; Lipoprotein signal peptidase	PF01252.16 32 176 Peptidase_A8 2.8e-19 72%	MF: GO:0004190 aspartic-type endopeptidase activity 69.7 2.8e-19 BP: GO:0006508 proteolysis 69.7 2.8e-19 CC: GO:0016020 membrane 69.7 2.8e-19	Signal peptidase (SPase) II	2.8e-19	72%	Yes but general	-	TIGR00077 24 177 lspA: signal peptidase II 7.1e-19 76%	MF: GO:0009005 obsolete signal peptidase II activity 66.2 7.1e-19 BP: GO:0006508 proteolysis 66.2 7.1e-19 GO:0009306 protein secretion 66.2 7.1e-19 CC: GO:0005887 integral component of plasma membrane 66.2 7.1e-19	lspA: signal peptidase II	7.1e-19	76%	Yes	-
MMSYN1_0519	ileS; Isoleucine--tRNA ligase	PF00133.20 31 633 tRNA-synt_1 1.1e-183 66% PF08264.11 682 826 Anticodon_1 1.2e-18 16%	MF: GO:0004812 aminoacyl-tRNA ligase activity 611.7 1.1e-183 GO:0005524 ATP binding 611.7 1.1e-183 GO:0000166 nucleotide binding 611.7 1.1e-183 GO:0000166 nucleotide binding 67.4 1.2e-18 BP: GO:0006418 tRNA aminoacylation for protein translation 611.7 1.1e-183 GO:0006418 tRNA aminoacylation for protein translation 67.4 1.2e-18	tRNA synthetases class I (I, L, M and V) + Anticodon-binding domain of tRNA	1.1e-183 1.2e-18	66% 16%	Yes but general	-	TIGR00392 16 830 ileS: isoleucine--tRNA ligase 6.4e-268 89% TIGR00422 21 245 valS: valine--tRNA ligase 5.8e-115 25% TIGR00396 22 201 leuS_bact: leucine--tRNA ligase 5.7e-40 20% TIGR00398 59 208 metG: methionine--tRNA ligase 7.4e-32 16% TIGR00395 26 338 leuS_arch: leucine--tRNA ligase 3.6e-28 34% TIGR00435 50 94 cysS: cysteine--tRNA ligase 8.2e-06 5%	MF: GO:0004822 isoleucine-tRNA ligase activity 889.4 6.4e-268 GO:0004832 valine-tRNA ligase activity 383.1 5.8e-115 GO:0004823 leucine-tRNA ligase activity 135.1 5.7e-40 GO:0004825 methionine-tRNA ligase activity 108.7 7.4e-32 GO:0004823 leucine-tRNA ligase activity 96.0 3.6e-28 GO:0004817 cysteine-tRNA ligase activity 23.1 8.2e-06 BP: GO:0006428 isoleucyl-tRNA aminoacylation 889.4 6.4e-268 GO:00…	ileS: isoleucine--tRNA ligase	6.4e-268	89%	Yes	-
MMSYN1_0523	bacterial cell division; FtsA (ATP-bound form)	-		-			-	-	-		-			-	-
MMSYN1_0524	rsmH; 16S rRNA (cytosine(1402)-N(4))-methyltransferase	PF01795.17 3 307 Methyltransf_5 3.1e-112 99%	MF: GO:0008168 methyltransferase activity 375.0 3.1e-112	MraW methylase family	3.1e-112	99%	Yes	-	TIGR00006 2 308 TIGR00006: 16S rRNA (cytosine(1402)-N(4))-methyltransferase 6.3e-108 100%	MF: GO:0016434 rRNA (cytosine) methyltransferase activity 358.8 6.3e-108 BP: GO:0000154 rRNA modification 358.8 6.3e-108	16S rRNA (cytosine(1402)-N(4))-methyltransferase (very confident, the entire protein)	6.3e-108	100%	Yes	-
MMSYN1_0525	mraZ; Transcriptional regulator MraZ	PF02381.16 74 129 MraZ 8.3e-13 42%		MraZ protein, putative antitoxin-like + MraZ protein, putative antitoxin-like	1.5e-12 8.3e-13	53% 42%	Yes	-	TIGR00242 1 125 TIGR00242: division/cell wall cluster transcriptional repressor MraZ 9.5e-30 94%	MF: GO:0043565 sequence-specific DNA binding 101.4 9.5e-30 BP: GO:0051302 regulation of cell division 101.4 9.5e-30	division/cell wall cluster transcriptional repressor MraZ	9.5e-30	94%	Yes	-
MMSYN1_0526	rpmF; 50S ribosomal protein L32	PF01783.21 2 54 Ribosomal_L32p 2.5e-25 90%	MF: GO:0003735 structural constituent of ribosome 88.4 2.5e-25 BP: GO:0006412 translation 88.4 2.5e-25 CC: GO:0015934 large ribosomal subunit 88.4 2.5e-25	Ribosomal_L32p	2.5e-25	90%	Yes	-	TIGR01031 2 54 rpmF_bact: ribosomal protein bL32 6.6e-25 90%	MF: GO:0003735 structural constituent of ribosome 85.1 6.6e-25 BP: GO:0006412 translation 85.1 6.6e-25 CC: GO:0000315 organellar large ribosomal subunit 85.1 6.6e-25 GO:0022625 cytosolic large ribosomal subunit 85.1 6.6e-25	rpmF_bact: ribosomal protein bL32	6.6e-25	90%	Yes	-
MMSYN1_0528	pheT_2; Phenylalanine--tRNA ligase beta subunit	PF03484.13 408 472 B5 7.2e-14 8% PF03147.12 702 794 FDX-ACB 1e-13 12% PF01588.18 47 127 tRNA_bind 3.2e-11 10% PF03483.15 297 385 B3_4 2.8e-05 11%	MF: GO:0000287 magnesium ion binding 51.7 7.2e-14 GO:0003723 RNA binding 51.7 7.2e-14 GO:0005524 ATP binding 51.7 7.2e-14 GO:0000049 tRNA binding 43.1 3.2e-11 GO:0004826 phenylalanine-tRNA ligase activity 23.7 2.8e-05 GO:0003723 RNA binding 23.7 2.8e-05 BP: GO:0006432 phenylalanyl-tRNA aminoacylation 51.7 7.2e-14	Putative tRNA binding domain + B3_4 + tRNA synthetase B5 domain + Ferredoxin-fold anticodon binding domain	3.2e-11 2.8e-05 7.2e-14 1e-13	10% 11% 8% 12%	Yes but general	-	TIGR00472 1 794 pheT_bact: phenylalanine--tRNA ligase, beta subunit 1.2e-159 100% TIGR00471 152 227 pheT_arch: phenylalanine--tRNA ligase, beta subunit 9.7e-16 10%	MF: GO:0004826 phenylalanine-tRNA ligase activity 531.0 1.2e-159 GO:0004826 phenylalanine-tRNA ligase activity 55.3 9.7e-16 BP: GO:0006432 phenylalanyl-tRNA aminoacylation 531.0 1.2e-159 GO:0006432 phenylalanyl-tRNA aminoacylation 55.3 9.7e-16 CC: GO:0009328 phenylalanine-tRNA ligase complex 531.0 1.2e-159 GO:0009328 phenylalanine-tRNA ligase complex 55.3 9.7e-16	pheT_bact: phenylalanine--tRNA ligase, beta subunit	1.2e-159	100%	Yes	-
MMSYN1_0529	pheS; Phenylalanine--tRNA ligase alpha subunit	PF01409.18 92 345 tRNA-synt_2d 1.8e-91 73% PF02912.16 20 86 Phe_tRNA-synt_N 5.2e-16 19%	MF: GO:0004812 aminoacyl-tRNA ligase activity 305.9 1.8e-91 GO:0000049 tRNA binding 305.9 1.8e-91 GO:0005524 ATP binding 305.9 1.8e-91 GO:0004826 phenylalanine-tRNA ligase activity 58.2 5.2e-16 GO:0005524 ATP binding 58.2 5.2e-16 GO:0000166 nucleotide binding 58.2 5.2e-16 BP: GO:0043039 tRNA aminoacylation 305.9 1.8e-91 GO:0006432 phenylalanyl-tRNA aminoacylation 58.2 5.2e-16 CC: GO:0005737 cytop…	Aminoacyl tRNA synthetase class II, N-terminal domain + tRNA synthetases class II core domain (F)	5.2e-16 1.8e-91	19% 73%	Yes but general	-	TIGR00468 39 346 pheS: phenylalanine--tRNA ligase, alpha subunit 5.3e-99 88% TIGR00469 96 222 pheS_mito: phenylalanine--tRNA ligase 1.3e-33 36% TIGR00470 70 129 sepS: O-phosphoserine--tRNA ligase 5.4e-08 17% TIGR00443 58 66 hisZ_biosyn_reg: ATP phosphoribosyltransferase, regulatory subunit 3.3e-05 3% TIGR00471 32 249 pheT_arch: phenylalanine--tRNA ligase, beta subunit 0.00023 62% TIGR00442 9 90 h…	MF: GO:0004826 phenylalanine-tRNA ligase activity 329.5 5.3e-99 GO:0004826 phenylalanine-tRNA ligase activity 114.3 1.3e-33 GO:0043816 phosphoserine-tRNA(Cys) ligase activity 29.7 5.4e-08 GO:0003879 ATP phosphoribosyltransferase activity 21.1 3.3e-05 GO:0030234 enzyme regulator activity 21.1 3.3e-05 GO:0008801 beta-phosphoglucomutase activity 18.4 0.00039 GO:0004826 phenylalanine-tRNA ligase acti…	pheS: phenylalanine--tRNA ligase, alpha subunit	5.3e-99	88%	Yes	-
MMSYN1_0530	Hypothetical protein	-		-			-	-	-		-			-	-
MMSYN1_0531	FtsX-like permease	PF02687.19 563 680 FtsX 8.7e-14 8%	CC: GO:0016020 membrane 51.4 8.7e-14 GO:0016020 membrane 40.0 2.9e-10	FtsX-like protein	8.7e-14 2.9e-10	8% 7%	Yes	-	-		-			-	-
MMSYN1_0535	argS; Arginine--tRNA ligase	PF05746.13 437 554 DALR_1 7.5e-28 21% PF00750.17 96 398 tRNA-synt_1d 9.9e-28 55% PF03485.14 5 85 Arg_tRNA_synt_N 3.8e-09 15%	MF: GO:0004814 arginine-tRNA ligase activity 97.0 7.5e-28 GO:0005524 ATP binding 97.0 7.5e-28 GO:0004814 arginine-tRNA ligase activity 96.9 9.9e-28 GO:0005524 ATP binding 96.9 9.9e-28 GO:0004814 arginine-tRNA ligase activity 36.8 3.8e-09 GO:0005524 ATP binding 36.8 3.8e-09 GO:0000166 nucleotide binding 36.8 3.8e-09 BP: GO:0006420 arginyl-tRNA aminoacylation 97.0 7.5e-28 GO:0006420 arginyl-tRNA am…	Arginyl tRNA synthetase N terminal domain + tRNA synthetases class I (R) + DALR anticodon binding domain	3.8e-09 9.9e-28 7.5e-28	15% 55% 21%	Yes	-	TIGR00456 10 554 argS: arginine--tRNA ligase 1.1e-126 98% TIGR00422 116 155 valS: valine--tRNA ligase 9.8e-12 7% TIGR00398 126 155 metG: methionine--tRNA ligase 3.4e-06 5% TIGR00435 109 254 cysS: cysteine--tRNA ligase 1.6e-05 26% TIGR00392 126 156 ileS: isoleucine--tRNA ligase 2e-05 6%	MF: GO:0004814 arginine-tRNA ligase activity 421.4 1.1e-126 GO:0004832 valine-tRNA ligase activity 41.6 9.8e-12 GO:0004825 methionine-tRNA ligase activity 24.0 3.4e-06 GO:0004817 cysteine-tRNA ligase activity 22.1 1.6e-05 GO:0004822 isoleucine-tRNA ligase activity 20.9 2e-05 BP: GO:0006420 arginyl-tRNA aminoacylation 421.4 1.1e-126 GO:0006438 valyl-tRNA aminoacylation 41.6 9.8e-12 GO:0006431 meth…	argS: arginine--tRNA ligase	1.1e-126	98%	Yes	-
MMSYN1_0536	frr; Ribosome-recycling factor	PF01765.17 23 180 RRF 3.6e-53 87%		Ribosome recycling factor	3.60E-53	87%	Yes	-	TIGR00496 12 182 frr: ribosome recycling factor 5.2e-54 94%	MF: GO:0008135 translation factor activity, RNA binding 180.5 5.2e-54 BP: GO:0006412 translation 180.5 5.2e-54 CC: GO:0005737 cytoplasm 180.5 5.2e-54	frr: ribosome recycling factor	5.20E-54	94%	Yes	-
MMSYN1_0537	pyrH; Uridylate kinase	PF00696.26 6 215 AA_kinase 6.3e-22 89%		Amino acid kinase family	6.3e-22	89%	Yes but general	-	TIGR02075 5 237 pyrH_bact: UMP kinase 2.6e-83 98% TIGR02076 9 237 pyrH_arch: putative uridylate kinase 7.9e-24 97% TIGR01027 6 53 proB: glutamate 5-kinase 2.4e-08 20% TIGR00657 141 191 asp_kinases: aspartate kinase 6.7e-05 22% TIGR00656 142 222 asp_kin_monofn: aspartate kinase, monofunctional class 0.00068 34%	MF: GO:0033862 UMP kinase activity 277.1 2.6e-83 GO:0004349 glutamate 5-kinase activity 31.5 2.4e-08 GO:0004072 aspartate kinase activity 16.7 0.00068 BP: GO:0015949 nucleobase-containing small molecule interconversion 277.1 2.6e-83 GO:0006561 proline biosynthetic process 31.5 2.4e-08 GO:0009089 lysine biosynthetic process via diaminopimelate 16.7 0.00068	pyrH_bact: UMP kinase	2.6e-83	98%	Yes	-
MMSYN1_0539	tsf; Elongation factor Ts	PF00889.17 71 277 EF_TS 9e-61 70%	MF: GO:0003746 translation elongation factor activity 205.0 9e-61 BP: GO:0006414 translational elongation 205.0 9e-61 CC: GO:0005622 intracellular 205.0 9e-61	Elongation factor TS	9.00E-61	70%	Yes	-	TIGR00116 1 295 tsf: translation elongation factor Ts 5.6e-93 100%	MF: GO:0003746 translation elongation factor activity 309.3 5.6e-93 BP: GO:0006414 translational elongation 309.3 5.6e-93	tsf: translation elongation factor Ts	5.60E-93	100%	Yes	-
MMSYN1_0540	rpsB; 30S ribosomal protein S2	PF00318.18 12 225 Ribosomal_S2 3.8e-86 73%	MF: GO:0003735 structural constituent of ribosome 287.6 3.8e-86 BP: GO:0006412 translation 287.6 3.8e-86 CC: GO:0005840 ribosome 287.6 3.8e-86 GO:0005622 intracellular 287.6 3.8e-86	Ribosomal_S2	3.80E-86	73%	Yes	-	TIGR01011 5 227 rpsB_bact: ribosomal protein uS2 9.5e-88 76% TIGR01012 6 105 uS2_euk_arch: ribosomal protein uS2 8e-28 34%	MF: GO:0003735 structural constituent of ribosome 291.2 9.5e-88 GO:0003735 structural constituent of ribosome 95.2 8e-28 BP: GO:0006412 translation 291.2 9.5e-88 GO:0006412 translation 95.2 8e-28 CC: GO:0000314 organellar small ribosomal subunit 291.2 9.5e-88 GO:0022627 cytosolic small ribosomal subunit 291.2 9.5e-88 GO:0022627 cytosolic small ribosomal subunit 95.2 8e-28	rpsB_bact: ribosomal protein uS2	9.5e-88	76%	Yes	-
MMSYN1_0541	dnaJ; Chaperone protein DnaJ	PF01556.16 126 344 DnaJ_C 7.8e-30 59% PF00226.29 5 66 DnaJ 1.2e-23 17% PF00684.17 152 216 DnaJ_CXXCXGXG 7.5e-14 17%	MF: GO:0031072 heat shock protein binding 51.7 7.5e-14 GO:0051082 unfolded protein binding 51.7 7.5e-14	DnaJ domain + DnaJ C terminal domain	1.2e-23 7.8e-30	17% 59%	Yes	-	TIGR02349 5 361 DnaJ_bact: chaperone protein DnaJ 3.6e-124 96% TIGR03835 3 110 termin_org_DnaJ: terminal organelle assembly protein TopJ 2.6e-33 29% TIGR00714 18 65 hscB: Fe-S protein assembly co-chaperone HscB 0.00076 13%	MF: GO:0005515 protein binding 412.7 3.6e-124 GO:0005515 protein binding 17.6 0.00076 BP: GO:0009408 response to heat 412.7 3.6e-124 GO:0006457 protein folding 412.7 3.6e-124 GO:0006457 protein folding 17.6 0.00076	DnaJ_bact: chaperone protein DnaJ	3.6e-124	96%	Yes	-
MMSYN1_0542	dnaK; Chaperone protein DnaK; protein folding 1.0; cytoplasm 0.99	PF00012.18 78 572 HSP70 2.2e-205 84%		Hsp70 protein + Hsp70 protein	2.8e-23 2.2e-205	12% 84%	Yes	-	TIGR02350 5 574 prok_dnaK: chaperone protein DnaK 1.1e-271 96% TIGR01991 7 78 HscA: Fe-S protein assembly chaperone HscA 1.4e-169 12% TIGR00904 7 327 mreB: cell shape determining protein, MreB/Mrl family 1.2e-19 54% TIGR02529 8 28 EutJ: ethanolamine utilization protein EutJ family protein 1.4e-12 4%	MF: GO:0051082 unfolded protein binding 900.4 1.1e-271 GO:0016887 ATPase activity 900.4 1.1e-271 GO:0005524 ATP binding 900.4 1.1e-271 GO:0005515 protein binding 563.4 1.4e-169 BP: GO:0006950 response to stress 900.4 1.1e-271 GO:0006457 protein folding 900.4 1.1e-271 GO:0006457 protein folding 563.4 1.4e-169 GO:0008360 regulation of cell shape 68.5 1.2e-19	prok_dnaK: chaperone protein DnaK	1.1e-271	96%	Yes	-
MMSYN1_0543	grpE; Protein GrpE	PF01025.17 38 200 GrpE 1.4e-30 82%	MF: GO:0051087 chaperone binding 106.0 1.4e-30 GO:0000774 adenyl-nucleotide exchange factor activity 106.0 1.4e-30 GO:0042803 protein homodimerization activity 106.0 1.4e-30 BP: GO:0006457 protein folding 106.0 1.4e-30	GrpE	1.4e-30	82%	Yes	-	-		-			-	-
MMSYN1_0544	hrcA; Heat-inducible transcription repressor	PF01628.19 105 324 HrcA 1.3e-29 65%	MF: GO:0003677 DNA binding 103.6 1.3e-29 BP: GO:0006355 regulation of transcription, DNA-templated 103.6 1.3e-29	HrcA protein C terminal domain	1.3e-29	65%	Yes	-	TIGR00331 3 338 hrcA: heat-inducible transcription repressor HrcA 4.6e-101 99% TIGR00498 2 61 lexA: repressor LexA 0.00014 18%	MF: GO:0016566 obsolete specific transcriptional repressor activity 336.7 4.6e-101 GO:0008992 obsolete repressor LexA activity 19.5 0.00014 BP: GO:0009408 response to heat 336.7 4.6e-101 GO:0006355 regulation of transcription, DNA-templated 19.5 0.00014 GO:0006282 regulation of DNA repair 19.5 0.00014 CC: GO:0005737 cytoplasm 336.7 4.6e-101	hrcA: heat-inducible transcription repressor HrcA	4.6e-101	99%	Yes	-
MMSYN1_0545	clpB; ATP-dependent Clp protease ATP-binding subunit	PF07724.12 448 610 AAA_2 1.1e-54 23% PF10431.7 616 694 ClpB_D2-small 1.9e-20 11% PF00004.27 55 191 AAA 1.2e-14 19%	MF: GO:0005524 ATP binding 184.9 1.1e-54 GO:0005524 ATP binding 54.8 1.2e-14	ATPase family associated with various cellular activities (AAA) + AAA domain (Cdc48 subfamily) + C-terminal, D2-small domain, of ClpB protein	1.2e-14 1.1e-54	19% 23%	Yes	-	TIGR03346 8 706 chaperone_ClpB: ATP-dependent chaperone protein ClpB 0.0 98% TIGR03345 5 687 VI_ClpV1: type VI secretion ATPase, ClpV1 family 1.7e-229 96% TIGR02639 7 276 ClpA: ATP-dependent Clp protease ATP-binding subunit ClpA 2.6e-222 38% TIGR03922 50 191 T7SS_EccA: type VII secretion AAA-ATPase EccA 4.8e-14 20% TIGR02928 26 75 TIGR02928: orc1/cdc6 family replication initiation protein 8.9e-09…	MF: GO:0042623 ATPase activity, coupled 1078.2 0.0 GO:0042623 ATPase activity, coupled 762.3 1.7e-229 GO:0004176 ATP-dependent peptidase activity 738.0 2.6e-222 GO:0016887 ATPase activity 49.8 4.8e-14 GO:0004252 serine-type endopeptidase activity 30.6 4e-08 GO:0051082 unfolded protein binding 30.6 4e-08 GO:0005524 ATP binding 30.6 4e-08 GO:0004176 ATP-dependent peptidase activity 25.7 9.5e-07 GO:…	ATP-dependent chaperone protein ClpB (the entire protein)	0	98%	Yes	-
MMSYN1_0599	Hypothetical protein	-		-			-	-	-		-			-	-
MMSYN1_0600	rnj; Ribonuclease J	PF00753.25 71 217 Lactamase_B 1.6e-18 24% PF07521.10 415 456 RMMBL 7.1e-08 7%		Metallo-beta-lactamase superfamily + Zn-dependent metallo-hydrolase RNA specificity domain	1.6e-18 7.1e-08	24% 7%	Yes but general	-	TIGR00649 61 605 MG423: beta-CASP ribonuclease, RNase J family 9.3e-177 89% TIGR03675 48 181 arCOG00543: arCOG00543 universal archaeal KH-domain/beta-lactamase-domain protein 4.6e-12 22% TIGR02651 114 206 RNase_Z: ribonuclease Z 1.6e-09 15% TIGR03413 108 151 GSH_gloB: hydroxyacylglutathione hydrolase 2.3e-08 7% TIGR00361 82 187 ComEC_Rec2: DNA internalization-related competence protein ComEC/Rec2…	MF: GO:0008270 zinc ion binding 586.6 9.3e-177 GO:0016891 endoribonuclease activity, producing 5'-phosphomonoesters 35.2 1.6e-09 GO:0004416 hydroxyacylglutathione hydrolase activity 31.7 2.3e-08 GO:0005215 transporter activity 24.9 1.2e-06 BP: GO:0006401 RNA catabolic process 586.6 9.3e-177 GO:0042779 tRNA 3'-trailer cleavage 35.2 1.6e-09 GO:0019243 methylglyoxal catabolic process to D-lactate vi…	MG423: beta-CASP ribonuclease, RNase J family	9.3e-177	89%	Yes	-
MMSYN1_0601	Anion/Cation transmembrane transporter	-		-			-	-	-		-			-	-
MMSYN1_0606	pgk; Phosphoglycerate kinase	PF00162.17 9 393 PGK 3.8e-152 95%	MF: GO:0004618 phosphoglycerate kinase activity 506.5 3.8e-152 BP: GO:0006096 glycolytic process 506.5 3.8e-152	Phosphoglycerate kinase	3.80E-152	95%	Yes	-	-		-			-	-
MMSYN1_0607	gap; Glyceraldehyde-3-phosphate dehydrogenase	PF02800.18 156 318 Gp_dh_C 3.6e-59 48% PF00044.22 4 103 Gp_dh_N 2.7e-35 30%	MF: GO:0016620 oxidoreductase activity, acting on the aldehyde or oxo group of donors, NAD or NADP as acceptor 198.7 3.6e-59 GO:0016620 oxidoreductase activity, acting on the aldehyde or oxo group of donors, NAD or NADP as acceptor 120.6 2.7e-35 BP: GO:0055114 oxidation-reduction process 198.7 3.6e-59 GO:0055114 oxidation-reduction process 120.6 2.7e-35	Glyceraldehyde 3-phosphate dehydrogenase, NAD binding domain + Glyceraldehyde 3-phosphate dehydrogenase, C-terminal domain	2.7e-35 3.6e-59	30% 48%	Yes	-	TIGR01534 4 330 GAPDH-I: glyceraldehyde-3-phosphate dehydrogenase, type I 2.9e-126 97% TIGR01532 4 327 E4PD_g-proteo: erythrose-4-phosphate dehydrogenase 6.4e-88 96% TIGR01296 6 44 asd_B: aspartate-semialdehyde dehydrogenase 5.4e-05 12%	MF: GO:0008943 obsolete glyceraldehyde-3-phosphate dehydrogenase activity 419.1 2.9e-126 GO:0048001 erythrose-4-phosphate dehydrogenase activity 293.1 6.4e-88 GO:0004073 aspartate-semialdehyde dehydrogenase activity 20.4 5.4e-05 BP: GO:0019682 glyceraldehyde-3-phosphate metabolic process 419.1 2.9e-126 GO:0006096 glycolytic process 419.1 2.9e-126 GO:0006094 gluconeogenesis 419.1 2.9e-126 GO:00086…	GAPDH-I: glyceraldehyde-3-phosphate dehydrogenase, type I	2.9e-126	97%	Yes	-
MMSYN1_0608	dnaI; Primosomal protein DnaI	PF01695.15 129 259 IstB_IS21 6.1e-14 42%	MF: GO:0005524 ATP binding 52.0 6.1e-14	IstB-like ATP binding protein	6.1e-14	42%	Yes but general	-	TIGR00362 110 260 DnaA: chromosomal replication initiator protein DnaA 3.8e-09 48% TIGR03420 134 254 DnaA_homol_Hda: DnaA regulatory inactivator Hda 2.6e-07 39% TIGR04291 126 186 arsen_driv_ArsA: arsenical pump-driving ATPase 3.8e-05 20% TIGR03689 149 178 pup_AAA: proteasome ATPase 0.00046 10%	MF: GO:0003688 DNA replication origin binding 34.1 3.8e-09 GO:0005524 ATP binding 34.1 3.8e-09 GO:0003677 DNA binding 34.1 3.8e-09 GO:0016818 hydrolase activity, acting on acid anhydrides, in phosphorus-containing anhydrides 28.3 2.6e-07 GO:0016887 ATPase activity 17.0 0.00046 BP: GO:0006270 DNA replication initiation 34.1 3.8e-09 GO:0006275 regulation of DNA replication 34.1 3.8e-09 GO:0032297 n…	chromosomal replication initiator protein DnaA (more second half)	3.8e-09	48%	Yes but general	-
MMSYN1_0609	Replication initiation and membrane attachment protein	PF07261.9 298 352 DnaB_2 8.5e-06 14%		DnaB_2; Replication initiation and membrane attachment	8.5e-06	14%	Yes	-	-		-			-	-
MMSYN1_0611	polA; DNA polymerase I	PF00476.18 524 908 DNA_pol_A 1.1e-123 42% PF02739.14 4 178 5_3_exonuc_N 3.5e-47 19% PF01367.18 181 267 5_3_exonuc 1.7e-28 10%	MF: GO:0003887 DNA-directed DNA polymerase activity 412.9 1.1e-123 GO:0003677 DNA binding 412.9 1.1e-123 GO:0003677 DNA binding 160.1 3.5e-47 GO:0003824 catalytic activity 98.9 1.7e-28 GO:0003677 DNA binding 98.9 1.7e-28 BP: GO:0006260 DNA replication 412.9 1.1e-123	DNA polymerase family A + 5'-3' exonuclease, N-terminal resolvase-like domain + 5'-3' exonuclease, C-terminal SAM fold	1.1e-123 3.5e-47 1.7e-28	42% 19% 10%	Yes	-	TIGR00593 6 909 pola: DNA polymerase I 5.3e-237 99%	MF: GO:0003887 DNA-directed DNA polymerase activity 787.4 5.3e-237 BP: GO:0006260 DNA replication 787.4 5.3e-237	polA; DNA polymerase I (the entire protein)	5.3e-237	99%	Yes	-
MMSYN1_0612	DNA polymerase III, alpha subunit	PF07733.10 240 666 DNA_pol3_alpha 7.7e-146 43% PF14579.4 739 828 HHH_6 5.6e-13 9% PF02811.17 10 123 PHP 8.8e-08 12%	MF: GO:0008408 3'-5' exonuclease activity 486.0 7.7e-146 GO:0003824 catalytic activity 32.5 8.8e-08 BP: GO:0006260 DNA replication 486.0 7.7e-146	DNA polymerase III holoenzyme + Helix-hairpin-helix motif + PHP (Polymerase and Histidinol Phosphatase) domain	7.7e-146 5.6e-13 8.8e-08	43% 9% 12%	Yes	-	TIGR00594 7 113 polc: DNA polymerase III, alpha subunit 2.5e-219 11% TIGR01405 12 87 polC_Gram_pos: DNA polymerase III, alpha subunit, Gram-positive type 8e-10 8%	MF: GO:0003887 DNA-directed DNA polymerase activity 728.9 2.5e-219 GO:0003887 DNA-directed DNA polymerase activity 35.0 8e-10 BP: GO:0006260 DNA replication 728.9 2.5e-219 GO:0006260 DNA replication 35.0 8e-10 CC: GO:0009360 DNA polymerase III complex 728.9 2.5e-219 GO:0009360 DNA polymerase III complex 35.0 8e-10	DNA polymerase III, alpha subunit (only till around 100 res)	2.5e-219	11%	Yes	-
MMSYN1_0613	tyrS; Tyrosine--tRNA ligase	PF00579.23 33 319 tRNA-synt_1b 8.9e-76 69%	MF: GO:0004812 aminoacyl-tRNA ligase activity 254.9 8.9e-76 GO:0005524 ATP binding 254.9 8.9e-76 GO:0000166 nucleotide binding 254.9 8.9e-76 BP: GO:0006418 tRNA aminoacylation for protein translation 254.9 8.9e-76	tRNA synthetases class I (W and Y)	8.90E-76	69%	Yes but general	-	TIGR00234 1 413 tyrS: tyrosine--tRNA ligase 7.8e-114 100%	MF: GO:0004831 tyrosine-tRNA ligase activity 378.8 7.8e-114 BP: GO:0006437 tyrosyl-tRNA aminoacylation 378.8 7.8e-114 CC: GO:0005737 cytoplasm 378.8 7.8e-114	tyrS: tyrosine--tRNA ligase	7.80E-114	100%	Yes	-
MMSYN1_0614	pncB; Nicotinate phosphoribosyltransferase	PF02749.14 33 99 QRPTase_N 8.6e-05 19%	MF: GO:0016763 transferase activity, transferring pentosyl groups 22.4 8.6e-05	Quinolinate phosphoribosyl transferase, N-terminal domain	0.000086	19%	Yes but general	-	TIGR01513 16 242 NAPRTase_put: nicotinate phosphoribosyltransferase 9.1e-32 64% TIGR00078 34 131 nadC: nicotinate-nucleotide diphosphorylase (carboxylating) 5.8e-06 28%	MF: GO:0004516 nicotinate phosphoribosyltransferase activity 108.5 9.1e-32 GO:0004514 nicotinate-nucleotide diphosphorylase (carboxylating) activity 23.7 5.8e-06 BP: GO:0019358 nicotinate nucleotide salvage 108.5 9.1e-32 GO:0019357 nicotinate nucleotide biosynthetic process 108.5 9.1e-32 GO:0019363 pyridine nucleotide biosynthetic process 23.7 5.8e-06	NAPRTase_put: nicotinate phosphoribosyltransferase	9.1e-32	64%	Yes	-
MMSYN1_0615	tRNA binding protein, possible Phe-tRNA ligase pheT	PF01588.18 89 182 tRNA_bind 6e-17 47%	MF: GO:0000049 tRNA binding 61.4 6e-17	tRNA binding domain	6.00E-17	47%	Yes	Yes	TIGR00472 79 196 pheT_bact: phenylalanine--tRNA ligase, beta subunit 6.2e-33 58%	MF: GO:0004826 phenylalanine-tRNA ligase activity 112.0 6.2e-33 BP: GO:0006432 phenylalanyl-tRNA aminoacylation 112.0 6.2e-33 CC: GO:0009328 phenylalanine-tRNA ligase complex 112.0 6.2e-33	Phe-tRNA ligase	6.2E-33	58%	Yes	Yes
MMSYN1_0616	DegV family protein	PF02645.14 5 275 DegV 2.3e-56 97%		DegV	2.3e-56	97%	Yes	-	TIGR00762 6 275 DegV: EDD domain protein, DegV family 3.5e-65 97%	MF: GO:0016740 transferase activity 217.9 3.5e-65 BP: GO:0008150 biological_process 217.9 3.5e-65 CC: GO:0005575 cellular_component 217.9 3.5e-65	DegV: EDD domain protein, DegV family	3.5e-65	97%	Yes	-
MMSYN1_0617	DegV family protein	PF02645.14 2 282 DegV 1.4e-38 99%		Uncharacterised protein, DegV family COG1307	1.4e-38	99%	Yes	-	TIGR00762 4 280 DegV: EDD domain protein, DegV family 4.1e-37 98%	MF: GO:0016740 transferase activity 125.8 4.1e-37 BP: GO:0008150 biological_process 125.8 4.1e-37 CC: GO:0005575 cellular_component 125.8 4.1e-37	DegV: EDD domain protein, DegV family	4.1e-37	98%	Yes	-
MMSYN1_0620	Fur family protein	PF01475.17 23 140 FUR 8.2e-16 77%	MF: GO:0003700 transcription factor activity, sequence-specific DNA binding 58.1 8.2e-16 BP: GO:0006355 regulation of transcription, DNA-templated 58.1 8.2e-16	Fur family	8.2E-16	77%	Yes	-	-		-			-	-
MMSYN1_0621	Acyl carrier protein	PF00550.23 19 67 PP-binding 8.4e-13 67%		Phosphopantetheine attachment site	8.4e-13	67%	Yes	-	TIGR00517 16 72 acyl_carrier: acyl carrier protein 4.1e-12 78%	MF: GO:0000036 ACP phosphopantetheine attachment site binding involved in fatty acid biosynthetic process 43.8 4.1e-12 BP: GO:0006633 fatty acid biosynthetic process 43.8 4.1e-12	acyl_carrier: acyl carrier protein 4.1e-12 78%	4.1e-12	78%	Yes	-
MMSYN1_0632	Transmembrane Cation/Proteins/mRNA transporter	-		-			-	-	-		-			-	-
MMSYN1_0634	leuS; Leucine--tRNA ligase	PF13603.4 222 398 tRNA-synt_1_2 5.5e-61 22% PF09334.9 38 171 tRNA-synt_1g 5.1e-21 17% PF00133.20 411 606 tRNA-synt_1 1.9e-19 24% PF08264.11 655 768 Anticodon_1 6.9e-19 14%	MF: GO:0002161 aminoacyl-tRNA editing activity 205.2 5.5e-61 GO:0004812 aminoacyl-tRNA ligase activity 74.8 5.1e-21 GO:0005524 ATP binding 74.8 5.1e-21 GO:0000166 nucleotide binding 74.8 5.1e-21 GO:0004812 aminoacyl-tRNA ligase activity 69.3 1.9e-19 GO:0005524 ATP binding 69.3 1.9e-19 GO:0000166 nucleotide binding 69.3 1.9e-19 GO:0000166 nucleotide binding 68.2 6.9e-19 BP: GO:0006418 tRNA aminoac…	tRNA synthetases class I (M) + Leucyl-tRNA synthetase, Domain 2 + tRNA synthetases class I (I, L, M and V) + Anticodon-binding domain of tRNA	5.1e-21 5.5e-61 1.9e-19 6.9e-19	17% 22% 24% 14%	Yes	-	TIGR00396 4 803 leuS_bact: leucine--tRNA ligase 6.2e-304 100% TIGR00422 2 176 valS: valine--tRNA ligase 6.3e-74 22% TIGR00395 7 89 leuS_arch: leucine--tRNA ligase 3.6e-63 10% TIGR00392 3 401 ileS: isoleucine--tRNA ligase 2.9e-55 50% TIGR00398 8 21 metG: methionine--tRNA ligase 2.3e-30 2% TIGR00435 46 71 cysS: cysteine--tRNA ligase 6.7e-10 3% TIGR03447 23 112 mycothiol_MshC: cysteine--1-D-myo-inos…	MF: GO:0004823 leucine-tRNA ligase activity 1008.4 6.2e-304 GO:0004832 valine-tRNA ligase activity 247.4 6.3e-74 GO:0004823 leucine-tRNA ligase activity 211.9 3.6e-63 GO:0004822 isoleucine-tRNA ligase activity 185.8 2.9e-55 GO:0004825 methionine-tRNA ligase activity 103.8 2.3e-30 GO:0004817 cysteine-tRNA ligase activity 36.6 6.7e-10 BP: GO:0006429 leucyl-tRNA aminoacylation 1008.4 6.2e-304 GO:000…	leuS_bact: leucine--tRNA ligase	6.2e-304	100%	Yes	-
MMSYN1_0636	Lipoprotein, putative	-		-			-	-	TIGR04547 1 923 Mollicu_LP: MOLPALP family lipoprotein 1.2e-211 99%	MF: GO:0003674 molecular_function 703.2 1.2e-211 BP: GO:0008150 biological_process 703.2 1.2e-211	MOLPALP family lipoprotein	1.2E-211	99%	Yes	-
MMSYN1_0637	rpsI; 30S ribosomal protein S9	PF00380.17 12 132 Ribosomal_S9 3.4e-43 92%	MF: GO:0003735 structural constituent of ribosome 146.9 3.4e-43 BP: GO:0006412 translation 146.9 3.4e-43 CC: GO:0005840 ribosome 146.9 3.4e-43	Ribosomal_S9	3.4e-43	92%	Yes	-	TIGR03627 11 132 uS9_arch: ribosomal protein uS9 6.5e-24 92%	MF: GO:0003735 structural constituent of ribosome 82.7 6.5e-24 BP: GO:0006412 translation 82.7 6.5e-24 CC: GO:0022627 cytosolic small ribosomal subunit 82.7 6.5e-24	uS9_arch: ribosomal protein uS9	6.5e-24	92%	Yes	-
MMSYN1_0638	rplM; 50S ribosomal protein L13	PF00572.16 15 139 Ribosomal_L13 1.3e-46 83%	MF: GO:0003735 structural constituent of ribosome 157.8 1.3e-46 BP: GO:0006412 translation 157.8 1.3e-46 CC: GO:0005840 ribosome 157.8 1.3e-46	Ribosomal_L13	1.30E-46	83%	Yes	-	TIGR01066 6 142 rplM_bact: ribosomal protein uL13 2.2e-51 91% TIGR01077 18 141 L13_A_E: ribosomal protein uL13 4.1e-15 82%	MF: GO:0003735 structural constituent of ribosome 171.4 2.2e-51 GO:0003735 structural constituent of ribosome 54.4 4.1e-15 BP: GO:0006412 translation 171.4 2.2e-51 GO:0006412 translation 54.4 4.1e-15 CC: GO:0000315 organellar large ribosomal subunit 171.4 2.2e-51 GO:0022625 cytosolic large ribosomal subunit 171.4 2.2e-51 GO:0022625 cytosolic large ribosomal subunit 54.4 4.1e-15	rplM_bact: ribosomal protein uL13	2.2e-51	91%	Yes	-
MMSYN1_0639	ABC transporter, possible FtsX-like permease	PF02687.19 368 487 FtsX 9.6e-15 9%	CC: GO:0016020 membrane 54.5 9.6e-15 GO:0016020 membrane 40.2 2.6e-10	FtsX-like permease	2.6e-10 9.6e-15	8% 9%	Yes	-	-		-			-	-
MMSYN1_0640	truA; tRNA pseudouridine (38-40) synthase	PF01416.18 146 249 PseudoU_synth_1 7.1e-09 41%	MF: GO:0003723 RNA binding 36.0 7.1e-09 GO:0009982 pseudouridine synthase activity 36.0 7.1e-09 BP: GO:0001522 pseudouridine synthesis 36.0 7.1e-09 GO:0009451 RNA modification 36.0 7.1e-09	tRNA pseudouridine synthase	7.10E-09	41%	Yes but general	-	TIGR00071 5 225 hisT_truA: tRNA pseudouridine(38-40) synthase 1.9e-38 88%	MF: GO:0009982 pseudouridine synthase activity 130.4 1.9e-38 BP: GO:0006400 tRNA modification 130.4 1.9e-38	tRNA pseudouridine (38-40) synthase	1.90E-38	88%	Yes	-
MMSYN1_0641	cobalt ECF transporter T component CbiQ	PF02361.14 156 285 CbiQ 1.1e-31 39%		Cobalt transport protein + Cobalt transport protein	2.3e-06 1.1e-31	26% 39%	Yes	-	TIGR02454 19 100 ECF_T_CbiQ: cobalt ECF transporter T component CbiQ 5.6e-19 24%	MF: GO:0032778 cobalt-transporting ATPase activity 66.7 5.6e-19 BP: GO:0006824 cobalt ion transport 66.7 5.6e-19 CC: GO:0005887 integral component of plasma membrane 66.7 5.6e-19 GO:0043190 ATP-binding cassette (ABC) transporter complex 66.7 5.6e-19	ECF_T_CbiQ: cobalt ECF transporter T component CbiQ + ECF_T_CbiQ: cobalt ECF transporter T component CbiQ + ECF_T_CbiQ: cobalt ECF transporter T component CbiQ	5.6e-19 5.6e-19 5.6e-19	37% 24% 4%	Yes	-
MMSYN1_0642	ecfA; Energy-coupling factor transporter ATP-binding protein EcfA	PF00005.25 41 192 ABC_tran 3.1e-26 50%	MF: GO:0016887 ATPase activity 92.4 3.1e-26 GO:0005524 ATP binding 92.4 3.1e-26	ABC_tran	3.10E-26	50%	Yes but general	-	TIGR04521 21 299 ECF_ATPase_2: energy-coupling factor transporter ATPase 3.7e-112 92% TIGR04520 22 298 ECF_ATPase_1: energy-coupling factor transporter ATPase 4.2e-77 91% TIGR01186 39 255 proV: glycine betaine/L-proline transport ATP binding subunit 3.2e-48 72% TIGR01166 38 226 cbiO: cobalt ABC transporter, ATP-binding protein 1.3e-47 62% TIGR00972 37 256 3a0107s01c2: phosphate ABC transporter, A…	MF: GO:0042626 ATPase activity, coupled to transmembrane movement of substances 371.9 3.7e-112 GO:0005524 ATP binding 371.9 3.7e-112 GO:0042626 ATPase activity, coupled to transmembrane movement of substances 257.2 4.2e-77 GO:0005524 ATP binding 257.2 4.2e-77 GO:0005524 ATP binding 162.6 3.2e-48 GO:0031263 amine-transporting ATPase activity 162.6 3.2e-48 GO:0032778 cobalt-transporting ATPase acti…	ECF_ATPase_2: energy-coupling factor transporter ATPase	3.7e-112	92%	Yes	-
MMSYN1_0643	ecfA; Energy-coupling factor transporter ATP-binding protein EcfA	PF00005.25 158 303 ABC_tran 1e-30 36%	MF: GO:0016887 ATPase activity 106.9 1e-30 GO:0005524 ATP binding 106.9 1e-30	ABC_tran	1.00E-30	36%	Yes but general	-	TIGR04520 57 79 ECF_ATPase_1: energy-coupling factor transporter ATPase 1e-102 6% TIGR04521 74 105 ECF_ATPase_2: energy-coupling factor transporter ATPase 2.7e-72 8% TIGR03797 95 367 NHLM_micro_ABC2: NHLM bacteriocin system ABC transporter, ATP-binding protein 2.6e-44 67% TIGR01166 153 336 cbiO: cobalt ABC transporter, ATP-binding protein 9.1e-44 45% TIGR03265 38 120 PhnT2: putative 2-aminoethylp…	MF: GO:0042626 ATPase activity, coupled to transmembrane movement of substances 341.1 1e-102 GO:0005524 ATP binding 341.1 1e-102 GO:0042626 ATPase activity, coupled to transmembrane movement of substances 241.2 2.7e-72 GO:0005524 ATP binding 241.2 2.7e-72 GO:0015440 peptide-transporting ATPase activity 149.7 2.6e-44 GO:0032778 cobalt-transporting ATPase activity 147.2 9.1e-44 GO:0005524 ATP bindi…	ECF_ATPase_1: energy-coupling factor transporter ATPase	1.00E-102	6%	Yes	-
MMSYN1_0644	rplQ; 50S ribosomal protein L17	PF01196.17 17 119 Ribosomal_L17 2.8e-34 87%	MF: GO:0003735 structural constituent of ribosome 117.7 2.8e-34 BP: GO:0006412 translation 117.7 2.8e-34 CC: GO:0005840 ribosome 117.7 2.8e-34 GO:0005622 intracellular 117.7 2.8e-34	Ribosomal_L17	2.8e-34	87%	Yes	-	TIGR00059 5 119 L17: ribosomal protein bL17 1.3e-38 97%	MF: GO:0003735 structural constituent of ribosome 129.8 1.3e-38 BP: GO:0006412 translation 129.8 1.3e-38 CC: GO:0005762 mitochondrial large ribosomal subunit 129.8 1.3e-38 GO:0022625 cytosolic large ribosomal subunit 129.8 1.3e-38	L17: ribosomal protein bL17	1.3e-38	97%	Yes	-
MMSYN1_0645	rpoA; DNA-directed RNA polymerase subunit alpha, transcription, DNA-templated 1.0, cytoplasm 0.99	PF03118.13 248 308 RNA_pol_A_CTD 2.5e-24 19% PF01000.24 62 157 RNA_pol_A_bac 1.5e-20 30% PF01193.22 26 227 RNA_pol_L 3e-16 64%	MF: GO:0003899 DNA-directed 5'-3' RNA polymerase activity 84.7 2.5e-24 GO:0003677 DNA binding 84.7 2.5e-24 GO:0003899 DNA-directed 5'-3' RNA polymerase activity 73.5 1.5e-20 GO:0046983 protein dimerization activity 73.5 1.5e-20 GO:0003899 DNA-directed 5'-3' RNA polymerase activity 58.5 3e-16 BP: GO:0006351 transcription, DNA-templated 84.7 2.5e-24 GO:0006351 transcription, DNA-templated 73.5 1.5e…	RNA polymerase Rpb3/Rpb11 dimerisation domain + Bacterial RNA polymerase, alpha chain C terminal domain	0,0000000000000003 2.5e-24	64% 19%	Yes but general	-	TIGR02027 20 316 rpoA: DNA-directed RNA polymerase, alpha subunit 5.6e-96 94%	MF: GO:0003899 DNA-directed 5'-3' RNA polymerase activity 319.2 5.6e-96 CC: GO:0000345 cytosolic DNA-directed RNA polymerase complex 319.2 5.6e-96	rpoA: DNA-directed RNA polymerase, alpha subunit	5.6e-96	94%	Yes	-
MMSYN1_0646	rpsK; 30S ribosomal protein S11	PF00411.17 19 128 Ribosomal_S11 3.9e-47 85%	MF: GO:0003735 structural constituent of ribosome 159.1 3.9e-47 BP: GO:0006412 translation 159.1 3.9e-47 CC: GO:0005840 ribosome 159.1 3.9e-47	Ribosomal_S11	3.9e-47	85%	Yes	-	TIGR03632 10 126 uS11_bact: ribosomal protein uS11 1.2e-58 91% TIGR03628 19 123 arch_S11P: ribosomal protein uS11 2.1e-26 81%	MF: GO:0003735 structural constituent of ribosome 194.7 1.2e-58 GO:0003735 structural constituent of ribosome 90.7 2.1e-26 BP: GO:0006412 translation 194.7 1.2e-58 GO:0006412 translation 90.7 2.1e-26 CC: GO:0022627 cytosolic small ribosomal subunit 194.7 1.2e-58 GO:0022627 cytosolic small ribosomal subunit 90.7 2.1e-26	uS11_bact: ribosomal protein uS11	1.2e-58	91%	Yes	-
MMSYN1_0647	rpsM; 30S ribosomal protein S13	PF00416.20 3 108 Ribosomal_S13 1.4e-31 88%	MF: GO:0003735 structural constituent of ribosome 109.4 1.4e-31 GO:0003723 RNA binding 109.4 1.4e-31 BP: GO:0006412 translation 109.4 1.4e-31 CC: GO:0005840 ribosome 109.4 1.4e-31 GO:0005622 intracellular 109.4 1.4e-31	Ribosomal_S13	1.4e-31	88%	Yes	-	TIGR03631 3 114 uS13_bact: ribosomal protein uS13 6.2e-51 93% TIGR03629 2 65 uS13_arch: ribosomal protein uS13 1.8e-19 53%	MF: GO:0003735 structural constituent of ribosome 169.6 6.2e-51 GO:0003735 structural constituent of ribosome 68.4 1.8e-19 BP: GO:0006412 translation 169.6 6.2e-51 GO:0006412 translation 68.4 1.8e-19 CC: GO:0022627 cytosolic small ribosomal subunit 169.6 6.2e-51 GO:0022627 cytosolic small ribosomal subunit 68.4 1.8e-19	uS13_bact: ribosomal protein uS13	6.2e-51	93%	Yes	-
MMSYN1_0648	rpmJ; 50S ribosomal protein L36	PF00444.16 1 37 Ribosomal_L36 1.7e-18 100%	MF: GO:0003735 structural constituent of ribosome 66.4 1.7e-18 BP: GO:0006412 translation 66.4 1.7e-18 CC: GO:0005840 ribosome 66.4 1.7e-18 GO:0005622 intracellular 66.4 1.7e-18	Ribosomal_L36	1.7e-18	100%	Yes	-	TIGR01022 1 37 rpmJ_bact: ribosomal protein bL36 2.3e-21 100%	MF: GO:0003735 structural constituent of ribosome 73.6 2.3e-21 BP: GO:0006412 translation 73.6 2.3e-21 CC: GO:0000315 organellar large ribosomal subunit 73.6 2.3e-21 GO:0022625 cytosolic large ribosomal subunit 73.6 2.3e-21	rpmJ_bact: ribosomal protein bL36	2.3e-21	100%	Yes	-
MMSYN1_0649	infA; Translation initiation factor IF-1	PF01176.17 8 70 eIF-1a 5.1e-25 85%	MF: GO:0003723 RNA binding 86.9 5.1e-25 GO:0003743 translation initiation factor activity 86.9 5.1e-25 BP: GO:0006413 translational initiation 86.9 5.1e-25	Translation initiation factor 1A / IF-1	5.1e-25	85%	Yes	-	TIGR00008 3 71 infA: translation initiation factor IF-1 1.3e-37 93% TIGR00523 4 62 eIF-1A: translation initiation factor eIF-1A 0.00055 80%	MF: GO:0003743 translation initiation factor activity 125.5 1.3e-37 GO:0003743 translation initiation factor activity 17.9 0.00055 BP: GO:0006413 translational initiation 125.5 1.3e-37 GO:0006413 translational initiation 17.9 0.00055	infA: translation initiation factor IF-1	1.3e-37	93%	Yes	-
MMSYN1_0650	map; Methionine aminopeptidase	PF00557.22 12 240 Peptidase_M24 2.3e-53 91%		Metallopeptidase family M24	2.30E-53	91%	Yes but general	-	TIGR00500 2 248 met_pdase_I: methionine aminopeptidase, type I 2.1e-89 98% TIGR00501 8 209 met_pdase_II: methionine aminopeptidase, type II 1.1e-29 80% TIGR00495 3 159 crvDNA_42K: DNA-binding protein, 42 kDa 2.8e-16 63%	MF: GO:0004239 obsolete methionyl aminopeptidase activity 297.2 2.1e-89 GO:0004239 obsolete methionyl aminopeptidase activity 101.9 1.1e-29 BP: GO:0006464 cellular protein modification process 297.2 2.1e-89 GO:0006464 cellular protein modification process 101.9 1.1e-29	met_pdase_I: methionine aminopeptidase, type I	2.1e-89	98%	Yes	-
MMSYN1_0651	adk; Adenylate kinase	PF00406.20 5 188 ADK 1.4e-54 86% PF05191.12 125 160 ADK_lid 2.5e-12 17%	MF: GO:0004017 adenylate kinase activity 46.5 2.5e-12	Adenylate kinase	1.4e-54	86%	Yes	-	TIGR01351 2 210 adk: adenylate kinase 1e-73 98% TIGR01359 4 126 UMP_CMP_kin_fam: UMP-CMP kinase family 3.3e-36 58% TIGR01360 3 126 aden_kin_iso1: adenylate kinase 2.4e-32 58% TIGR02173 1 69 cyt_kin_arch: putative cytidylate kinase 1.2e-05 32%	MF: GO:0004017 adenylate kinase activity 110.1 2.4e-32 BP: GO:0009151 purine deoxyribonucleotide metabolic process 110.1 2.4e-32	adk: adenylate kinase	1.00E-73	98%	Yes	-
MMSYN1_0652	secY; Protein translocase subunit SecY	PF00344.18 93 449 SecY 2.6e-94 74%	BP: GO:0015031 protein transport 315.8 2.6e-94 CC: GO:0016020 membrane 315.8 2.6e-94	SecY	2.6e-94	74%	Yes	-	TIGR00967 40 460 3a0501s007: preprotein translocase, SecY subunit 6.4e-139 87% TIGR02920 38 453 acc_sec_Y2: accessory Sec system translocase SecY2 8.5e-51 86%	MF: GO:0015450 P-P-bond-hydrolysis-driven protein transmembrane transporter activity 461.3 6.4e-139 GO:0008565 protein transporter activity 170.9 8.5e-51 BP: GO:0043952 protein transport by the Sec complex 461.3 6.4e-139 GO:0006886 intracellular protein transport 170.9 8.5e-51 CC: GO:0005887 integral component of plasma membrane 461.3 6.4e-139	preprotein translocase, SecY subunit	6.4e-139	87%	Yes	-
MMSYN1_0653	rplO; 50S ribosomal protein L15	PF00828.17 27 143 Ribosomal_L27A 1.1e-35 81%		Ribosomal proteins 50S-L15, 50S-L18e, 60S-L27A	1.1e-35	81%	Yes	-	TIGR01071 2 143 rplO_bact: ribosomal protein uL15 2.6e-50 98%	MF: GO:0003735 structural constituent of ribosome 168.0 2.6e-50 BP: GO:0006412 translation 168.0 2.6e-50 CC: GO:0000315 organellar large ribosomal subunit 168.0 2.6e-50 GO:0022625 cytosolic large ribosomal subunit 168.0 2.6e-50	rplO_bact: ribosomal protein uL15	2.6e-50	98%	Yes	-
MMSYN1_0654	rpsE; 30S ribosomal protein S5	PF00333.18 48 111 Ribosomal_S5 4.2e-29 25% PF03719.13 124 194 Ribosomal_S5_C 1.5e-28 28%	MF: GO:0003735 structural constituent of ribosome 100.2 4.2e-29 GO:0003723 RNA binding 100.2 4.2e-29 GO:0003735 structural constituent of ribosome 97.9 1.5e-28 BP: GO:0006412 translation 100.2 4.2e-29 GO:0006412 translation 97.9 1.5e-28 CC: GO:0005840 ribosome 100.2 4.2e-29 GO:0005840 ribosome 97.9 1.5e-28	Ribosomal protein S5, N-terminal domain + Ribosomal protein S5, C-terminal domain	4.2e-29 1.5e-28	25% 28%	Yes	-	TIGR01021 45 194 rpsE_bact: ribosomal protein uS5 3.4e-65 59% TIGR01020 49 191 uS5_euk_arch: ribosomal protein uS5 6.4e-34 56%	MF: GO:0003735 structural constituent of ribosome 216.6 3.4e-65 GO:0003735 structural constituent of ribosome 115.2 6.4e-34 BP: GO:0006412 translation 216.6 3.4e-65 GO:0006412 translation 115.2 6.4e-34 CC: GO:0000312 plastid small ribosomal subunit 216.6 3.4e-65 GO:0022627 cytosolic small ribosomal subunit 216.6 3.4e-65 GO:0022627 cytosolic small ribosomal subunit 115.2 6.4e-34	rpsE_bact: ribosomal protein uS5	3.4e-65	59%	Yes	-
MMSYN1_0655	rplR; 50S ribosomal protein L18	PF00861.20 4 116 Ribosomal_L18p 7e-50 97%	MF: GO:0003735 structural constituent of ribosome 168.1 7e-50 BP: GO:0006412 translation 168.1 7e-50 CC: GO:0005840 ribosome 168.1 7e-50 GO:0005622 intracellular 168.1 7e-50	Ribosomal_L18p	7e-50	97%	Yes	-	TIGR00060 5 116 L18_bact: ribosomal protein uL18 4.2e-43 97% TIGR03632 32 92 uS11_bact: ribosomal protein uS11 0.00088 53%	MF: GO:0003735 structural constituent of ribosome 144.4 4.2e-43 GO:0003735 structural constituent of ribosome 17.7 0.00088 BP: GO:0006412 translation 144.4 4.2e-43 GO:0006412 translation 17.7 0.00088 CC: GO:0000315 organellar large ribosomal subunit 144.4 4.2e-43 GO:0022625 cytosolic large ribosomal subunit 144.4 4.2e-43 GO:0022627 cytosolic small ribosomal subunit 17.7 0.00088	L18_bact: ribosomal protein uL18	4.2e-43	97%	Yes	-
MMSYN1_0656	rplF; 50S ribosomal protein L6	PF00347.21 92 165 Ribosomal_L6 4.2e-22 41%	MF: GO:0003735 structural constituent of ribosome 78.5 4.2e-22 GO:0019843 rRNA binding 78.5 4.2e-22 GO:0003735 structural constituent of ribosome 59.5 3.5e-16 GO:0019843 rRNA binding 59.5 3.5e-16 BP: GO:0006412 translation 78.5 4.2e-22 GO:0006412 translation 59.5 3.5e-16 CC: GO:0005840 ribosome 78.5 4.2e-22 GO:0005840 ribosome 59.5 3.5e-16	Ribosomal_L6 + Ribosomal_L6	4.2e-22 3.5e-16	41% 41%	Yes	-	TIGR03654 2 177 L6_bact: ribosomal protein uL6 5.2e-73 98% TIGR03653 8 151 uL6_arch: ribosomal protein uL6 4.9e-25 80%	MF: GO:0003735 structural constituent of ribosome 242.5 5.2e-73 GO:0019843 rRNA binding 242.5 5.2e-73 GO:0003735 structural constituent of ribosome 86.3 4.9e-25 GO:0019843 rRNA binding 86.3 4.9e-25 BP: GO:0006412 translation 242.5 5.2e-73 GO:0006412 translation 86.3 4.9e-25 CC: GO:0022625 cytosolic large ribosomal subunit 242.5 5.2e-73 GO:0022625 cytosolic large ribosomal subunit 86.3 4.9e-25	L6_bact: ribosomal protein uL6	5.2e-73	98%	Yes	-
MMSYN1_0657	rpsH; 30S ribosomal protein S8	PF00410.17 4 129 Ribosomal_S8 2.1e-50 98%	MF: GO:0003735 structural constituent of ribosome 169.8 2.1e-50 BP: GO:0006412 translation 169.8 2.1e-50 CC: GO:0005840 ribosome 169.8 2.1e-50	Ribosomal_S8	2.1e-50	98%	Yes	-	-		-			-	-
MMSYN1_0658	rpsZ; 30S ribosomal protein S14 type Z	PF00253.19 9 60 Ribosomal_S14 2.8e-22 85%	MF: GO:0003735 structural constituent of ribosome 78.1 2.8e-22 BP: GO:0006412 translation 78.1 2.8e-22 CC: GO:0005840 ribosome 78.1 2.8e-22 GO:0005622 intracellular 78.1 2.8e-22	Ribosomal_S14	2.8e-22	85%	Yes	-	-		-			-	-
MMSYN1_0659	rplE; 50S ribosomal protein L5	PF00673.19 86 178 Ribosomal_L5_C 4.2e-41 52% PF00281.17 26 81 Ribosomal_L5 1.1e-25 31%		Ribosomal_L5 + Ribosomal_L5_C	1.1e-25 4.2e-41	31% 52%	Yes	-	-		-			-	-
MMSYN1_0660	rplX; 50S ribosomal protein L24	PF17136.2 42 104 ribosomal_L24 1.6e-20 58% PF00467.27 8 38 KOW 1e-08 29%	MF: GO:0003735 structural constituent of ribosome 73.1 1.6e-20 BP: GO:0006412 translation 73.1 1.6e-20 CC: GO:0005840 ribosome 73.1 1.6e-20 GO:0005622 intracellular 73.1 1.6e-20	KOW motif + ribosomal_L24	1e-08 1.6e-20	29% 58%	Yes	-	TIGR01079 4 104 rplX_bact: ribosomal protein uL24 9.2e-22 94% TIGR01080 5 81 rplX_A_E: ribosomal protein uL24 1.3e-06 71%	MF: GO:0003735 structural constituent of ribosome 75.4 9.2e-22 GO:0003735 structural constituent of ribosome 26.7 1.3e-06 BP: GO:0006412 translation 75.4 9.2e-22 GO:0006412 translation 26.7 1.3e-06 CC: GO:0000315 organellar large ribosomal subunit 75.4 9.2e-22 GO:0022625 cytosolic large ribosomal subunit 75.4 9.2e-22 GO:0022625 cytosolic large ribosomal subunit 26.7 1.3e-06	rplX_bact: ribosomal protein uL24	9.2e-22	94%	Yes	-
MMSYN1_0661	rplN; 50S ribosomal protein L14	PF00238.17 1 122 Ribosomal_L14 3.6e-47 100%	MF: GO:0003735 structural constituent of ribosome 159.3 3.6e-47 BP: GO:0006412 translation 159.3 3.6e-47 CC: GO:0005840 ribosome 159.3 3.6e-47	Ribosomal_L14	3.6e-47	100%	Yes	-	TIGR01067 1 122 rplN_bact: ribosomal protein uL14 1.2e-49 100% TIGR03673 2 119 uL14_arch: 50S ribosomal protein uL14 1.2e-30 97%	MF: GO:0003735 structural constituent of ribosome 165.2 1.2e-49 BP: GO:0006412 translation 165.2 1.2e-49 CC: GO:0000315 organellar large ribosomal subunit 165.2 1.2e-49 GO:0022625 cytosolic large ribosomal subunit 165.2 1.2e-49	rplN_bact: ribosomal protein uL14	1.2e-49	100%	Yes	-
MMSYN1_0662	rpsQ; 30S ribosomal protein S17	PF00366.18 11 77 Ribosomal_S17 1.9e-31 79%	MF: GO:0003735 structural constituent of ribosome 107.8 1.9e-31 BP: GO:0006412 translation 107.8 1.9e-31 CC: GO:0005840 ribosome 107.8 1.9e-31 GO:0005622 intracellular 107.8 1.9e-31	Ribosomal_S17	1.9e-31	79%	Yes	-	TIGR03635 6 77 uS17_bact: ribosomal protein uS17 1.9e-35 85% TIGR03630 7 78 uS17_arch: ribosomal protein uS17 3.2e-13 85%	MF: GO:0003735 structural constituent of ribosome 118.7 1.9e-35 GO:0003735 structural constituent of ribosome 47.6 3.2e-13 BP: GO:0006412 translation 118.7 1.9e-35 GO:0006412 translation 47.6 3.2e-13 CC: GO:0022627 cytosolic small ribosomal subunit 118.7 1.9e-35 GO:0022627 cytosolic small ribosomal subunit 47.6 3.2e-13	uS17_bact: ribosomal protein uS17	1.9e-35	85%	Yes	-
MMSYN1_0663	rpmC; 50S ribosomal protein L29	PF00831.21 8 63 Ribosomal_L29 1.9e-17 41%	MF: GO:0003735 structural constituent of ribosome 62.8 1.9e-17 BP: GO:0006412 translation 62.8 1.9e-17 CC: GO:0005840 ribosome 62.8 1.9e-17 GO:0005622 intracellular 62.8 1.9e-17	Ribosomal_L29	1.9e-17	41%	Yes	-	TIGR00012 8 63 L29: ribosomal protein uL29 4.1e-20 41%	MF: GO:0003735 structural constituent of ribosome 69.6 4.1e-20 BP: GO:0006412 translation 69.6 4.1e-20 CC: GO:0000315 organellar large ribosomal subunit 69.6 4.1e-20 GO:0022625 cytosolic large ribosomal subunit 69.6 4.1e-20	L29: ribosomal protein uL29 + L29: ribosomal protein uL29	4.1e-20 4.1e-20	13% 41%	Yes	-
MMSYN1_0664	rplP; 50S ribosomal protein L16	PF00252.16 4 132 Ribosomal_L16 1.9e-50 94%	MF: GO:0003735 structural constituent of ribosome 170.2 1.9e-50 BP: GO:0006412 translation 170.2 1.9e-50 CC: GO:0005840 ribosome 170.2 1.9e-50	Ribosomal_L16	1.9e-50	94%	Yes	-	TIGR01164 2 127 rplP_bact: ribosomal protein uL16 1.5e-58 92% TIGR00279 40 132 uL16_euk_arch: ribosomal protein uL16 2.1e-10 68%	MF: GO:0003735 structural constituent of ribosome 194.4 1.5e-58 GO:0003735 structural constituent of ribosome 38.5 2.1e-10 BP: GO:0006412 translation 194.4 1.5e-58 GO:0006412 translation 38.5 2.1e-10 CC: GO:0000315 organellar large ribosomal subunit 194.4 1.5e-58 GO:0022625 cytosolic large ribosomal subunit 194.4 1.5e-58 GO:0015934 large ribosomal subunit 38.5 2.1e-10 GO:0022625 cytosolic large r…	rplP_bact: ribosomal protein uL16	1.5e-58	92%	Yes	-
MMSYN1_0665	rpsC; 30S ribosomal protein S3	PF00189.18 123 205 Ribosomal_S3_C 1.6e-32 36% PF07650.15 38 113 KH_2 1.4e-16 33%	MF: GO:0003723 RNA binding 59.9 1.4e-16	KH domain + Ribosomal protein S3, C-terminal domain	1.4e-16 1.6e-32	33% 36%	Yes	-	TIGR01009 1 213 rpsC_bact: ribosomal protein uS3 9e-79 91% TIGR01008 37 209 uS3_euk_arch: ribosomal protein uS3 4.9e-21 74%	MF: GO:0003735 structural constituent of ribosome 262.1 9e-79 GO:0003735 structural constituent of ribosome 73.3 4.9e-21 BP: GO:0006412 translation 262.1 9e-79 GO:0006412 translation 73.3 4.9e-21 CC: GO:0000312 plastid small ribosomal subunit 262.1 9e-79 GO:0022627 cytosolic small ribosomal subunit 262.1 9e-79 GO:0022627 cytosolic small ribosomal subunit 73.3 4.9e-21	rpsC_bact: ribosomal protein uS3	9e-79	91%	Yes	-
MMSYN1_0666	rplV; 50S ribosomal protein L22	PF00237.17 8 107 Ribosomal_L22 1.5e-35 90%	MF: GO:0003735 structural constituent of ribosome 121.6 1.5e-35 BP: GO:0006412 translation 121.6 1.5e-35 CC: GO:0005840 ribosome 121.6 1.5e-35	Ribosomal_L22	1.5e-35	90%	Yes	-	TIGR01044 5 107 rplV_bact: ribosomal protein uL22 8e-38 93% TIGR01038 3 38 uL22_arch_euk: ribosomal protein uL22 1.1e-18 32%	MF: GO:0003735 structural constituent of ribosome 126.8 8e-38 GO:0003735 structural constituent of ribosome 65.6 1.1e-18 BP: GO:0006412 translation 126.8 8e-38 GO:0006412 translation 65.6 1.1e-18 CC: GO:0022625 cytosolic large ribosomal subunit 126.8 8e-38 GO:0000311 plastid large ribosomal subunit 126.8 8e-38 GO:0022625 cytosolic large ribosomal subunit 65.6 1.1e-18	rplV_bact: ribosomal protein uL22	8e-38	93%	Yes	-
MMSYN1_0667	rpsS; 30S ribosomal protein S19	PF00203.19 3 80 Ribosomal_S19 1.9e-35 89%	MF: GO:0003735 structural constituent of ribosome 120.5 1.9e-35 BP: GO:0006412 translation 120.5 1.9e-35 CC: GO:0005840 ribosome 120.5 1.9e-35	Ribosomal_S19	1.9e-35	89%	Yes	-	TIGR01050 1 86 rpsS_bact: ribosomal protein uS19 6.9e-41 98% TIGR01025 18 82 uS19_arch: ribosomal protein uS19 8.2e-19 74%	MF: GO:0003735 structural constituent of ribosome 136.5 6.9e-41 GO:0003735 structural constituent of ribosome 65.7 8.2e-19 BP: GO:0006412 translation 136.5 6.9e-41 GO:0006412 translation 65.7 8.2e-19 CC: GO:0000314 organellar small ribosomal subunit 136.5 6.9e-41 GO:0022627 cytosolic small ribosomal subunit 136.5 6.9e-41 GO:0022627 cytosolic small ribosomal subunit 65.7 8.2e-19	rpsS_bact: ribosomal protein uS19	6.9e-41	98%	Yes	-
MMSYN1_0668	rplB; 50S ribosomal protein L2	PF03947.16 127 255 Ribosomal_L2_C 2e-54 46% PF00181.21 44 119 Ribosomal_L2 2e-32 27%	MF: GO:0003735 structural constituent of ribosome 183.0 2e-54 GO:0003735 structural constituent of ribosome 110.9 2e-32 BP: GO:0006412 translation 183.0 2e-54 GO:0006412 translation 110.9 2e-32 CC: GO:0005840 ribosome 183.0 2e-54 GO:0005840 ribosome 110.9 2e-32 GO:0005622 intracellular 110.9 2e-32	Ribosomal Proteins L2, RNA binding domain + Ribosomal Proteins L2, C-terminal domain	2e-32 2e-54	27% 46%	Yes	-	TIGR01171 3 279 rplB_bact: ribosomal protein uL2 2.8e-131 98%	MF: GO:0003735 structural constituent of ribosome 434.8 2.8e-131 BP: GO:0006412 translation 434.8 2.8e-131 CC: GO:0000315 organellar large ribosomal subunit 434.8 2.8e-131 GO:0022625 cytosolic large ribosomal subunit 434.8 2.8e-131	rplB_bact: ribosomal protein uL2	2.8e-131	98%	Yes	-
MMSYN1_0669	rplW; 50S ribosomal protein L23	PF00276.18 6 89 Ribosomal_L23 2.1e-30 89%	MF: GO:0003735 structural constituent of ribosome 104.8 2.1e-30 BP: GO:0006412 translation 104.8 2.1e-30 CC: GO:0005840 ribosome 104.8 2.1e-30	Ribosomal_L23	2.1e-30	89%	Yes	-	TIGR03636 10 63 uL23_arch: ribosomal protein uL23 3e-11 57%	MF: GO:0003735 structural constituent of ribosome 41.5 3e-11 BP: GO:0006412 translation 41.5 3e-11 CC: GO:0022625 cytosolic large ribosomal subunit 41.5 3e-11	uL23_arch: ribosomal protein uL23	3e-11	57%	Yes	-
MMSYN1_0670	rplD; 50S ribosomal protein L4	PF00573.20 16 205 Ribosomal_L4 5.9e-67 91%	MF: GO:0003735 structural constituent of ribosome 225.0 5.9e-67 BP: GO:0006412 translation 225.0 5.9e-67 CC: GO:0005840 ribosome 225.0 5.9e-67	Ribosomal_L4	5.9e-67	91%	Yes	-	TIGR03953 16 204 rplD_bact: 50S ribosomal protein uL4 2.5e-76 91% TIGR03672 1 131 rpl4p_arch: 50S ribosomal protein uL4 1.1e-12 63%	MF: GO:0003735 structural constituent of ribosome 253.2 2.5e-76 BP: GO:0006412 translation 253.2 2.5e-76 CC: GO:0022625 cytosolic large ribosomal subunit 253.2 2.5e-76	rplD_bact: 50S ribosomal protein uL4	2.5e-76	91%	Yes	-
MMSYN1_0671	rplC; 50S ribosomal protein L3	PF00297.20 89 178 Ribosomal_L3 2.7e-16 40%	MF: GO:0003735 structural constituent of ribosome 59.4 2.7e-16 BP: GO:0006412 translation 59.4 2.7e-16 CC: GO:0005840 ribosome 59.4 2.7e-16 GO:0005622 intracellular 59.4 2.7e-16	Ribosomal_L3	2.7e-16	40%	Yes	-	TIGR03625 3 200 L3_bact: 50S ribosomal protein uL3 2.4e-79 89% TIGR03626 20 49 L3_arch: ribosomal protein uL3 2.4e-21 13%	MF: GO:0003735 structural constituent of ribosome 73.9 2.4e-21 BP: GO:0006412 translation 73.9 2.4e-21 CC: GO:0022625 cytosolic large ribosomal subunit 73.9 2.4e-21	L3_bact: 50S ribosomal protein uL3	2.4e-79	89%	Yes	-
MMSYN1_0672	rpsJ; 30S ribosomal protein S10	PF00338.20 7 101 Ribosomal_S10 5.2e-33 93%		Ribosomal_S10	5.2e-33	93%	Yes	-	TIGR01049 5 101 rpsJ_bact: ribosomal protein uS10 6.5e-42 95% TIGR01046 5 102 uS10_euk_arch: ribosomal protein uS10 1.4e-18 96%	MF: GO:0003735 structural constituent of ribosome 139.8 6.5e-42 GO:0003735 structural constituent of ribosome 65.1 1.4e-18 BP: GO:0006412 translation 139.8 6.5e-42 GO:0006412 translation 65.1 1.4e-18 CC: GO:0000314 organellar small ribosomal subunit 139.8 6.5e-42 GO:0022627 cytosolic small ribosomal subunit 139.8 6.5e-42 GO:0022627 cytosolic small ribosomal subunit 65.1 1.4e-18	rpsJ_bact: ribosomal protein uS10	6.5e-42	95%	Yes	-
MMSYN1_0684	folD; Bifunctional protein FolD	PF02882.17 122 280 THF_DHG_CYH_C 4e-62 55% PF00763.21 3 119 THF_DHG_CYH 8e-38 41%	MF: GO:0003824 catalytic activity 208.1 4e-62 GO:0004488 methylenetetrahydrofolate dehydrogenase (NADP+) activity 208.1 4e-62 GO:0003824 catalytic activity 129.1 8e-38 GO:0004488 methylenetetrahydrofolate dehydrogenase (NADP+) activity 129.1 8e-38 BP: GO:0009396 folic acid-containing compound biosynthetic process 208.1 4e-62 GO:0055114 oxidation-reduction process 208.1 4e-62 GO:0009396 folic acid…	Tetrahydrofolate dehydrogenase/cyclohydrolase, NAD(P)-binding domain + Tetrahydrofolate dehydrogenase/cyclohydrolase, catalytic domain	4e-62 8e-38	55% 41%	Yes	-	TIGR03911 138 223 pyrrolys_PylD: pyrrolysine biosynthesis protein PylD 1e-05 30%	BP: GO:0008652 cellular amino acid biosynthetic process 22.8 1e-05 CC: GO:0005737 cytoplasm 22.8 1e-05	pyrrolys_PylD: pyrrolysine biosynthesis protein PylD	0.00001	30%	Yes but general	-
MMSYN1_0685	ktrB; potassium uptake protein	PF02386.14 77 516 TrkH 3.9e-52 83%	MF: GO:0008324 cation transmembrane transporter activity 177.2 3.9e-52 BP: GO:0006812 cation transport 177.2 3.9e-52 GO:0055085 transmembrane transport 177.2 3.9e-52	Cation transport protein (4/5 from the end)	3.9e-52	83%	Yes	-	TIGR00933 10 60 2a38: potassium uptake protein, TrkH family 5.1e-55 10% TIGR00934 53 121 2a38euk: potassium uptake protein, Trk family 1e-06 13%		potassium uptake protein, TrkH family (only 1/5 of the protein)	5.1e-55	10%	Yes	-
MMSYN1_0686	trkA; Potassium uptake protein	PF02254.16 7 126 TrkA_N 1.6e-16 50% PF02080.19 163 225 TrkA_C 1.9e-11 26%	MF: GO:0008324 cation transmembrane transporter activity 43.5 1.9e-11 BP: GO:0006813 potassium ion transport 60.5 1.6e-16 GO:0006813 potassium ion transport 43.5 1.9e-11	TrkA-N domain + TrkA-C domain	1.6e-16 1.9e-11	50% 26%	Yes	-	TIGR03802 154 236 Asp_Ala_antiprt: aspartate-alanine antiporter 0.00015 34%		aspartate-alanine antiporter (but only second half and not very confident)	0.00015	34%	Yes but not substrate	-
MMSYN1_0687	gatB; Aspartyl/glutamyl-tRNA(Asn/Gln) amidotransferase subunit B	PF02934.13 7 287 GatB_N 1.6e-100 59% PF02637.16 327 475 GatB_Yqey 2.8e-37 31%	MF: GO:0016874 ligase activity 335.9 1.6e-100 GO:0016884 carbon-nitrogen ligase activity, with glutamine as amido-N-donor 127.8 2.8e-37	GatB/GatE catalytic domain + GatB domain	1.6e-100 2.8e-37	59% 31%	Yes	-	TIGR00133 1 474 gatB: aspartyl/glutamyl-tRNA(Asn/Gln) amidotransferase, B subunit 2.1e-148 99% TIGR00134 7 27 gatE_arch: glutamyl-tRNA(Gln) amidotransferase, subunit E 5.5e-34 4%	MF: GO:0050567 glutaminyl-tRNA synthase (glutamine-hydrolyzing) activity 492.8 2.1e-148 GO:0050567 glutaminyl-tRNA synthase (glutamine-hydrolyzing) activity 115.3 5.5e-34 BP: GO:0006424 glutamyl-tRNA aminoacylation 492.8 2.1e-148 GO:0006424 glutamyl-tRNA aminoacylation 115.3 5.5e-34 CC: GO:0030956 glutamyl-tRNA(Gln) amidotransferase complex 492.8 2.1e-148	gatB: aspartyl/glutamyl-tRNA(Asn/Gln) amidotransferase, B subunit	2.1e-148	99%	Yes	-
MMSYN1_0688	gatA; Glutamyl-tRNA(Gln) amidotransferase subunit A	PF01425.19 36 463 Amidase 5.6e-104 88%		Amidase	5.6e-104	88%	Yes but general	-	TIGR00132 14 474 gatA: aspartyl/glutamyl-tRNA(Asn/Gln) amidotransferase, A subunit 6.5e-134 95% TIGR02715 9 243 amido_AtzE: amidohydrolase, AtzE family 1.1e-56 48% TIGR02713 46 297 allophanate_hyd: allophanate hydrolase 2.9e-49 52%	MF: GO:0050567 glutaminyl-tRNA synthase (glutamine-hydrolyzing) activity 445.1 6.5e-134 GO:0016811 hydrolase activity, acting on carbon-nitrogen (but not peptide) bonds, in linear amides 190.6 1.1e-56 GO:0004039 allophanate hydrolase activity 166.0 2.9e-49 BP: GO:0006424 glutamyl-tRNA aminoacylation 445.1 6.5e-134 GO:0019627 urea metabolic process 166.0 2.9e-49 CC: GO:0030956 glutamyl-tRNA(Gln) a…	gatA: aspartyl/glutamyl-tRNA(Asn/Gln) amidotransferase, A subunit	6.5e-134	95%	Yes	-
MMSYN1_0689	gatC; Aspartyl/glutamyl-tRNA(Asn/Gln) amidotransferase subunit C	PF02686.13 21 91 Glu-tRNAGln 2.5e-13 72%	BP: GO:0006450 regulation of translational fidelity 50.0 2.5e-13	Glu-tRNAGln amidotransferase C subunit	2.5e-13	72%	Yes	-	TIGR00135 11 96 gatC: aspartyl/glutamyl-tRNA(Asn/Gln) amidotransferase, C subunit 5.5e-14 88% TIGR01827 47 95 gatC_rel: putative Asp-tRNA(Asn)/Glu-tRNA(Gln) amidotransferase, subunit C 2.9e-06 50%	MF: GO:0050567 glutaminyl-tRNA synthase (glutamine-hydrolyzing) activity 50.2 5.5e-14 BP: GO:0006424 glutamyl-tRNA aminoacylation 50.2 5.5e-14 CC: GO:0030956 glutamyl-tRNA(Gln) amidotransferase complex 50.2 5.5e-14	gatC: aspartyl/glutamyl-tRNA(Asn/Gln) amidotransferase, C subunit	5.5e-14	88%	Yes	-
MMSYN1_0690	NAD-dependent DNA ligase	PF01653.16 8 314 DNA_ligase_aden 2.4e-119 46% PF03120.14 317 390 DNA_ligase_OB 2.6e-26 11% PF12826.5 508 570 HHH_2 1.7e-23 9% PF00533.24 592 663 BRCT 1.3e-12 11% PF03119.14 404 427 DNA_ligase_ZBD 1.5e-06 4%	MF: GO:0003911 DNA ligase (NAD+) activity 398.0 2.4e-119 GO:0003911 DNA ligase (NAD+) activity 91.2 2.6e-26 GO:0003911 DNA ligase (NAD+) activity 28.0 1.5e-06 BP: GO:0006260 DNA replication 91.2 2.6e-26 GO:0006281 DNA repair 91.2 2.6e-26 GO:0006260 DNA replication 28.0 1.5e-06 GO:0006281 DNA repair 28.0 1.5e-06	NAD-dependent DNA ligase adenylation domain + NAD-dependent DNA ligase OB-fold domain + Helix-hairpin-helix motif + BRCT domain + NAD-dependent DNA ligase C4 zinc finger domain	2.4e-119 2.6e-26 1.7e-23 1.3e-12 1.5e-06	46% 11% 9% 11% 4%	Yes	-	TIGR00575 13 659 dnlj: DNA ligase, NAD-dependent 2.5e-226 97%	MF: GO:0003911 DNA ligase (NAD+) activity 751.0 2.5e-226 BP: GO:0006310 DNA recombination 751.0 2.5e-226 GO:0006260 DNA replication 751.0 2.5e-226 GO:0006281 DNA repair 751.0 2.5e-226	DNA ligase, NAD-dependent (almost the entire protein)	2.5e-226	97%	Yes	-
MMSYN1_0691	Transmembrane transporter, likely transporting cations, drugs or toxins	-		-			-	-	-		-			-	-
MMSYN1_0692	Ribosomal large subunit pseudouridine synthase Rlu family	PF00849.20 90 245 PseudoU_synth_2 2.6e-24 52%	MF: GO:0003723 RNA binding 86.0 2.6e-24 GO:0009982 pseudouridine synthase activity 86.0 2.6e-24 BP: GO:0001522 pseudouridine synthesis 86.0 2.6e-24 GO:0009451 RNA modification 86.0 2.6e-24	Pseudouridine synthase	2.60E-24	52%	Yes but general	-	TIGR00005 10 282 rluA_subfam: pseudouridine synthase, RluA family 1.7e-44 90% TIGR01621 82 288 RluA-like: pseudouridine synthase Rlu family protein, TIGR01621 1.4e-20 69% TIGR00093 133 261 TIGR00093: pseudouridine synthase 0.00067 43%	MF: GO:0009982 pseudouridine synthase activity 150.2 1.7e-44 GO:0004730 pseudouridylate synthase activity 71.4 1.4e-20 GO:0009982 pseudouridine synthase activity 17.4 0.00067 BP: GO:0001522 pseudouridine synthesis 150.2 1.7e-44 GO:0009451 RNA modification 150.2 1.7e-44 GO:0001522 pseudouridine synthesis 71.4 1.4e-20 GO:0001522 pseudouridine synthesis 17.4 0.00067	Pseudouridine synthase, RluA family	1.7e-44	90%	Yes	-
MMSYN1_0693	CAAX protease	PF02517.14 223 309 Abi 2.6e-10 27%	CC: GO:0016020 membrane 40.4 2.6e-10	CAAX protease self-immunity	2.6E-10	27%	Yes	-	-		-			-	-
MMSYN1_0694	ptsH; Phosphocarrier protein HPr	PF00381.17 4 80 PTS-HPr 2.6e-26 87%		PTS HPr component phosphorylation site	2.60E-26	87%	Yes	-	TIGR01003 1 81 PTS_HPr_family: phosphocarrier, HPr family 3.3e-31 91%	MF: GO:0008982 protein-N(PI)-phosphohistidine-sugar phosphotransferase activity 105.1 3.3e-31 BP: GO:0009401 phosphoenolpyruvate-dependent sugar phosphotransferase system 105.1 3.3e-31	PTS_HPr_family: phosphocarrier, HPr family	3.30E-31	91%	Yes	-
MMSYN1_0695	ATP-dependent DNA helicase	PF00580.19 10 276 UvrD-helicase 3.2e-75 37% PF13361.4 282 617 UvrD_C 1.7e-59 47%	MF: GO:0016787 hydrolase activity 201.8 1.7e-59 GO:0005524 ATP binding 201.8 1.7e-59	UvrD-like helicase C-terminal domain & UvrD/REP helicase N-terminal domain	3.2e-75 1.7e-59	37% 47%	Yes but general	-	TIGR01073 6 704 pcrA: ATP-dependent DNA helicase PcrA 1e-191 97% TIGR01075 6 704 uvrD: DNA helicase II 4.4e-150 97% TIGR01074 10 647 rep: ATP-dependent DNA helicase Rep 2.4e-148 88% TIGR02785 13 143 addA_Gpos: helicase-exonuclease AddAB, AddA subunit 5e-42 18% TIGR00609 29 79 recB: exodeoxyribonuclease V, beta subunit 1.1e-33 7% TIGR02784 27 76 addA_alphas: double-strand break repair helicase Add…	MF: GO:0004003 ATP-dependent DNA helicase activity 637.0 1e-191 GO:0004003 ATP-dependent DNA helicase activity 499.2 4.4e-150 GO:0004003 ATP-dependent DNA helicase activity 493.3 2.4e-148 GO:0004003 ATP-dependent DNA helicase activity 141.8 5e-42 GO:0016818 hydrolase activity, acting on acid anhydrides, in phosphorus-containing anhydrides 141.8 5e-42 GO:0008854 exodeoxyribonuclease V activity 114…	ATP-dependent DNA helicase (PcrA/Rep), DNA helicase II	1.00E-191	97%	Yes	-
MMSYN1_0696	RDD family, transmembrane protein, likely a cation transporter	PF06271.10 22 136 RDD 1.3e-10 46%		RDD family	1.3E-10	46%	Yes	-	-		-			-	-
MMSYN1_0697	Glycosyltransferase	PF00535.24 6 144 Glycos_transf_2 2.2e-10 44%		Glycosyltransferase	2.2E-10	44%	Yes	-	TIGR04009 1 112 wcaE: colanic acid biosynthesis glycosyltransferase WcaE 0.00047 35% TIGR03937 2 91 PgaC_IcaA: poly-beta-1,6 N-acetyl-D-glucosamine synthase 0.00079 28%	MF: GO:0008375 acetylglucosaminyltransferase activity 16.4 0.00079 BP: GO:0042710 biofilm formation 16.4 0.00079	Colanic acid biosynthesis glycosyltransferase WcaE	0.00047	35%	Yes	-
MMSYN1_0706	ABC transporter, permease component	PF00528.20 118 297 BPD_transp_1 2.7e-10 31%	BP: GO:0006810 transport 40.2 2.7e-10 GO:0006810 transport 27.8 1.7e-06 CC: GO:0016020 membrane 40.2 2.7e-10 GO:0016020 membrane 27.8 1.7e-06	Binding-protein-dependent transport system inner membrane component + Binding-protein-dependent transport system inner membrane component	1.7e-06 2.7e-10	27% 31%	Yes but general	-	TIGR01097 47 294 PhnE: phosphonate ABC transporter, permease protein PhnE 1.9e-29 43% TIGR01726 107 164 HEQRo_perm_3TM: amino ABC transporter, permease protein, 3-TM region, His/Glu/Gln/Arg/opine family 0.00023 10%	MF: GO:0015416 ATPase-coupled organic phosphonate transmembrane transporter activity 100.9 1.9e-29 GO:0031263 amine-transporting ATPase activity 19.6 0.00023 BP: GO:0015716 organic phosphonate transport 100.9 1.9e-29 GO:0015837 amine transport 19.6 0.00023 CC: GO:0005887 integral component of plasma membrane 100.9 1.9e-29 GO:0055052 ATP-binding cassette (ABC) transporter complex, substrate-bindin…	PhnE: phosphonate ABC transporter, permease protein PhnE	1.9e-29	43%	Yes but general	-
MMSYN1_0707	phosphonate abc transporter	PF00005.25 22 178 ABC_tran 1.1e-30 63%	MF: GO:0016887 ATPase activity 106.8 1.1e-30 GO:0005524 ATP binding 106.8 1.1e-30	ABC transporter	1.1e-30	63%	Yes but not substrate	-	TIGR02315 4 244 ABC_phnC: phosphonate ABC transporter, ATP-binding protein 1.6e-64 97% TIGR02673 4 225 FtsE: cell division ATP-binding protein FtsE 2.2e-46 89% TIGR03608 7 222 L_ocin_972_ABC: putative bacteriocin export ABC transporter, lactococcin 972 group 1.8e-45 87% TIGR03375 4 236 type_I_sec_LssB: type I secretion system ATPase 2.9e-40 94% TIGR02857 4 220 CydD: thiol reductant ABC exporter, …	MF: GO:0015416 ATPase-coupled organic phosphonate transmembrane transporter activity 215.6 1.6e-64 GO:0005524 ATP binding 215.6 1.6e-64 GO:0005524 ATP binding 156.2 2.2e-46 GO:0042626 ATPase activity, coupled to transmembrane movement of substances 152.9 1.8e-45 GO:0005524 ATP binding 152.9 1.8e-45 GO:0033230 cysteine-transporting ATPase activity 129.0 6e-38 GO:0005524 ATP binding 129.0 6e-38 GO:…	Many matches for the entire protein: phosphonate ABC transporter, ATP-binding protein; FtsE: cell division ATP-binding protein; putative bacteriocin export ABC transporter, lactococcin	1.6e-64	97%	Yes	-
MMSYN1_0708	High affinity transport system protein p37	PF06646.9 69 457 Mycoplasma_p37 7.2e-50 80%	MF: GO:0005215 transporter activity 170.0 7.2e-50 BP: GO:0006810 transport 170.0 7.2e-50 CC: GO:0016020 membrane 170.0 7.2e-50	High affinity transport system protein p37	7.20E-50	80%	Yes	-	-		-			-	-
MMSYN1_0710	Magnesium binding cof-like hydrolase, sugar phosphatase, HAD family	PF08282.10 5 270 Hydrolase_3 1.6e-52 93%		HAD hydrolase	1.6E-52	93%	Yes	-	TIGR00099 4 270 Cof-subfamily: Cof-like hydrolase 2.9e-48 93% TIGR01484 4 241 HAD-SF-IIB: HAD hydrolase, family IIB 3.3e-27 83% TIGR01482 118 259 SPP-subfamily: sucrose-phosphate phosphatase subfamily 4.9e-27 49% TIGR01487 127 261 Pglycolate_arch: phosphoglycolate phosphatase, TA0175-type 2.7e-26 47% TIGR01486 4 81 HAD-SF-IIB-MPGP: mannosyl-3-phosphoglycerate phosphatase family 6.4e-09 27% TIGR01…	MF: GO:0016787 hydrolase activity 162.6 2.9e-48 GO:0016787 hydrolase activity 93.9 3.3e-27 GO:0008967 phosphoglycolate phosphatase activity 90.7 2.7e-26 GO:0050307 sucrose-phosphate phosphatase activity 32.1 1.9e-08 GO:0050531 mannosyl-3-phosphoglycerate phosphatase activity 29.7 1.5e-07 GO:0004647 phosphoserine phosphatase activity 28.9 1.9e-07 GO:0016787 hydrolase activity 27.4 6.8e-07 GO:00167…	Cof-like hydrolase (main) Sugar phosphatase HAD hydrolase	2.9e-48	93%	Yes	-
MMSYN1_0726	nagB; Glucosamine-6-phosphate deaminase	PF01182.18 10 226 Glucosamine_iso 1e-18 89%	BP: GO:0005975 carbohydrate metabolic process 67.9 1e-18	Glucosamine-6-phosphate isomerases/6-phosphogluconolactonase	1.00E-18	89%	Yes	-	TIGR00502 1 239 nagB: glucosamine-6-phosphate deaminase 1.6e-88 98% TIGR01198 9 238 pgl: 6-phosphogluconolactonase 4.1e-18 94%	MF: GO:0004342 glucosamine-6-phosphate deaminase activity 294.3 1.6e-88 GO:0017057 6-phosphogluconolactonase activity 63.7 4.1e-18 BP: GO:0006046 N-acetylglucosamine catabolic process 294.3 1.6e-88 GO:0006098 pentose-phosphate shunt 63.7 4.1e-18	nagB: glucosamine-6-phosphate deaminase	1.6e-88	98%	Yes	-
MMSYN1_0727	tpiA; Triosephosphate isomerase	PF00121.16 4 243 TIM 1.3e-87 97%	MF: GO:0004807 triose-phosphate isomerase activity 293.1 1.3e-87 BP: GO:0008152 metabolic process 293.1 1.3e-87	Triosephosphate isomerase	1.30E-87	97%	Yes	-	TIGR00419 5 237 tim: triose-phosphate isomerase 6.7e-57 94%	MF: GO:0004807 triose-phosphate isomerase activity 190.9 6.7e-57 BP: GO:0006096 glycolytic process 190.9 6.7e-57	tim: triose-phosphate isomerase	6.70E-57	94%	Yes	-
MMSYN1_0728	Magnesium binding cof-like hydrolase, sugar phosphatase, HAD family	PF08282.10 9 271 Hydrolase_3 5.2e-41 95%		HAD hydrolase	5.2E-41	95%	Yes	-	TIGR00099 9 266 Cof-subfamily: Cof-like hydrolase 2.8e-37 93% TIGR01484 8 242 HAD-SF-IIB: HAD hydrolase, family IIB 2.4e-18 85% TIGR01487 194 266 Pglycolate_arch: phosphoglycolate phosphatase, TA0175-type 3.8e-17 26% TIGR01482 191 267 SPP-subfamily: sucrose-phosphate phosphatase subfamily 2.6e-14 28% TIGR01670 192 272 KdsC-phosphatas: 3-deoxy-D-manno-octulosonate 8-phosphate phosphatase, YrbI fam…	MF: GO:0016787 hydrolase activity 126.6 2.8e-37 GO:0016787 hydrolase activity 65.0 2.4e-18 GO:0008967 phosphoglycolate phosphatase activity 60.8 3.8e-17 GO:0019143 3-deoxy-manno-octulosonate-8-phosphatase activity 43.4 7.5e-12 GO:0004647 phosphoserine phosphatase activity 26.6 9.6e-07 GO:0016787 hydrolase activity 19.2 0.00026 GO:0016787 hydrolase activity 19.0 0.00025 BP: GO:0008152 metabolic pr…	Cof-like hydrolase (main) Sugar phosphatase HAD hydrolase	2.8e-37	93%	Yes	-
MMSYN1_0729	gpmI; 2,3-bisphosphoglycerate-independent phosphoglycerate mutase	PF06415.11 84 304 iPGM_N 1.4e-62 42% PF01676.16 6 517 Metalloenzyme 5.4e-61 96%	MF: GO:0004619 phosphoglycerate mutase activity 210.8 1.4e-62 GO:0030145 manganese ion binding 210.8 1.4e-62 GO:0003824 catalytic activity 205.9 5.4e-61 GO:0046872 metal ion binding 205.9 5.4e-61 BP: GO:0006007 glucose catabolic process 210.8 1.4e-62 CC: GO:0005737 cytoplasm 210.8 1.4e-62	BPG-independent PGAM N-terminus (iPGM_N)	1.4e-62	42%	Yes	-	TIGR01307 6 527 pgm_bpd_ind: phosphoglycerate mutase (2,3-diphosphoglycerate-independent) 2.8e-166 98% TIGR01696 60 103 deoB: phosphopentomutase 4.1e-08 8% TIGR00306 401 494 apgM: phosphoglycerate mutase (2,3-diphosphoglycerate-independent), archaeal form 2.4e-06 18%	MF: GO:0046537 2,3-bisphosphoglycerate-independent phosphoglycerate mutase activity 551.8 2.8e-166 GO:0008973 phosphopentomutase activity 30.4 4.1e-08 GO:0046537 2,3-bisphosphoglycerate-independent phosphoglycerate mutase activity 25.0 2.4e-06 BP: GO:0006096 glycolytic process 551.8 2.8e-166 GO:0006139 nucleobase-containing compound metabolic process 30.4 4.1e-08 GO:0006096 glycolytic process 25.…	pgm_bpd_ind: phosphoglycerate mutase (2,3-diphosphoglycerate-independent)	2.8e-166	98%	Yes	-
MMSYN1_0730	DNA binding protein	-		-			-	-	-		-			-	-
MMSYN1_0732	deoC; Deoxyribose-phosphate aldolase	PF01791.7 8 201 DeoC 1.1e-18 87%	MF: GO:0016829 lyase activity 67.6 1.1e-18	DeoC/LacD family aldolase	1.1e-18	87%	Yes but general	-	TIGR00126 5 212 deoC: deoxyribose-phosphate aldolase 4.6e-83 94%	MF: GO:0004139 deoxyribose-phosphate aldolase activity 275.8 4.6e-83 BP: GO:0009264 deoxyribonucleotide catabolic process 275.8 4.6e-83	deoC: deoxyribose-phosphate aldolase	4.6e-83	94%	Yes	-
MMSYN1_0733	Phosphoglucomutase/phosphomannomutase	PF02878.14 43 184 PGM_PMM_I 3e-41 25% PF02879.14 208 308 PGM_PMM_II 2.4e-21 18% PF02880.14 319 446 PGM_PMM_III 8e-18 23% PF00408.18 489 531 PGM_PMM_IV 2.9e-09 8%	MF: GO:0016868 intramolecular transferase activity, phosphotransferases 140.2 3e-41 GO:0016868 intramolecular transferase activity, phosphotransferases 64.6 8e-18 GO:0016868 intramolecular transferase activity, phosphotransferases 36.8 2.9e-09 BP: GO:0005975 carbohydrate metabolic process 140.2 3e-41 GO:0005975 carbohydrate metabolic process 76.1 2.4e-21 GO:0005975 carbohydrate metabolic process …	Phosphoglucomutase/phosphomannomutase, alpha/beta/alpha domain I + Phosphoglucomutase/phosphomannomutase, alpha/beta/alpha domain II + Phosphoglucomutase/phosphomannomutase, alpha/beta/alpha domain III + Phosphoglucomutase/phosphomannomutase, C-terminal domain	3E-41 2.4e-21 8e-18 2.9e-09	25% 18% 23% 8%	Yes	-	TIGR03990 45 531 Arch_GlmM: phosphoglucosamine mutase 1.6e-50 87% TIGR01455 45 462 glmM: phosphoglucosamine mutase 4.5e-27 75% TIGR01132 41 549 pgm: phosphoglucomutase, alpha-D-glucose phosphate-specific 5.5e-26 91%	MF: GO:0008966 phosphoglucosamine mutase activity 170.2 1.6e-50 GO:0008966 phosphoglucosamine mutase activity 92.8 4.5e-27 GO:0004614 phosphoglucomutase activity 89.0 5.5e-26 BP: GO:0009103 lipopolysaccharide biosynthetic process 170.2 1.6e-50 GO:0009252 peptidoglycan biosynthetic process 170.2 1.6e-50 GO:0009103 lipopolysaccharide biosynthetic process 92.8 4.5e-27 GO:0009252 peptidoglycan biosyn…	Arch_GlmM: phosphoglucosamine mutase	1.6e-50	87%	Yes	-
MMSYN1_0747	deoD; purine nucleoside phosphorylase	PF01048.18 12 105 PNP_UDP_1 3.2e-18 43%	MF: GO:0003824 catalytic activity 65.7 3.2e-18 GO:0003824 catalytic activity 28.7 6.7e-07 BP: GO:0009116 nucleoside metabolic process 65.7 3.2e-18 GO:0009116 nucleoside metabolic process 28.7 6.7e-07	Phosphorylase superfamily + Phosphorylase superfamily	6.7e-07 3.2e-18	20% 43%	Yes but general	-	TIGR00107 5 208 deoD: purine nucleoside phosphorylase 4.9e-47 94% TIGR01718 5 104 Uridine-psphlse: uridine phosphorylase 2.9e-19 46% TIGR01719 12 108 euk_UDPppase: uridine phosphorylase 1.3e-08 45% TIGR03664 43 104 fut_nucase: futalosine hydrolase 8.8e-07 29% TIGR01704 41 105 MTA/SAH-Nsdase: MTA/SAH nucleosidase 5.7e-06 30% TIGR03468 51 188 HpnG: hopanoid-associated phosphorylase 5.9e-06 64%	MF: GO:0004731 purine-nucleoside phosphorylase activity 158.3 4.9e-47 GO:0004731 purine-nucleoside phosphorylase activity 67.4 2.9e-19 GO:0004731 purine-nucleoside phosphorylase activity 32.5 1.3e-08 GO:0008782 adenosylhomocysteine nucleosidase activity 24.0 5.7e-06 GO:0008930 methylthioadenosine nucleosidase activity 24.0 5.7e-06 BP: GO:0043096 purine nucleobase salvage 158.3 4.9e-47 GO:0006139 …	deoD: purine nucleoside phosphorylase	4.9e-47	94%	Yes	-
MMSYN1_0771	nrdE; Ribonucleoside diphosphate reductase alpha subunit	PF02867.13 176 699 Ribonuc_red_lgC 1.8e-133 73% PF08343.8 17 97 RNR_N 3.9e-23 11% PF00317.19 100 171 Ribonuc_red_lgN 2.4e-06 10%	MF: GO:0004748 ribonucleoside-diphosphate reductase activity, thioredoxin disulfide as acceptor 27.3 2.4e-06 GO:0005524 ATP binding 27.3 2.4e-06 BP: GO:0006260 DNA replication 445.7 1.8e-133 GO:0055114 oxidation-reduction process 445.7 1.8e-133 GO:0006260 DNA replication 27.3 2.4e-06 GO:0055114 oxidation-reduction process 27.3 2.4e-06	Ribonucleotide reductase N-terminal + Ribonucleotide reductase, all-alpha domain + Ribonucleotide reductase, barrel domain	3.9e-23 2.4e-06 1.8e-133	11% 10% 73%	Yes	-	TIGR04170 16 720 RNR_1b_NrdE: ribonucleoside-diphosphate reductase, class 1b, alpha subunit 1.9e-285 98% TIGR02506 102 703 NrdE_NrdA: ribonucleoside-diphosphate reductase, alpha subunit 4e-159 84% TIGR02504 145 631 NrdJ_Z: ribonucleoside-diphosphate reductase, adenosylcobalamin-dependent 5.3e-75 68% TIGR02510 148 309 NrdE-prime: ribonucleoside-diphosphate reductase, alpha chain 2.6e-41 22%	CC: GO:0005971 ribonucleoside-diphosphate reductase complex 528.9 4e-159	RNR_1b_NrdE: ribonucleoside-diphosphate reductase, class 1b, alpha subunit	1.9e-285	98%	Yes	-
MMSYN1_0772	nrdI; Ribonucleotide reductase Class Ib, NrdI	PF07972.9 23 143 Flavodoxin_NdrI 2e-46 77%		NrdI Flavodoxin like	2.00E-46	77%	Yes	-	TIGR00333 23 150 nrdI: nrdI protein 1.7e-55 82%	BP: GO:0009263 deoxyribonucleotide biosynthetic process 184.4 1.7e-55	nrdI protein	1.7e-55	82%	Yes	-
MMSYN1_0773	nrdF; Ribonucleoside-diphosphate reductase 2 beta chain	PF00268.19 29 294 Ribonuc_red_sm 2.2e-71 78%	BP: GO:0055114 oxidation-reduction process 240.5 2.2e-71	Ribonucleotide reductase, small chain	2.2e-71	78%	Yes but general	-	TIGR04171 27 339 RNR_1b_NrdF: ribonucleoside-diphosphate reductase, class 1b, beta subunit 1.4e-125 92%	CC: GO:0005971 ribonucleoside-diphosphate reductase complex 416.6 1.4e-125	ribonucleoside-diphosphate reductase, class 1b, beta subunit	1.4e-125	92%	Yes	-
MMSYN1_0774	secG; preprotein translocase, SecG subunit	PF03840.12 20 89 SecG 2.2e-12 74%	MF: GO:0015450 P-P-bond-hydrolysis-driven protein transmembrane transporter activity 46.7 2.2e-12 BP: GO:0009306 protein secretion 46.7 2.2e-12 CC: GO:0016021 integral component of membrane 46.7 2.2e-12	SecG	2.2e-12	74%	Yes	-	TIGR00810 19 90 secG: preprotein translocase, SecG subunit 3.7e-16 77%	MF: GO:0015450 P-P-bond-hydrolysis-driven protein transmembrane transporter activity 56.9 3.7e-16 BP: GO:0043952 protein transport by the Sec complex 56.9 3.7e-16 CC: GO:0005887 integral component of plasma membrane 56.9 3.7e-16	secG: preprotein translocase, SecG subunit	3.7e-16	77%	Yes	-
MMSYN1_0775	rnr; Ribonuclease R	PF00773.17 246 573 RNB 3.1e-103 47% PF00575.21 623 700 S1 5.2e-12 11% PF08206.9 64 114 OB_RNB 2.8e-05 7%	MF: GO:0003676 nucleic acid binding 45.8 5.2e-12	Ribonuclease B OB domain + RNB domain + S1 RNA binding domain	2.8e-05 3.1e-103 5.2e-12	7% 47% 11%	Yes but general	-	TIGR02063 2 704 RNase_R: ribonuclease R 2.2e-187 100% TIGR00358 63 703 3_prime_RNase: VacB and RNase II family 3'-5' exoribonucleases 1.1e-152 91% TIGR02062 61 698 RNase_B: exoribonuclease II 3e-61 91% TIGR00717 623 699 rpsA: ribosomal protein bS1 7.6e-09 11% TIGR03591 197 240 polynuc_phos: polyribonucleotide nucleotidyltransferase 1e-07 6% TIGR02696 597 693 pppGpp_PNP: guanosine pentaphosphate s…	MF: GO:0008997 ribonuclease R activity 622.5 2.2e-187 GO:0016896 exoribonuclease activity, producing 5'-phosphomonoesters 507.6 1.1e-152 GO:0008859 exoribonuclease II activity 205.2 3e-61 GO:0003735 structural constituent of ribosome 32.6 7.6e-09 GO:0004654 polyribonucleotide nucleotidyltransferase activity 28.7 1e-07 BP: GO:0006401 RNA catabolic process 622.5 2.2e-187 GO:0006401 RNA catabolic pr…	RNase_R: ribonuclease R	2.2e-187	100%	Yes	-
MMSYN1_0776	smpB; SsrA-binding protein	PF01668.16 6 69 SmpB 1.7e-25 43%	MF: GO:0003723 RNA binding 88.7 1.7e-25	SmpB protein	1.7e-25	43%	Yes	-	TIGR00086 6 147 smpB: SsrA-binding protein 1.1e-53 96%	MF: GO:0003723 RNA binding 179.1 1.1e-53 BP: GO:0006450 regulation of translational fidelity 179.1 1.1e-53	smpB: SsrA-binding protein	1.1e-53	96%	Yes	-
MMSYN1_0777	Transmembrane protein, likely a transferase/transporter	-		-			-	-	-		-			-	-
MMSYN1_0778	Transmembrane transporter, likely transporting cations	-		-			-	-	-		-			-	-
MMSYN1_0779	PTS system, glucose-specific IIBC component	PF02378.16 29 418 PTS_EIIC 9.6e-69 52% PF00367.18 537 569 PTS_EIIB 2.2e-13 4%	MF: GO:0008982 protein-N(PI)-phosphohistidine-sugar phosphotransferase activity 231.7 9.6e-69 GO:0008982 protein-N(PI)-phosphohistidine-sugar phosphotransferase activity 49.3 2.2e-13 BP: GO:0009401 phosphoenolpyruvate-dependent sugar phosphotransferase system 231.7 9.6e-69 CC: GO:0016020 membrane 231.7 9.6e-69	Phosphotransferase system, EIIC + phosphotransferase system, EIIB	9.6e-69 2.2e-13	52% 4%	Yes	-	TIGR02002 20 260 PTS-II-BC-glcB: PTS system, glucose-specific IIBC component 3.4e-110 32% TIGR01998 25 604 PTS-II-BC-nag: PTS system, N-acetylglucosamine-specific IIBC component 3.3e-93 78% TIGR02004 24 267 PTS-IIBC-malX: PTS system, maltose and glucose-specific IIBC component 1e-82 33% TIGR02005 24 293 PTS-IIBC-alpha: PTS system, alpha-glucoside-specific IIBC component 2.2e-75 36% TIGR02003 26 2…	MF: GO:0005355 glucose transmembrane transporter activity 367.1 3.4e-110 GO:0015572 N-acetylglucosamine transmembrane transporter activity 310.9 3.3e-93 GO:0005355 glucose transmembrane transporter activity 276.3 1e-82 GO:0005363 maltose transmembrane transporter activity 276.3 1e-82 GO:0015144 carbohydrate transmembrane transporter activity 251.8 2.2e-75 GO:0015144 carbohydrate transmembrane tra…	PTS-II-BC-glcB: PTS system, glucose-specific IIBC component	3.4e-110	32%	Yes	-
MMSYN1_0787	Cation transporting ATPase (possibly Mg2+)	PF00122.18 125 390 E1-E2_ATPase 6.9e-51 28% PF00689.19 751 931 Cation_ATPase_C 6.5e-16 19% PF00702.24 395 681 Hydrolase 6.9e-15 30% PF00690.24 38 94 Cation_ATPase_N 1.7e-09 6%	MF: GO:0046872 metal ion binding 172.5 6.9e-51 GO:0000166 nucleotide binding 172.5 6.9e-51	Cation transporter/ATPase, N-terminus + E1-E2 ATPase + haloacid dehalogenase-like hydrolase + Cation transporting ATPase, C-terminus	1.7e-09 6.9e-51 6.9e-15 6.5e-16	6% 28% 30% 19%	Yes	-	TIGR01524 27 941 ATPase-IIIB_Mg: magnesium-translocating P-type ATPase 5.9e-282 97% TIGR01647 50 901 ATPase-IIIA_H: plasma-membrane proton-efflux P-type ATPase 6.4e-114 90% TIGR01522 31 811 ATPase-IIA2_Ca: calcium-transporting P-type ATPase, PMR1-type 1e-93 83% TIGR01116 154 421 ATPase-IIA1_Ca: calcium-translocating P-type ATPase, SERCA-type 1.8e-84 28% TIGR01517 47 783 ATPase-IIB_Ca: calcium-tra…	MF: GO:0015444 magnesium-importing ATPase activity 935.5 5.9e-282 GO:0005388 calcium-transporting ATPase activity 235.4 3e-70 GO:0042625 ATPase coupled ion transmembrane transporter activity 187.3 1.3e-55 GO:0046873 metal ion transmembrane transporter activity 187.3 1.3e-55 GO:0004008 copper-exporting ATPase activity 145.1 7.6e-43 GO:0005375 copper ion transmembrane transporter activity 145.1 7.6…	magnesium-translocating P-type ATPase (almost the entire protein)	5.9e-282	97%	Yes	-
MMSYN1_0789	atpC; ATP synthase epsilon chain	PF02823.14 3 81 ATP-synt_DE_N 5e-19 80%	BP: GO:0015986 ATP synthesis coupled proton transport 67.9 5e-19	ATP synthase, Delta/Epsilon chain, beta-sandwich domain	5.00E-19	80%	Yes	-	TIGR01216 3 91 ATP_synt_epsi: ATP synthase F1, epsilon subunit 1.1e-13 90% TIGR03166 4 81 alt_F1F0_F1_eps: alternate F1F0 ATPase, F1 subunit epsilon 2.7e-10 79%	MF: GO:0046933 proton-transporting ATP synthase activity, rotational mechanism 49.3 1.1e-13 BP: GO:0015986 ATP synthesis coupled proton transport 49.3 1.1e-13 CC: GO:0000275 mitochondrial proton-transporting ATP synthase complex, catalytic core F(1) 49.3 1.1e-13 GO:0045261 proton-transporting ATP synthase complex, catalytic core F(1) 49.3 1.1e-13 GO:0045262 plasma membrane proton-transporting ATP…	ATP synthase F1, epsilon subunit (almost the entire protein)	1.1e-13	90%	Yes	-
MMSYN1_0790	atpD; ATP synthase subunit beta	PF00006.23 141 354 ATP-synt_ab 7.1e-70 45% PF02874.21 18 85 ATP-synt_ab_N 1.3e-20 14%	MF: GO:0005524 ATP binding 234.8 7.1e-70 BP: GO:0046034 ATP metabolic process 73.6 1.3e-20 GO:0015992 proton transport 73.6 1.3e-20	ATP synthase alpha/beta family, beta-barrel domain + ATP synthase alpha/beta family, nucleotide-binding domain	1.3e-20 7.1e-70	14% 45%	Yes	-	TIGR01039 15 470 atpD: ATP synthase F1, beta subunit 1.6e-240 96% TIGR03305 16 461 alt_F1F0_F1_bet: alternate F1F0 ATPase, F1 subunit beta 1.4e-169 94% TIGR01026 5 418 fliI_yscN: ATPase, FliI/YscN family 1.4e-71 87% TIGR02546 13 417 III_secr_ATP: type III secretion apparatus H+-transporting two-sector ATPase 6.7e-70 85% TIGR03496 16 417 FliI_clade1: flagellar protein export ATPase FliI 1.3e-68 85…	MF: GO:0046933 proton-transporting ATP synthase activity, rotational mechanism 796.6 1.6e-240 GO:0046961 proton-transporting ATPase activity, rotational mechanism 233.8 6.7e-70 GO:0016887 ATPase activity 229.6 1.3e-68 GO:0016887 ATPase activity 226.7 1.2e-67 GO:0046933 proton-transporting ATP synthase activity, rotational mechanism 151.7 5e-45 GO:0046933 proton-transporting ATP synthase activity,…	ATP synthase F1, beta subunit (the entire protein)	1.6e-240	96%	Yes	-
MMSYN1_0791	atpG; ATP synthase gamma chain	PF00231.17 3 278 ATP-synt 7.9e-78 99%	MF: GO:0046933 proton-transporting ATP synthase activity, rotational mechanism 261.9 7.9e-78 BP: GO:0015986 ATP synthesis coupled proton transport 261.9 7.9e-78 CC: GO:0045261 proton-transporting ATP synthase complex, catalytic core F(1) 261.9 7.9e-78	ATP synthase (the entire protein)	7.9e-78	99%	Yes but general	-	TIGR01146 1 278 ATPsyn_F1gamma: ATP synthase F1, gamma subunit 5.1e-82 99% TIGR03323 7 278 alt_F1F0_F1_gam: alternate F1F0 ATPase, F1 subunit gamma 7.6e-22 97%	MF: GO:0046933 proton-transporting ATP synthase activity, rotational mechanism 273.8 5.1e-82 BP: GO:0015986 ATP synthesis coupled proton transport 273.8 5.1e-82 CC: GO:0000275 mitochondrial proton-transporting ATP synthase complex, catalytic core F(1) 273.8 5.1e-82 GO:0045261 proton-transporting ATP synthase complex, catalytic core F(1) 273.8 5.1e-82 GO:0045262 plasma membrane proton-transporting…	ATP synthase F1, gamma subunit (the etnire protein)	5.1e-82	99%	Yes	-
MMSYN1_0792	atpA; ATP synthase subunit alpha	PF00006.23 149 364 ATP-synt_ab 1.1e-72 41% PF00306.25 371 497 ATP-synt_ab_C 1.1e-36 24% PF02874.21 27 92 ATP-synt_ab_N 1.2e-14 13%	MF: GO:0005524 ATP binding 244.0 1.1e-72 BP: GO:0015986 ATP synthesis coupled proton transport 125.7 1.1e-36 GO:0046034 ATP metabolic process 54.5 1.2e-14 GO:0015992 proton transport 54.5 1.2e-14	ATP synthase alpha/beta family, beta-barrel domain + ATP synthase alpha/beta family, nucleotide-binding domain + ATP synthase alpha/beta chain, C terminal domain	1.2e-14 1.1e-72 1.1e-36	13% 41% 24%	Yes	-	TIGR00962 4 496 atpA: ATP synthase F1, alpha subunit 3e-230 94% TIGR03324 5 498 alt_F1F0_F1_al: alternate F1F0 ATPase, F1 subunit alpha 2.2e-185 94% TIGR03496 54 428 FliI_clade1: flagellar protein export ATPase FliI 5.9e-57 71% TIGR02546 44 428 III_secr_ATP: type III secretion apparatus H+-transporting two-sector ATPase 2.9e-56 73% TIGR01026 56 426 fliI_yscN: ATPase, FliI/YscN family 3.5e-53 71% …	MF: GO:0046933 proton-transporting ATP synthase activity, rotational mechanism 763.1 3e-230 GO:0016887 ATPase activity 191.3 5.9e-57 GO:0046961 proton-transporting ATPase activity, rotational mechanism 188.9 2.9e-56 GO:0016887 ATPase activity 167.8 8.9e-50 GO:0046933 proton-transporting ATP synthase activity, rotational mechanism 138.4 5.6e-41 GO:0008553 hydrogen-exporting ATPase activity, phosph…	atpA: ATP synthase F1, alpha subunit (almost the entire protein)	3.00E-230	94%	Yes	-
MMSYN1_0793	atpH; ATP synthase subunit delta	PF00213.16 10 179 OSCP 1.4e-30 94%	MF: GO:0046933 proton-transporting ATP synthase activity, rotational mechanism 106.6 1.4e-30 BP: GO:0015986 ATP synthesis coupled proton transport 106.6 1.4e-30	ATP synthase delta (OSCP) subunit (almost the entire protein)	1.4e-30	94%	Yes	-	TIGR01145 9 178 ATP_synt_delta: ATP synthase F1, delta subunit 2.9e-24 94% TIGR03321 115 179 alt_F1F0_F0_B: alternate F1F0 ATPase, F0 subunit B 4.1e-05 36%	MF: GO:0046933 proton-transporting ATP synthase activity, rotational mechanism 84.2 2.9e-24 BP: GO:0015986 ATP synthesis coupled proton transport 84.2 2.9e-24 CC: GO:0000275 mitochondrial proton-transporting ATP synthase complex, catalytic core F(1) 84.2 2.9e-24 GO:0045261 proton-transporting ATP synthase complex, catalytic core F(1) 84.2 2.9e-24 GO:0045262 plasma membrane proton-transporting ATP…	ATP synthase F1, delta subunit (almost the entire protein)	2.9e-24	94%	Yes	-
MMSYN1_0794	atpF; ATP synthase subunit b	PF00430.16 31 161 ATP-synt_B 3.4e-18 72%	MF: GO:0015078 hydrogen ion transmembrane transporter activity 65.9 3.4e-18 BP: GO:0015986 ATP synthesis coupled proton transport 65.9 3.4e-18 CC: GO:0045263 proton-transporting ATP synthase complex, coupling factor F(o) 65.9 3.4e-18	ATP synthase B/B' CF(0)	3.4e-18	72%	Yes	-	TIGR01144 35 180 ATP_synt_b: ATP synthase F0, B subunit 4.4e-25 81% TIGR03321 31 180 alt_F1F0_F0_B: alternate F1F0 ATPase, F0 subunit B 1.4e-14 83%	MF: GO:0046933 proton-transporting ATP synthase activity, rotational mechanism 86.3 4.4e-25 BP: GO:0015986 ATP synthesis coupled proton transport 86.3 4.4e-25 CC: GO:0045263 proton-transporting ATP synthase complex, coupling factor F(o) 86.3 4.4e-25 GO:0000276 mitochondrial proton-transporting ATP synthase complex, coupling factor F(o) 86.3 4.4e-25 GO:0045264 plasma membrane proton-transporting A…	ATP synthase F0, B subunit (almost the entire protein)	4.4e-25	81%	Yes	-
MMSYN1_0795	atpE; ATP synthase subunit c	PF00137.19 35 97 ATP-synt_C 1.8e-12 62%	MF: GO:0015078 hydrogen ion transmembrane transporter activity 47.2 1.8e-12 BP: GO:0015991 ATP hydrolysis coupled proton transport 47.2 1.8e-12 CC: GO:0033177 proton-transporting two-sector ATPase complex, proton-transporting domain 47.2 1.8e-12	ATP synthase subunit C	1.8e-12	62%	Yes	-	TIGR01260 45 99 ATP_synt_c: ATP synthase F0, C subunit 2.2e-12 54% TIGR03322 35 100 alt_F1F0_F0_C: alternate F1F0 ATPase, F0 subunit C 1.1e-07 65%	MF: GO:0046933 proton-transporting ATP synthase activity, rotational mechanism 44.8 2.2e-12 BP: GO:0015986 ATP synthesis coupled proton transport 44.8 2.2e-12 CC: GO:0045263 proton-transporting ATP synthase complex, coupling factor F(o) 44.8 2.2e-12 GO:0000276 mitochondrial proton-transporting ATP synthase complex, coupling factor F(o) 44.8 2.2e-12 GO:0045264 plasma membrane proton-transporting A…	ATP synthase F0, C subunit (almost the entire protein)	2.2e-12	54%	Yes	-
MMSYN1_0796	atpB; ATP synthase subunit (chain) A	PF00119.18 24 261 ATP-synt_A 1.7e-38 83%	MF: GO:0015078 hydrogen ion transmembrane transporter activity 132.6 1.7e-38 BP: GO:0015986 ATP synthesis coupled proton transport 132.6 1.7e-38 CC: GO:0045263 proton-transporting ATP synthase complex, coupling factor F(o) 132.6 1.7e-38	ATP synthase A chain (almost the entire protein)	1.7e-38	83%	Yes	-	TIGR01131 22 181 ATP_synt_6_or_A: ATP synthase F0, A subunit 6.5e-15 56% TIGR03306 18 176 altF1_A: alternate F1F0 ATPase, F0 subunit A 3.8e-13 55%	MF: GO:0046933 proton-transporting ATP synthase activity, rotational mechanism 53.6 6.5e-15 BP: GO:0015986 ATP synthesis coupled proton transport 53.6 6.5e-15 CC: GO:0045263 proton-transporting ATP synthase complex, coupling factor F(o) 53.6 6.5e-15 GO:0000276 mitochondrial proton-transporting ATP synthase complex, coupling factor F(o) 53.6 6.5e-15 GO:0045264 plasma membrane proton-transporting A…	ATP synthase F0, A subunit (2/3 of the protein)	6.5e-15	56%	Yes	-
MMSYN1_0797	Transmembrane protein, likely a cation transporter (could have a role with ATPsynthase)	-		-			-	-	-		-			-	-
MMSYN1_0798	upp; Uracil phosphoribosyltransferase	PF14681.4 7 206 UPRTase 8.5e-69 97%		Uracil phosphoribosyltransferase	8.5e-69	97%	Yes	-	TIGR01091 4 207 upp: uracil phosphoribosyltransferase 3.6e-83 99% TIGR01251 114 170 ribP_PPkin: ribose-phosphate diphosphokinase 5e-08 28% TIGR01090 101 162 apt: adenine phosphoribosyltransferase 3.1e-06 30% TIGR01367 124 161 pyrE_Therm: orotate phosphoribosyltransferase 4.8e-05 18% TIGR01744 121 179 XPRTase: xanthine phosphoribosyltransferase 0.00025 29%	MF: GO:0004845 uracil phosphoribosyltransferase activity 276.3 3.6e-83 GO:0004749 ribose phosphate diphosphokinase activity 30.2 5e-08 GO:0003999 adenine phosphoribosyltransferase activity 25.4 3.1e-06 GO:0004588 orotate phosphoribosyltransferase activity 21.0 4.8e-05 GO:0000310 xanthine phosphoribosyltransferase activity 18.7 0.00025 BP: GO:0008655 pyrimidine-containing compound salvage 276.3 3.…	upp: uracil phosphoribosyltransferase	3.6e-83	99%	Yes	-
MMSYN1_0799	glyA; Serine hydroxymethyltransferase	PF00464.17 6 378 SHMT 1.5e-165 90%	MF: GO:0016740 transferase activity 550.5 1.5e-165	Serine hydroxymethyltransferase	1.50E-165	90%	Yes	-	TIGR04506 58 403 F_threo_transal: fluorothreonine transaldolase 4.2e-30 84% TIGR00858 83 242 bioF: 8-amino-7-oxononanoate synthase 8e-09 39% TIGR01822 79 331 2am3keto_CoA: glycine C-acetyltransferase 4.5e-08 61% TIGR03588 135 238 PseC: UDP-4-amino-4,6-dideoxy-N-acetyl-beta-L-altrosamine transaminase 1.8e-06 25% TIGR03576 149 249 pyridox_MJ0158: pyridoxal phosphate enzyme, MJ0158 family 8.4e-06 24…	MF: GO:0033806 fluorothreonine transaldolase activity 103.0 4.2e-30 GO:0008710 8-amino-7-oxononanoate synthase activity 32.6 8e-09 GO:0008890 glycine C-acetyltransferase activity 30.4 4.5e-08 GO:0003870 5-aminolevulinate synthase activity 20.7 3.7e-05 GO:0031071 cysteine desulfurase activity 19.0 0.00013 GO:0004124 cysteine synthase activity 16.4 0.0007 GO:0016765 transferase activity, transferri…	F_threo_transal: fluorothreonine transaldolase	4.2e-30	84%	Yes but general	-
MMSYN1_0800	rpiB; Ribose 5-phosphate isomerase	PF02502.16 5 141 LacAB_rpiB 1.6e-50 93%	MF: GO:0016853 isomerase activity 170.6 1.6e-50 BP: GO:0005975 carbohydrate metabolic process 170.6 1.6e-50	Ribose/Galactose Isomerase	1.6e-50	93%	Yes but general	-	TIGR00689 5 146 rpiB_lacA_lacB: sugar-phosphate isomerase, RpiB/LacA/LacB family 5.4e-51 97% TIGR01120 4 144 rpiB: ribose 5-phosphate isomerase B 3.6e-45 96% TIGR02133 4 146 RPI_actino: ribose 5-phosphate isomerase 1.6e-42 97% TIGR01119 4 131 lacB: galactose-6-phosphate isomerase, LacB subunit 2.1e-26 87% TIGR01118 5 144 lacA: galactose-6-phosphate isomerase, LacA subunit 5.4e-23 95%	MF: GO:0004751 ribose-5-phosphate isomerase activity 151.4 3.6e-45 GO:0050044 galactose-6-phosphate isomerase activity 90.6 2.1e-26 GO:0050044 galactose-6-phosphate isomerase activity 79.7 5.4e-23 BP: GO:0009052 pentose-phosphate shunt, non-oxidative branch 151.4 3.6e-45 GO:0019512 lactose catabolic process via tagatose-6-phosphate 90.6 2.1e-26 GO:0019512 lactose catabolic process via tagatose-6-…	rpiB_lacA_lacB: sugar-phosphate isomerase, RpiB/LacA/LacB family	5.4e-51	97%	Yes but general	-
MMSYN1_0803	rpoC; DNA-directed RNA polymerase subunit beta'	PF04997.10 8 385 RNA_pol_Rpb1_1 4.8e-88 30% PF04998.15 827 1163 RNA_pol_Rpb1_5 2.1e-59 27% PF00623.18 453 528 RNA_pol_Rpb1_2 1.3e-27 6% PF04983.16 533 718 RNA_pol_Rpb1_3 1.3e-23 15% PF05000.15 749 816 RNA_pol_Rpb1_4 3.3e-13 5%	MF: GO:0003899 DNA-directed 5'-3' RNA polymerase activity 295.4 4.8e-88 GO:0003677 DNA binding 295.4 4.8e-88 GO:0003899 DNA-directed 5'-3' RNA polymerase activity 201.0 2.1e-59 GO:0003677 DNA binding 201.0 2.1e-59 GO:0003899 DNA-directed 5'-3' RNA polymerase activity 96.9 1.3e-27 GO:0003677 DNA binding 96.9 1.3e-27 GO:0003899 DNA-directed 5'-3' RNA polymerase activity 83.5 1.3e-23 GO:0003677 DNA …	RNA polymerase Rpb1, domain 1 + RNA polymerase Rpb1, domain 2 + RNA polymerase Rpb1, domain 2 + RNA polymerase Rpb1, domain 3 + RNA polymerase Rpb1, domain 4 + RNA polymerase Rpb1, domain 5	4.8e-88 1.6e-08 1.3e-27 1.3e-23 3.3e-13 2.1e-59	30% 4% 6% 15% 5% 27%	Yes	-	TIGR02386 9 1241 rpoC_TIGR: DNA-directed RNA polymerase, beta' subunit 0.0 98% TIGR02387 10 153 rpoC1_cyan: DNA-directed RNA polymerase, gamma subunit 1.5e-202 11% TIGR02388 305 332 rpoC2_cyan: DNA-directed RNA polymerase, beta'' subunit 2.9e-170 2% TIGR02390 8 110 RNA_pol_rpoA1: DNA-directed RNA polymerase subunit A' 7.3e-87 8% TIGR02389 658 671 RNA_pol_rpoA2: DNA-directed RNA polymerase, subuni…	MF: GO:0003899 DNA-directed 5'-3' RNA polymerase activity 1813.4 0.0 CC: GO:0000345 cytosolic DNA-directed RNA polymerase complex 1813.4 0.0	rpoC_TIGR: DNA-directed RNA polymerase, beta' subunit	0.0	98%	Yes	-
MMSYN1_0804	rpoB; DNA-directed RNA polymerase subunit beta	PF00562.26 755 1145 RNA_pol_Rpb2_6 4e-151 30% PF04565.14 550 618 RNA_pol_Rpb2_3 2.8e-30 5% PF04560.18 1147 1221 RNA_pol_Rpb2_7 1e-24 6% PF10385.7 628 694 RNA_pol_Rpb2_45 3e-19 5% PF04563.13 169 537 RNA_pol_Rpb2_1 4.7e-14 29% PF04561.12 213 390 RNA_pol_Rpb2_2 1.4e-09 14%	MF: GO:0003899 DNA-directed 5'-3' RNA polymerase activity 503.4 4e-151 GO:0003677 DNA binding 503.4 4e-151 GO:0003899 DNA-directed 5'-3' RNA polymerase activity 104.1 2.8e-30 GO:0003677 DNA binding 104.1 2.8e-30 GO:0003899 DNA-directed 5'-3' RNA polymerase activity 86.6 1e-24 GO:0003677 DNA binding 86.6 1e-24 GO:0003899 DNA-directed 5'-3' RNA polymerase activity 68.9 3e-19 GO:0003899 DNA-directed…	RNA polymerase beta subunit + RNA polymerase Rpb2, domain 2 + RNA polymerase Rpb2, domain 3 + RNA polymerase beta subunit external 1 domain + RNA polymerase Rpb2, domain 6 + RNA polymerase Rpb2, domain 7	4.7e-14 1.4e-09 2.8e-30 3e-19 4e-151	29% 14% 5% 5% 30%	Yes	-	TIGR02013 11 107 rpoB: DNA-directed RNA polymerase, beta subunit 0.0 8% TIGR03670 633 732 rpoB_arch: DNA-directed RNA polymerase subunit B 3.1e-82 8%	MF: GO:0003899 DNA-directed 5'-3' RNA polymerase activity 1470.5 0.0 CC: GO:0000345 cytosolic DNA-directed RNA polymerase complex 1470.5 0.0	rpoB: DNA-directed RNA polymerase, beta subunit	0.0	8%	Yes	-
MMSYN1_0805	Transcription factor	-		-			-	-	-		-			-	-
MMSYN1_0806	50S ribosomal protein L7/L12	PF00542.17 56 122 Ribosomal_L12 1.9e-24 55% PF16320.3 4 48 Ribosomal_L12_N 1.7e-13 37%	MF: GO:0003735 structural constituent of ribosome 85.6 1.9e-24 GO:0003735 structural constituent of ribosome 49.9 1.7e-13 BP: GO:0006412 translation 85.6 1.9e-24 GO:0006412 translation 49.9 1.7e-13 CC: GO:0005840 ribosome 49.9 1.7e-13 GO:0005622 intracellular 49.9 1.7e-13	Ribosomal_L12_N + Ribosomal_L12	1.7e-13 1.9e-24	37% 55%	Yes	-	TIGR00855 3 122 L12: ribosomal protein bL12 5.6e-36 98%	MF: GO:0003735 structural constituent of ribosome 121.7 5.6e-36 BP: GO:0006412 translation 121.7 5.6e-36 CC: GO:0000315 organellar large ribosomal subunit 121.7 5.6e-36 GO:0022625 cytosolic large ribosomal subunit 121.7 5.6e-36	L12: ribosomal protein bL12	5.6e-36	98%	Yes	-
MMSYN1_0807	rplJ; 50S ribosomal protein L10	PF00466.18 8 104 Ribosomal_L10 8.1e-23 59%	BP: GO:0042254 ribosome biogenesis 80.3 8.1e-23 CC: GO:0005622 intracellular 80.3 8.1e-23	Ribosomal_L10	8.1e-23	59%	Yes	-	-		-			-	-
MMSYN1_0809	rplA; 50S ribosomal protein L1	PF00687.19 31 220 Ribosomal_L1 9e-54 84%		Ribosomal_L1	9.00E-54	84%	Yes	-	TIGR01169 3 225 rplA_bact: ribosomal protein uL1 1.5e-99 99% TIGR01170 21 159 rplA_mito: ribosomal protein uL1, mitochondrial 2.8e-24 62%	MF: GO:0003735 structural constituent of ribosome 330.0 1.5e-99 GO:0003735 structural constituent of ribosome 83.5 2.8e-24 BP: GO:0006412 translation 330.0 1.5e-99 GO:0006412 translation 83.5 2.8e-24 CC: GO:0022625 cytosolic large ribosomal subunit 330.0 1.5e-99 GO:0000311 plastid large ribosomal subunit 330.0 1.5e-99 GO:0005762 mitochondrial large ribosomal subunit 83.5 2.8e-24	L11_bact: ribosomal protein uL11	1.5e-99	99%	Yes	-
MMSYN1_0810	rplK; 50S ribosomal protein L11	PF00298.17 67 135 Ribosomal_L11 5.1e-23 49% PF03946.12 10 62 Ribosomal_L11_N 1.5e-15 37%	MF: GO:0003735 structural constituent of ribosome 81.2 5.1e-23 BP: GO:0006412 translation 81.2 5.1e-23 CC: GO:0005840 ribosome 81.2 5.1e-23	Ribosomal_L11_N + Ribosomal_L11	1.5e-15 5.1e-23	37% 49%	Yes	-	TIGR01632 3 136 L11_bact: ribosomal protein uL11 2.1e-47 94%	MF: GO:0003735 structural constituent of ribosome 158.6 2.1e-47 BP: GO:0006412 translation 158.6 2.1e-47 CC: GO:0000315 organellar large ribosomal subunit 158.6 2.1e-47 GO:0022625 cytosolic large ribosomal subunit 158.6 2.1e-47	L11_bact: ribosomal protein uL11	2.1e-47	94%	Yes	-
MMSYN1_0813	galE; UDP-glucose 4-epimerase	PF01370.19 4 258 Epimerase 3e-47 77%	MF: GO:0003824 catalytic activity 161.0 3e-47 GO:0050662 coenzyme binding 161.0 3e-47	NAD dependent epimerase/dehydratase family	3.00E-47	77%	Yes	-	TIGR01179 4 328 galE: UDP-glucose 4-epimerase GalE 7.6e-104 98% TIGR01181 3 323 dTDP_gluc_dehyt: dTDP-glucose 4,6-dehydratase 1.3e-31 97% TIGR02197 5 279 heptose_epim: ADP-glyceromanno-heptose 6-epimerase 6e-24 83% TIGR04180 4 182 EDH_00030: NAD dependent epimerase/dehydratase, LLPSF_EDH_00030 family 4.3e-19 54% TIGR02622 5 156 CDP_4_6_dhtase: CDP-glucose 4,6-dehydratase 3.1e-14 46% TIGR01214 4 1…	MF: GO:0003978 UDP-glucose 4-epimerase activity 345.1 7.6e-104 GO:0008460 dTDP-glucose 4,6-dehydratase activity 107.8 1.3e-31 GO:0008712 ADP-glyceromanno-heptose 6-epimerase activity 82.7 6e-24 GO:0047733 CDP-glucose 4,6-dehydratase activity 50.8 3.1e-14 GO:0008831 dTDP-4-dehydrorhamnose reductase activity 37.1 4.2e-10 GO:0016757 transferase activity, transferring glycosyl groups 36.7 5.1e-10 GO:…	galE: UDP-glucose 4-epimerase GalE	7.6e-104	98%	Yes	-
MMSYN1_0814	glf; UDP-galactopyranose mutase	PF03275.11 158 372 GLF 2.4e-65 54% PF13450.4 22 83 NAD_binding_8 6.7e-12 16%	MF: GO:0008767 UDP-galactopyranose mutase activity 220.0 2.4e-65	NAD(P)-binding Rossmann-like domain + UDP-galactopyranose mutase	6.7e-12 2.4e-65	16% 54%	Yes	-	TIGR00031 13 390 UDP-GALP_mutase: UDP-galactopyranose mutase 6.5e-117 96% TIGR00562 21 82 proto_IX_ox: protoporphyrinogen oxidase 1.3e-05 16%	MF: GO:0008767 UDP-galactopyranose mutase activity 388.6 6.5e-117 GO:0004729 oxygen-dependent protoporphyrinogen oxidase activity 22.0 1.3e-05 BP: GO:0009273 peptidoglycan-based cell wall biogenesis 388.6 6.5e-117 GO:0006779 porphyrin-containing compound biosynthetic process 22.0 1.3e-05	UDP-GALP_mutase: UDP-galactopyranose mutase	6.5e-117	96%	Yes	-
MMSYN1_0817	whiA; Sporulation transcription regulator WhiA	PF02650.12 223 308 HTH_WhiA 1.5e-24 28% PF14527.4 127 219 LAGLIDADG_WhiA 4.8e-21 30% PF10298.7 19 102 WhiA_N 5.6e-18 27%		Domains of WhiA	4.8e-21 5.6e-18 1.5e-24	30% 27% 28%	Yes	-	TIGR00647 5 308 DNA_bind_WhiA: DNA-binding protein WhiA 4.4e-56 98%	MF: GO:0003677 DNA binding 188.3 4.4e-56	DNA-binding protein WhiA	4.4E-56	98%	Yes	-
MMSYN1_0818	lgt; Prolipoprotein diacylglyceryl transferase	PF01790.16 71 296 LGT 3.3e-29 47%	MF: GO:0016757 transferase activity, transferring glycosyl groups 101.7 3.3e-29 BP: GO:0009249 protein lipoylation 101.7 3.3e-29 GO:0042158 lipoprotein biosynthetic process 101.7 3.3e-29 CC: GO:0016020 membrane 101.7 3.3e-29	LGT	3.3e-29	47%	Yes	-	TIGR00544 70 282 lgt: prolipoprotein diacylglyceryl transferase 3.1e-27 45%	MF: GO:0008961 phosphatidylglycerol-prolipoprotein diacylglyceryl transferase activity 93.6 3.1e-27 BP: GO:0009249 protein lipoylation 93.6 3.1e-27 CC: GO:0016021 integral component of membrane 93.6 3.1e-27	lgt: prolipoprotein diacylglyceryl transferase + lgt: prolipoprotein diacylglyceryl transferase + lgt: prolipoprotein diacylglyceryl transferase	3.1e-27 3.1e-27 3.1e-27	3% 12% 45%	Yes	-
MMSYN1_0819	trxB; Thioredoxin reductase (NADPH)	PF07992.12 9 282 Pyr_redox_2 3.2e-45 88%	MF: GO:0016491 oxidoreductase activity 154.5 3.2e-45 BP: GO:0055114 oxidation-reduction process 154.5 3.2e-45	Pyridine nucleotide-disulphide oxidoreductase	3.20E-45	88%	Yes but general	-	TIGR01292 9 305 TRX_reduct: thioredoxin-disulfide reductase 7e-107 96% TIGR03143 5 310 AhpF_homolog: putative alkyl hydroperoxide reductase F subunit 8.1e-76 99% TIGR03140 5 306 AhpF: alkyl hydroperoxide reductase subunit F 8.5e-71 97% TIGR04018 82 281 Bthiol_YpdA: putative bacillithiol system oxidoreductase, YpdA family 5.8e-23 65% TIGR01350 98 284 lipoamide_DH: dihydrolipoyl dehydrogenase 1.7e-…	MF: GO:0004791 thioredoxin-disulfide reductase activity 354.6 7e-107 GO:0016668 oxidoreductase activity, acting on a sulfur group of donors, NAD(P) as acceptor 237.0 8.5e-71 GO:0050662 coenzyme binding 79.1 5.8e-23 GO:0015036 disulfide oxidoreductase activity 79.1 5.8e-23 GO:0004148 dihydrolipoyl dehydrogenase activity 74.4 1.7e-21 GO:0016152 mercury (II) reductase activity 65.6 9.7e-19 BP: GO:00…	TRX_reduct: thioredoxin-disulfide reductase	7.00E-107	96%	Yes	-
MMSYN1_0820	lgt; Prolipoprotein diacylglyceryl transferase	PF01790.16 25 258 LGT 1.2e-28 44%	MF: GO:0016757 transferase activity, transferring glycosyl groups 99.9 1.2e-28 BP: GO:0009249 protein lipoylation 99.9 1.2e-28 GO:0042158 lipoprotein biosynthetic process 99.9 1.2e-28 CC: GO:0016020 membrane 99.9 1.2e-28	LGT Prolipoprotein diacylglyceryl transferase	1.2e-28	44%	Yes	-	TIGR00544 39 258 lgt: prolipoprotein diacylglyceryl transferase 5.8e-31 42%	MF: GO:0008961 phosphatidylglycerol-prolipoprotein diacylglyceryl transferase activity 105.8 5.8e-31 BP: GO:0009249 protein lipoylation 105.8 5.8e-31 CC: GO:0016021 integral component of membrane 105.8 5.8e-31	lgt: prolipoprotein diacylglyceryl transferase + lgt: prolipoprotein diacylglyceryl transferase	5.8e-31 5.8e-31	42% 17%	Yes	-
MMSYN1_0821	hprK; HPr kinase/phosphorylase	PF07475.10 134 292 Hpr_kinase_C 5.4e-50 51% PF02603.14 5 127 Hpr_kinase_N 2.1e-23 39%	MF: GO:0000155 phosphorelay sensor kinase activity 169.1 5.4e-50 GO:0005524 ATP binding 169.1 5.4e-50 GO:0004672 protein kinase activity 169.1 5.4e-50 GO:0000155 phosphorelay sensor kinase activity 82.5 2.1e-23 GO:0005524 ATP binding 82.5 2.1e-23 GO:0004672 protein kinase activity 82.5 2.1e-23 BP: GO:0006109 regulation of carbohydrate metabolic process 169.1 5.4e-50 GO:0000160 phosphorelay signal…	HPr Serine kinase C-terminal domain + HPr Serine kinase N terminus	5.4e-50 2.1e-23	51% 39%	Yes	-	TIGR00679 4 292 hpr-ser: HPr(Ser) kinase/phosphatase 6.1e-85 92% TIGR04355 39 60 HprK_rel_B: HprK-related kinase B 5.2e-08 7% TIGR04249 117 198 SCM_chp_ScmC: SynChlorMet cassette protein ScmC 8.8e-05 26% TIGR04352 140 201 HprK_rel_A: HprK-related kinase A 0.00054 20%	MF: GO:0004674 protein serine/threonine kinase activity 283.0 6.1e-85 GO:0016791 phosphatase activity 283.0 6.1e-85 BP: GO:0009401 phosphoenolpyruvate-dependent sugar phosphotransferase system 283.0 6.1e-85	hpr-ser: HPr(Ser) kinase/phosphatase	6.1e-85	92%	Yes	-
MMSYN1_0822	S component of ECF transporter with possible substrate vitamins, e.g. folate	PF12822.5 41 194 ECF_trnsprt 3.9e-08 69%	MF: GO:0005215 transporter activity 33.4 3.9e-08	ECF transporter S component	0.000000039	69%	Yes but not substrate	-	TIGR04518 38 207 ECF_S_folT_fam: ECF transporter S component, folate family 3.4e-37 76%	MF: GO:0005215 transporter activity 125.7 3.4e-37 BP: GO:0006810 transport 125.7 3.4e-37	ECF transporter S component, folate family	3.40E-37	76%	Yes	-
MMSYN1_0823	folC; Dihydrofolate:folylpolyglutamate synthase	PF08245.10 40 218 Mur_ligase_M 1.2e-07 48%	MF: GO:0005524 ATP binding 31.8 1.2e-07 BP: GO:0009058 biosynthetic process 31.8 1.2e-07	Mur ligase middle domain	0.00000012	48%	Yes but general	-	TIGR01499 22 210 folC: bifunctional protein FolC 2.1e-67 51% TIGR01085 29 97 murE: UDP-N-acetylmuramyl-tripeptide synthetase 9.7e-12 19% TIGR02068 35 71 cya_phycin_syn: cyanophycin synthetase 7.3e-05 10%	MF: GO:0008841 dihydrofolate synthase activity 226.2 2.1e-67 GO:0004326 tetrahydrofolylpolyglutamate synthase activity 226.2 2.1e-67 GO:0016874 ligase activity 18.9 7.3e-05 BP: GO:0046654 tetrahydrofolate biosynthetic process 226.2 2.1e-67 GO:0006760 folic acid-containing compound metabolic process 226.2 2.1e-67 GO:0051235 maintenance of location 18.9 7.3e-05 CC: GO:0005737 cytoplasm 226.2 2.1e-67	folC: bifunctional protein FolC	2.1e-67	51%	Yes	-
MMSYN1_0824	uvrA; UvrABC system protein A	PF00005.25 627 863 ABC_tran 9e-10 25%	MF: GO:0016887 ATPase activity 39.1 9e-10 GO:0005524 ATP binding 39.1 9e-10	ABC transporter	9.00E-10	25%	Yes but general	-	TIGR00630 5 928 uvra: excinuclease ABC subunit A 0.0 98% TIGR03608 9 42 L_ocin_972_ABC: putative bacteriocin export ABC transporter, lactococcin 972 group 6.1e-37 4% TIGR02857 8 42 CydD: thiol reductant ABC exporter, CydD subunit 8.8e-35 4% TIGR04521 13 42 ECF_ATPase_2: energy-coupling factor transporter ATPase 2.2e-32 3% TIGR02673 13 42 FtsE: cell division ATP-binding protein FtsE 1.6e-31 3% TIG…	MF: GO:0009381 excinuclease ABC activity 1339.9 0.0 GO:0042626 ATPase activity, coupled to transmembrane movement of substances 125.0 6.1e-37 GO:0005524 ATP binding 125.0 6.1e-37 GO:0033230 cysteine-transporting ATPase activity 118.6 8.8e-35 GO:0005524 ATP binding 118.6 8.8e-35 GO:0042626 ATPase activity, coupled to transmembrane movement of substances 110.2 2.2e-32 GO:0005524 ATP binding 110.2 2…	uvra: excinuclease ABC subunit A	0.0	98%	Yes	-
MMSYN1_0825	uvrB; UvrABC system protein B	PF12344.6 555 596 UvrB 3e-21 6% PF00271.29 437 547 Helicase_C 2.5e-20 17% PF04851.13 15 95 ResIII 5.3e-11 12% PF02151.17 629 661 UVR 1.1e-09 5%	MF: GO:0016787 hydrolase activity 42.7 5.3e-11 GO:0005524 ATP binding 42.7 5.3e-11 GO:0003677 DNA binding 42.7 5.3e-11 GO:0005515 protein binding 37.6 1.1e-09	Type III restriction enzyme, res subunit + Helicase conserved C-terminal domain + Ultra-violet resistance protein B + UvrB/uvrC motif	5.3e-11 2.5e-20 3e-21 1.1e-09	12% 17% 6% 5%	Yes	-	TIGR00631 8 658 uvrb: excinuclease ABC subunit B 3.4e-288 98% TIGR00580 12 85 mfd: transcription-repair coupling factor 3.4e-20 11% TIGR00595 40 89 priA: primosomal protein N' 5.6e-12 8% TIGR00643 14 91 recG: ATP-dependent DNA helicase RecG 1.1e-11 12% TIGR04095 20 82 dnd_restrict_1: DNA phosphorothioation system restriction enzyme 2.4e-11 9% TIGR00614 32 65 recQ_fam: ATP-dependent DNA helicase, …	MF: GO:0009381 excinuclease ABC activity 955.3 3.4e-288 GO:0016887 ATPase activity 69.9 3.4e-20 GO:0003690 double-stranded DNA binding 69.9 3.4e-20 GO:0005524 ATP binding 69.9 3.4e-20 GO:0005515 protein binding 69.9 3.4e-20 GO:0003688 DNA replication origin binding 42.9 5.6e-12 GO:0016818 hydrolase activity, acting on acid anhydrides, in phosphorus-containing anhydrides 42.9 5.6e-12 GO:0004003 AT…	uvrb: excinuclease ABC subunit B	3.4e-288	98%	Yes	-
MMSYN1_0826	holA; DNA polymerase III, delta subunit	PF06144.11 2 175 DNA_pol3_delta 3.9e-19 55%	MF: GO:0003887 DNA-directed DNA polymerase activity 69.0 3.9e-19 GO:0003677 DNA binding 69.0 3.9e-19 BP: GO:0006260 DNA replication 69.0 3.9e-19 CC: GO:0009360 DNA polymerase III complex 69.0 3.9e-19	DNA polymerase III holoenzyme (first half of the protein)	3.9e-19	55%	Yes	-	TIGR01128 1 278 holA: DNA polymerase III, delta subunit 1.1e-26 88%	MF: GO:0003887 DNA-directed DNA polymerase activity 91.8 1.1e-26 BP: GO:0006260 DNA replication 91.8 1.1e-26 CC: GO:0009360 DNA polymerase III complex 91.8 1.1e-26	holA; DNA polymerase III, delta subunit (almost the entire protein)	1.1e-26	88%	Yes	-
MMSYN1_0827	Transmembrane protein, likely an ion transporter	-		-			-	-	-		-			-	-
MMSYN1_0830	Transmembrane protein, likely an ion transporter	-		-			-	-	-		-			-	-
MMSYN1_0831	prs; Ribose-phosphate pyrophosphokinase	PF13793.4 7 122 Pribosyltran_N 1.8e-44 34% PF14572.4 216 324 Pribosyl_synth 9.6e-17 32%	MF: GO:0004749 ribose phosphate diphosphokinase activity 61.5 9.6e-17 GO:0000287 magnesium ion binding 61.5 9.6e-17 BP: GO:0009165 nucleotide biosynthetic process 61.5 9.6e-17	N-terminal domain of ribose phosphate pyrophosphokinase + Phosphoribosyl synthetase-associated domain	1.8e-44 9.6e-17	34% 32%	Yes	-	TIGR01251 8 325 ribP_PPkin: ribose-phosphate diphosphokinase 9.7e-107 92% TIGR00336 149 252 pyrE: orotate phosphoribosyltransferase 6.1e-05 30% TIGR01091 198 256 upp: uracil phosphoribosyltransferase 7.5e-05 17% TIGR00201 111 129 comF: comF family protein 0.0001 6% TIGR01203 218 256 HGPRTase: hypoxanthine phosphoribosyltransferase 0.00057 11%	MF: GO:0004749 ribose phosphate diphosphokinase activity 354.4 9.7e-107 GO:0004588 orotate phosphoribosyltransferase activity 20.8 6.1e-05 GO:0004845 uracil phosphoribosyltransferase activity 20.4 7.5e-05 GO:0004422 hypoxanthine phosphoribosyltransferase activity 17.6 0.00057 BP: GO:0009152 purine ribonucleotide biosynthetic process 354.4 9.7e-107 GO:0009220 pyrimidine ribonucleotide biosynthetic…	ribP_PPkin: ribose-phosphate diphosphokinase	9.7e-107	92%	Yes	-
MMSYN1_0832	pth; Peptidyl-tRNA hydrolase	PF01195.17 3 186 Pept_tRNA_hydro 4.3e-54 99%	MF: GO:0004045 aminoacyl-tRNA hydrolase activity 182.8 4.3e-54	Peptidyl-tRNA hydrolase	4.3e-54	99%	Yes	-	TIGR00447 1 186 pth: aminoacyl-tRNA hydrolase 2.3e-57 100%	MF: GO:0004045 aminoacyl-tRNA hydrolase activity 191.7 2.3e-57 BP: GO:0006412 translation 191.7 2.3e-57	pth: aminoacyl-tRNA hydrolase	2.3e-57	100%	Yes	-
MMSYN1_0833	rplI; 50S ribosomal protein L9	PF01281.17 1 45 Ribosomal_L9_N 5.2e-20 31% PF03948.12 64 145 Ribosomal_L9_C 1.3e-16 56%		Ribosomal protein L9, N-terminal domain + Ribosomal protein L9, C-terminal domain	5.2e-20 1.3e-16	31% 56%	Yes	-	TIGR00158 1 146 L9: ribosomal protein bL9 5.8e-37 99%	MF: GO:0003735 structural constituent of ribosome 125.4 5.8e-37 BP: GO:0006412 translation 125.4 5.8e-37 CC: GO:0022625 cytosolic large ribosomal subunit 125.4 5.8e-37 GO:0000311 plastid large ribosomal subunit 125.4 5.8e-37	L9: ribosomal protein bL9	5.8e-37	99%	Yes	-
MMSYN1_0834	dnaB; Replicative DNA helicase	PF03796.13 182 436 DnaB_C 5.9e-100 58% PF00772.19 11 107 DnaB 1.1e-20 22%	MF: GO:0003678 DNA helicase activity 333.6 5.9e-100 GO:0005524 ATP binding 333.6 5.9e-100 GO:0003678 DNA helicase activity 73.4 1.1e-20 GO:0005524 ATP binding 73.4 1.1e-20 BP: GO:0006260 DNA replication 333.6 5.9e-100 GO:0006260 DNA replication 73.4 1.1e-20	DnaB-like helicase N terminal domain + DnaB-like helicase C terminal domain	5.9e-100 1.1e-20	58% 22%	Yes	-	TIGR00665 11 437 DnaB: replicative DNA helicase 1.5e-143 97% TIGR03600 13 428 phage_DnaB: phage replicative helicase, DnaB family 2.5e-106 95% TIGR00416 175 300 sms: DNA repair protein RadA 3.9e-05 29%	MF: GO:0004003 ATP-dependent DNA helicase activity 476.7 1.5e-143 GO:0005524 ATP binding 20.5 3.9e-05 BP: GO:0006260 DNA replication 476.7 1.5e-143 GO:0006281 DNA repair 20.5 3.9e-05	DnaB: replicative DNA helicase (almost the entire protein)	1.5e-143	97%	Yes	-
MMSYN1_0835	Lipoprotein, putative	-		-			-	-	-		-			-	-
MMSYN1_0836	S component of ECF transporter with possible substrate vitamins, e.g. folate	PF07155.10 53 214 ECF-ribofla_trS 1.1e-09 53%	CC: GO:0016020 membrane 38.3 1.1e-09	ECF transporter S component, riboflavin	1.10E-09	53%	Yes	-	TIGR04518 53 173 ECF_S_folT_fam: ECF transporter S component, folate family 2.7e-13 39% TIGR03082 100 192 Gneg_AbrB_dup: membrane protein AbrB duplication 0.00027 30%	MF: GO:0005215 transporter activity 48.0 2.7e-13 BP: GO:0006810 transport 48.0 2.7e-13	ECF transporter S component, folate family	2.7e-13	39%	Yes	-
MMSYN1_0837	cysS; Cysteine--tRNA ligase	PF01406.17 12 309 tRNA-synt_1e 1e-100 68% PF09190.9 344 397 DALR_2 4.8e-05 12%	MF: GO:0005524 ATP binding 23.6 4.8e-05 GO:0004817 cysteine-tRNA ligase activity 23.6 4.8e-05 GO:0000166 nucleotide binding 23.6 4.8e-05 BP: GO:0006423 cysteinyl-tRNA aminoacylation 23.6 4.8e-05 CC: GO:0005737 cytoplasm 23.6 4.8e-05	tRNA synthetases class I (C) catalytic domain + DALR domain	1E-100 4.8e-05	68% 12%	Yes	-	TIGR00435 1 440 cysS: cysteine--tRNA ligase 8.2e-130 100% TIGR03447 2 377 mycothiol_MshC: cysteine--1-D-myo-inosityl 2-amino-2-deoxy-alpha-D-glucopyranoside ligase 1e-57 85% TIGR00398 30 102 metG: methionine--tRNA ligase 2.8e-17 17% TIGR00422 11 61 valS: valine--tRNA ligase 1.6e-09 12% TIGR00392 5 58 ileS: isoleucine--tRNA ligase 2.4e-07 12% TIGR00395 30 57 leuS_arch: leucine--tRNA ligase 1.1e-06…	MF: GO:0004817 cysteine-tRNA ligase activity 431.9 8.2e-130 GO:0004825 methionine-tRNA ligase activity 60.6 2.8e-17 GO:0004832 valine-tRNA ligase activity 34.2 1.6e-09 GO:0004822 isoleucine-tRNA ligase activity 27.3 2.4e-07 GO:0004823 leucine-tRNA ligase activity 24.9 1.1e-06 GO:0004818 glutamate-tRNA ligase activity 17.8 0.00022 BP: GO:0006423 cysteinyl-tRNA aminoacylation 431.9 8.2e-130 GO:0010…	cysS: cysteine--tRNA ligase	8.2e-130	100%	Yes	-
MMSYN1_0838	rlmB; 23S rRNA (guanosine-2'-O-)-methyltransferase RlmB	PF00588.17 93 234 SpoU_methylase 1.5e-35 58% PF08032.10 5 76 SpoU_sub_bind 1.4e-15 30%	MF: GO:0008173 RNA methyltransferase activity 122.3 1.5e-35 GO:0003723 RNA binding 122.3 1.5e-35 GO:0008168 methyltransferase activity 57.2 1.4e-15 BP: GO:0006396 RNA processing 122.3 1.5e-35	SpoU rRNA methylase and substrate binding	1.5e-35 1.4e-15	58% 30%	Yes but general	-	TIGR00186 4 237 rRNA_methyl_3: RNA methyltransferase, TrmH family, group 3 2.5e-64 96% TIGR00185 94 236 tRNA_yibK_trmL: tRNA (cytidine(34)-2'-O)-methyltransferase 1.3e-08 59% TIGR00050 184 236 rRNA_methyl_1: RNA methyltransferase, TrmH family, group 1 0.00078 22%	MF: GO:0008173 RNA methyltransferase activity 215.0 2.5e-64 GO:0008175 tRNA methyltransferase activity 32.8 1.3e-08 GO:0008173 RNA methyltransferase activity 17.3 0.00078 BP: GO:0009451 RNA modification 215.0 2.5e-64 GO:0006400 tRNA modification 32.8 1.3e-08 GO:0009451 RNA modification 17.3 0.00078	RNA methyltransferase, TrmH family	3 2.5e-64	96%	Yes but general	-
MMSYN1_0839	secE; Preprotein translocase, SecE subunit	PF00584.18 59 104 SecE 2.2e-07 43%	BP: GO:0006886 intracellular protein transport 30.6 2.2e-07 GO:0006605 protein targeting 30.6 2.2e-07 CC: GO:0016020 membrane 30.6 2.2e-07	SecE/Sec61-gamma subunits of protein translocation complex	2.2e-07	43%	Yes but general	-	TIGR00964 58 104 secE_bact: preprotein translocase, SecE subunit 4.9e-10 44%	MF: GO:0015450 P-P-bond-hydrolysis-driven protein transmembrane transporter activity 37.2 4.9e-10 BP: GO:0043952 protein transport by the Sec complex 37.2 4.9e-10 CC: GO:0005887 integral component of plasma membrane 37.2 4.9e-10	secE_bact: preprotein translocase, SecE subunit	4.9e-10	44%	Yes	-
MMSYN1_0840	nusG; Transcription termination/antitermination protein NusG	PF02357.17 19 121 NusG 1.3e-19 48%	BP: GO:0006355 regulation of transcription, DNA-templated 70.4 1.3e-19	Transcription termination factor nusG	1.3e-19	48%	Yes	-	TIGR01956 19 61 NusG_myco: NusG family protein 2.6e-37 20% TIGR00922 20 209 nusG: transcription termination/antitermination factor NusG 1.2e-32 89% TIGR01955 20 206 RfaH: transcription elongation factor/antiterminator RfaH 2.8e-08 88%	MF: GO:0003715 obsolete transcription termination factor activity 111.0 1.2e-32 BP: GO:0006353 DNA-templated transcription, termination 111.0 1.2e-32	nusG: transcription termination/antitermination factor NusG	1.2e-32	89%	Yes	-
MMSYN1_0851	Lipoprotein, putative	-		-			-	-	TIGR04547 1 32 Mollicu_LP: MOLPALP family lipoprotein 1.9e-06 53%	MF: GO:0003674 molecular_function 24.5 1.9e-06 BP: GO:0008150 biological_process 24.5 1.9e-06	MOLPALP family lipoprotein	0.0000019	53%	Yes	-
MMSYN1_0852	Transmembrane protein, Cation transporter	-		-			-	-	-		-			-	-
MMSYN1_0853	Hypothetical protein	-		-			-	-	-		-			-	-
MMSYN1_0859	topA; DNA topoisomerase 1	PF01131.18 133 559 Topoisom_bac 1.8e-83 65% PF01751.20 3 118 Toprim 1.1e-20 18%	MF: GO:0003916 DNA topoisomerase activity 280.7 1.8e-83 GO:0003677 DNA binding 280.7 1.8e-83 BP: GO:0006265 DNA topological change 280.7 1.8e-83	Toprim domain + DNA topoisomerase	1.1e-20 1.8e-83	18% 65%	Yes but general	-	TIGR01051 4 610 topA_bact: DNA topoisomerase I 5.1e-136 93% TIGR01054 66 566 rgy: reverse gyrase 5.3e-75 77% TIGR01057 19 608 topA_arch: DNA topoisomerase I 2.6e-56 90% TIGR01056 59 652 topB: DNA topoisomerase III 1.4e-42 91%	MF: GO:0003917 DNA topoisomerase type I activity 453.1 5.1e-136 GO:0003677 DNA binding 453.1 5.1e-136 GO:0003678 DNA helicase activity 250.7 5.3e-75 GO:0003917 DNA topoisomerase type I activity 250.7 5.3e-75 GO:0003916 DNA topoisomerase activity 250.7 5.3e-75 GO:0003917 DNA topoisomerase type I activity 189.0 2.6e-56 GO:0003917 DNA topoisomerase type I activity 144.0 1.4e-42 GO:0003677 DNA bindin…	topA_bact: DNA topoisomerase I	5.1e-136	93%	Yes	-
MMSYN1_0870	dcuC; C4-dicarboxylate anaerobic carrier dcuC	PF03606.13 145 579 DcuC 6e-51 74%	CC: GO:0016021 integral component of membrane 173.2 6e-51	DcuC	6.00E-51	74%	Yes	-	-		-			-	-
MMSYN1_0872	ychF; Ribosome-binding ATPase YchF	PF06071.11 280 363 YchF-GTPase_C 3.3e-37 23% PF01926.21 4 122 MMR_HSR1 1.1e-24 33%	MF: GO:0005525 GTP binding 86.5 1.1e-24	YchF GTP-ase	3.3e-37 1.1e-24	23% 33%	Yes	-	TIGR00092 1 364 TIGR00092: GTP-binding protein YchF 3.5e-154 100% TIGR02729 4 186 Obg_CgtA: Obg family GTPase CgtA 1.6e-26 50% TIGR00231 4 106 small_GTP: small GTP-binding protein domain 1.8e-10 28% TIGR03156 201 250 GTP_HflX: GTP-binding protein HflX 4.7e-10 14% TIGR00437 9 47 feoB: ferrous iron transport protein B 4.2e-08 11% TIGR03594 128 247 GTPase_EngA: ribosome-associated GTPase EngA 4.5e-0…	MF: GO:0005525 GTP binding 511.3 3.5e-154 GO:0005525 GTP binding 91.1 1.6e-26 GO:0005525 GTP binding 38.8 1.8e-10 GO:0005525 GTP binding 36.8 4.7e-10 GO:0043022 ribosome binding 30.5 4.5e-08 GO:0003924 GTPase activity 30.5 4.5e-08 GO:0005525 GTP binding 30.5 4.5e-08 GO:0015639 ferrous iron uptake transmembrane transporter activity 30.3 4.2e-08 GO:0003924 GTPase activity 27.0 6.1e-07 GO:0005525 GT…	GTP-binding YchF	3.5e-154	100%	Yes	-
MMSYN1_0873	DUF951 family, ribosomal protein	PF06107.9 7 61 DUF951 1.5e-16 83%		DUF951 protein	1.5E-16	83%	Yes but general	-	-		-			-	-
MMSYN1_0874	gidB; 16S rRNA (guanine(527)-N(7))-methyltransferase	PF02527.13 21 197 GidB 5.1e-54 77%	MF: GO:0008649 rRNA methyltransferase activity 182.2 5.1e-54 BP: GO:0006364 rRNA processing 182.2 5.1e-54 CC: GO:0005737 cytoplasm 182.2 5.1e-54	rRNA small subunit methyltransferase G family	5.1e-54	77%	Yes	-	TIGR00138 24 198 rsmG_gidB: 16S rRNA (guanine(527)-N(7))-methyltransferase RsmG 2.8e-61 76% TIGR02469 65 164 CbiT: precorrin-6Y C5,15-methyltransferase (decarboxylating), CbiT subunit 8.8e-08 43% TIGR03534 69 141 RF_mod_PrmC: protein-(glutamine-N5) methyltransferase, release factor-specific 1.1e-06 32% TIGR04290 68 147 meth_Rta_06860: methyltransferase, Rta_06860 family 0.00013 35% TIGR02072 63 1…	MF: GO:0008168 methyltransferase activity 204.3 2.8e-61 GO:0046025 precorrin-6Y C5,15-methyltransferase (decarboxylating) activity 30.4 8.8e-08 GO:0008757 S-adenosylmethionine-dependent methyltransferase activity 26.2 1.1e-06 GO:0008168 methyltransferase activity 19.4 0.00013 GO:0008171 O-methyltransferase activity 18.8 0.00027 BP: GO:0046118 7-methylguanosine biosynthetic process 204.3 2.8e-61 G…	16S rRNA (guanine(527)-N(7))-methyltransferase RsmG (confident, almost the entire protein)	2.8e-61	76%	Yes	-
MMSYN1_0875	pgsA; CDP diacylglycerol glycerol 3 phosphate3 phosphatidyltransferase	PF01066.19 7 85 CDP-OH_P_transf 2.6e-19 40%	MF: GO:0016780 phosphotransferase activity, for other substituted phosphate groups 69.6 2.6e-19 BP: GO:0008654 phospholipid biosynthetic process 69.6 2.6e-19 CC: GO:0016020 membrane 69.6 2.6e-19	CDP-alcohol phosphatidyltransferase	2.6e-19	40%	Yes	-	TIGR00560 7 196 pgsA: CDP-diacylglycerol--glycerol-3-phosphate 3-phosphatidyltransferase 3e-50 96% TIGR00473 49 87 pssA: CDP-diacylglycerol-serine O-phosphatidyltransferase 8.2e-08 20%	MF: GO:0008444 CDP-diacylglycerol-glycerol-3-phosphate 3-phosphatidyltransferase activity 169.2 3e-50 GO:0003882 CDP-diacylglycerol-serine O-phosphatidyltransferase activity 30.5 8.2e-08 BP: GO:0008654 phospholipid biosynthetic process 169.2 3e-50 GO:0008654 phospholipid biosynthetic process 30.5 8.2e-08	pgsA: CDP-diacylglycerol--glycerol-3-phosphate 3-phosphatidyltransferase	3.00E-50	96%	Yes	-
MMSYN1_0876	L-type amino acid permease	PF13520.4 8 480 AA_permease_2 8.4e-81 90%	MF: GO:0015171 amino acid transmembrane transporter activity 271.8 8.4e-81 BP: GO:0003333 amino acid transmembrane transport 271.8 8.4e-81 CC: GO:0016020 membrane 271.8 8.4e-81	AA_permease_2	8.40E-81	90%	Yes	-	TIGR00911 8 268 2A0308: L-type amino acid transporter 1.7e-07 50%		2A0308: L-type amino acid transporter + 2A0308: L-type amino acid transporter	1.7e-07 1.7e-07	50% 8%	Yes but general	-
MMSYN1_0877	S component of ECF transporter, likely an ion transmembrane transporter	-		-			-	-	-		-			-	-
MMSYN1_0878	L-type amino acid permease	PF13520.4 1 451 AA_permease_2 4.2e-80 91%	MF: GO:0015171 amino acid transmembrane transporter activity 269.5 4.2e-80 BP: GO:0003333 amino acid transmembrane transport 269.5 4.2e-80 CC: GO:0016020 membrane 269.5 4.2e-80	AA_permease_2	4.20E-80	91%	Yes	-	TIGR00911 3 247 2A0308: L-type amino acid transporter 1.6e-09 49%		2A0308: L-type amino acid transporter	1.60E-09	49%	Yes but general	-
MMSYN1_0879	mgtA; Magnesium-importing P-type ATP-ase mgtA	PF00122.18 107 350 E1-E2_ATPase 1.2e-40 28% PF00689.19 698 876 Cation_ATPase_C 8.7e-18 20% PF00702.24 356 628 Hydrolase 2e-13 31% PF00690.24 36 87 Cation_ATPase_N 7.7e-05 6%	MF: GO:0046872 metal ion binding 139.0 1.2e-40 GO:0000166 nucleotide binding 139.0 1.2e-40	E1-E2_ATPase + Cation_ATPase_C + Cation_ATPase_N + Hydrolase	1.2e-40 8.7e-18 7.7e-05 2e-13	28% 20% 6% 31%	Yes but not substrate	-	TIGR01524 15 884 ATPase-IIIB_Mg: magnesium-translocating P-type ATPase 1.8e-175 98% TIGR01647 40 828 ATPase-IIIA_H: plasma-membrane proton-efflux P-type ATPase 1.1e-96 89% TIGR01522 36 874 ATPase-IIA2_Ca: calcium-transporting P-type ATPase, PMR1-type 8.9e-80 95% TIGR01116 420 742 ATPase-IIA1_Ca: calcium-translocating P-type ATPase, SERCA-type 1.1e-71 36% TIGR01494 148 382 ATPase_P-type: HAD ATPas…	MF: GO:0015444 magnesium-importing ATPase activity 583.2 1.8e-175 GO:0042625 ATPase coupled ion transmembrane transporter activity 192.8 2.7e-57 GO:0046873 metal ion transmembrane transporter activity 192.8 2.7e-57 GO:0005388 calcium-transporting ATPase activity 185.7 3.1e-55 GO:0004008 copper-exporting ATPase activity 139.7 3.3e-41 GO:0005375 copper ion transmembrane transporter activity 139.7 3…	Magnesium transporting P-type ATPase	1.8e-175	98%	Yes	-
MMSYN1_0881	uhpT; Hexose phosphate transport protein	PF07672.11 156 421 MFS_Mycoplasma 2.5e-41 56%		Mycoplasma MFS transporter	2.5E-41	56%	Yes but general	Yes	-		-			-	-
MMSYN1_0885	mnmG; tRNA uridine 5-carboxymethylaminomethyl modification enzyme	GIDA 5.6e-152 6 397 62% PF01134.20 GIDA_assoc 4.8e-63 401 615 34% PF13932.4	MF: GO:0050660 flavin adenine dinucleotide binding 506.2 5.6e-152 BP: GO:0008033 tRNA processing 506.2 5.6e-152	Glucose inhibited division protein A + GidA associated domain	5.6e-152 4.8e-63	62% 34%	Yes	-	gidA: tRNA uridine 5-carboxymethylaminomethyl modification enzyme GidA 5.4e-252 5 621 98% TIGR00136 gid_trmFO: tRNA:m(5)U-54 methyltransferase 2.4e-20 7 130 20% TIGR00137 AhpF: alkyl hydroperoxide reductase subunit F 3.6e-06 2 33 5% TIGR03140 TRX_reduct: thioredoxin-disulfide reductase 2.5e-05 5 34 5% TIGR01292 lipoamide_DH: dihydrolipoyl dehydrogenase 9.3e-05 4 34 5% TIGR01350 flavo_cyto_c: flav…	MF: GO:0016740 transferase activity 835.5 5.4e-252 GO:0016740 transferase activity 70.7 2.4e-20 GO:0016668 oxidoreductase activity, acting on a sulfur group of donors, NAD(P) as acceptor 23.7 3.6e-06 GO:0004791 thioredoxin-disulfide reductase activity 21.2 2.5e-05 GO:0004148 dihydrolipoyl dehydrogenase activity 19.2 9.3e-05 GO:0004368 glycerol-3-phosphate dehydrogenase activity 17.0 0.00055 GO:00…	gidA: tRNA uridine 5-carboxymethylaminomethyl modification enzyme GidA	5.4e-252	98%	Yes	-
MMSYN1_0886	sodium dicarboxylate symporter family protein	PF00375.16 46 480 SDF 6.5e-99 83%	MF: GO:0015293 symporter activity 331.4 6.5e-99 CC: GO:0016021 integral component of membrane 331.4 6.5e-99	Sodium:dicarboxylate symporter family (almost the entire protein)	6.5e-99	83%	Yes	-	-		-			-	-
MMSYN1_0887	FAD-dependent pyridine nucleotide-disulphide oxidoreductase	PF07992.12 2 303 Pyr_redox_2 2.7e-60 68% PF02852.20 331 432 Pyr_redox_dim 1.6e-08 23%	MF: GO:0016491 oxidoreductase activity 203.9 2.7e-60 BP: GO:0055114 oxidation-reduction process 203.9 2.7e-60 GO:0045454 cell redox homeostasis 34.6 1.6e-08 GO:0055114 oxidation-reduction process 34.6 1.6e-08	Pyridine nucleotide-disulphide oxidoreductase, dimerisation domain + Pyridine nucleotide-disulphide oxidoreductase	1.6e-08 2.7e-60	23% 68%	Yes	-	TIGR03385 2 440 CoA_CoA_reduc: CoA-disulfide reductase 2.5e-119 98% TIGR02374 3 419 nitri_red_nirB: nitrite reductase [NAD(P)H], large subunit 3.3e-46 93% TIGR01350 87 400 lipoamide_DH: dihydrolipoyl dehydrogenase 2.3e-33 70% TIGR02053 101 396 MerA: mercury(II) reductase 8.9e-29 66% TIGR01424 99 398 gluta_reduc_2: glutathione-disulfide reductase 3.1e-27 67% TIGR03452 96 414 mycothione_red: mycoth…	MF: GO:0050451 CoA-disulfide reductase activity 396.9 2.5e-119 GO:0004148 dihydrolipoyl dehydrogenase activity 113.6 2.3e-33 GO:0016152 mercury (II) reductase activity 98.7 8.9e-29 BP: GO:0006800 obsolete oxygen and reactive oxygen species metabolic process 396.9 2.5e-119 GO:0045454 cell redox homeostasis 113.6 2.3e-33 GO:0006096 glycolytic process 113.6 2.3e-33 GO:0051068 dihydrolipoamide metabo…	CoA_CoA_reduc: CoA-disulfide reductase	2.5e-119	98%	Yes but general	-
MMSYN1_0906	Choline/Ethanolamine/Thiamine kinase/phosphotransferase	PF01636.21 118 192 APH 3e-10 32%		APH The family of kinases and phosphotransferases (antibiotic resistance)	3.00E-10	32%	Yes but general	-	TIGR02721 8 223 ycfN_thiK: thiamine kinase 1.7e-21 91% TIGR02172 73 182 Fb_sc_TIGR02172: fibrobacter succinogenes paralogous family TIGR02172 3.1e-06 46% TIGR03724 111 169 arch_bud32: Kae1-associated kinase Bud32 0.00013 25%	MF: GO:0019165 thiamine kinase activity 74.5 1.7e-21 BP: GO:0009228 thiamine biosynthetic process 74.5 1.7e-21	Thiamine kinase	1.7e-21	91%	Yes	-
MMSYN1_0907	Magnesium binding cof-like hydrolase, sugar phosphatase, HAD family	PF08282.10 4 256 Hydrolase_3 9.5e-24 96%		HAD hydrolase	9.5E-24	96%	Yes	-	TIGR00099 3 258 Cof-subfamily: Cof-like hydrolase 1.1e-53 97% TIGR01484 3 233 HAD-SF-IIB: HAD hydrolase, family IIB 9.7e-22 88% TIGR01487 134 232 Pglycolate_arch: phosphoglycolate phosphatase, TA0175-type 1.3e-13 38% TIGR01482 5 232 SPP-subfamily: sucrose-phosphate phosphatase subfamily 1.4e-13 86% TIGR01485 4 81 SPP_plant-cyano: sucrose phosphatase 2.6e-12 30% TIGR01486 5 240 HAD-SF-IIB-MPGP: ma…	MF: GO:0016787 hydrolase activity 180.4 1.1e-53 GO:0016787 hydrolase activity 76.1 9.7e-22 GO:0008967 phosphoglycolate phosphatase activity 49.3 1.3e-13 GO:0050307 sucrose-phosphate phosphatase activity 44.7 2.6e-12 GO:0050531 mannosyl-3-phosphoglycerate phosphatase activity 21.4 5.2e-05 GO:0004647 phosphoserine phosphatase activity 18.1 0.00037 GO:0016791 phosphatase activity 16.9 0.001 BP: GO:0…	Cof-like hydrolase (main) Sugar phosphatase HAD hydrolase	1.1e-53	97%	Yes	-
MMSYN1_0908	yidC; inner membrane protein translocase component	PF02096.18 166 368 60KD_IMP 3.5e-28 51%	BP: GO:0051205 protein insertion into membrane 98.5 3.5e-28 CC: GO:0016021 integral component of membrane 98.5 3.5e-28	60Kd inner membrane protein (Cytochrome c oxidase)	3.5e-28	51%	Yes but general	-	TIGR03592 37 54 yidC_oxa1_cterm: membrane protein insertase, YidC/Oxa1 family 1.3e-27 5%	MF: GO:0003674 molecular_function 95.1 1.3e-27 BP: GO:0051205 protein insertion into membrane 95.1 1.3e-27 CC: GO:0031224 intrinsic component of membrane 95.1 1.3e-27	yidC_oxa1_cterm: membrane protein insertase, YidC/Oxa1 family + yidC_oxa1_cterm: membrane protein insertase, YidC/Oxa1 family	1.3e-27 1.3e-27	5% 52%	Yes	-
MMSYN1_0909	rnpA; Ribonuclease P protein component	PF00825.16 1 108 Ribonuclease_P 9.4e-28 99%	MF: GO:0004526 ribonuclease P activity 96.3 9.4e-28 GO:0000049 tRNA binding 96.3 9.4e-28 BP: GO:0008033 tRNA processing 96.3 9.4e-28	Ribonuclease P	9.40E-28	99%	Yes	-	TIGR00188 1 109 rnpA: ribonuclease P protein component 8.3e-22 100%	MF: GO:0004526 ribonuclease P activity 75.5 8.3e-22 BP: GO:0006396 RNA processing 75.5 8.3e-22	rnpA: ribonuclease P protein component	8.30E-22	100%	Yes	-
MMSYN1_0910	rpmH; 50S ribosomal protein L34	PF00468.15 1 44 Ribosomal_L34 4.5e-24 100%	MF: GO:0003735 structural constituent of ribosome 84.0 4.5e-24 BP: GO:0006412 translation 84.0 4.5e-24 CC: GO:0005840 ribosome 84.0 4.5e-24 GO:0005622 intracellular 84.0 4.5e-24	Ribosomal protein L34	4.5e-24	100%	Yes	-	TIGR01030 1 44 rpmH_bact: ribosomal protein bL34 6.1e-25 100%	MF: GO:0003735 structural constituent of ribosome 85.2 6.1e-25 BP: GO:0006412 translation 85.2 6.1e-25 CC: GO:0000315 organellar large ribosomal subunit 85.2 6.1e-25 GO:0022625 cytosolic large ribosomal subunit 85.2 6.1e-25	rpmH_bact: ribosomal protein bL34	6.1e-25	100%	Yes	-
