# Supplementary material for: Environmental conditions shape the nature of a minimal bacterial genome
Source: Nat Commun. 2019 Jul 15;10:3100. doi: 10.1038/s41467-019-10837-2 (PMC6629657; doi:10.1038/s41467-019-10837-2)
Supplement: Supplementary file 4 — Supplementary Data File 3 [file 41467_2019_10837_MOESM4_ESM.xlsx]

## Sheet: Supplementary Data File 3
Sequence id	Final function	Firestar binding ligands	Firestar conclusion	Firestar does it support the function?	3DLigandSite binding ligands (ligand + number of templates + templates)	3DLigandSite conclusion	3DLigandSite does it support the function?	Phyre2 structure	Phyre2 conclusion	Phyre2 conclusion e-value	Phyre2 conclusion coverage	Phyre2 does it support the function?	Phyre2 does it support functional category?	CathDB FunFams	CathDB FunFams conclusion	CathDB FunFams conclusion e-value	CathDB FunFams conclusion coverage	CathDB FunFams does it support the function?	CathDB FunFams does it support functional category?
MMSYN1_0001	dnaA; Chromosomal replication initiator protein	ADENOSINE-5-DIPHOSPHATE 85.1% [COV: 100% SITE: 95% Ident: 35% - Ali: 100%] MAGNESIUM ION 67.9% [COV: 100% SITE: 100% Ident: 37% - Ali: 3%]	ADP	Yes but general	ADP 16 1in7_A,1sxj_E,2qpa_A,1in8_A,3glf_C,3d8b_B,3gli_B,2v1u_A,2qby_A,2qby_B,1l8q_A,1fnn_A,1iqp_E,1in4_A,2z4s_A,2z4r_B ANP 2 2chg_B,2chq_C ATG 1 1njf_D CDP 1 3bos_A MG 13 1hqc_A,3glf_C,3gli_B,2v1u_A,2qby_A,2qby_B,1l8q_A,3bos_A,1fnn_A,2z4s_A,2chg_B,2z4r_B,2hcb_A	ADP, MG	Yes but general	c2hcbC_ 108 450 replication; Structure of AMPPCP-bound DnaA from Aquifex aeolicus 0 76% c2z4rB_ 106 350 dna binding protein; Crystal structure of domain III from the Thermotoga maritima replication initiation protein DnaA 7.7e-37 54% d1l8qa2 108 325 dna binding protein; CRYSTAL STRUCTURE OF DNA REPLICATION INITIATION FACTOR 5.6e-35 48% c3bosA_ 105 346 hydrolase regulator,dna binding protein; Crys…	DnaA	0	76%	Yes	-	3.40.50.300/FF/634872 111 273 Chromosomal replication initiator protein 6.4e-55 36% 1.10.1750.10/FF/1640 356 447 Chromosomal replication initiator protein DnaA 7.2e-51 20% 1.10.8.60/FF/47442 100 111 Chromosomal replication initiator protein DnaA 2.5e-37 3% 1.10.1750.10/FF/1659 94 108 Chromosomal replication initiator protein 2.3e-29 3% 3.40.50.300/FF/341077 113 266 Chromosomal replication initiat…	Chromosomal replication initiator protein DnaA	6.4e-55 7.2e-51	36% 20%	Yes	-
MMSYN1_0002	dnaN; DNA polymerase III subunit beta	-	-	-	ZN 2 2zvl_E,2izo_C	-	-	c4trtB_ 1 372 transferase; Deinococcus radiodurans DNA polymerase III subunit beta 0 99% c1unnA_ 1 373 beta-clamp; Complex of beta-clamp processivity factor and little finger domain of PolIV 0 99% c2awaB_ 1 373 transferase; Crystal structure of DNA polymerase III, beta chain (EC 2.7.7.7) (np_344555.1) from STREPTOCOCCUS PNEUMONIAE TIGR4 at 2.50 A resolution 0 99% c3p16A_ 1 373 transferase; Crysta…	DNA polymerase III subunit beta (best match covers the entire protein)	0	99%	Yes	-	3.10.150.10/FF/3243 71 87 DNA polymerase III subunit beta 7.9e-76 5% 3.10.150.10/FF/1624 1 123 DNA polymerase III subunit beta 3.7e-74 33% 3.10.150.10/FF/5060 3 112 DNA polymerase III subunit beta 3.7e-28 29% 3.10.150.10/FF/2100 3 122 DNA polymerase III subunit beta 1.8e-19 32% 3.10.150.10/FF/5002 19 115 DNA polymerase III subunit beta 2.6e-16 26% 3.10.150.10/FF/3238 69 96 DNA polymerase III subu…	DNA polymerase III subunit beta (multiple matches in different places)	3.7e-74 2.3e-07	33% 31%	Yes	-
MMSYN1_0003	rnmV; Ribonuclease M5	MAGNESIUM ION 66.0% [COV: 100% SITE: 100% Ident: 20% - Ali: 10%]	-	-	B12 5 3iva_A,3bul_A,3iv9_A,1k7y_A,1i9c_C COB 1 1bmt_A MG 6 2i5r_B,2rgr_A,1dcm_B,1d3y_B,2r25_B,1yio_A SAH 1 3iva_A TMP 1 1cy2_A	MG	Yes but general	c4edvA_ 1 175 transferase/transferase inhibitor; The structure of the S. aureus DnaG RNA Polymerase Domain bound to pppGpp and Manganese 5.5e-29 97% c1dd9A_ 1 171 transferase; STRUCTURE OF THE DNAG CATALYTIC CORE 3.9e-28 95% d1dd9a_ 1 171 transferase; STRUCTURE OF THE DNAG CATALYTIC CORE 3.9e-28 95% c2au3A_ 1 175 transferase; Crystal Structure of the Aquifex aeolicus primase (Zinc Binding and RNA…	The structure of the S. aureus DnaG RNA Polymerase Domain bound to pppGpp and Manganese	5.5e-29	97%	Yes but general	-	3.40.1360.20/FF/513 6 121 Ribonuclease M5 6e-43 64% 3.40.1360.20/FF/510 3 119 Ribonuclease M5 3e-24 65% 3.40.1360.20/FF/508 3 113 Ribonuclease M5 3.5e-20 62% 3.40.1360.20/FF/207 3 113 Ribonuclease M5 1 1.3e-18 62% 3.40.1360.20/FF/482 3 112 Ribonuclease M5 2 7.3e-17 61% 3.40.1360.20/FF/76 1 113 Ribonuclease M5 2e-16 63% 3.40.1360.20/FF/45 3 110 Ribonuclease M5 4.7e-16 60% 3.40.1360.20/FF/284 3 110…	Ribonuclease M5	6.00E-43	64%	Yes	-
MMSYN1_0004	ksgA; ribosomal RNA small subunit methyltransferase A	S-ADENOSYLMETHIONINE 84.9% [COV: 92% SITE: 100% Ident: 33% - Ali: 100%]	SAM	Yes but general	ADN 2 3grv_A,3fuu_A AMP 1 3gru_A MG 11 1h1d_A,3bwm_A,3hvk_A,2zth_A,3hvj_A,2cl5_A,3hvi_A,2zvj_A,3hvh_A,1vid_A,1jr4_A SAH 4 3grr_A,3jwh_A,1qan_A,3ftf_A SAM 11 1h1d_A,3bwm_A,1qao_A,1nt2_A,1zq9_A,2zth_A,3gry_A,2cl5_A,2zvj_A,3e23_A,1vid_A	SAH, SAM	Yes but general	c3fuxB_ 1 262 transferase; T. thermophilus 16S rRNA A1518 and A1519 methyltransferase (KsgA) in complex with 5'-methylthioadenosine in space group P212121 0 98% c4gc5A_ 1 265 transferase; Crystal structure of murine TFB1M 0 100% d1yuba_ 1 265 methyltransferase; SOLUTION STRUCTURE OF AN RRNA METHYLTRANSFERASE (ERMAM) THAT CONFERS MACROLIDE-LINCOSAMIDE-STREPTOGRAMIN ANTIBIOTIC RESISTANCE, NMR, MINI…	16S rRNA A1518 and A1519 methyltransferase (KsgA)	0	98%	Yes	-	3.40.50.150/FF/135353 2 195 Ribosomal RNA small subunit methyltransferase A 3.3e-75 73% 3.40.50.150/FF/135365 2 188 Ribosomal RNA small subunit methyltransferase A 8.6e-59 70% 3.40.50.150/FF/135635 3 190 Ribosomal RNA small subunit methyltransferase A 1.1e-56 71% 3.40.50.150/FF/135292 2 187 Ribosomal RNA small subunit methyltransferase A 4.3e-46 70% 3.40.50.150/FF/133690 2 190 Ribosomal RNA small…	Ribosomal RNA small subunit methyltransferase A (confident, entire protein)	3.3e-75	73%	Yes	-
MMSYN1_0005	Chromosome segregation protein	-	-	-	BOG 1 1l6l_N CA 1 3c9i_F	-	-	-	-			-	-	1.20.120.570/FF/189 158 284 Uncharacterized protein MCAP_0005 3.4e-41 35% 1.10.287.950/FF/25923 110 163 Sensory rhodopsin II transducer 9.1e-07 15% 1.10.287.950/FF/25887 77 179 Methyl-accepting chemotaxis sensory transducer 2.5e-06 28%	Sensory transducer	9.1e-07	15%	No	-
MMSYN1_0006	gyrB; DNA gyrase subunit B	ADENOSINE-5-DIPHOSPHATE 79.1% [COV: 100% SITE: 97% Ident: 46% - Ali: 55%] MAGNESIUM ION 75.6% [COV: 100% SITE: 100% Ident: 63% - Ali: 15%], 72.8% [COV: 100% SITE: 100% Ident: 52% - Ali: 12%]	ADP, MG	Yes but general	ADP 5 2jki_A,1z5c_B,1b62_A,2ior_A,1zxn_A ANP 11 1qzr_B,1mx0_E,1pvg_A,1nhj_A,1zxm_A,1s16_B,1b63_A,1ei1_A,1nhh_A,3h80_A,1nhi_A ATP 1 2cg9_B CBN 1 1kzn_A GMY 1 2exl_A MG 14 1qzr_B,1mx0_E,1zxn_A,1pvg_A,1nhj_A,1zxm_A,2ior_A,1s16_B,1b63_A,1nhh_A,1z5c_B,1b62_A,3h80_A,1nhi_A NOV 3 1kij_A,1aj6_A,1s14_B	ADP, MG	Yes but general	d1ei1a2 2 220 isomerase; DIMERIZATION OF E. COLI DNA GYRASE B PROVIDES A STRUCTURAL MECHANISM FOR ACTIVATING THE ATPASE CATALYTIC CENTER 0 35% c1ei1B_ 2 392 isomerase; DIMERIZATION OF E. COLI DNA GYRASE B PROVIDES A STRUCTURAL MECHANISM FOR ACTIVATING THE ATPASE CATALYTIC CENTER 0 62% d1s16a2 4 219 isomerase; Crystal Structure of E. coli Topoisomerase IV ParE 43kDa subunit complexed with ADPNP 0 …	DIMERIZATION OF E. COLI DNA GYRASE B PROVIDES A STRUCTURAL MECHANISM FOR ACTIVATING THE ATPASE CATALYTIC CENTER	0	62%	Yes	-	3.40.50.670/FF/2843 405 627 DNA gyrase subunit B 2e-103 35% 3.40.50.670/FF/2013 405 622 DNA gyrase subunit B 8.6e-88 34% 3.30.565.10/FF/80828 17 216 DNA gyrase subunit B 1e-83 32% 3.30.565.10/FF/2942 17 221 DNA gyrase subunit B 2.8e-83 32% 3.30.230.10/FF/28023 221 390 DNA gyrase subunit B 1.1e-59 27% 3.40.50.670/FF/2288 405 501 DNA gyrase subunit B 3.2e-42 15% 3.30.230.10/FF/4722 246 392 DNA gyra…	DNA gyrase subunit B	2E-103 1e-83 1.1e-59	35% 32% 27%	Yes	-
MMSYN1_0007	gyrA; DNA gyrase subunit A	-	-	-		-	-	c4i3hA_ 11 502 isomerase/dna; A three-gate structure of topoisomerase IV from Streptococcus pneumoniae 0 59% c3ifzA_ 16 501 isomerase; crystal structure of the first part of the Mycobacterium tuberculosis DNA gyrase reaction core: the breakage and reunion domain at 2.7 A resolution 0 58% c4z2cA_ 18 501 isomerase; Quinolone(Moxifloxacin)-DNA cleavage complex of gyrase from S. pneumoniae 0 58% c2xc…	crystal structure of the first part of the Mycobacterium tuberculosis DNA gyrase reaction core: the breakage and reunion domain at 2.7 A resolution	0	58%	Yes but general	-	3.90.199.10/FF/2393 48 297 DNA gyrase subunit A 5.2e-109 30% 3.90.199.10/FF/1070 48 297 DNA gyrase subunit A 2.5e-104 30% 2.120.10.90/FF/2618 513 818 DNA gyrase subunit A 1.7e-90 37% 3.90.199.10/FF/2396 48 147 DNA gyrase subunit A 1.8e-50 12% 1.10.268.10/FF/3062 360 499 DNA gyrase subunit A 8.5e-41 17% 3.90.199.10/FF/2211 132 282 Gyrase A 7.5e-39 18% 3.30.1360.40/FF/4348 251 346 DNA gyrase subuni…	DNA gyrase subunit A	5.2e-109 1.7e-90 8.5e-41	30% 37% 17%	Yes	-
MMSYN1_0008	Ribose/Galactose ABC transporter, permease	-	-	-		-	-	-	-			-	-	1.10.3470.10/FF/21719 16 304 Sugar ABC transporter permease 6e-51 89% 1.10.3470.10/FF/21651 19 306 Uncharacterized protein MG121 homolog 4.2e-39 89% 1.10.3470.10/FF/21738 7 271 ABC transporter permease 9.5e-14 82% 1.10.3470.10/FF/483 23 266 Uncharacterized protein MG120 homolog 1.3e-05 75% 1.10.3470.10/FF/12029 29 225 Inner-membrane translocator 3.5e-05 61%	Sugar ABC transporter permease	6.00E-51	89%	Yes	-
MMSYN1_0009	Ribose/Galactose ABC transporter, permease	-	-	-		-	-	c5b57B_ 22 352 metal transport; Inward-facing conformation of ABC heme importer BhuUV from Burkholderia cenocepacia 2.2e-06 39% d1l7va_ 22 360 transport protein/hydrolase; Bacterial ABC Transporter Involved in B12 Uptake 3.8e-06 40% c4dblB_ 22 349 transport protein; Crystal structure of E159Q mutant of BtuCDF 9.3e-06 38% c2nq2A_ 27 352 metal transport; An inward-facing conformation of a putative …	ABC transporter (first half)	3.8e-06	40%	Yes but not substrate	-	1.10.3470.10/FF/21738 33 350 ABC transporter permease 3.8e-38 37% 1.10.3470.10/FF/3798 78 352 Uncharacterized protein MG120 2.8e-26 32% 1.10.3470.10/FF/483 78 352 Uncharacterized protein MG120 homolog 3.8e-21 32% 1.10.3470.10/FF/21719 78 320 Sugar ABC transporter permease 5.7e-11 28% 1.10.3470.10/FF/16870 110 280 Sugar ABC transporter permease 8.3e-07 20% 1.10.3470.10/FF/18368 130 304 Ribose tran…	ABC transporter permease (first half)	3.8e-38	37%	Yes but not substrate	-
MMSYN1_0010	Ribose/Galactose ABC transporter, ATP-binding	ADENOSINE-5-DIPHOSPHATE 81.2% [COV: 82% SITE: 100% Ident: 25% - Ali: 100%] MAGNESIUM ION 66.4% [COV: 100% SITE: 100% Ident: 24% - Ali: 8%] ADENOSINE-5-TRIPHOSPHATE 61.9% [COV: 88% SITE: 93% Ident: 22% - Ali: 14%]	ADP	Yes but general	ADP 8 1g9x_B,2d2f_A,1r0y_A,1g6h_A,3bk7_A,2vf7_C,1yqt_A,2q0h_A ANP 2 1q3h_C,3c41_J ATG 1 3c4j_B ATP 14 1q12_B,2bbs_B,2ixg_A,1xf9_C,1xmj_A,2bbt_B,1xfa_B,2pze_B,1r0x_A,2cbz_A,1xmi_D,1r10_B,2pzg_A,2pzf_A MG 22 1g9x_B,2d2f_A,2bbs_B,1g6h_A,1xf9_C,1xmj_A,3c4j_B,2bbt_B,1xfa_B,1q3h_C,2pze_B,1r0x_A,2cbz_A,2vf7_C,1xmi_D,1r10_B,2pzg_A,3c41_J,1yqt_A,2pzf_A,2q0h_A	ATP, ADP, MG	Yes but general	d1v43a3 1 240 transport protein; Crystal Structure of ATPase subunit of ABC Sugar Transporter 0 45% c1vciA_ 1 311 transport protein; Crystal structure of the ATP-binding cassette of multisugar transporter from Pyrococcus horikoshii OT3 complexed with ATP 0 58% c5u1dB_ 2 227 transport protein; Cryo-EM structure of the human TAP ATP-Binding Cassette Transporter 0 42% c4aa3A_ 2 235 0 43% c4mrnB_ 2 2…	ATPase subunit of ABC Sugar Transporter	0	45%	Yes	-	3.40.50.300/FF/631004 10 230 Ribose ABC transporter ATP-binding 7.1e-105 41% 3.40.50.300/FF/633348 29 227 Ribose ABC transporter ATP-binding 2.5e-95 37% 3.40.50.300/FF/631282 10 233 ABC transporter, ATP-binding protein 2.8e-78 42% 3.40.50.300/FF/630576 11 230 ABC transporter, ATP-binding component 8e-75 41% 3.40.50.300/FF/632531 11 232 Oligopeptide ABC transporter ATP-binding 5e-71 41% 3.40.50.30…	Ribose ABC transporter ATP-binding (first half)	7.1e-105	41%	Yes	-
MMSYN1_0011	Ribose/galactose ABC transporter,substrate binding component	INOSINE 55.8% [COV: 100% SITE: 68% Ident: 23% - Ali: 20%]	-	-	ADN 1 2fqy_A ARA 3 1abe_A,6abp_A,1bap_A BG6 1 2nzu_G BGC 2 2fvy_A,2ipn_A CO2 1 2fvy_A FBP 1 2nzv_G FCB 3 1abf_A,7abp_A,1apb_A FRU 1 3brq_A GAL 3 9abp_A,8abp_A,5abp_A GLA 3 9abp_A,8abp_A,5abp_A MAL 1 3k4h_B NOS 1 2fqw_A RIP 1 2fn8_A T6P 1 1byk_A	BETA-D-GALACTOSE (GAL), ALPHA D-GALACTOSE (GLA)	Yes but general	c4pevB_ 36 511 solute-binding protein; Crystal structure of ABC transporter system solute-binding proteins from Aeropyrum pernix K1 0 87% c3s99A_ 35 463 lipid binding protein; Crystal structure of a basic membrane lipoprotein from brucella melitensis, iodide soak 0 78% c4p98A_ 38 462 transport protein; ABC transporter system solute-bindng protein from Conexibacter woesei DSM 14684 2.8e-45 78% c2f…	Crystal structure of ABC transporter system solute-binding proteins from Aeropyrum pernix K1	0	87%	Yes	-	3.40.50.2300/FF/152088 109 192 Lipoprotein involved in guanosine transport 8.9e-09 15% 3.40.50.2300/FF/152268 332 439 Membrane lipoprotein family protein 5.7e-07 20%	Lipoprotein involved in guanosine transport	8.9e-09	15%	Yes but general	-
MMSYN1_0012	metG; Methionine--tRNA ligase	METHIONINE 88.3% [COV: 100% SITE: 99% Ident: 43% - Ali: 100%] ZINC ION 65.6% [COV: 75% SITE: 100% Ident: 36% - Ali: 17%]	MET	Yes but general	CIT 3 3h99_A,3h97_A,3h9b_A ZN 5 1ile_A,1jzs_A,1jzq_A,2byt_D,1obc_A	ZN	Yes but general	d2d5ba2 1 350 isomerase; Crystal Structure of Thermus Thermophilus Methionyl tRNA synthetase Y225F Mutant obtained in the presence of PEG6000 0 69% d1rqga2 1 352 ligase; Methionyl-tRNA synthetase from Pyrococcus abyssi 0 69% c1woyA_ 1 506 ligase; Crystal structure of methionyl tRNA synthetase Y225F mutant from Thermus thermophilus 0 99% c2ct8A_ 1 508 ligase/rna; Crystal structure of Aquifex aeoli…	Crystal structure of Aquifex aeolicus methionyl-tRNA synthetase complexed with tRNA(Met) and methionyl-adenylate anologue	0	100%	Yes	-	3.40.50.620/FF/86499 3 344 Probable methionine--tRNA ligase, mitochondrial 1e-122 67% 3.40.50.620/FF/10904 4 345 AT3g55400/T22E16_60 7.6e-81 67% 3.40.50.620/FF/52308 3 93 Methionyl-tRNA ligase 5.5e-53 18% 3.40.50.620/FF/71210 4 118 Methionyl-tRNA ligase 4.7e-42 23% 3.40.50.620/FF/86569 5 328 Methionine--tRNA ligase 4.4e-40 64% 3.40.50.620/FF/86425 3 214 Probable isoleucine--tRNA ligase, mitochond…	Probable methionine--tRNA ligase, mitochondrial	1.00E-122	67%	Yes	-
MMSYN1_0025	rpsR; 30S ribosomal protein S18	-	-	-		-	-	c3j0xU_ 4 74 1.2e-33 95% c5aj3p_ 11 74 ribosome; Structure of the small subunit of the mammalian mitoribosome 4.7e-30 85% c3j6vR_ 2 74 1.7e-29 97% c5aj3R_ 4 74 ribosome; Structure of the small subunit of the mammalian mitoribosome 3.8e-29 95% d1i94r_ 3 75 ribosome; CRYSTAL STRUCTURES OF THE SMALL RIBOSOMAL SUBUNIT WITH TETRACYCLINE, EDEINE AND IF3 2e-28 97% d2uubr1 10 75 ribosome; Structure of th…	CRYSTAL STRUCTURES OF THE SMALL RIBOSOMAL SUBUNIT WITH TETRACYCLINE, EDEINE AND IF3	2.00E-28	97%	Yes	-	4.10.640.10/FF/1509 4 73 30S ribosomal protein S18 8e-33 93% 4.10.640.10/FF/1532 5 73 30S ribosomal protein S18 2.1e-32 92% 4.10.640.10/FF/1526 5 73 30S ribosomal protein S18 5.2e-30 92% 4.10.640.10/FF/1440 8 73 30S ribosomal protein S18 1.9e-20 88% 4.10.640.10/FF/249 17 73 30S ribosomal protein S18 2.9e-19 76% 4.10.640.10/FF/906 22 73 30S ribosomal protein S18 3e-18 69% 4.10.640.10/FF/262 2 72 3…	30S ribosomal protein S18	8.00E-33	93%	Yes	-
MMSYN1_0026	ssb; single-stranded DNA binding protein	-	-	-	TMP 1 1qzg_B	-	-	c1qvcA_ 1 132 dna binding protein; CRYSTAL STRUCTURE ANALYSIS OF SINGLE STRANDED DNA BINDING PROTEIN (SSB) FROM E.COLI 4.2e-27 90% d1qvca_ 1 132 dna binding protein; CRYSTAL STRUCTURE ANALYSIS OF SINGLE STRANDED DNA BINDING PROTEIN (SSB) FROM E.COLI 4.2e-27 90% c2vw9B_ 1 99 dna binding protein; Single stranded DNA binding protein complex from Helicobacter pylori 4.6e-25 68% c2iheA_ 1 104 dna bind…	SINGLE STRANDED DNA BINDING PROTEIN	4.2e-27	90%	Yes	-	2.40.50.140/FF/53640 1 104 Single-stranded DNA-binding protein SsbB 1.6e-25 71% 2.40.50.140/FF/9989 1 102 Single-stranded DNA-binding protein 8.6e-24 70% 2.40.50.140/FF/9940 1 104 Single-stranded DNA-binding protein 2 7e-23 71% 2.40.50.140/FF/9935 1 108 Single-stranded DNA-binding protein 1 1.3e-22 74% 2.40.50.140/FF/9946 1 114 Single-stranded DNA-binding protein 3 1.5e-22 78% 2.40.50.140/FF/9596…	Single-stranded DNA-binding protein SsbB	1.6e-25	71%	Yes	-
MMSYN1_0027	rpsF; 30S ribosomal protein S6	-	-	-	MG 10 2uua_F,2uxc_F,3f1e_F,2uub_F,3d5a_F,3i8g_I,2j02_F,3knh_F,3f1g_F,3i8h_I	MG	Yes but general	c3j0xI_ 2 130 2e-34 94% c2qbbF_ 2 99 7.8e-32 72% d2qalf1 2 99 7.8e-32 72% d2j5aa1 2 95 rna-binding; Folding of S6 structures with divergent amino-acid composition: pathway flexibility within partly overlapping foldons 3.6e-31 69% d1loua_ 2 93 ribosome; RIBOSOMAL PROTEIN S6 3.8e-31 67% c3bbnF_ 2 95 6.5e-31 69% c1vmbA_ 2 103 translation; Crystal structure of 30S ribosomal protein S6 (TM0603) from T…	RIBOSOMAL PROTEIN S6	3.8e-31	67%	Yes	-	3.30.70.60/FF/3264 3 92 30S ribosomal protein S6 6.3e-27 66% 3.30.70.60/FF/3255 3 92 30S ribosomal protein S6 2e-20 66% 3.30.70.60/FF/3252 2 92 Genomic DNA, chromosome 3, TAC clone:K14A17 5e-10 66% 3.30.70.60/FF/2306 3 93 30S ribosomal protein S6 5e-05 66% 3.30.70.60/FF/2150 3 90 30S ribosomal protein S6, chloroplastic 5.1e-05 64% 3.30.70.60/FF/3014 3 90 30S ribosomal protein S6, chloroplastic 0.…	30S ribosomal protein S6	6.3e-27	66%	Yes	-
MMSYN1_0029	azoR; FMN-dependent NADH-azoreductase azoR	FLAVIN MONONUCLEOTIDE 68.4% [COV: 100% SITE: 54% Ident: 33% - Ali: 100%] http://firedb.bioinfo.cnio.es/tmp/faatmp/901547752460.php	-	-	FAD 16 1xi2_B,1zx1_B,1qr2_B,1sg0_A,2qx8_A,2qx9_B,2qwx_A,2bzs_B,2qx4_A,2qx6_B,3g5m_B,2qmy_B,3fw1_A,2qr2_A,3gam_A,2qmz_B FMN 9 2z9c_A,2z9b_A,2hpv_A,2d5i_A,2v9c_A,2z98_A,1v4b_A,2z9d_B,1t5b_A STI 1 3fw1_A	FAD, FMN	Yes but general	c3w7aD_ 98100.0 24 PDB header:oxidoreductase Chain: D: PDB Molecule:fmn-dependent nadh-azoreductase; PDBTitle: crystal structure of azoreductase azrc fin complex with sulfone-2 modified azo dye acid red 88 d1t5ba_ 97100.0 32 Fold:Flavodoxin-like Superfamily:Flavoproteins Family:Quinone reductase 2hpvA_ 98 100.0 29 PDB header:oxidoreductase Chain: A: PDB Molecule:fmn-dependent nadh-azoreductase; P…	FMN-dependent NADH-azoreductase	5.7e-43	99%	Yes	-	3.40.50.360/FF/16255 3 196 FMN-dependent NADH-azoreductase 1 7.9e-72 97% 3.40.50.360/FF/16189 3 178 FMN-dependent NADH-azoreductase 1 8.1e-25 88% 3.40.50.360/FF/16096 3 195 FMN-dependent NADH-azoreductase 1 1.7e-23 97% 3.40.50.360/FF/16092 3 196 FMN-dependent NADH-azoreductase 1.2e-22 97% 3.40.50.360/FF/1477 3 173 FMN-dependent NADH-azoreductase 1.8e-15 86% 3.40.50.360/FF/15863 5 175 FMN-dependen…	FMN-dependent NADH-azoreductase 1	7.9e-72	97%	Yes	-
MMSYN1_0030	ABC transporter, ATP-binding protein	ADENOSINE-5-DIPHOSPHATE 86.1% [COV: 89% SITE: 100% Ident: 42% - Ali: 100%] ADENOSINE-5-TRIPHOSPHATE 69.3% [COV: 94% SITE: 100% Ident: 42% - Ali: 11%] MAGNESIUM ION (2 sites) 68.1% [COV: 100% SITE: 100% Ident: 32% - Ali: 9%] http://firedb.bioinfo.cnio.es/tmp/faatmp/806108752591.php	ADP	Yes but general	ADP 8 1f3o_A,2hyd_A,2olj_A,1oxu_C,1g6h_A,2awo_B,2q0h_A,1g9x_B ANP 5 3c41_J,3b5y_A,2onj_B,3b60_D,1oxv_A ATG 1 3c4j_B ATP 7 1b0u_A,1mv5_C,2fgk_A,2fgj_D,1mv5_A,1l2t_A,1ji0_A IOD 7 1oxs_C,1oxx_K,1oxv_A MG 11 1f3o_A,3c4j_B,2olj_A,3c41_J,1oxu_C,1g6h_A,2awo_B,2onk_G,2q0h_A,1g9x_B,1oxv_A	ADP, ATP	Yes but general	d3dhwc1 67 100.0 33 Fold:P-loop containing nucleoside triphosphate hydrolases Superfamily:P-loop containing nucleoside triphosphate hydrolases Family:ABC transporter ATPase domain-like c3dhwC_ 67100.0 33 PDB header:membrane protein/hydrolase Chain: C: PDB Molecule:methionine import atp-binding protein metn; PDBTitle: crystal structure of methionine importer metni c4fwiB_ 67 100.0 28 PDB header:tr…	ABC transporter	0	96%	Yes but general	-	3.40.50.300/FF/613612 109 326 Putative ABC transporter ATP-binding protein MG065 1e-78 63% 3.40.50.300/FF/628304 111 326 ABC transporter ATP-binding component 5.5e-78 63% 3.40.50.300/FF/627498 111 330 ABC transporter, ATP-binding component 2e-63 64% 3.40.50.300/FF/630576 112 326 ABC transporter, ATP-binding component 5.5e-59 62% 3.40.50.300/FF/631282 111 326 ABC transporter, ATP-binding protein 3…	ABC transporter, ATP-binding	1.00E-78	63%	Yes	-
MMSYN1_0033	Transmembrane protein, likely a protease	-	-	-		-	-	-	-			-	-	-	-			-	-
MMSYN1_0034	FtsX-like permease	-	-	-		-	-	c5ws4A_ cov 43 conf 100.0 id 18 PDB header:membrane protein Chain: A: PDB Molecule:macrolide export atp-binding/permease protein macb; PDBTitle: crystal structure of tripartite-type abc transporter macb from2 acinetobacter baumannii c5xu1M_ cov 43 conf 100.0 id 16 PDB header:transport protein Chain: M: PDB Molecule:abc transporter permeae; PDBTitle: structure of a non-canonical abc transporter fr…	ABC transporter permease	9.9e-07	7%	Yes but general	-	-	-			-	-
MMSYN1_0039	ftsH; ATP-dependent zinc-binding metallopeptidase FtsH	ADENOSINE-5-DIPHOSPHATE 92.4% [COV: 100% SITE: 100% Ident: 62% - Ali: 100%] ZINC ION 70.9% [COV: 100% SITE: 100% Ident: 52% - Ali: 3%] MAGNESIUM ION 64.3% [COV: 100% SITE: 100% Ident: 20% - Ali: 2%] http://firedb.bioinfo.cnio.es/tmp/faatmp/698113787500.php	ADP, ZN	Yes but general	ADP 20 2r65_C,2dhr_A,2cea_E,3d8b_B,2cea_C,2cea_B,3cf1_B,2ce7_B,2ce7_F,2dhr_D,1iy1_A,3cf0_L,2qz4_A,3h4m_A,1r7r_A,3cf3_C,1e32_A,3cf2_B,2qpa_A,2ce7_E ANP 1 1iy0_A ATG 2 3eih_B,3eih_A ATP 1 2zan_A MG 7 2cea_E,2zan_A,2cea_C,2cea_B,2ce7_F,2ce7_B,2ce7_E	ADP	Yes but general	c2dhrC_ 69 100.0 52 PDB header:hydrolase Chain: C: PDB Molecule:ftsh; PDBTitle: whole cytosolic region of atp-dependent metalloprotease2 ftsh (g399l) c4z8xC_ 68100.0 53 PDB header:hydrolase Chain: C: PDB Molecule:atp-dependent zinc metalloprotease ftsh; PDBTitle: truncated ftsh from a. aeolicus c2ce7B_ 56100.0 52 PDB header:cell division protein Chain: B: PDB Molecule:cell division protein ftsh; …	ATP-dependent zinc metallopeptidase FtsH	0	71%	Yes	-	3.40.50.300/FF/630226 160 343 ATP-dependent zinc metalloprotease FtsH 5.6e-87 28% 3.40.50.300/FF/221685 160 350 CG2658, isoform A 3.2e-78 29% 3.40.50.300/FF/632033 168 352 ATP-dependent zinc metalloprotease FtsH 7.4e-77 29% 3.40.50.300/FF/627923 166 350 ATP-dependent zinc metalloprotease FtsH 1.9e-72 29% 3.40.50.300/FF/261200 159 350 Spastic paraplegia 7 homolog (Human) 1.8e-68 30% 3.40.50.300/FF…	ATP-dependent zinc metallopeptidase FtsH	5.6e-87	28%	Yes	-
MMSYN1_0040	tilS; tRNA(Ile)-lysidine synthase	ADENOSINE MONOPHOSPHATE 77.2% [COV: 100% SITE: 80% Ident: 24% - Ali: 100%] MAGNESIUM ION 69.2% [COV: 100% SITE: 100% Ident: 20% - Ali: 26%]	AMP	Yes but general	ADX 1 2goy_H AMP 3 1j20_D,3h7e_A,3fiu_D ANP 3 2e21_C,1kh3_B,1kor_C ATP 6 2e89_A,1xng_A,1kh2_A,1j21_D,1kp2_A,1j1z_B DND 1 1xng_A MG 9 1h7q_A,3bl5_C,1qgq_A,1xng_A,3fiu_D,1h7l_A,1qgs_A,1qg8_A SF4 1 2goy_H SIN 1 1kor_C TYD 2 1h7l_A,1h7q_A UDP 2 1qgs_A,1qgq_A ZN 2 2e18_A,3dfi_A	ATP, MG	Yes but general	ligase/rna; Crystal structure of TilS complexed with tRNA 0 1 401 100% c3a2kB_ ligase; Crystal structure of TilS in a complex with AMPPNP from Aquifex aeolicus. 0 6 305 75% c2e21A_ cell cycle; Structure of the MesJ PP-ATPase from Escherichia Coli 0 6 401 99% c1ni5A_ cell cycle; Structure of the MesJ PP-ATPase from Escherichia Coli 1.2e-43 6 219 53% d1ni5a1 translation; Crystal structure of isolue…	Crystal structure of TilS complexed with tRNA	0	100%	Yes	-	tRNA(Ile)-lysidine synthase 2.8e-62 10 209 50% 3.40.50.620/FF/88982 tRNA(Ile)-lysidine synthase, chloroplastic 5.4e-44 10 192 46% 3.40.50.620/FF/88446 tRNA(Ile)-lysidine synthase 5.6e-33 11 191 45% 3.40.50.620/FF/89064 tRNA(Ile)-lysidine synthase 4.4e-24 13 205 48% 3.40.50.620/FF/28335 tRNA(Ile)-lysidine synthase 2e-23 12 226 54% 3.40.50.620/FF/84569 tRNA(Ile)-lysidine synthase 1.3e-22 10 191 45%…	tRNA(Ile)-lysidine synthase	2.80E-62	50%	Yes	-
MMSYN1_0042	Transcriptional regulator, RpiR family	-	-	-	5GP 1 1hgx_A 6PG 1 2cxr_B BG6 2 2puw_A,2poc_A CIT 1 1jeo_A COA 2 2d5a_A,2e6u_X F6R 4 1x9h_B,2v4m_B,2put_C,2bpl_C G6P 2 1mor_A,2zj3_A GLP 2 1moq_A,2vf5_X M7P 1 1x92_A MG 2 3a10_A,3a0u_A PA5 2 1g98_B,1tzc_B	FRUCTOSE -6-PHOSPHATE (F6R)	No	c4ivnB_ cov 97 conf 100.0 id 21 PDB header:transcription regulator Chain: B: PDB Molecule:transcriptional regulator; PDBTitle: the vibrio vulnificus nanr protein complexed with mannac-6p c3shoA_ 66 99.9 14 PDB header:transcription regulator Chain: A: PDB Molecule:transcriptional regulator, rpir family; PDBTitle: crystal structure of rpir transcription factor from sphaerobacter2 thermophilus (suga…	nanR transcriptional regulator	1.5e-43	98%	Yes but general	-	3.40.50.10490/FF/21308 99 270 N-acetylmuramic acid 6-phosphate etherase 1e-07 63% 1.10.10.10/FF/266179 24 91 Transcriptional regulator, RpiR family 3.4e-06 25% 1.10.10.10/FF/262830 19 74 DNA-binding transcriptional regulator HexR 0.00036 20%	Transcriptional regulator, rpiR family	3.4e-06	25%	Yes	-
MMSYN1_0043	RNA methyltransferase	S-ADENOSYL-L-HOMOCYSTEINE 77.1% [COV: 100% SITE: 78% Ident: 29% - Ali: 100%] SAH is formed by the demethylation of S-adenosyl-L-methionine (SAM) Catalytic site: EC:2.1.1.72 > GO:site-specific DNA-methyltransferase (adenine-specific) activity ; GO:0009007 http://firedb.bioinfo.cnio.es/tmp/faatmp/107078670198.php	SAH	Yes but general	MG 3 3hvj_A,2zth_A,3bwm_A SAH 11 2vs1_A,2zbq_A,3cjt_A,2jjq_A,2bh2_B,3egv_A,2h00_C,1t43_A,2cww_A,2b3t_A,3cjq_G SAM 11 1nv8_A,2f8l_A,2zzm_A,2nxe_B,2zth_A,3a25_A,3bwm_A,2zzn_B,3cjt_K,2zbp_A,3a27_A ZN 2 2yx1_B	SAH, SAM	Yes but general	c3lpmA_ 97 100.0 39 PDB header:transferase Chain: A: PDB Molecule:putative methyltransferase; PDBTitle: crystal structure of putative methyltransferase small domain protein2 from listeria monocytogenes c2ozvA_ 88100.0 23 PDB header:transferase Chain: A: PDB Molecule:hypothetical protein atu0636; PDBTitle: crystal structure of a predicted o-methyltransferase, protein atu6362 from agrobacterium tum…	Methyltransferase	0	98%	Yes but general	-	3.40.50.150/FF/134583 10 234 tRNA1(Val) (adenine(37)-N6)-methyltransferase 1e-27 94% 3.40.50.150/FF/134681 25 235 tRNA1(Val) (adenine(37)-N6)-methyltransferase 3e-19 88% 3.40.50.150/FF/131873 10 235 tRNA1(Val) (adenine(37)-N6)-methyltransferase 1.8e-18 94% 3.40.50.150/FF/135988 38 183 Release factor glutamine methyltransferase 5.5e-18 61% 3.40.50.150/FF/47268 28 234 tRNA1(Val) (adenine(37)-N6)-me…	tRNA1(Val) (adenine(37)-N6)-methyltransferase	1.00E-27	94%	Yes but general	-
MMSYN1_0044	DNA polymerase III, delta/delta' subunit	-	-	-	ADP 15 1xxi_B,1xxi_D,3glg_G,3gli_H,1iqp_E,3glg_C,3glf_C,3gli_B,3gli_D,1sxj_E,3glf_D,3glf_B,1iqp_C,3glg_D,1xxi_I ANP 1 2chg_B ATG 2 1njf_D,1xxh_B MG 10 3glg_G,3gli_H,3glg_C,3glf_C,3gli_B,3gli_D,2chg_B,3glf_D,3glf_B,3glg_D	ADP, MG	Yes but general	c1xxhB_ 1 206 transferase; ATPgS Bound E. Coli Clamp Loader Complex 2.4e-40 84% c1jr3E_ 3 239 transferase; Crystal Structure of the Processivity Clamp Loader Gamma Complex of E. coli DNA Polymerase III 2.1e-39 96% d2gnoa2 5 204 replication; Crystal structure of a dna polymerase iii, gamma subunit-related protein (tm0771) from thermotoga maritima msb8 at 2.00 A resolution 8.9e-32 81% c2gnoA_ 5 169…	DNA Polymerase III, Processivity Clamp Loader Gamma Complex	2.1e-39	96%	Yes	-	3.40.50.300/FF/633359 62 152 DNA polymerase III subunit delta 2.7e-12 37% 3.40.50.300/FF/635501 60 146 DNA polymerase III subunit delta 4.6e-12 35% 3.40.50.300/FF/632496 56 146 DNA polymerase III subunit tau 9.6e-10 37% 3.40.50.300/FF/534381 20 60 DNA polymerase III subunit delta' 1.5e-08 17% 3.40.50.300/FF/465465 63 153 DNA polymerase III subunit delta 7.1e-08 37% 3.40.50.300/FF/633354 60 156 Re…	DNA polymerase III subunit delta? delta'? (2/3 of the protein)	1.5e-08 2.7e-12	17% 37%	Yes	-
MMSYN1_0045	tmk; Thymidylate kinase	ADENOSINE-5-DIPHOSPHATE 88.4% [COV: 100% SITE: 100% Ident: 42% - Ali: 100%]	ADP	Yes but general	ADP 4 1e2f_A,1e2d_A,1e2e_A,1e2g_A AMP 1 1ank_B ANP 2 1e2f_A,1ank_B AP5 4 1e4y_B,1ake_B,1aky_A,1e4v_B APS 1 1e2i_B ARP 1 1e2i_B ATP 1 1e2q_A FMN 12 1c7f_B,1akr_A,1akv_A,1akw_A,1azl_A,1czo_A,1akq_A,1d03_A,1czu_A,1akt_A,1czk_A,1czr_A GNP 1 1am4_D MG 6 1e2g_A,1e2q_A,1e2f_A,1e2d_A,1e2e_A,1am4_D TLA 1 1d6j_A TMP 5 1e2f_A,1e2d_A,1e2e_A,1e2g_A,1e2q_A TYD 1 1e2g_A	ADP, TMP	Yes but general	c3uwoA_ 1 206 transferase/transferase inhibitor; Structure Guided Development of Novel Thymidine Mimetics targeting Pseudomonas aeruginosa Thymidylate Kinase: from Hit to Lead Generation 9e-27 97% c4dwjB_ 2 206 transferase; Crystal structure of Thymidylate Kinase from Staphylococcus aureus in complex with Thymidine Monophosphate 2.1e-26 96% d4tmka_ 2 206 transferase; COMPLEX OF E. COLI THYMIDYLAT…	Structure Guided Development of Novel Thymidine Mimetics targeting Pseudomonas aeruginosa Thymidylate Kinase: from Hit to Lead Generation	9.00E-27	97%	Yes	-	3.40.50.300/FF/633647 1 192 Probable thymidylate kinase 7.4e-70 90% 3.40.50.300/FF/635505 1 192 Probable thymidylate kinase 2.3e-49 90% 3.40.50.300/FF/635185 1 202 Probable thymidylate kinase 3.3e-42 95% 3.40.50.300/FF/274152 1 169 Thymidylate kinase 2.3e-29 79% 3.40.50.300/FF/272930 2 194 Thymidylate kinase 8.5e-26 91% 3.40.50.300/FF/626142 1 196 Probable thymidylate kinase 2.9e-24 92% 3.40.50.3…	Probable thymidylate kinase	7.4e-70	90%	Yes	-
MMSYN1_0046	recR; Recombination protein RecR	ZINC ION 87.0% [COV: 100% SITE: 100% Ident: 35% - Ali: 100%]	ZN	Yes but general	CA 1 2geb_A FE 2 2puz_A,2gok_A FMN 3 2x2o_A,1rlj_A,2x2p_A GDP 2 2cnw_F GNP 2 2j7p_E MG 7 2i5r_B,1r3u_A,2j7p_E,2cnw_F,1yfz_B,1nui_B MLI 1 3b9q_A SUC 1 3h83_A U5P 2 1o5o_D,1i5e_A ZN 4 2ogw_A,2prs_A,2osv_A,2ps0_A	ZN	Yes but general	c1vddC_ 2 195 recombination; Crystal structure of recombinational repair protein RecR 0 99% d1vdda_ 2 196 recombination; Crystal structure of recombinational repair protein RecR 0 99% c3ve5D_ 17 194 recombination; Structure of recombination mediator protein RecR16-196 deletion mutant 0 91% c4rulA_ 77 194 isomerase/dna; Crystal structure of full-length E.Coli topoisomerase I in complex with ssDNA …	Crystal structure of recombinational repair protein RecR	0	99%	Yes	-	3.40.1360.10/FF/6447 75 166 Recombination protein RecR 3.7e-24 47% 3.40.1360.10/FF/6487 75 165 Recombination protein RecR 2.8e-22 46% 3.40.1360.10/FF/6507 75 166 Recombination protein RecR 1.6e-20 47% 3.40.1360.10/FF/6394 75 166 Recombination protein RecR 7.8e-18 47% 3.40.1360.10/FF/6437 78 166 Recombination protein RecR 5.2e-16 45% 3.40.1360.10/FF/6403 75 166 Recombination protein RecR 8e-16 47%…	Recombination protein RecR	3.7e-24 1.7e-12	47% 10%	Yes	-
MMSYN1_0047	DNA polymerase III, gamma subunit	ADENOSINE-5-DIPHOSPHATE 85.1% [COV: 100% SITE: 94% Ident: 36% - Ali: 100%] ZINC ION 68.9% [COV: 100% SITE: 100% Ident: 41% - Ali: 4%] MAGNESIUM ION 58.4% [COV: 100% SITE: 83% Ident: 22% - Ali: 4%]	ADP	Yes but general	ADP 14 1iqp_C,3glf_D,1xxi_D,1xxi_B,3glf_C,1xxi_I,3glg_D,3gli_B,3glf_B,1iqp_E,3glg_C,3gli_D,3glg_G,3gli_H ANP 3 2chg_B,2chq_B,2chq_C ATG 3 1sxj_B,1njf_D,1xxh_B MG 11 3glf_D,3glf_C,3glg_D,3gli_B,3glf_B,1sxj_B,3glg_C,3gli_D,2chg_B,3glg_G,3gli_H	ADP, MG	Yes but general	c1xxhB_ 7 357 transferase; ATPgS Bound E. Coli Clamp Loader Complex 0 53% c1jr3E_ 22 362 transferase; Crystal Structure of the Processivity Clamp Loader Gamma Complex of E. coli DNA Polymerase III 3.9e-35 51% c1iqpF_ 5 338 replication; Crystal Structure of the Clamp Loader Small Subunit from Pyrococcus furiosus 1.4e-33 50% d1njfa_ 7 245 transferase; Nucleotide bound form of an isolated E. coli cl…	DNA Polymerase III, Processivity Clamp Loader Gamma Complex (first half)	3.9e-35	51%	Yes	-	3.40.50.300/FF/632496 6 168 DNA polymerase III subunit tau 4.4e-69 24% 3.40.50.300/FF/341046 3 177 Protein STICHEL-like 2 3.2e-34 26% 3.40.50.300/FF/635501 30 168 DNA polymerase III subunit delta 7.5e-30 21% 3.40.50.300/FF/633359 32 175 DNA polymerase III subunit delta 8.8e-25 22% 3.40.50.300/FF/628353 10 164 Replication factor C small subunit 3.9e-18 23% 3.40.50.300/FF/634208 5 170 AAA-type ATPa…	DNA polymerase III subunit tau? delta? (first half)	4.4e-69	24%	Yes but general	-
MMSYN1_0054	bcp; Bacterioferritin comigratory protein	Only non-cognate http://firedb.bioinfo.cnio.es/tmp/faatmp/239605525042.php	-	-	CIT 3 3drn_A,3i43_B,3hvs_B IOD 1 2fwe_A NI 3 2ggt_B,2gql_A,2gqk_A SEC 1 1gp1_A	-	-	c4eo3A_ 98 99.9 34 PDB header:oxidoreductase Chain: A: PDB Molecule:bacterioferritin comigratory protein/nadh dehydrogenase; PDBTitle: peroxiredoxin nitroreductase fusion enzyme c3gknA_ 9799.9 30 PDB header:oxidoreductase Chain: A: PDB Molecule:bacterioferritin comigratory protein; PDBTitle: insights into the alkyl peroxide reduction activity of xanthomonas2 campestris bacterioferritin comigrator…	Peroxiredoxin nitroreductase fusion enzyme	8.8e-28	99%	Yes but general	-	3.40.30.10/FF/79844 3 144 Alkyl hydroperoxide reductase, peroxiredoxin 2.2e-24 95% 3.40.30.10/FF/13406 7 146 Putative bacterioferritin comigratory protein 4.3e-19 94% 3.40.30.10/FF/22479 22 101 Merozoite capping protein 1 5e-07 54% 3.40.30.10/FF/21746 3 89 Peroxiredoxin AhpE 7.9e-07 58% 3.40.30.10/FF/79831 9 100 Type II peroxiredoxin F 0.0002 62%	Alkyl hydroperoxide reductase, peroxiredoxin	2.2e-24	95%	Yes but general	-
MMSYN1_0060	Transmembrane protein, likely an anion transporter	-	-	-		-	-	-	-			-	-	-	-			-	-
MMSYN1_0061	serS; Serine--tRNA ligase	ADENOSINE-5-TRIPHOSPHATE 83.3% [COV: 100% SITE: 90% Ident: 35% - Ali: 100%]	ATP	Yes but general	ATP 3 1asz_A,1b76_A,1b8a_B FYA 1 1b7y_A	ATP	Yes but general	c1sryB_ 1 421 ligase(synthetase); REFINED CRYSTAL STRUCTURE OF THE SERYL-TRNA SYNTHETASE FROM THERMUS THERMOPHILUS AT 2.5 ANGSTROMS RESOLUTION 0 100% c2dq0A_ 1 421 ligase; Crystal structure of seryl-tRNA synthetase from Pyrococcus horikoshii complexed with a seryl-adenylate analog 0 100% c3qo8A_ 1 421 ligase; Crystal Structure of seryl-tRNA synthetase from Candida albicans 0 100% c3vbbB_ 1 421 li…	Crystal structure of seryl-tRNA synthetase from Pyrococcus horikoshii complexed with a seryl-adenylate analog	0	100%	Yes	-	3.30.930.10/FF/32071 110 421 Probable serine--tRNA ligase, cytoplasmic 3.4e-117 74% 3.30.930.10/FF/9267 157 416 Seryl tRNA synthetase 1.4e-52 62% 3.30.930.10/FF/32427 139 319 Probable threonine--tRNA ligase, cytoplasmic 5.1e-15 43% 1.10.287.40/FF/2899 2 109 Probable serine--tRNA ligase, cytoplasmic 1.9e-11 26% 3.30.930.10/FF/32133 169 343 Probable proline--tRNA ligase, mitochondrial 1.5e-09 41% 3…	Probable serine--tRNA ligase, cytoplasmic	3.4e-117	74%	Yes	-
MMSYN1_0063	tRNA-dihydrouridine synthase B	FLAVIN MONONUCLEOTIDE 85.7% [COV: 100% SITE: 96% Ident: 35% - Ali: 100%] OROTIC ACID 40.9% [COV: 64% SITE: 42% Ident: 24% - Ali: 31%] Catalytic site: EC:1.3.1.2 > GO:dihydropyrimidine dehydrogenase (NADP) activity ; GO:0017113	FMN	Yes but general	137 1 1lbm_A CA 1 1ydn_B FMN 7 3c3n_B,1ep2_A,1gth_C,3hgj_C,1vhn_A,2e6f_A,2e6d_B MG 2 1m1b_B,1pym_A MLT 1 3ird_A OXL 1 1pym_A PYR 7 2r94_C,2nuy_B,1w3i_D,3di1_B,2wkj_C,1fdz_D,1w3t_B SPV 1 1m1b_B ZN 3 1tqx_A,1h1z_B,3l90_A	FMN	Yes but general	d1vhna_ cov 96 conf 100.0 id35 Fold:TIM beta/alpha-barrel Superfamily:FMN-linked oxidoreductases Family:FMN-linked oxidoreductases c3b0vD_ 97100.0 20 PDB header:oxidoreductase/rna Chain: D: PDB Molecule:trna-dihydrouridine synthase; PDBTitle: trna-dihydrouridine synthase from thermus thermophilus in complex with2 trna c4xp7A_ 97 100.0 28 PDB header:oxidoreductase Chain: A: PDB Molecule:trna-dihyd…	tRNA-dihydrouridine synthase	0	98%	Yes but general	-	3.20.20.70/FF/120777 11 239 tRNA-dihydrouridine synthase B protein 5.8e-80 71% 3.20.20.70/FF/56251 8 243 tRNA-dihydrouridine synthase 4.8e-45 73% 3.20.20.70/FF/119773 15 239 tRNA-dihydrouridine synthase A 2.4e-32 69% 3.20.20.70/FF/116116 13 237 Probable tRNA-dihydrouridine synthase 2 3.2e-22 69% 3.20.20.70/FF/120787 61 169 Dihydroorotate dehydrogenase, catalytic subunit 6.1e-16 34% 3.20.20.70/FF/…	tRNA-dihydrouridine synthase B	5.8e-80	71%	Yes but general	-
MMSYN1_0064	lysS; Lysine--tRNA ligase	ADENOSINE-5-TRIPHOSPHATE 89.4% [COV: 100% SITE: 100% Ident: 47% - Ali: 100%] MAGNESIUM ION 75.8% [COV: 100% SITE: 100% Ident: 57% - Ali: 22%]	ATP, MG	Yes but general	ACP 1 1e22_A AMP 3 3g1z_B,12as_B,1htt_D ANP 4 2zce_A,2zin_A,2q7e_A,2zcd_A ATP 6 3bju_D,1e24_A,1asz_A,1kmn_B,1b8a_B,2q7g_A CA 3 3bju_D FYA 2 2iy5_A,1b7y_A MG 18 3e9i_D,1e22_A,1x54_A,2zce_A,1x55_A,2zin_A,2q7e_A,2zcd_A,1e1t_A,3e9h_B,2q7g_A	AMP, ATP, MG	Yes but general	c3e9hB_ 6 497 ligase; Lysyl-tRNA synthetase from Bacillus stearothermophilus complexed with L-Lysylsulfamoyl adenosine 0 98% c1e22A_ 6 498 ligase; LYSYL-TRNA SYNTHETASE (LYSU) HEXAGONAL FORM complexed with lysine and the non-hydrolysable atp analogue amp-pcp 0 99% c5hgqD_ 8 495 ligase/ligase inhibitor; Loa loa Lysyl-tRNA synthetase in complex with Cladosporin. 0 98% c3bjuB_ 8 497 ligase; Crystal …	LYSYL-TRNA SYNTHETASE (LYSU) HEXAGONAL FORM complexed with lysine and the non-hydrolysable atp analogue amp-pcp	0	99%	Yes	-	3.30.930.10/FF/32408 154 494 Probable lysine--tRNA ligase, cytoplasmic 5.6e-146 68% 2.40.50.140/FF/3770 8 150 Lysine--tRNA ligase 2.5e-89 29% 2.40.50.140/FF/53719 9 150 Lysine--tRNA ligase 4.3e-40 28% 2.40.50.140/FF/52321 10 149 Probable lysine--tRNA ligase, cytoplasmic 6.3e-36 28% 3.30.930.10/FF/32405 173 495 Probable asparagine--tRNA ligase, cytoplasmic 1.1e-35 65% 2.40.50.140/FF/51494 8 149 Ly…	Probable lysine--tRNA ligase, cytoplasmic	5.6e-146	68%	Yes	-
MMSYN1_0065	trxA; Thioredoxin	GLUTATHIONE 79.6% [COV: 59% SITE: 100% Ident: 39% - Ali: 100%]	GSH	No	CU 7 1keb_A,2eiq_A,2eir_C,1tho_A,1txx_A,2tir_A,2trx_B	CU	No	c2l6dA_ 1 101 oxidoreductase; Solution structure of desulfothioredoxin from Desulfovibrio vulgaris Hildenborough in its reduced form 1.3e-26 99% c2pptA_ 2 102 oxidoreductase; Crystal structure of thioredoxin-2 1.8e-25 99% c2vlvA_ 2 102 oxidoreductase; Crystal structure of barley thioredoxin h isoform 2 in partially radiation-reduced state 3.5e-25 99% c2vm2C_ 3 102 oxidoreductase; Crystal structur…	Solution structure of desulfothioredoxin from Desulfovibrio vulgaris Hildenborough in its reduced form	1.3e-26	99%	Yes	-	3.40.30.10/FF/79829 5 102 Thiol-disulfide isomerase and thioredoxin 2.3e-30 96% 3.40.30.10/FF/79830 4 101 Thioredoxin domain-containing protein 2 6.3e-29 96% 3.40.30.10/FF/79758 6 101 Thioredoxin group 1 family protein 2.1e-28 94% 3.40.30.10/FF/79711 4 102 Thioredoxin, mitochondrial 7.4e-24 97% 3.40.30.10/FF/79834 13 101 Thioredoxin T, isoform B 1.8e-20 87% 3.40.30.10/FF/79403 9 101 Thioredoxin d…	Thiol-disulfide isomerase and thioredoxin	2.3e-30	96%	Yes	-
MMSYN1_0066	Magnesium binding cof-like hydrolase, sugar phosphatase, HAD family	MAGNESIUM ION 85.2% [COV: 100% SITE: 100% Ident: 26% - Ali: 100%] ALPHA-D-MANNOSE-6-PHOSPHATE 68.5% [COV: 100% SITE: 96% Ident: 20% - Ali: 30%] http://firedb.bioinfo.cnio.es/tmp/faatmp/808336475957.php	MG	Yes but general	CA 4 2b30_A,1nrw_A,1l6r_B,1kyt_B CIT 1 3dao_B MG 18 1rlt_B,1tj4_A,2rb5_A,2i54_C,2fue_A,1rkq_A,1rlm_C,2rav_A,2rar_A,2rbk_A,2i54_B,1wzc_A,1rlo_A,2b1q_A,1nf2_B,1ymq_A,2fuc_A,2i55_B	MG	Yes but general	c3niwA_ cov 97 conf 100.0 id 22 PDB header:structural genomics, unknown function Chain: A: PDB Molecule:haloacid dehalogenase-like hydrolase; PDBTitle: crystal structure of a haloacid dehalogenase-like hydrolase from2 bacteroides thetaiotaomicron c4zexA_ cov 99 conf 100.0 id 19 PDB header:unknown function Chain: A: PDB Molecule:pfhad1; PDBTitle: crystal structure of pfhad1 in complex with glycera…	HAD hydrolase	0	98%	Yes	-	3.40.50.1000/FF/57954 7 104 HAD hydrolase, family IIB 1.6e-34 35% 3.40.50.1000/FF/9708 166 276 HAD-superfamily hydrolase, subfamily IIB 8.8e-16 40% 3.40.50.1000/FF/57953 190 271 HAD superfamily hydrolase YwpJ 3.4e-13 29% 3.40.50.1000/FF/52776 194 270 Putative hydrolase 2.9e-11 28% 3.40.50.1000/FF/57997 7 81 Mannosyl-3-phosphoglycerate synthase/mannosyl-3-phosphoglycerate phosphatase 5.6e-11 27% 3…	HAD hydrolase, family IIB	1.6e-34	35%	Yes	-
MMSYN1_0076	asnS; Asparagine--tRNA ligase	LYSINE 81.2% [COV: 100% SITE: 87% Ident: 31% - Ali: 100%]	LYS	Yes but general	AMP 1 12as_B ATP 3 1asz_A,1b76_A,1b8a_B FYA 1 1b7y_A	ATP	Yes but general	c1n9wA_ 1 446 biosynthetic protein; Crystal structure of the non-discriminating and archaeal-type aspartyl-tRNA synthetase from Thermus thermophilus 0 98% c5hgqD_ 1 447 ligase/ligase inhibitor; Loa loa Lysyl-tRNA synthetase in complex with Cladosporin. 0 98% c4j15A_ 1 448 ligase; Crystal structure of human cytosolic aspartyl-tRNA synthetase, a component of multi-tRNA synthetase complex 0 99% c4h0…	Aspartyle/asparagine/lysyl tRNA-ligase	0	100%	Yes but general	-	3.30.930.10/FF/32405 113 448 Probable asparagine--tRNA ligase, cytoplasmic 7.9e-126 74% 2.40.50.140/FF/53910 4 99 Asparagine--tRNA ligase 6.7e-53 21% 3.30.930.10/FF/32408 126 446 Probable lysine--tRNA ligase, cytoplasmic 5.3e-27 71% 3.30.930.10/FF/32016 128 450 Aspartate--tRNA ligase, mitochondrial and chloroplast 7.6e-25 71% 2.40.50.140/FF/53400 12 97 Asparagine--tRNA ligase, chloroplast 2.7e-18…	Probable asparagine--tRNA ligase, cytoplasmic	7.9e-126	74%	Yes	-
MMSYN1_0077	Magnesium binding cof-like hydrolase, sugar phosphatase, HAD family	MAGNESIUM ION 80.2% [COV: 75% SITE: 100% Ident: 26% - Ali: 100%] ALPHA-D-MANNOSE-6-PHOSPHATE 69.6% [COV: 100% SITE: 97% Ident: 21% - Ali: 32%] http://firedb.bioinfo.cnio.es/tmp/faatmp/787017870927.php	MG	Yes but general	CA 6 2b30_A,1nrw_A,1l6r_B,1kyt_B CIT 3 2i54_C,3dao_B,2i54_B G16 1 2i55_B GLC 1 1u2s_A MG 16 1rlt_B,2rb5_A,2i54_C,1rkq_A,2rar_A,2rav_A,1rlm_C,2rbk_A,2i54_B,2b1r_A,1rlo_A,2b1q_A,1ymq_A,1nf2_B,1u2s_A,2i55_B	MG	Yes but general	c3dnpA_ cov 97 conf 100.0 id 17 PDB header:structural genomics, unknown function Chain: A: PDB Molecule:stress response protein yhax; PDBTitle: crystal structure of stress response protein yhax from bacillus2 subtilis c4zexA_ 98 100.0 18 PDB header:unknown function Chain: A: PDB Molecule:pfhad1; PDBTitle: crystal structure of pfhad1 in complex with glyceraldehyde-3-phosphate c3niwA_ 97100.0 21 PD…	HAD hydrolase	0	98%	Yes	-	3.40.50.1000/FF/57954 5 276 HAD hydrolase, family IIB 1.8e-34 97% 3.40.50.1000/FF/9847 196 278 Phosphatase YwpJ 2.8e-17 30% 3.40.50.1000/FF/57953 6 102 HAD superfamily hydrolase YwpJ 5.6e-17 35% 3.40.50.1000/FF/9708 5 94 HAD-superfamily hydrolase, subfamily IIB 1.2e-11 32% 3.40.50.1000/FF/47559 204 274 Cof-like hydrolase family protein 1.5e-10 25% 3.40.50.1000/FF/52776 204 267 Putative hydrolase …	HAD hydrolase, family IIB	1.8e-34	97%	Yes	-
MMSYN1_0079	gcp; tRNA N6-adenosine threonylcarbamoyltransferase	ADENOSINE-5-DIPHOSPHATE 84.2% [COV: 100% SITE: 100% Ident: 39% - Ali: 82%]	ADP	Yes but general	ACO 2 2i7n_B,2i7p_B ADP 4 1hux_A,3bf1_F,2uyt_A,2cgj_A ANP 3 2ivn_A,1x3n_A,2vwb_A ATP 2 2ivp_A,3h1q_A BG6 1 3hm8_A CIT 2 1x9j_G FE2 1 2ivp_A GLC 1 3hm8_A MG 3 2ivn_A,3en9_A,3eno_B ZN 6 1xc3_A,1z05_A,2qm1_C,3eo3_B,3bp8_A,2ap1_A	ADP	Yes but general	hydrolase; Structure of UP1 protein 0 1 318 100% c2ivoC_ hydrolase; Structure of the Methanococcus jannaschii KAE1-BUD32 fusion protein 0 1 318 100% c3en9B_ hydrolase/unknown function; Crystal structure of Pyrococcus furiosus Pcc1 in complex with Thermoplasma acidophilum Kae1 0 1 318 100% c3enoB_ transferase; Crystal structure of the O-carbamoyltransferase TobZ in complex with ADP 0 1 318 100% c3…	Structure of the Methanococcus jannaschii KAE1-BUD32 fusion protein	0	100%	Yes but general	-	tRNA N6-adenosine threonylcarbamoyltransferase 8.6e-76 1 124 39% 3.30.420.40/FF/77179 tRNA N6-adenosine threonylcarbamoyltransferase, mitochondrial 3.7e-50 3 152 47% 3.30.420.40/FF/78356 tRNA N6-adenosine threonylcarbamoyltransferase 1.2e-45 3 153 47% 3.30.420.40/FF/78400 tRNA N6-adenosine threonylcarbamoyltransferase 1.3e-45 152 278 40% 3.30.420.40/FF/78300 tRNA N6-adenosine threonylcarbamoyltra…	tRNA N6-adenosine threonylcarbamoyltransferase, mitochondrial	3.7E-50 1.3e-45	47% 40%	Yes	-
MMSYN1_0080	Ribosomal protein	-	-	-		-	-	-	-			-	-	-	-			-	-
MMSYN1_0081	trmE; tRNA modification GTPase	GUANOSINE-5-DIPHOSPHATE 80.9% [COV: 73% SITE: 98% Ident: 35% - Ali: 100%]	GDP	Yes but general	GDP 5 2dyk_A,3geh_A,3gee_A,1xd2_A,3kud_A GNP 12 5p21_A,621p_A,1nvw_Q,1p2s_A,721p_A,821p_A,1p2t_A,1ctq_A,1nvv_Q,1he8_B,1p2v_A,3ddc_A GTP 3 1qra_A,3icq_C,2c5l_A MG 20 1jah_A,621p_A,5p21_A,1p2s_A,1nvw_Q,3icq_C,721p_A,1xd2_A,1gnr_A,821p_A,1p2t_A,3kud_A,1ctq_A,1nvv_Q,1gnp_A,1qra_A,1p2v_A,3ddc_A,1he8_B,2c5l_A	GDP, GTP, MG	Yes but general	hydrolase; Crystal structure of MnmE from Nostoc in complex with GDP, FOLINIC ACID and ZN 0 1 452 100% c3gehA_ hydrolase; Crystal structure of MnmE from Chlorobium tepidum in complex with GCP 0 4 452 99% c3geiB_ hydrolase; Structure of the GTP-binding protein TrmE from Thermotoga maritima complexed with 5-formyl-THF 0 5 120 26% c1xzqB_ hydrolase; Structure of the GTP-binding protein TrmE from The…	Crystal structure of MnmE from Nostoc	0	100%	Yes	-	tRNA modification GTPase MnmE 1.8e-70 3 121 26% 3.30.1360.120/FF/7311 tRNA modification GTPase MnmE 1.8e-52 132 282 33% 1.20.120.430/FF/7897 tRNA modification GTPase MnmE 2.4e-49 122 282 36% 1.20.120.430/FF/7714 Ribosome biogenesis GTPase Der 6.3e-48 122 281 35% 1.20.120.430/FF/8226 tRNA modification GTPase MnmE 4.4e-44 4 121 26% 3.30.1360.120/FF/7755 tRNA modification GTPase MnmE 1.5e-42 283 452…	tRNA modification GTPase MnmE	1.8e-70 2.4e-49 1.5e-42	26% 36% 38%	Yes	-
MMSYN1_0082	rpsT; 30S ribosomal protein S20	-	-	-	3D1 1 2zi6_D ADP 5 1e9d_A,1p72_B,1osn_C,3hp1_A,1p61_B BOG 5 3l72_P,3l74_P,3cwb_P,3l71_P,3l75_C CA 1 2zbd_A DCM 2 2jat_A,2qrn_C DGT 1 2vp2_B HEM 14 1sqb_C,1l0n_C,3l72_P,3l74_P,3l70_C,3h1k_C,3l75_C,1ntz_C,3cwb_P,1qcr_C,1ntk_C,1bcc_C,3h1l_P,3l71_P MG 7 2vp0_B,2qrn_C,1e9d_A,2jat_A,3knh_T,1oe0_C,1zm7_D TTP 3 2vp0_B,1oe0_C,1zm7_D UDP 4 2zia_A,2zi6_D,2zi5_A,2qrn_C	ADP	Yes but general	c5mmjt_ 1 80 ribosome; Structure of the small subunit of the chloroplast ribosome 3.3e-34 99% d2uubt1 4 80 ribosome; Structure of the Thermus thermophilus 30S ribosomal subunit complexed with a Valine-ASL with cmo5U in position 34 bound to an mRNA with a GUU-codon in the A-site and paromomycin. 3.7e-33 95% d2gy9t1 5 80 5.3e-33 94% c3bbnT_ 4 80 7.2e-33 95%	Structure of the small subunit of the chloroplast ribosome	3.3e-34	99%	Yes but general	-	1.20.58.110/FF/1643 1 80 30S ribosomal protein S20 3.8e-47 99% 1.20.58.110/FF/1787 1 80 30S ribosomal protein S20 3.4e-24 99% 1.20.58.110/FF/1734 1 80 30S ribosomal protein S20 1.7e-23 99% 1.20.58.110/FF/1740 1 80 30S ribosomal protein S20 5e-22 99% 1.20.58.110/FF/1790 1 80 30S ribosomal protein S20 1.5e-17 99% 1.20.58.110/FF/1715 1 78 30S ribosomal protein S20 7.4e-17 96% 1.20.58.110/FF/1783 1 7…	30S ribosomal protein S20	3.8e-47	99%	Yes	-
MMSYN1_0094	Transmembrane protein, likely a cation transporter	-	-	-		-	-	-	-			-	-	-	-			-	-
MMSYN1_0095	secA; Protein translocase subunit SecA	ADENOSINE-5-DIPHOSPHATE 87.9% [COV: 100% SITE: 91% Ident: 56% - Ali: 100%] MAGNESIUM ION 69.3% [COV: 100% SITE: 100% Ident: 42% - Ali: 5%], 61.0% [COV: 100% SITE: 91% Ident: 20% - Ali: 2%]	ADP	Yes but general	ADP 14 3jv2_A,3i62_A,3i61_A,3din_A,3ex7_H,2v1x_B,1m74_A,2oxc_B,1nkt_A,1tf2_A,2ibm_A,2fsi_B,3bxz_B,3jux_A ANP 8 3i5x_A,2j0s_A,2fsh_B,3i5y_A,2db3_A,3fht_A,2hyi_C,2j0q_A ATP 1 2fsg_A MG 18 3jv2_A,3i5x_A,3i62_A,3din_A,3i61_A,2j0s_A,3ex7_H,2v1x_B,1m74_A,3i5y_A,2db3_A,3fht_A,1nkt_A,1tf2_A,2hyi_C,3bxz_B,3jux_A,2j0q_A	ADP	Yes but general	d1nkta3 3 387 protein transport; CRYSTAL STRUCTURE OF THE SECA PROTEIN TRANSLOCATION ATPASE FROM MYCOBACTERIUM TUBERCULOSIS COMPLEX WITH ADPBS 0 41% c3bxzA_ 3 537 transport protein; Crystal structure of the isolated DEAD motor domains from Escherichia coli SecA 0 57% c3dinB_ 3 767 membrane protein, protein transport; Crystal structure of the protein-translocation complex formed by the SecY channe…	Solution structure of the SecA-signal peptide complex	0	82%	Yes	-	3.40.50.300/FF/628102 4 238 Preprotein translocase subunit SecA 7.4e-96 25% 3.40.50.300/FF/631099 3 232 Preprotein translocase subunit SecA 1.5e-93 24% 3.40.50.300/FF/632415 17 222 Protein translocase subunit SecA 1.2e-84 22% 3.40.50.300/FF/634689 6 219 Preprotein translocase subunit SecA 1.3e-75 23% 3.40.50.300/FF/627691 389 573 Preprotein translocase subunit SecA 8.6e-72 20% 3.40.50.300/FF/6324…	Preprotein translocase subunit SecA	7.4e-96 8.6e-72	25% 20%	Yes	-
MMSYN1_0097	5'-3' exonuclease	-	-	-	C2G 1 1n1d_A CA 4 3esq_A,3l1u_A,3esr_A,3l1v_A CTP 1 1coz_B MG 14 1u7p_D,2fpx_B,3e8m_D,2izo_A,3e81_D,2fpr_A,1ul1_X,1a77_A,2fpu_A,1tfr_A,3e84_D NAD 1 1m8g_A ZN 3 1tau_A,1ut8_A,1taq_A	-	-	c1cmwA_ cov: 94%, conf: 100%, id: 30%, PDB header:transferase Chain: A: PDB Molecule:protein (dna polymerase i); PDBTitle: crystal structure of taq dna-polymerase shows a new orientation for2 the structure-specific nuclease domain c1a77A_ cov: 99%, conf: 100%, id: 18% PDB header:5'-3' exo/endo nuclease Chain: A: PDB Molecule:flap endonuclease-1 protein; PDBTitle: flap endonuclease-1 from methanoc…	5'-3' exo/endo nuclease; FLAP ENDONUCLEASE-1 FROM METHANOCOCCUS JANNASCHII	0	100%	Yes	-	3.40.50.1010/FF/15978 9 189 DNA-directed DNA polymerase I 2.1e-46 60% 1.10.150.20/FF/27387 191 260 DNA polymerase I PolA 7.9e-14 23% 1.10.150.20/FF/25084 189 228 DNA polymerase I 2.1e-06 13%	DNA-directed polymerase I	2.1e-46 7.9e-14	60% 23%	Yes but general	-
MMSYN1_0105	xseB; Exodeoxyribonuclease 7 small subunit	-	-	-	MAN 1 3czs_A ZN 20 3dx1_A,3ddf_A,3czn_A,3d4z_A,3d4y_A,3ejs_A,3dx4_A,3d52_A,3d51_A,3ddg_A,3eju_A,3ejp_A,3dx0_A,3d50_A,3ejr_A,3ejt_A,3ejq_A,3dx3_A,3dx2_A,3czs_A	ZN	No	-	-			-	-	1.10.287.1040/FF/1521 7 64 Exodeoxyribonuclease 7 small subunit 4.1e-05 82% 1.10.287.1040/FF/1367 8 63 Exodeoxyribonuclease VII small subunit 0.00091 79%	Exodeoxyribonuclease 7 small subunit	4.1e-05	82%	Yes	-
MMSYN1_0106	xseA; Exodeoxyribonuclease 7 large subunit	IMIDAZOLE 53.8% [COV: 50% SITE: 94% Ident: 20% - Ali: 10%]	-	-	GAL 2 1s5e_D,3chb_D GLA 1 1djr_G NGA 1 3chb_D TDG 1 1lt5_G	-	-	-	-			-	-	2.40.50.140/FF/53090 19 101 Exodeoxyribonuclease 7 large subunit 1.4e-53 18% 3.40.50.1970/FF/6811 138 238 Exodeoxyribonuclease 7 large subunit 4.4e-28 22% 3.40.50.261/FF/4698 142 235 Exodeoxyribonuclease 7 large subunit 2.6e-25 20% 2.40.50.140/FF/54140 23 100 Exodeoxyribonuclease 7 large subunit 7.3e-24 17% 2.40.50.140/FF/53771 22 100 Exodeoxyribonuclease 7 large subunit 5.1e-18 17% 2.40.50.140/F…	Exodeoxyribonuclease 7 large subunit	1.4e-53 4.4e-28	18% 22%	Yes	-
MMSYN1_0107	nusB; Transcription antitermination protein NusB	-	-	-	CA 20 1xyd_B HEM 1 1q1f_A MG 4 2ps8_B,1jfg_B	-	-	c2jr0A_ 6 132 transcription; Solution structure of NusB from Aquifex Aeolicus 1.6e-32 96% d1tzva_ 3 132 transcription; T. maritima NusB, P3121, Form 1 1.7e-32 98% d1ey1a_ 1 132 transcription; SOLUTION STRUCTURE OF ESCHERICHIA COLI NUSB 2.5e-31 100% c1eyvA_ 7 131 transcription; THE CRYSTAL STRUCTURE OF NUSB FROM MYCOBACTERIUM TUBERCULOSIS 3.2e-31 95% d1eyva_ 7 131 transcription; THE CRYSTAL STRUCT…	SOLUTION STRUCTURE OF ESCHERICHIA COLI NUSB	2.5e-31	100%	Yes	-	1.10.940.10/FF/3270 9 132 N utilization substance protein B homolog 1.5e-19 94% 1.10.940.10/FF/3265 9 132 N utilization substance protein B homolog 1.4e-18 94% 1.10.940.10/FF/3289 52 132 N utilization substance protein B homolog 4.3e-15 61% 1.10.940.10/FF/3217 57 131 N utilization substance protein B homolog 1.2e-14 57% 1.10.940.10/FF/3291 11 132 N utilization substance protein B homolog 8.9e-14 …	N utilization substance protein B homolog	1.5e-19	94%	Yes	-
MMSYN1_0108	Lipoprotein, putative	-	-	-		-	-	-	-			-	-	-	-			-	-
MMSYN1_0109	nfo; Endonuclease IV	ZINC ION (3 sites) 89.2% [COV: 100% SITE: 100% Ident: 46% - Ali: 100%] Catalytic site EC:3.1.21.2 > GO:deoxyribonuclease IV (phage-T4-induced) activity GO:0008833 http://firedb.bioinfo.cnio.es/tmp/faatmp/252298344951.php	ZN	Yes but general	CA 5 1o1h_A,1mnz_A,2g4j_A,1gw9_A FE 2 3ktc_B IOD 1 1gw9_A LXC 1 1gw9_A MG 18 1o1h_A,3xis_A,2gyi_B,3cwh_A,2xis_A,1xyc_B,1mnz_A,1clk_A,1xyb_A,1xym_A,2g4j_A,1xyl_A XYS 2 3xis_A,4xis_A ZN 22 2nq9_A,3cqj_B,1qtw_A,1xp3_A,1i6n_A,3cqk_B,2nqh_A,3ju2_A,1qum_A,2nqj_A	ZN	Yes but general	d1xp3a1 98100.0 43 Fold:TIM beta/alpha-barrel Superfamily:Xylose isomerase-like Family:Endonuclease IV c2x7vA_ 96100.0 30 PDB header:hydrolase Chain: A: PDB Molecule:probable endonuclease 4; PDBTitle: crystal structure of thermotoga maritima endonuclease iv in2 the presence of zinc Matches to endonucleases and xylose isomerases.	Endonuclease IV	0	99%	Yes	-	3.20.20.150/FF/10702 6 280 Probable endonuclease 4 6.1e-85 95% 3.20.20.150/FF/9111 88 239 Probable AP endonuclease 4e-09 53% 3.20.20.150/FF/10524 127 260 Inosose isomerase IolI 4.6e-05 46%	Endonuclease IV	6.1e-85	95%	Yes	-
MMSYN1_0113	Glycosyltransferase	URIDINE-5-DIPHOSPHATE 70.2% [COV: 87% SITE: 69% Ident: 26% - Ali: 100%]	UDP	Yes but general	CIT 1 3ckj_A MG 6 1ini_A,1qg8_A,1h7q_A,1qgq_A,1qgs_A,1h7l_A NGA 2 2d7r_A,2d7i_A TYD 2 1h7l_A,1h7q_A UD1 1 1foa_A UDP 13 2d7r_A,2ffv_A,2qgi_B,3e25_A,2z86_C,3ckv_A,3cko_A,1qgq_A,3ckn_A,1qgs_A,2am5_A,2ffu_A,2d7i_A UPG 2 2am3_A,3ckq_A	-	-	c4hg6A_ 3 414 transferase; Structure of a cellulose synthase - cellulose translocation intermediate 1.3e-41 100% c1xhbA_ 5 267 transferase; The Crystal Structure of UDP-GalNAc: polypeptide alpha-N-acetylgalactosaminyltransferase-T1 2.8e-25 64% c2ffuA_ 16 267 transferase; Crystal Structure of Human ppGalNAcT-2 complexed with UDP and EA2 7.2e-25 61% c2d7iA_ 16 233 transferase; Crsytal structure of …	The Crystal Structure of UDP-GalNAc: polypeptide alpha-N-acetylgalactosaminyltransferase-T1	2.8e-25	64%	Yes	-	3.90.550.10/FF/64628 15 256 Biofilm PGA synthesis N-glycosyltransferase PgaC 1.6e-15 58% 3.90.550.10/FF/64698 17 250 Glycosyl transferase family 2 6.7e-12 57% 3.90.550.10/FF/21425 22 255 Putative glycosyltransferase associated to biofilm formation 1e-11 57%	Glycosyl transferase family 2	6.7e-12	57%	Yes	-
MMSYN1_0114	Nucleotide-diphospho-sugar transferase	URIDINE-5-DIPHOSPHATE 68.3% [COV: 100% SITE: 60% Ident: 20% - Ali: 100%]	-	-	CIT 1 3ckj_A GDP 1 2bo7_D MG 6 1qg8_A,1h7q_A,3dj4_A,1qgq_A,1qgs_A,1h7l_A NGA 2 2d7r_A,2d7i_A TYD 2 1h7l_A,1h7q_A UD1 3 3dj4_A,1on6_B,3d8v_A UD2 2 2z87_B,1omz_A UDP 9 2d7r_A,2ffv_A,2z86_C,3ckv_A,3cko_A,1qgq_A,1qgs_A,2ffu_A,2d7i_A UPG 1 3ckq_A	-	-	c5tz8C_ 6 255 transferase; Crystal structure of S. aureus TarS 3e-36 82% c2z86D_ 1 207 transferase; Crystal structure of chondroitin polymerase from Escherichia coli strain K4 (K4CP) complexed with UDP-GlcUA and UDP 4.5e-35 68% d1xhba2 2 206 transferase; The Crystal Structure of UDP-GalNAc: polypeptide alpha-N-acetylgalactosaminyltransferase-T1 6.4e-35 67% c2d7iA_ 2 239 transferase; Crsytal struc…	Crystal structure of chondroitin polymerase from Escherichia coli strain K4 (K4CP) complexed with UDP-GlcUA and UDP	4.5e-35	68%	Yes but general	-	3.90.550.10/FF/64659 8 203 Glycosyltransferase, group 2 family protein 2.3e-30 64% 3.90.550.10/FF/65285 6 198 Uncharacterized glycosyltransferase MG025 homolog 3.3e-27 63% 3.90.550.10/FF/32175 8 128 Glycosyl transferase family A 8.9e-15 40% 3.90.550.10/FF/65175 6 125 Chondroitin synthase 2.3e-12 39% 3.90.550.10/FF/10538 5 119 Glycosyltransferase involved in cell wall biogenesis 4.9e-11 38% 3.90.5…	Glycosyltransferase, group 2 family protein	2.3e-30	64%	Yes	-
MMSYN1_0115	galU; UTP glucose 1 phosphate uridylyltransferase	URIDINE-5-DIPHOSPHATE-GLUCOSE 87.5% [COV: 100% SITE: 99% Ident: 39% - Ali: 100%] MAGNESIUM ION 66.6% [COV: 100% SITE: 100% Ident: 25% - Ali: 8%]	UDP	Yes but general	CA 2 1hm9_A DAU 2 1g1l_D,1h5t_B G1P 4 1g23_C,1g0r_H,2ux8_B,1h5r_D IOD 1 2ggq_A MG 6 2pa4_B,1mc3_B,3dj4_A,1g97_A,3juk_C SUC 1 3hl3_A TMP 2 1h5s_A,1fxo_G TTP 5 1g2v_C,1iim_A,1mc3_B,2ggq_A,1mp3_A TYD 1 1lvw_A UD1 5 3d8v_A,1hm9_A,1fwy_B,3dj4_A,1g97_A UPG 4 1iin_C,1mp4_B,1mp5_C,3juk_C	MG, URIDINE-DIPHOSPHATE-N-ACETYLGLUCOSAMINE (UD1), URIDINE-5'-DIPHOSPHATE-GLUCOSE (UPG)	Yes but general	c2pa4B_ 2 288 transferase; Crystal structure of UDP-glucose pyrophosphorylase from Corynebacteria glutamicum in complex with magnesium and UDP-glucose 0 99% c5i1fA_ 1 283 transferase; Crystal structure of UTP-glucose-1-phosphate uridylyltransferase from Burkholderia vietnamiensis in complex with Uridine-5'-diphosphate-glucose 0 98% c2ux8G_ 2 283 transferase; Crystal Structure of Sphingomonas elod…	Crystal structure of UTP-glucose-1-phosphate uridylyltransferase from Burkholderia vietnamiensis in complex with Uridine-5'-diphosphate-glucose	0	98%	Yes	-	3.90.550.10/FF/64749 3 278 UTP--glucose-1-phosphate uridylyltransferase subunit GalU 7.4e-97 95% 3.90.550.10/FF/4560 5 276 UTP-glucose-1-phosphate uridylyltransferase galU 1.3e-52 94% 3.90.550.10/FF/65004 5 262 Bifunctional protein GlmU 1e-33 89% 3.90.550.10/FF/64984 4 239 Glucose-1-phosphate thymidylyltransferase 1.3e-27 81% 3.90.550.10/FF/18622 5 255 Spore coat polysaccharide biosynthesis prote…	UTP--glucose-1-phosphate uridylyltransferase subunit GalU	7.4e-97	95%	Yes	-
MMSYN1_0116	Transmembrane protein, not a transporter	-	-	-		-	-	-	-			-	-	-	-			-	-
MMSYN1_0117	plsY; Glycerol-3-phosphate acyltransferase	-	-	-		-	-	-	-			-	-	-	-			-	-
MMSYN1_0126	gltX; Glutamate--tRNA ligase	GLUTAMIC ACID 87.0% [COV: 100% SITE: 100% Ident: 35% - Ali: 100%] ZINC ION 81.7% [COV: 100% SITE: 86% Ident: 35% - Ali: 100%] ADENOSINE-5-TRIPHOSPHATE 77.9% [COV: 92% SITE: 98% Ident: 32% - Ali: 70%]	GLU, ZN, ATP	Yes but general	ADN 1 1pg2_A AMP 4 1o0b_A,1o0c_A,1zjw_A,1gts_A ATP 9 1qrt_A,1j09_A,1qrs_A,2dxi_B,1n77_B,1gtr_A,1n75_A,1qru_A,2cv1_A	AMP, ATP	Yes but general	d1gtra2 2 309 complex (ligase/trna); STRUCTURAL BASIS OF ANTICODON LOOP RECOGNITION BY GLUTAMINYL-TRNA SYNTHETASE 0 64% c4h3sA_ 2 312 ligase; The Structure of Glutaminyl-tRNA Synthetase from Saccharomyces Cerevisiae 0 64% d1nzja_ 2 316 structural genomics, unknown function; Crystal Structure and Activity Studies of Escherichia Coli Yadb ORF 0 65% c4ye6A_ 2 331 ligase; The crystal structure of the…	Lysyl/glutamyl-tRNA ligase	0	100%	Yes but general	-	3.40.50.620/FF/87746 3 136 Glutamate--tRNA ligase 4.5e-64 28% 1.10.10.350/FF/2900 385 480 Glutamate--tRNA ligase 2.4e-52 20% 3.40.50.620/FF/88599 145 247 Glutamyl-tRNA synthetase /glutamyl-tRNA(Gln) synthetase 8.7e-51 21% 3.40.50.620/FF/87620 3 136 Probable glutamate--tRNA ligase, mitochondrial 9.1e-49 28% 3.40.50.620/FF/88551 136 247 Glutamate--tRNA ligase 2 2.5e-45 23% 3.40.50.620/FF/72283 139 …	Glutamate--tRNA ligase	4.5e-64 8.7e-51 2.4e-52	28% 21% 20%	Yes	-
MMSYN1_0127	HD domain phosphohydrolase	ZINC ION 70.2% 86.6% [COV: 100% SITE: 100% Ident: 33% - Ali: 100%] GUANOSINE-5-TRIPHOSPHATE (2 sites) 67.1% [COV: 100% SITE: 95% Ident: 29% - Ali: 15%] THYMIDINE-5-TRIPHOSPHATE 65.4% [COV: 100% SITE: 94% Ident: 33% - Ali: 5%] 2-DEOXYADENOSINE 5-TRIPHOSPHATE 61.1% [COV: 66% SITE: 100% Ident: 33% - Ali: 7%] http://firedb.bioinfo.cnio.es/tmp/faatmp/519394240807.php	ZN	Yes but general	CA 1 3irh_C MG 1 2dqb_F NI 2 1xx7_F,2cqz_E ZN 2 2hek_B,2o6i_B	-	-	c2o6iA_ 99 100.0 33 PDB header:hydrolase Chain: A: PDB Molecule:hd domain protein; PDBTitle: structure of an enterococcus faecalis hd domain phosphohydrolase d2o6ia1 99 100.0 33 Fold:HD-domain/PDEase-like Superfamily:HD-domain/PDEase-like Family:HD domain c4bzbB_ 98100.0 26 PDB header:hydrolase Chain: B: PDB Molecule:deoxynucleoside triphosphate triphosphohydrolase samhd1; PDBTitle: crystal struc…	HD domain pshosphohydrolase	0	100%	Yes	-	1.10.3210.10/FF/17506 158 288 Deoxynucleoside triphosphate triphosphohydrolase SAMHD1 2.5e-33 32%	Deoxynucleoside triphosphate triphosphohydrolase SAMHD1	2.5e-33	32%	Yes	-
MMSYN1_0128	DNA-directed RNA polymerase delta subunit	NICKEL (II) ION 58.4% [COV: 50% SITE: 100% Ident: 22% - Ali: 20%]	-	-	CA 2 3co6_C,3coa_F MG 5 3g73_B,3l2c_A,2a07_K,2c6y_A,2as5_F	MG	No	c2krcA_ 1 83 transcription; Solution structure of the N-terminal domain of Bacillus subtilis delta subunit of RNA polymerase 4.4e-35 58%	N-terminal domain of Bacillus subtilis delta subunit of RNA polymerase	4.4e-35	58%	Yes	-	-	-			-	-
MMSYN1_0129	pyrG; CTP synthase	ADENOSINE-5-DIPHOSPHATE 82.9% [COV: 100% SITE: 81% Ident: 51% - Ali: 100%] URIDINE 5-TRIPHOSPHATE 72.0% [COV: 100% SITE: 100% Ident: 51% - Ali: 9%] MAGNESIUM ION 71.2% [COV: 100% SITE: 100% Ident: 51% - Ali: 5%], 71.2% [COV: 100% SITE: 100% Ident: 51% - Ali: 5%] CYTIDINE-5-TRIPHOSPHATE 71.2% [COV: 100% SITE: 100% Ident: 51% - Ali: 5%] GLUTAMINE 70.1% [COV: 89% SITE: 100% Ident: 46% - Ali: 16%]	ADP, UTP, MG, CTP	Yes but general	ACP 2 1dag_A,1dah_A ADP 8 1dad_A,3ihl_B,1dam_A,3io3_A,1dak_A,1daf_A,1bs1_A,2ad5_A ATP 2 3ea0_A,1a82_A CA 1 1daf_A FAD 1 1v93_A GDP 4 1yr9_A,1yrb_A,1yra_B,2oxr_A GSP 1 1yr7_A GTP 1 1yr8_A IOD 1 1s1m_B MG 15 1s1m_B,2oxr_A,1dam_A,3io3_A,1dak_A,3ea0_A,1a82_A,3fpa_A,1yrb_A,1bs1_A,2ad5_A	ADP, GDP, MG	Yes but general	d1s1ma2 2 267 ligase; Crystal Structure of E. Coli CTP Synthetase 0 50% d1vcoa2 2 272 ligase; Crystal Structure of T.th. HB8 CTP synthetase complex with Glutamine 0 51% c3nvaB_ 2 528 ligase; Dimeric form of CTP synthase from Sulfolobus solfataricus 0 99% c1vcnA_ 2 531 ligase; Crystal Structure of T.th. HB8 CTP synthetase complex with Sulfate anion 0 100% c2ad5B_ 2 532 ligase; Mechanisms of feedba…	CTP synthetase complex with Sulfate anion	0	100%	Yes	-	3.40.50.300/FF/626274 3 283 CTP synthase, putative, expressed 1.2e-122 53% 3.40.50.300/FF/15234 3 280 CTP synthase 8.1e-102 52% 3.40.50.880/FF/34154 290 530 CTP synthase (UTP-ammonia lyase) 1.1e-98 45% 3.40.50.880/FF/4797 291 526 CTP synthase 5e-52 44% 3.40.50.880/FF/4806 291 525 CTP synthetase 5.6e-36 44% 3.40.50.880/FF/34170 239 270 Carbamoyl-phosphate synthase small chain 4.4e-06 6% 3.40.50.88…	CTP synthase, putative, expressed	1.2e-122	53%	Yes	-
MMSYN1_0131	fba; Fructose-1,6-bisphosphate aldolase	ZINC ION 89.8% [COV: 100% SITE: 100% Ident: 49% - Ali: 100%], 70.6% [COV: 100% SITE: 100% Ident: 39% - Ali: 14%], 70.6% [COV: 100% SITE: 100% Ident: 39% - Ali: 14%] 1,3-DIHYDROXYACETONEPHOSPHATE 78.2% [COV: 100% SITE: 100% Ident: 48% - Ali: 43%]	ZN, 1,3-DIHYDROXYACETONEPHOSPHAT	Yes but general	U 1 1km4_A AKG 1 2ze3_A G3P 2 3ekz_A,1wbj_A MG 2 3b8i_D,1o5q_C OXL 1 3b8i_D PGH 5 1gvf_A,2isv_B,2isw_A,1b57_A,3c52_B PYR 2 3ih1_A,1o5q_C UP6 4 1km2_A,1kly_A,1km5_A,1km3_A ZN 16 1gvf_A,3elf_A,3gb6_A,3c4u_B,3gay_A,1b57_A,1dos_B,3c52_B,3ekl_A,3gak_B,1zen_A,2isv_B,2isw_A,3ekz_A,3c56_B	ZN	Yes but general	c3elfA_ 1 296 lyase; Structural Characterization of tetrameric Mycobacterium tuberculosis fructose 1,6-bisphosphate aldolase - substrate binding and catalysis mechanism of a class IIa bacterial aldolase 0 100% c3c52B_ 8 295 lyase; Class II fructose-1,6-bisphosphate aldolase from helicobacter pylori in complex with phosphoglycolohydroxamic acid, a competitive inhibitor 0 97% d1rvga_ 8 296 lyase; c…	Structural Characterization of tetrameric Mycobacterium tuberculosis fructose 1,6-bisphosphate aldolase - substrate binding and catalysis mechanism of a class IIa bacterial aldolase	0	100%	Yes	-	3.20.20.70/FF/120580 9 296 Fructose-bisphosphate aldolase, class II 1.8e-93 97%	Fructose-bisphosphate aldolase, class II	1.80E-93	97%	Yes	-
MMSYN1_0132	ATPase, AAA family	ADENOSINE-5-DIPHOSPHATE 80.7% [COV: 93% SITE: 84% Ident: 41% - Ali: 100%] MAGNESIUM ION 57.7% [COV: 100% SITE: 83% Ident: 20% - Ali: 2%] http://firedb.bioinfo.cnio.es/tmp/faatmp/634871386364.php	ADP	Yes but general	ADP 21 3h4m_A,2cea_E,3cf2_B,3cf0_L,3cf1_B,2dhr_A,3d8b_B,1r7r_A,1s3s_D,2qz4_A,2ce7_E,2dhr_D,1e32_A,2r65_C,2ce7_B,1iy1_A,2cea_B,2qpa_A,3cf3_C,2ce7_F,2cea_C ANP 1 1iy0_A ATG 2 3eih_B,3eih_A MG 6 2cea_E,2ce7_E,2ce7_B,2cea_B,2ce7_F,2cea_C	ADP	Yes but general	Middle part modelled. c5g4gF_ cov 63 conf 100.0 id26 PDB header:hydrolase Chain: F: PDB Molecule:vcp-like atpase; PDBTitle: structure of the atpgs-bound vat complex c5e7pA_ 62 100.0 22 PDB header:hydrolase Chain: A: PDB Molecule:cell division control protein cdc48; PDBTitle: crystal structure of msmeg_0858 (uniprot a0qqs4), a aaa atpase. c3cf1C_ 62 100.0 22 PDB header:transport protein Chain: C: …	Mid part of the protein: ATP-binding protein ATPase, AAA family	6.7e-39	63%	Yes	-	3.40.50.300/FF/627923 103 247 ATP-dependent zinc metalloprotease FtsH 1.4e-25 41% 3.40.50.300/FF/634734 103 236 Vesicle-fusing ATPase 1 7.9e-21 38% 3.40.50.300/FF/628382 99 231 Katanin p60 atpase-containing subunit 6.7e-20 38% 3.40.50.300/FF/629787 103 236 ATPase, AAA family protein 3.3e-19 38% 3.40.50.300/FF/375952 105 239 Uncharacterized AAA family ATPase y4kL 2.2e-18 38% 3.40.50.300/FF/630798 …	Mid part of the protein: ATP-dependent zinc metalloprotease FtsH ATPase, AAA family	1.4e-25	41%	Yes	-
MMSYN1_0133	Subtilisin-like 1 serine protease	Only non-cognate http://firedb.bioinfo.cnio.es/tmp/faatmp/836973311426.php	-	-	CA 22 1st3_A,1bh6_A,1y34_E,1oyv_A,1scb_A,3tec_E,1bfk_A,1tec_E,1gci_A,1scd_A,1tk2_A,2tec_E,1sca_A,1y33_E,1cse_E,1thm_A,1lw6_E,1y1k_E,1yu6_B,1r0r_E,2sec_E,1c3l_A	CA	No	c1wmeA_ cov 56 conf 100.0 id18 PDB header:hydrolase Chain: A: PDB Molecule:protease; PDBTitle: crystal structure of alkaline serine protease kp-43 from bacillus sp.2 ksm-kp43 (1.50 angstrom, 293 k) c4tr2A_ 36 100.0 19 PDB header:hydrolase Chain: A: PDB Molecule:subtilisin-like 1 serine protease; PDBTitle: crystal structure of pvsub1 c3qfhE_ 48100.0 22 PDB header:hydrolase Chain: E: PDB Molecule:e…	Subtilisin-like 1 serine protease (middle of protein)	0	36%	Yes	-	3.40.50.200/FF/10255 318 546 Cell wall-associated (Serine) protease 1.3e-17 30% 3.40.50.200/FF/10223 199 546 Extracellular alkaline serine protease 2.5e-15 46% 3.40.50.200/FF/10269 284 545 Serine protease, subtilase family 3.3e-15 35% 3.40.50.200/FF/10257 312 532 Membrane-bound transcription factor site-1 protease 7.3e-13 29% 3.40.50.200/FF/10289 319 545 Cell wall-associated serine proteinase 8.7…	Serine protease (middle of protein)	1.3e-17	30%	Yes but general	-
MMSYN1_0137	rpmE; 50S ribosomal protein L31	ZINC ION 82.0% [COV: 100% SITE: 100% Ident: 20% - Ali: 90%] PROTOPORPHYRIN IX CONTAINING FE 44.0% [COV: 40% SITE: 75% Ident: 20% - Ali: 10%]	ZN	Yes but general	MG 3 3d5d_1,3f1h_1,3f1f_1	MG	No	c2hgj3_ 3 75 4.1e-33 79% c3bbo1_ 3 73 5e-33 77% c2b664_ 3 76 1.8e-32 80% d1vs6z1 3 73 1.1e-31 77% c2j034_ 3 53 2.3e-22 55% d2j0141 3 53 2.3e-22 55% c2wh44_ 13 43 0.00063 34% c3f1f4_ 13 43 0.00063 34%	Unknown function			-	-	-	-			-	-
MMSYN1_0138	Possible ABC transporter, ATP-binding protein	-	-	-	ADP 8 1g6h_A,2d2f_A,1f3o_A,1g9x_B,1oxu_C,2ffa_A,2pmk_A,2awo_B ANP 2 1oxv_A,3b5y_A ATP 9 2ixf_B,1ji0_A,2r6g_A,1vci_A,2ixg_A,1q12_B,2fgk_A,1xef_B,3fvq_A CA 1 3fvq_A IOD 4 1oxs_C,1oxx_K MG 11 1g6h_A,2ixf_B,1oxv_A,2d2f_A,1f3o_A,1g9x_B,1oxu_C,1xef_B,2awo_B,2onk_G	ADP, ATP	Yes but general	d3d31a2 12 98.3 21 Fold:P-loop containing nucleoside triphosphate hydrolases Superfamily:P-loop containing nucleoside triphosphate hydrolases Family:ABC transporter ATPase domain-like c1z47B_ 12 98.2 12 PDB header:ligand binding protein Chain: B: PDB Molecule:putative abc-transporter atp-binding protein; PDBTitle: structure of the atpase subunit cysa of the putative2 sulfate atp-binding cassette …	ABC transporter, ATP-binding cassette	4.6e-06	13%	Yes	Yes	3.40.50.300/FF/631004 382 495 Ribose ABC transporter ATP-binding 1.8e-05 18%	Ribose ABC transporter, ATP-binding	1.8e-05 1.8e-05	18% 8%	Yes	Yes
MMSYN1_0139	Manganese binding DHH-family phosphoesterase	MANGANESE (II) ION 85.8% [COV: 100% SITE: 100% Ident: 29% - Ali: 100%] 3 sites predicted ADENOSINE MONOPHOSPHATE 65.3% [COV: 86% SITE: 100% Ident: 24% - Ali: 17%] 2 sites predicted http://firedb.bioinfo.cnio.es/tmp/faatmp/327307757129.php	MN	Yes but general	ACO 1 2q29_B ADP 1 2q28_A ATP 1 2qb8_A FAD 2 2ezu_B,2ezt_A FE 2 2iw4_B GLP 1 2vf5_X MG 11 3dev_B,2haw_B,2qb8_A,1i74_A,2zxr_A,2iw4_B,2enx_B RIP 6 2gx6_A,1dbp_A,1drj_A,2ioy_B,2dri_A,1drk_A ZN 2 1wpp_A	-	-	c3devB_ cov 97 conf100.0 id 29 PDB header:structural genomics, unknown function Chain: B: PDB Molecule:sh1221; PDBTitle: crystal structure of sh1221 protein from staphylococcus haemolyticus, 2 northeast structural genomics consortium target shr87 c3dmaA_ cov 99 conf 100.0 id 23 PDB header:structural genomics, unknown function Chain: A: PDB Molecule:exopolyphosphatase-related protein; PDBTitle: cr…	Unknown function protein			-	-	3.90.1640.10/FF/2047 10 181 Probable bifunctional oligoribonuclease and PAP phosphatase NrnA 6.6e-33 54% 3.90.1640.10/FF/2668 12 193 DHH family phosphoesterase 3.1e-29 58% 3.90.1640.10/FF/1595 10 183 Oligoribonuclease (NanoRNAse), 3',5'-bisphosphate nucleotidase 3.9e-25 55% 3.90.1640.10/FF/212 67 187 50S ribosomal protein L9 3.4e-10 38% 3.90.1640.10/FF/2353 19 191 Bifunctional oligoribonuclease a…	DHH family phosphoesterase	3.1e-29	58%	Yes	-
MMSYN1_0140	tdk; Thymidine kinase	ADENOSINE-5-DIPHOSPHATE 89.1% [COV: 100% SITE: 96% Ident: 52% - Ali: 100%] ZINC ION 75.9% [COV: 100% SITE: 100% Ident: 52% - Ali: 28%] MAGNESIUM ION 64.4% [COV: 100% SITE: 100% Ident: 20% - Ali: 3%]	ADP, ZN	Yes but general	ADP 3 2dr3_D,2qq0_B,1xx6_A ATP 7 3dvl_A,3k0f_A,1u9i_C,2gbl_E,1tf7_D,3k0c_B,3k0e_C MG 9 2j87_C,3k0f_A,2orw_B,3k0c_B,2uz3_D,3k0e_C,2qq0_B,1xbt_H TMP 1 2qq0_B TTP 6 2j87_C,1w4r_C,2uz3_D,2ja1_A,2wvj_B,1xbt_H	ADP, ATP, TTP	Yes but general	c2ja1A_ 12 205 transferase; Thymidine kinase from B. cereus with TTP bound as phosphate donor. 0 93% c1xx6B_ 12 206 transferase; X-ray structure of Clostridium acetobutylicum thymidine kinase with ADP. Northeast Structural Genomics Target CAR26. 0 93% c1w4rC_ 17 204 transferase; Structure of a type II thymidine kinase with bound dTTP 0 90% c2orvB_ 17 204 transferase; human Thymidine Kinase 1 in c…	X-ray structure of Clostridium acetobutylicum thymidine kinase with ADP	0	93%	Yes	-	3.40.50.300/FF/635146 18 156 Putative thymidine kinase 1 7.2e-47 67% 3.30.60.20/FF/5581 158 207 Thymidine kinase related protein 1.7e-20 24% 3.40.50.300/FF/462615 22 156 Thymidine kinase 3.7e-12 65% 3.40.50.300/FF/488313 18 144 Thymidine kinase 3.6e-07 61% 3.30.60.20/FF/5584 160 202 Thymidine kinase 0.0001 21%	Putative thymidine kinase 1	7.2e-47 + 1.7e-20	67% 24%	Yes	-
MMSYN1_0141	prfA; Peptide chain release factor 1	-	-	-	MG 1 3f1e_X ZN 20 1u7m_A	ZN	No	d1gqea_ 2 349 translation; Polypeptide Chain Release Factor 2 (RF2) from Escherichia coli 0 96% c3d5cX_ 5 360 0 98% c2ihr1_ 6 354 translation; RF2 of Thermus thermophilus 0 96% d2b3tb1 12 356 translation; Molecular basis for bacterial class 1 release factor methylation by PrmC 0 95% d1rq0a_ 12 359 peptide release factor 1; Crystal structure of peptide releasing factor 1 0 96% c1zbtA_ 25 358 trans…	Crystal structure of peptide releasing factor 1	0	96%	Yes	-	3.30.160.20/FF/9603 214 291 Peptide chain release factor 5.2e-40 21% 3.30.160.20/FF/9562 214 291 Peptide chain release factor 1 6.7e-38 21% 3.30.160.20/FF/9598 216 290 Peptide chain release factor 1 2.6e-37 21% 3.30.160.20/FF/9841 180 200 Peptide chain release factor 2 2.3e-35 6% 3.30.160.20/FF/9588 214 290 Peptide chain release factor 1 3.3e-35 21% 3.30.160.20/FF/9549 216 290 Peptide chain relea…	Peptide chain release factor	5.2e-40	21%	Yes	-
MMSYN1_0142	prmC; Release factor glutamine methyltransferase	S-ADENOSYL-L-HOMOCYSTEINE 80.7% [COV: 100% SITE: 88% Ident: 27% - Ali: 100%] CALCIUM ION 61.4% [COV: 100% SITE: 87% Ident: 28% - Ali: 4%] GLUTAMINE 59.5% [COV: 67% SITE: 100% Ident: 27% - Ali: 4%]	SAH	Yes but general	ADP 1 3egi_D SAH 12 2pxx_A,3egv_A,1nv9_A,2zbq_A,3gdh_B,3cjq_G,3cjt_A,2h00_C,3dmg_A,2zwv_A,2b3t_A,1t43_A SAM 12 2plw_A,2zbp_A,3eey_J,2zul_A,1nv8_A,2zzn_B,1sg9_A,3dmh_A,3a27_A,2nxe_B,3dmf_A,1vq1_B	SAH, SAM	Yes but general	d1nv8a_ 3 280 transferase; N5-glutamine methyltransferase, HemK 0 99% d2b3ta1 15 280 translation; Molecular basis for bacterial class 1 release factor methylation by PrmC 0 94% c4dzrA_ 82 280 transferase; The crystal structure of protein-(glutamine-N5) methyltransferase (release factor-specific) from Alicyclobacillus acidocaldarius subsp. acidocaldarius DSM 446 3.7e-33 71% d2h00a1 75 282 transfer…	N5-glutamine methyltransferase, HemK	0	99%	Yes	-	3.40.50.150/FF/135988 14 45 Release factor glutamine methyltransferase 3.1e-49 11% 1.10.8.10/FF/3634 16 80 Release factor glutamine methyltransferase 1.3e-42 23% 3.40.50.150/FF/43762 82 275 Release factor glutamine methyltransferase 1.4e-25 69% 3.40.50.150/FF/55117 29 51 Release factor glutamine methyltransferase 8.7e-21 8% 3.40.50.150/FF/27704 85 255 Probable mitochondrial N(5)-glutamine methylt…	Release factor glutamine methyltransferase	1.3e-42 1.4e-25	23% 69%	Yes	-
MMSYN1_0143	Transmembrane protein, likely an anion transporter	-	-	-		-	-	-	-			-	-	-	-			-	-
MMSYN1_0144	tRNA threonylcarbamoyl adenosine modification protein, Sua5/YciO/YrdC/YwlC family	THREONINE 60.5% [COV: 60% SITE: 97% Ident: 28% - Ali: 20%]	-	-	5RP 2 1tku_A,2riu_A AMP 1 2eqa_A MG 3 2eqa_A,1k4i_A ZN 4 1k4p_A	-	-	rna binding protein; Crystal Structure of the hypothetical Sua5 protein from Sulfolobus tokodaii 0 3 166 99% c2eqaA_ structural genomics; Solution Structure of MTH1692 Protein from Methanobacterium thermoautotrophicum 0 3 166 99% d1jcua_ unknown function; THE STRUCTURE OF THE YRDC GENE PRODUCT FROM E.COLI 0 4 166 98% d1hrua_ structural genomics, unknown function; Structural Genomics, protein TF1 …	Crystal Structure of the hypothetical Sua5 protein THE STRUCTURE OF THE YRDC GENE PRODUCT FROM E.COLI	0 0	99% 98%	Yes	-	Hydrogenase maturation factor, HypF 1.4e-20 6 162 95% 3.90.870.10/FF/5680	Hydrogenase maturation factor, HypF	1.40E-20	95%	Yes	-
MMSYN1_0145	Acetyltransferase	-	-	-	ACO 9 1ghe_B,2jdd_A,1j4j_A,1qsm_D,2wpw_A,1wwz_B,2wpx_B,2cy2_A COA 10 1m4i_A,1m4d_A,2psw_B,1s60_A,3ddd_A,2ozg_A,1s5k_A,1s3z_A,2cnt_B,1m4g_B KAN 1 1m4i_A MG 1 3fyn_A PAP 1 1m4g_B RIO 2 1s3z_A,1m4g_B TOY 1 1m4d_A	ACETYL COENZYME *A (ACO)	Yes but general	c3r1kA_ cov 93 conf 100.0 id 9 PDB header:transferase Chain: A: PDB Molecule:enhanced intracellular survival protein; PDBTitle: crystal structure of acetyltransferase eis from mycobacterium2 tuberculosis h37rv in complex with coa and an acetamide moiety c3n7zD_ 94 conf 100.0 id11 PDB header:transferase Chain: D: PDB Molecule:acetyltransferase, gnat family; PDBTitle: crystal structure of acetyltra…	Acetyltransferase	1.6e-34	95%	Yes	-	-	-			-	-
MMSYN1_0146	Transmembrane protein, not a transporter	-	-	-		-	-	-	-			-	-	-	-			-	-
MMSYN1_0147	cls; Cardiolipin synthetase	-	-	-	ATP 1 1xdp_A MG 2 1xdp_A SRT 1 2c1l_B	-	-	c3hsiC_ 124 509 transferase; Crystal structure of phosphatidylserine synthase Haemophilus influenzae Rd KW20 0 76% c1v0sA_ 138 490 hydrolase; Uninhibited form of Phospholipase D from Streptomyces sp. strain PMF 0 69% d1v0wa1 149 311 hydrolase; Phospholipase D from Streptomyces sp. strain PMF soaked with the substrate dibutyrylphosphatidylcholine. 4e-34 32% c1xdoB_ 146 482 transferase; Crystal Str…	Crystal structure of phosphatidylserine synthase Haemophilus influenzae Rd KW20	0	76%	Yes but general	-	3.30.870.10/FF/12620 134 300 Cardiolipin synthase 8.8e-44 33% 3.30.870.10/FF/12707 142 301 Major cardiolipin synthase ClsA 4.5e-42 31% 3.30.870.10/FF/780 142 300 Cardiolipin synthase 9.3e-37 31% 3.30.870.10/FF/1029 127 302 Cardiolipin synthetase 8.6e-35 35% 3.30.870.10/FF/1145 141 302 Cardiolipin synthase 1 2.3e-31 32% 3.30.870.10/FF/12643 141 300 Cardiolipin synthase A 3e-30 31% 3.30.870.10/FF/5…	Cardiolipin synthase	8.8e-44 6e-22	33% 26%	Yes	-
MMSYN1_0148	rpsL; 30S ribosomal protein S12	-	-	-	MG 10 2vqe_L,2wdm_L,2uuc_L,2vqf_L,3i8g_O,2uua_L,2uub_L,3knh_L,2wdk_L	MG	No	c3zeyS_ 1 126 0 91% c3j6vL_ 2 124 0 88% d2uubl1 2 132 ribosome; Structure of the Thermus thermophilus 30S ribosomal subunit complexed with a Valine-ASL with cmo5U in position 34 bound to an mRNA with a GUU-codon in the A-site and paromomycin. 0 94% d2qall1 2 137 0 98% d1i94l_ 2 139 ribosome; CRYSTAL STRUCTURES OF THE SMALL RIBOSOMAL SUBUNIT WITH TETRACYCLINE, EDEINE AND IF3 0 99% c3j20N_ 8 126 0 …	CRYSTAL STRUCTURES OF THE SMALL RIBOSOMAL SUBUNIT WITH TETRACYCLINE, EDEINE AND IF3	0	99%	Yes but general	-	2.40.50.140/FF/5448 1 136 30S ribosomal protein S12 6.5e-85 98% 2.40.50.140/FF/5163 1 136 30S ribosomal protein S12 2.3e-82 98% 2.40.50.140/FF/5176 1 138 30S ribosomal protein S12 2.1e-70 99% 2.40.50.140/FF/5170 1 136 30S ribosomal protein S12 7.1e-70 98% 2.40.50.140/FF/5210 1 136 30S ribosomal protein S12 9.9e-69 98% 2.40.50.140/FF/5475 1 136 30S ribosomal protein S12 1.4e-68 98% 2.40.50.140/FF/…	30S ribosomal protein S12	6.5e-85	98%	Yes	-
MMSYN1_0149	rpsG; 30S ribosomal protein S7	-	-	-	MG 12 2wdg_G,2wdm_G,3huw_G,2wh3_G,3knl_G,2wdh_G,2wdk_G,2j00_G,3f1g_G,3kis_g,3kiq_g	MG	No	d1iqva_ 1 148 ribosome; Crystal Structure Analysis of the archaebacterial ribosomal protein S7 0 95% c1vs5G_ 2 151 0 97% d2qalg1 2 151 0 97% c3bbnG_ 2 154 0 99% c3j0xJ_ 2 155 0 99% c3j6vG_ 3 155 0 99% d1husa_ 9 147 ribosomal protein; RIBOSOMAL PROTEIN S7 0 90% c3gtyS_ 9 155 chaperone/ribosomal protein; Promiscuous Substrate Recognition in Folding and Assembly Activities of the Trigger Factor Chap…	RIBOSOMAL PROTEIN S7 FROM THERMUS THERMOPHILUS	0	94%	Yes but general	-	1.10.455.10/FF/2008 7 155 30S ribosomal protein S7 3.3e-61 96% 1.10.455.10/FF/1442 21 152 30S ribosomal protein S7 1.3e-30 85% 1.10.455.10/FF/1339 11 153 30S ribosomal protein S7 4.4e-27 92% 1.10.455.10/FF/1428 20 155 Ribosomal protein S7, mitochondrial 4.1e-25 88% 1.10.455.10/FF/1717 20 155 Ribosomal protein S7 5.6e-24 88% 1.10.455.10/FF/59 50 155 28S ribosomal protein S7, mitochondrial 1.4e-23 …	30S ribosomal protein S7	3.3e-61	96%	Yes	-
MMSYN1_0150	fusA; Elongation factor G	GUANOSINE-5-DIPHOSPHATE 91.6% [COV: 96% SITE: 100% Ident: 62% - Ali: 100%]; 52.0% [COV: 30% SITE: 97% Ident: 35% - Ali: 1%] MAGNESIUM ION 53.8% [COV: 40% SITE: 100% Ident: 24% - Ali: 5%]	GDP	Yes but general	GDP 14 2bm1_A,1efg_A,2p8y_T,2efg_A,1ha3_B,2wrk_Y,2wri_Y,3fic_Z,1dar_A,2ywh_A,1u2r_A,1fnm_A,2bm0_A,2h5e_B GNP 6 2bvn_A,2bv3_A,2p8z_T,2ywf_A,2p8w_T,2p8x_T GTP 3 1wdt_A,2ywg_A,2dy1_A MG 7 2bvn_A,1ha3_B,1wdt_A,2wrk_Y,2wri_Y,2dy1_A,2j7k_A	GDP, GTP	Yes but general	c2rdo7_ 1 689 ribosome; 50S subunit with EF-G(GDPNP) and RRF bound 0 100% c1wb1C_ 2 603 0 87% c2xexA_ 2 688 translation; crystal structure of Staphylococcus aureus elongation factor G 0 100% c4upyB_ 3 387 0 56% c1zunB_ 3 395 transferase; Crystal Structure of a GTP-Regulated ATP Sulfurylase Heterodimer from Pseudomonas syringae 0 57% c4fn5A_ 3 686 translation/antibiotic; ELONGATION FACTOR G 1 (PSE…	50S subunit with EF-G(GDPNP) and RRF bound	0	100%	Yes	-	3.40.50.300/FF/18113 4 284 Elongation factor G 7.6e-147 41% 3.40.50.300/FF/627822 9 283 Elongation factor G, mitochondrial 3.8e-128 40% 3.40.50.300/FF/17317 10 283 Elongation factor G 2.7e-108 40% 3.40.50.300/FF/634343 10 275 TetQ family GTPase, putative 2.8e-58 39% 3.40.50.300/FF/632153 11 276 Tetracycline resistance protein tetM 1.4e-57 39% 2.40.30.10/FF/36863 273 389 Elongation factor G, mitoc…	Elongation factor G	7.6e-147 2.2e-53 1e-49 1.2e-47	41% 15% 17% 11%	Yes	-
MMSYN1_0151	tuf; Elongation factor Tu	GUANOSINE-5-DIPHOSPHATE 93.2% [COV: 95% SITE: 100% Ident: 72% - Ali: 100%] MAGNESIUM ION 73.9% [COV: 100% SITE: 100% Ident: 69% - Ali: 1%], 66.5% [COV: 100% SITE: 100% Ident: 31% - Ali: 2%]	GDP	Yes but general	GDP 17 1d8t_B,1tui_C,1skq_B,2fx3_A,1etu_A,1d2e_C,1zun_B,1ha3_B,1efm_A,3fic_Z,2hcj_B,2hdn_B,1efc_A,1jny_A,1dg1_H,2wrq_Z,2wrn_Z GNP 6 1ob5_E,2c78_A,1ttt_C,2c77_A,1eft_A,1exm_A MG 15 1d8t_B,1tui_C,1etu_A,2fx3_A,1d2e_C,1ob5_E,1ha3_B,2c78_A,1ttt_C,2hdn_B,1efc_A,2c77_A,1eft_A,1dg1_H,1exm_A TAC 3 2hdn_B,2hcj_B	GDP	Yes but general	c2rdo7_ 1 302 ribosome; 50S subunit with EF-G(GDPNP) and RRF bound 0 76% c3vr1B_ 1 309 translation; Crystal structure analysis of the translation factor RF3 0 78% c3j2k7_ 1 393 0 99% c4upyB_ 2 284 0 72% c4qjty_ 2 302 0 76% c3agqA_ 2 393 translation,transferase; Structure of viral polymerase form II 0 99% c3mcaA_ 2 393 translation regulation/hydrolase; Structure of the Dom34-Hbs1 Complex and impli…	FITTING THE TERNARY COMPLEX OF EF-Tu/tRNA/GTP AND RIBOSOMAL PROTEINS INTO A 13 A CRYO-EM MAP OF THE COLI 70S RIBOSOME	0	100%	Yes	-	3.40.50.300/FF/633165 11 199 Elongation factor Tu, apicoplast 1.6e-99 48% 3.40.50.300/FF/628459 11 198 Translation elongation factor Tu 4.7e-95 48% 3.40.50.300/FF/218817 102 203 Elongation factor Tu 3.9e-47 26% 2.40.30.10/FF/37992 302 393 Translation elongation factor Tu 1.9e-46 23% 2.40.30.10/FF/38246 302 393 Translation elongation factor Tu 2.2e-44 23% 2.40.30.10/FF/38020 302 393 Translation el…	Elongation factor Tu, apicoplast	1.6e-99 1.9e-46	48% 23%	Yes	-
MMSYN1_0154	Leucyl aminopeptidase	BICARBONATE ION 81.5% [COV: 72% SITE: 100% Ident: 36% - Ali: 100%] ZINC ION 79.2% [COV: 100% SITE: 100% Ident: 36% - Ali: 60%], 79.2% [COV: 100% SITE: 100% Ident: 36% - Ali: 60%]	-	-	CO3 7 3kr4_C,1lam_A,1gyt_I,2ewb_A,3kqx_G,3kr5_L,3kqz_B MG 2 1bpm_A,3kr4_C ZN 41 1bpn_A,1lap_A,1bpm_A,1gyt_I,2j9a_A,1rtq_A,3b3t_A,2dea_A,3b3w_A,2ewb_A,3kqx_G,3kr5_L,3kqz_B,3b3v_A,3kr4_C,1lam_A,2hc9_A,1lan_A,3b7i_A,3h8f_B,3h8g_A,1bll_E,1lcp_B	ZN	No	c4zi6D_ 1 451 hydrolase; Crystal structure of leucine aminopeptidase from Helicobacter pylori 0 100% c3kr5E_ 11 450 hydrolase; Structure of a protease 4 0 98% c1gytG_ 12 451 hydrolase; E. coli Aminopeptidase A (PepA) 0 98% c1lanA_ 12 451 hydrolase (alpha-aminoacylpeptide); LEUCINE AMINOPEPTIDASE COMPLEX WITH L-LEUCINAL 0 98% c3h8gC_ 12 451 hydrolase; Bestatin complex structure of leucine aminopep…	leucine aminopeptidase (the entire protein)	0	100%	Yes	-	3.40.630.10/FF/34676 137 450 Probable cytosol aminopeptidase 2 4.6e-105 70%	Probable cytosol aminopeptidase (from 137 residue)	4.6e-105	70%	Yes	-
MMSYN1_0163	alaS; Alanine--tRNA ligase	ZINC ION 85.6% [COV: 100% SITE: 100% Ident: 28% - Ali: 100%] MAGNESIUM ION 72.6% [COV: 100% SITE: 100% Ident: 45% - Ali: 18%] ADENOSINE-5-TRIPHOSPHATE 72.2% [COV: 44% SITE: 100% Ident: 45% - Ali: 73%]	ATP, ZN	Yes but general	ATP 1 1yfr_B MG 10 1yfr_B,3hxy_A,3hxx_A SSA 2 3hy1_A,3hxw_A	MG	No	c2zzfA_ 2 712 ligase; Crystal structure of alanyl-tRNA synthetase without oligomerization domain 0 79% c2ztgA_ 2 713 ligase; Crystal structure of Archaeoglobus fulgidus alanyl-tRNA synthetase lacking the C-terminal dimerization domain in complex with Ala-SA 0 79% c3wqyB_ 2 896 ligase/rna; Crystal structure of Archaeoglobus fulgidus alanyl-tRNA synthetase in complex with wild-type tRNA(Ala) having…	Crystal structure of Archaeoglobus fulgidus alanyl-tRNA synthetase in complex with wild-type tRNA(Ala) having G3.U70	0	100%	Yes	-	3.30.930.10/FF/32239 6 243 Probable alanine--tRNA ligase, chloroplastic 1.9e-93 27% 3.30.980.10/FF/6092 563 718 Alanine--tRNA ligase 8.7e-63 17% 3.30.930.10/FF/32055 6 243 Alanine--tRNA ligase, cytoplasmic 4.5e-62 27% 3.30.980.10/FF/5841 563 716 Alanine--tRNA ligase, mitochondrial 2.1e-43 17% 3.30.980.10/FF/5825 563 721 Alanine--tRNA ligase 4.1e-41 18% 3.30.980.10/FF/5843 563 720 Probable alanine…	Probable alanine--tRNA ligase, chloroplastic	1.9e-93 8.7e-63	27% 17%	Yes	-
MMSYN1_0164	Transmembrane protein, likely an ion transporter	-	-	-		-	-	-	-			-	-	-	-			-	-
MMSYN1_0165	oppB; Oligopeptide ABC transporter, permease	-	-	-	HEC 1 1kx2_A	-	-	d3dhwa1 cov 49 conf 99.8 id17 Fold:MetI-like Superfamily:MetI-like Family:MetI-like c4ymuC_ cov 52 conf 99.8 id 13 PDB header:protein binding/transport protein Chain: C: PDB Molecule:abc-type amino acid transport system, permease component; PDBTitle: crystal structure of an amino acid abc transporter complex with2 arginines and atps	Methionine importer	8.8e-19	50%	Yes but general	-	1.10.3720.10/FF/58662 194 397 Oligopeptide ABC transporter permease 3.5e-27 49% 1.10.3720.10/FF/34549 203 393 Peptide ABC transporter permease 2.1e-24 46% 1.10.3720.10/FF/58626 190 396 Microcin ABC transporter permease 6.5e-18 50% 1.10.3720.10/FF/172 203 397 Peptide ABC transporter permease 2.1e-14 47% 1.10.3720.10/FF/58629 194 397 Dipeptide transporter permease DppB 1.6e-13 49% 1.10.3720.10/FF/4…	Oligopeptide ABC transporter permease	3.5e-27	49%	Yes	-
MMSYN1_0166	oppC; Oligopeptide ABC transporter, permease	-	-	-	CA 1 3h36_A	-	-	c4ymuC_ cov 63 conf99.9 id16 PDB header:protein binding/transport protein Chain: C: PDB Molecule:abc-type amino acid transport system, permease component; PDBTitle: crystal structure of an amino acid abc transporter complex with2 arginines and atps c4tqvI_ cov 80 conf 99.8 id10 PDB header:transport protein Chain: I: PDB Molecule:algm1; PDBTitle: crystal structure of a bacterial abc transporter in…	Amino acid ABC transporter	3.1e-20	64%	Yes but general	-	1.10.3720.10/FF/16539 102 333 Peptide ABC transporter permease 1.1e-39 69% 1.10.3720.10/FF/58605 72 319 Oligopeptide ABC transporter permease OppC 6.2e-28 74% 1.10.3720.10/FF/58621 70 316 Putative binding-protein-dependent transport permease 2.9e-25 74% 1.10.3720.10/FF/58575 73 315 ABC transporter, permease protein 3.9e-22 72% 1.10.3720.10/FF/18698 73 315 Oligopeptide ABC transporter (Permease) 7…	Peptide ABC transporter permease	1.1e-39	69%	Yes	-
MMSYN1_0167	oppD; Oligopeptide ABC transporter, ATP-binding protein	ADENOSINE-5-DIPHOSPHATE (2 sites) 78.0% [COV: 100% SITE: 85% Ident: 20% - Ali: 100%] MAGNESIUM ION (2 sites) 67.3% [COV: 100% SITE: 95% Ident: 39% - Ali: 6%] ADENOSINE-5-TRIPHOSPHATE (2 sites) 62.3% [COV: 87% SITE: 83% Ident: 32% - Ali: 26%] http://firedb.bioinfo.cnio.es/tmp/faatmp/772974107414.php	ADP	Yes but general	ADP 12 2ff7_A,1f3o_A,2ffa_A,2pmk_A,2olj_A,1oxu_C,1g6h_A,2awo_B,2d2f_A,2q0h_A,2ffb_A,1g9x_B ANP 2 3c41_J,1oxv_A ATG 1 3c4j_B ATP 5 1b0u_A,1ji0_A,2r6g_A,1q12_B,1l2t_A IOD 7 1oxs_C,1oxv_A,1oxx_K MG 13 1f3o_A,3c4j_B,2olj_A,3c41_J,1oxu_C,1g6h_A,2awo_B,2onk_G,2q0h_A,2d2f_A,1oxv_A,1g9x_B	ADP, ATP	Yes but general	c4fwiB_ cov 94 conf 100.0 id38 PDB header:transport protein Chain: B: PDB Molecule:abc-type dipeptide/oligopeptide/nickel transport system, PDBTitle: crystal structure of the nucleotide-binding domain of a dipeptide abc2 transporter c4finA_ 84100.0 16 PDB header:atp-binding protein Chain: A: PDB Molecule:etta (yjjk) abcf family protein; PDBTitle: crystal structure of etta (formerly yjjk) - an e. …	Nucleotide-binding domain of a dipeptide ABC transporter	0	95%	Yes	-	3.40.50.300/FF/632531 301 475 Oligopeptide ABC transporter ATP-binding 2.9e-76 31% 3.40.50.300/FF/53019 299 510 ABC transporter, ATP-binding protein 6.9e-64 37% 3.40.50.300/FF/627498 302 471 ABC transporter, ATP-binding component 4.9e-49 30% 3.40.50.300/FF/631282 301 465 ABC transporter, ATP-binding protein 9.8e-47 29% 3.40.50.300/FF/634044 301 476 Methionine import ATP-binding protein MetN 2.5e-…	Oligopeptide ABC transporter ATP-binding	2.9e-76	31%	Yes	-
MMSYN1_0168	oppF; Oligopeptide ABC transporter, ATP-binding protein	ADENOSINE-5-DIPHOSPHATE 78.3% [COV: 72% SITE: 100% Ident: 20% - Ali: 100%] ADENOSINE-5-TRIPHOSPHATE (2 sites) 68.6% [COV: 93% SITE: 100% Ident: 20% - Ali: 30%] MAGNESIUM ION 64.9% [COV: 100% SITE: 95% Ident: 27% - Ali: 6%] http://firedb.bioinfo.cnio.es/tmp/faatmp/648128592502.php	ADP	Yes but general	ADP 11 2ff7_A,1f3o_A,2pmk_A,2ffa_A,2olj_A,1oxu_C,1g6h_A,2awo_B,2d2f_A,2q0h_A,2ffb_A ANP 2 3c41_J,1oxv_A ATG 1 3c4j_B ATP 6 1q12_B,1b0u_A,1mv5_C,2r6g_A,1l2t_A,1ji0_A IOD 7 1oxs_C,1oxv_A,1oxx_K MG 12 1f3o_A,3c4j_B,2olj_A,3c41_J,1oxu_C,1g6h_A,2awo_B,2onk_G,2q0h_A,2d2f_A,1oxv_A	ADP, ATP	Yes but general	c4fwiB_ 95 100.0 36 PDB header:transport protein Chain: B: PDB Molecule:abc-type dipeptide/oligopeptide/nickel transport system, PDBTitle: crystal structure of the nucleotide-binding domain of a dipeptide abc2 transporter c1yqtA_ 93 100.0 16 PDB header:hydrolyase/translation Chain: A: PDB Molecule:rnase l inhibitor; PDBTitle: rnase-l inhibitor c3ux8A_ 87100.0 14 PDB header:dna binding protein Cha…	Nucleotide-binding domain of a dipeptide ABC transporter	0	96%	Yes	-	3.40.50.300/FF/632531 352 554 Oligopeptide ABC transporter ATP-binding 8.4e-77 33% 3.40.50.300/FF/627498 354 552 ABC transporter, ATP-binding component 1.2e-53 32% 3.40.50.300/FF/634044 418 555 Methionine import ATP-binding protein MetN 1.5e-46 22% 3.40.50.300/FF/399076 433 558 Oligopeptide transport ATP-binding protein OppF 2.9e-45 20% 3.40.50.300/FF/631282 353 542 ABC transporter, ATP-binding p…	Oligopeptide ABC transporter ATP-binding	8.4e-77	33%	Yes	-
MMSYN1_0169	oppA; Oligopeptide binding protein	-	-	-	BGC 5 3i5o_B NI 1 3dp8_C	BETA-D-GLUCOSE (BGC)	No	c5kztB_ cov 86 conf100.0 id23 PDB header:peptide binding protein Chain: B: PDB Molecule:peptide/nickel transport system substrate-binding protein; PDBTitle: listeria monocytogenes oppa bound to peptide c4fajA_ cov 78 conf100.0 id20 PDB header:peptide binding protein Chain: A: PDB Molecule:prgz; PDBTitle: structure and mode of peptide binding of pheromone receptor prgz c3zs6A_ cov 87 conf 100.0 id…	Peptide binding protein oppA	0	88%	Yes	-	3.40.190.10/FF/202101 320 413 Putative extracellular oligopeptide-binding protein AliA 1.2e-08 9% 3.40.190.10/FF/203298 282 405 Oligopeptide ABC transporter 3.3e-07 12% 3.10.105.10/FF/8431 800 842 Oligopeptide ABC transporter, oligopeptide-binding protein 0.00087 4%	Oligopeptide-binding protein aliA	1.2e-08	9%	Yes	-
MMSYN1_0195	potCD; Spermidine/putrescine ABC transporter, permease and binding domains	CALCIUM ION 56.4% [COV: 100% SITE: 75% Ident: 22% - Ali: 10%] http://firedb.bioinfo.cnio.es/tmp/faatmp/207289223093.php	-	-	CA 1 3d4g_G GLC 27 2zyk_C,3mbp_A,1lax_A,3dm0_A,1hsj_A,1hsj_B,1anf_A,1fqd_A,4mbp_A MAL 13 1r6z_Z,3d4g_G,1mdp_1,2ok2_B,3d4c_A,1jvx_A,1nl5_A,1n3w_A,1mpd_A,3ef7_B,1ytv_A,3c4m_A,1r6z_P NI 4 1r6z_Z,1ziu_A,1r6z_P PUT 1 1a99_A	-	-	Around 40% from C-terminal. c4eqbA_ cov 42 conf 99.9 id33 PDB header:transport protein Chain: A: PDB Molecule:spermidine/putrescine abc superfamily atp binding cassette PDBTitle: 1.5 angstrom crystal structure of spermidine/putrescine abc2 transporter substrate-binding protein potd from streptococcus3 pneumoniae strain canada mdr_19a in complex with calcium and hepes c2v84A_ cov 37 conf 99.9 id24…	Transporter (N-terminus) and lipoprotein, solute-binding protein (C-terminus)	1.4e-24	25%	Yes but not substrate	-	1.10.3720.10/FF/58664 11 244 Spermidine/putrescine ABC transporter permease 9.1e-53 23% 1.10.3720.10/FF/33149 10 237 Polyamine transport protein PotC 1.6e-34 22% 1.10.3720.10/FF/58506 4 241 ABC transporter, permease protein 2e-28 23% 1.10.3720.10/FF/29040 14 239 Putative ABC transporter permease protein 6.3e-28 22% 1.10.3720.10/FF/28027 12 208 Opine/polyamine ABC transporter, permease protein 1.1…	Spermidine/putrescine ABC transporter, permease	9.1e-53	23%	Yes	-
MMSYN1_0196	potB; Spermidine/putrescine ABC transporter, permease subunit	Only non-cognate http://firedb.bioinfo.cnio.es/tmp/faatmp/476812664372.php	-	-	MAL 1 2r6g_F	-	-	c3fh6F_ 79 100.0 21 PDB header:transport protein Chain: F: PDB Molecule:maltose transport system permease protein malf; PDBTitle: crystal structure of the resting state maltose transporter from e.2 coli c4tqvI_ 81 100.0 18 PDB header:transport protein Chain: I: PDB Molecule:algm1; PDBTitle: crystal structure of a bacterial abc transporter involved in the2 import of the acidic polysaccharide algin…	ABC transporter	8.3e-42	82%	Yes but general	-	1.10.3720.10/FF/58725 66 314 Spermidine/putrescine ABC transporter permease 2.1e-41 75% 1.10.3720.10/FF/4057 88 305 Polyamine transport protein PotB 2.2e-25 66% 1.10.3720.10/FF/58888 65 297 ABC transporter, permease protein 2.5e-16 71% 1.10.3720.10/FF/58614 70 312 ABC transporter sulfate permease 2e-11 74% 1.10.3720.10/FF/58664 72 315 Spermidine/putrescine ABC transporter permease 1.5e-10 74% 1.1…	Spermidine/putrescine ABC transporter, permease	2.1e-41	75%	Yes	-
MMSYN1_0197	potA; Spermidine/putrescine ABC transporter, ATP-binding subunit	ADENOSINE-5-DIPHOSPHATE 85.2% [COV: 89% SITE: 100% Ident: 38% - Ali: 100%] ADENOSINE-5-TRIPHOSPHATE 68.1% [COV: 94% SITE: 100% Ident: 36% - Ali: 11%] MAGNESIUM ION (two sides) 67.7% [COV: 100% SITE: 100% Ident: 35% - Ali: 4%] http://firedb.bioinfo.cnio.es/tmp/faatmp/387755893683.php	ADP	Yes but general	ADP 11 2ff7_A,2pmk_A,2ffa_A,2awn_C,2olj_A,1oxu_C,1g6h_A,2awo_B,2q0h_A,2ffb_A,1g9x_B ANP 2 3c41_J,1oxv_A ATG 1 3c4j_B ATP 6 1q12_B,1b0u_A,2r6g_A,3fvq_A,1vci_A,1xef_B CA 1 3fvq_A IOD 1 1oxx_K MG 12 2awn_C,3c4j_B,2olj_A,1oxu_C,3c41_J,1g6h_A,2awo_B,2onk_G,2q0h_A,1xef_B,1oxv_A,1g9x_B	ADP, ATP	Yes but general	c2yyzA_ cov 98 conf 100.0 id 38 PDB header:transport protein Chain: A: PDB Molecule:sugar abc transporter, atp-binding protein; PDBTitle: crystal structure of sugar abc transporter, atp-binding protein c1q1bD_ cov 98 conf 100.0 id 34 PDB header:transport protein Chain: D: PDB Molecule:maltose/maltodextrin transport atp-binding protein malk; PDBTitle: crystal structure of e. coli malk in the nucle…	Transport protein, ATP-binding	0	100%	Yes but general	-	3.40.50.300/FF/627498 6 236 ABC transporter, ATP-binding component 5.8e-92 66% 3.40.50.300/FF/630576 6 223 ABC transporter, ATP-binding component 4.7e-72 62% 3.40.50.300/FF/123749 9 233 ABC transporter, ATP-binding protein 7.9e-68 64% 3.40.50.300/FF/631282 6 227 ABC transporter, ATP-binding protein 6.7e-67 63% 3.40.50.300/FF/635022 5 216 ABC transporter ATP-binding component 2.9e-66 60% 3.40.50.3…	ABC transporter, ATP-binding component	5.8e-92	66%	Yes but not substrate	-
MMSYN1_0198	rplT; 50S ribosomal protein L20	-	-	-	MG 5 3kit_U,3f1f_U,3kiw_U,3kir_U,3kiy_U	MG	No	c2ftcL_ 1 116 ribosome; Structural Model for the Large Subunit of the Mammalian Mitochondrial Ribosome 0 97% c3bboS_ 1 116 0 97% d2j01u1 2 117 0 97% d2zjrn1 2 117 ribosome; Refined native structure of the large ribosomal subunit (50S) from Deinococcus radiodurans 0 97% c3j3wQ_ 2 118 ribosome; Atomic model of the immature 50S subunit from Bacillus subtilis (state II-a) 0 98% d2gyco1 3 117 0 97% c4…	Refined native structure of the large ribosomal subunit (50S) from Deinococcus radiodurans	0	97%	Yes but general	-	1.10.1900.20/FF/1859 55 115 50S ribosomal protein L20 8.4e-30 51% 1.10.1900.20/FF/1612 55 115 50S ribosomal protein L20 1.2e-22 51% 1.10.1900.20/FF/30 55 113 50S ribosomal protein L20 1.3e-19 50% 1.10.1900.20/FF/1720 21 31 50S ribosomal protein L20 2.4e-19 9% 1.10.1900.20/FF/1712 55 111 50S ribosomal protein L20 2.7e-19 48% 1.10.1900.20/FF/1441 55 115 50S ribosomal protein L20 7.1e-19 51% 1.10.19…	50S ribosomal protein L20	8.4e-30	51%	Yes	-
MMSYN1_0199	rpmI; 50S ribosomal protein L35	-	-	-	MG 1 3f1f_8	-	-	c4wfb3_ 2 61 ribosome; The crystal structure of the large ribosomal subunit of Staphylococcus aureus in complex with BC-3205 1.8e-30 95% d2qam31 2 62 2.4e-30 97% d2j0181 2 62 8.8e-30 97% c3bbo5_ 3 62 1.4e-28 95% d2zjr31 2 62 ribosome; Refined native structure of the large ribosomal subunit (50S) from Deinococcus radiodurans 1.1e-27 97% c1vw4Z_ 4 62 4.2e-13 94% c4v198_ 3 62 ribosome; Structure of …	The crystal structure of the large ribosomal subunit of Staphylococcus aureus in complex with BC-3205	1.8e-30	95%	Yes but general	-	-	-			-	-
MMSYN1_0200	infC; Translation initiation factor IF-3	-	-	-	BGC 4 1w3k_A,1ocq_A,1w3l_A CA 1 1qhz_A DCB 2 4a3h_A,1h2j_A FMN 1 3g0u_A GDP 4 1rrg_B,1r8s_A,1fzq_A,1s9d_A GLC 1 1e5j_A GNP 4 3llu_A,2q3f_B,3bh6_A,1r4a_D GTP 2 2a5d_A,1j2j_A MG 8 2q3f_B,1j2j_A,1s9d_A,2a5d_A,3llu_A,3bh6_A,1r4a_D,1rrg_B MGL 1 1e5j_A SAH 2 3jwh_A,1x1b_A SAM 2 1x1a_A,2b9e_A SGC 2 1e5j_A	-	-	c5lmtX_ 13 180 ribosome; Structure of bacterial 30S-IF1-IF3-mRNA-tRNA translation pre-initiation complex(state-3) 0 93% d1tiga_ 94 181 ribosome binding factor; TRANSLATION INITIATION FACTOR 3 C-TERMINAL DOMAIN 7.8e-29 49% c2m71A_ 92 181 translation; Solution structure of the a C-terminal domain of translation initiation factor IF-3 from Campylobacter jejuni 2.5e-28 50% d1i96v_ 95 180 ribosome; CR…	Structure of bacterial 30S-IF1-IF3-mRNA-tRNA translation pre-initiation complex(state-3)	0	93%	Yes	-	3.30.110.10/FF/1454 91 180 Translation initiation factor IF-3 4.8e-30 50% 3.30.110.10/FF/1453 91 180 Translation initiation factor IF-3 2.3e-25 50% 3.30.110.10/FF/1448 91 180 Translation initiation factor IF-3 6e-23 50% 3.10.20.80/FF/1259 16 89 Translation initiation factor IF-3 1.4e-22 41% 3.30.110.10/FF/1439 91 180 Translation initiation factor IF-3 4.9e-22 50% 3.30.110.10/FF/1422 91 178 Transl…	Translation initiation factor IF-3	4.8e-30	50%	Yes	-
MMSYN1_0201	pdf; Peptide deformylase	NICKEL (II) ION 64.8% [COV: 100% SITE: 97% Ident: 25% - Ali: 4%]	-	-	FE 4 1lm4_B,1lm6_A,3g6n_A,3cmd_B MLI 1 3cmd_B NI 13 1g27_B,2w3u_A,2os1_A,1s17_B,2w3t_A,2aia_A,2ai7_A,2ai9_A,2def_A,1ws0_A,2os0_A,2aie_P,1lqy_A ZN 8 1lry_A,2okl_A,1q1y_A,1n5n_B,1lqw_A,1dff_A,1lmh_A,2kmn_A	FE, NI, ZN	No	c4dr9C_ 5 197 hydrolase/hydrolase inhibitor; Crystal structure of a peptide deformylase from synechococcus elongatus in complex with actinonin 0 96% c3l87A_ 9 200 hydrolase; The Crystal Structure of smu.143c from Streptococcus mutans UA159 0 96% c3cpmA_ 10 200 hydrolase; plant peptide deformylase PDF1B crystal structure 0 96% c3uwaA_ 18 184 hydrolase; Crystal structure of a probable peptide defor…	Crystal structure of a peptide deformylase from synechococcus elongatus in complex with actinonin	0	96%	Yes	-	3.90.45.10/FF/2984 23 199 Peptide deformylase 2 9.1e-58 88% 3.90.45.10/FF/2954 69 187 Peptide deformylase 1 2.8e-22 60% 3.90.45.10/FF/2975 72 188 Peptide deformylase 1A, chloroplastic 8.4e-22 58% 3.90.45.10/FF/2971 70 187 Peptide deformylase 1B, chloroplastic 1.1e-20 59% 3.90.45.10/FF/2965 69 186 Peptide deformylase 1 1.3e-17 59% 3.90.45.10/FF/2977 72 191 Peptide deformylase 2 1.7e-16 60% 3.90.45…	Peptide deformylase 2	9.1e-58	88%	Yes	-
MMSYN1_0202	rsmD; 16S rRNA (guanine(966)-N(2))-methyltransferase	S-ADENOSYL-L-HOMOCYSTEINE 80.5% [COV: 100% SITE: 88% Ident: 26% - Ali: 100%] GLUTAMINE 49.0% [COV: 50% SITE: 88% Ident: 15% - Ali: 2%]	SAH	Yes but general	CA 3 3c3y_A,1sus_B,1sui_B MG 11 3bwm_A,1h1d_A,3cbg_A,3hvk_A,3hvj_A,2cl5_A,3hvi_A,2zvj_A,3hvh_A,1vid_A,1jr4_A SAH 9 1sus_B,1sui_B,3cbg_A,3cjt_A,3duw_A,3c3y_A,3gdh_B,3egv_A,2b3t_A SAM 10 2nxe_B,3bwm_A,1h1d_A,3id6_C,2cl5_A,3cjt_K,2avd_B,2zvj_A,3dh0_B,1vid_A	SAH, SAM	Yes but general	d2fhpa1 1 183 structural genomics, unknown function; Crystal Structure of Putative Methylase from Enterococcus faecalis 7e-45 99% c3p9nA_ 1 183 transferase; Rv2966c of M. tuberculosis is a RsmD-like methyltransferase 5.6e-43 99% d2fpoa1 1 184 transferase; Putative methyltransferase yhhF from Escherichia coli. 8.8e-42 99% d1ws6a1 1 183 transferase; The Structure of Thermus thermphillus HB8 hypothe…	RsmD-like methyltransferase	5.6e-43	99%	Yes	-	3.40.50.150/FF/135933 1 182 Ribosomal RNA small subunit methyltransferase D 2.1e-35 98% 3.40.50.150/FF/62763 2 171 Ribosomal RNA small subunit methyltransferase D 6.1e-18 92% 3.40.50.150/FF/134647 2 162 Ribosomal RNA small subunit methyltransferase D 7.3e-17 87% 3.40.50.150/FF/43910 2 155 Genomic DNA, chromosome 3, P1 clone: MFJ20 1.5e-05 83% 3.40.50.150/FF/44820 16 125 Methyltransferase like 5, …	Ribosomal RNA small subunit methyltransferase D (confident, the entire protein)	2.1e-35	98%	Yes	-
MMSYN1_0203	gmk; Guanylate kinase	ADENOSINE-5-DIPHOSPHATE 80.4% [COV: 58% SITE: 100% Ident: 45% - Ali: 100%] GUANOSINE-5-MONOPHOSPHATE 70.7% [COV: 100% SITE: 100% Ident: 43% - Ali: 11%] GUANOSINE 62.9% [COV: 75% SITE: 100% Ident: 38% - Ali: 2%]	ADP, 5GP	Yes but general	5GP 9 1ex7_A,3lnc_A,1znx_A,1gky_A,1lvg_A,2j41_C,1jxm_A,2qor_A,2anb_A ACP 1 1kof_B ADP 5 2qsy_A,1lvg_A,2ql6_M,2iyz_A,2iyq_A ANP 1 2qt0_A ATP 1 1ko5_A GDP 3 1zny_A,1znz_A,2an9_B MG 5 2qsy_A,1kof_B,2iyy_A,2qt0_A,2iyx_A NMN 2 2qsz_A,2qg6_A SKM 2 2iyq_A,2iyx_A	5GP, GDP, ADP	Yes but general	c2qorA_ 1 185 transferase; Crystal structure of Plasmodium vivax guanylate kinase 0 62% d1kgda_ 2 183 protein binding; Crystal Structure of the Guanylate Kinase-like Domain of Human CASK 0 61% d1kjwa2 2 185 neuropeptide; SH3-Guanylate Kinase Module from PSD-95 0 62% c3neyC_ 2 186 membrane protein; Crystal structure of the kinase domain of MPP1/p55 0 62% c3lncB_ 2 200 transferase; Crystal structur…	Guanylate Kinase from E.coli	0	70%	Yes	-	3.40.50.300/FF/633042 2 182 Membrane-associated guanylate kinase (Maguk) 1.8e-55 61% 3.40.50.300/FF/635192 58 71 Guanylate kinase 8.5e-40 5% 3.40.50.300/FF/634634 59 70 Guanylate kinase 8.2e-33 4% 3.40.50.300/FF/634369 2 46 Guanylate kinase 3.7e-31 15% 3.40.50.300/FF/634011 79 183 Guanylate kinase 1.9e-28 35% 3.40.50.300/FF/635334 58 72 Guanylate kinase 4.6e-25 5% 3.40.50.300/FF/629766 5 182 MAGU…	Membrane-associated guanylate kinase (Maguk)	1.8e-55	61%	Yes	-
MMSYN1_0213	eno; Enolase	MAGNESIUM ION 92.8% [COV: 100% SITE: 100% Ident: 64% - Ali: 100%] PHOSPHOENOLPYRUVATE 78.3% [COV: 93% SITE: 100% Ident: 62% - Ali: 37%]	MG, PEP	Yes but general	CPR 1 1b3o_B FMN 2 1al7_A,1al8_A MAL 2 1b9z_A MG 1 1bwv_G NDP 1 1abn_A PGH 1 1b57_A ZN 5 1aw5_A,1b57_A,1b4e_A	ZN	No	c3cxoA_ 1 405 lyase; Crystal structure of L-rhamnonate dehydratase from Salmonella typhimurium complexed with Mg and 3-deoxy-L-rhamnonate 0 90% c2gdqB_ 1 407 structural genomics, unknown function; Crystal structure of mandelate racemase/muconate lactonizing enzyme from Bacillus subtilis at 1.8 A resolution 0 90% c2o56D_ 1 407 structural genomics, unknown function; Crystal Structure of a Member of…	Crystal structure of enolase from Enterococcus hirae	0	100%	Yes	-	3.20.20.120/FF/7431 128 446 Enolase 2, putative, expressed 2.1e-139 71% 3.20.20.120/FF/249 128 443 Enolase 2, putative, expressed 7.3e-99 70% 3.20.20.120/FF/645 233 443 Enolase 1.1e-64 47% 3.30.390.10/FF/6713 4 124 Cytosolic enolase 3 2.9e-54 27% 3.30.390.10/FF/6693 4 125 Enolase 2, putative, expressed 6.9e-54 27% 3.30.390.10/FF/6708 4 124 Enolase 1.2e-48 27% 3.30.390.10/FF/3071 4 124 Phosphopyru…	Enolase 2, putative, expressed + Cytosolic enolase 3	2.1e-139 2.9e-54	71% 27%	Yes	-
MMSYN1_0214	PAP2 superfamily protein	MOLYBDATE ION 67.6% [COV: 75% SITE: 100% Ident: 23% - Ali: 40%]	-	-	AS4 1 2aa2_A BOG 1 2aa2_A DHT 16 2pkl_A,1t7m_A,2pip_L,2qpy_A,2pir_A,2piu_A,2z4j_A,2piq_A,2pit_A,1t7r_A,1t7t_A,2pix_A,2piw_A,2pio_A,1t74_A,1t5z_A EPH 1 1yuc_A STR 2 1a28_B,1ya3_B ZK5 1 1gs4_A	5-ALPHA-DIHYDROTESTOSTERONE (DHT)	No	c4px7A_ 119 269 hydrolase; Crystal structure of lipid phosphatase E. coli PgpB 2.1e-28 55% d1d2ta_ 145 262 hydrolase; CRYSTAL STRUCTURE OF ACID PHOSPHATASE FROM ESCHERICHIA BLATTAE 1.2e-19 43% c2akcC_ 145 261 hydrolase; Crystal structure of tungstate complex of the PhoN protein from S. typhimurium 1.8e-19 43% c4uszA_ 137 262 oxidoreductase; Crystal structure of the first bacterial vanadium depend…	Crystal structure of lipid phosphatase E. coli PgpB	2.1e-28	55%	Yes but general	-	1.20.144.10/FF/7222 148 257 Lipid phosphate phosphatase 3 1.3e-07 40% 1.20.144.10/FF/7230 190 258 Lipid phosphate phosphatase 1 0.00075 25% 1.20.144.10/FF/2773 143 254 Phosphatidylglycerophosphatase B, putative 0.00084 41% 1.20.144.10/FF/7188 151 255 Probable lipid phosphate phosphatase PPAPDC3 0.00097 38%	Probable lipid phosphate phosphatase PPAPDC3 + Lipid phosphate phosphatase 3 + Lipid phosphate phosphatase 1 + Phosphatidylglycerophosphatase B, putative	0.00097 + 1.3e-07 + 0.00075 + 0.00084	4% 10% 14% 41%	Yes but general	-
MMSYN1_0215	YqgF/RNase H-like domain protein	-	-	-	ACP 1 1saz_A ADP 4 1tuu_A,3bf1_F,1x3m_A,1g99_B AMP 1 2c5s_A ANP 3 2vwb_A,2ivn_A,1x3n_A ATP 1 2ivp_A CIT 2 1x9j_G FE2 1 2ivp_A GDP 1 3bwd_D GNP 2 2j7p_E MG 4 3bwd_D,2ivn_A,3eno_B,2j7p_E NAD 1 1i3n_B UD1 1 1i3n_B ZN 1 1z6r_B	ADP	Yes but general	d1vhxa_ cov 96 conf 100.0 id35 Fold:Ribonuclease H-like motif Superfamily:Ribonuclease H-like Family:Putative Holliday junction resolvase RuvX d1hjra_ 88 97.9 13 Fold:Ribonuclease H-like motif Superfamily:Ribonuclease H-like Family:RuvC resolvase c4ep5A_ 89 97.6 14 PDB header:hydrolase Chain: A: PDB Molecule:crossover junction endodeoxyribonuclease ruvc; PDBTitle: thermus thermophilus ruvc struct…	Holliday junction resolvase	1.3e-43	97%	Yes	-	3.30.420.140/FF/3143 5 140 Putative Holliday junction resolvase 5.3e-48 95% 3.30.420.140/FF/3132 5 140 Putative Holliday junction resolvase 5.7e-29 95% 3.30.420.140/FF/3219 5 140 Putative Holliday junction resolvase 5.6e-21 95% 3.30.420.140/FF/791 6 143 Putative Holliday junction resolvase 2.6e-20 97% 3.30.420.140/FF/3216 4 141 Putative Holliday junction resolvase 2.8e-19 97% 3.30.420.140/FF/2992…	Holliday junction resolvase	5.3e-48	95%	Yes	-
MMSYN1_0216	hpt; Hypoxanthine phosphoribosyltransferase	GUANOSINE-5-MONOPHOSPHATE 90.0% [COV: 100% SITE: 100% Ident: 50% - Ali: 100%] MAGNESIUM ION 69.9% [COV: 100% SITE: 95% Ident: 38% - Ali: 20%]; 61.2% [COV: 100% SITE: 88% Ident: 26% - Ali: 2%]	5GP	Yes but general	5GP 6 1g9t_A,1pzm_B,2jbh_A,1hgx_A,1qk3_D,3acc_A CA 2 2jbh_A,2geb_A MG 23 1d6n_A,1i13_B,1cjb_B,1i0i_A,1qk5_B,1yfz_B,1tc2_A,1grv_B,1fsg_A,1i14_B,1r3u_A,1j7j_A,1i0l_B,1bzy_A,1p18_B,1dbr_D SUC 1 3h83_A	5GP, MG	Yes but general	d1dqna_ 1 181 transferase; CRYSTAL STRUCTURE OF GIARDIA GUANINE PHOSPHORIBOSYLTRANSFERASE COMPLEXED WITH A TRANSITION STATE ANALOGUE 0 95% d1hgxa_ 1 182 transferase (glycosyltransferase); HYPOXANTHINE-GUANINE-XANTHINE PHOSPHORIBOSYLTRANSFERASE (HGXPRTASE) 0 96% c4lyyA_ 2 182 transferase; Crystal structure of hypoxanthine phosphoribosyltransferase from Shewanella pealeana ATCC 700345, NYSGRC Targe…	HYPOXANTHINE-GUANINE-XANTHINE PHOSPHORIBOSYLTRANSFERASE (HGXPRTASE)	0	96%	Yes	-	3.40.50.2020/FF/18602 8 181 Hypoxanthine guanine phosphoribosyltransferase 2.2e-63 92% 3.40.50.2020/FF/17905 33 181 Hypoxanthine-guanine phosphoribosyltransferase 2.2e-37 78% 3.40.50.2020/FF/3463 12 180 Hypoxanthine-guanine phosphoribosyltransferase 1.9e-32 89% 3.40.50.2020/FF/7271 11 178 Hypoxanthine phosphoribosyltransferase 2.7e-30 88% 3.40.50.2020/FF/18395 7 182 Phosphoribosyltransferase doma…	Hypoxanthine guanine phosphoribosyltransferase	2.2e-63	92%	Yes	-
MMSYN1_0218	glpK; Glycerol kinase	ADENOSINE-5-DIPHOSPHATE 91.0% [COV: 100% SITE: 100% Ident: 55% - Ali: 100%], 58.9% [COV: 58% SITE: 91% Ident: 43% - Ali: 11%] SN-GLYCEROL-3-PHOSPHATE 75.2% [COV: 100% SITE: 100% Ident: 55% - Ali: 21%]	ADP, SN-GLYCEROL-3-PHOSPHATE	Yes but general	5RP 1 3jvp_A ACP 1 1gll_Y ADP 13 1glf_Y,3hz6_A,2cgj_A,3kzb_A,2cgl_A,1hux_A,1glc_G,3ge1_B,1gld_G,1glb_G,2uyt_A,2w41_B,1gle_G ATP 1 3ll3_A BGC 1 1woq_A MG 4 1gll_Y,1glj_Y,1bwf_Y,1glc_G ZN 1 1gle_G	ADP	Yes but general	c3gbtA_ 4 504 transferase; Crystal structure of gluconate kinase from Lactobacillus acidophilus 0 99% c2zf5O_ 5 505 transferase; Crystal Structure of highly thermostable glycerol kinase from a hyperthermophilic archaeon 0 99% c3g25B_ 4 503 transferase; 1.9 Angstrom Crystal Structure of Glycerol Kinase (glpK) from Staphylococcus aureus in Complex with Glycerol. 0 99% c3ezwD_ 5 503 transferase; Cry…	Crystal structure of Plasmodium falciparum glycerol kinase with bound glycerol	0	98%	Yes	-	3.30.420.40/FF/78830 5 253 Putative glycerol kinase 5 5.1e-103 49% 3.30.420.40/FF/78964 254 501 Glycerol kinase, isoform CRA_c 2.2e-89 49% 3.30.420.40/FF/465 8 226 Glycerol kinase 2.7e-40 43% 3.30.420.40/FF/13 255 402 Glycerol kinase 9.2e-39 29% 3.30.420.40/FF/76118 6 227 Probable L-xylulose kinase 5.6e-21 44% 3.30.420.40/FF/78533 6 210 FGGY carbohydrate kinase domain-containing protein 8.1e-19 4…	Putative glycerol kinase 5 + Carbohydrate kinase, FGGY family	5.1E-103 2.2e-08	49% 19%	Yes but general	-
MMSYN1_0220	pfkA; ATP-dependent 6-phosphofructokinase	BETA-FRUCTOSE-1,6-DIPHOSPHATE 88.0% [COV: 97% SITE: 95% Ident: 52% - Ali: 100%] ADENOSINE-5-DIPHOSPHATE 82.4% [COV: 100% SITE: 97% Ident: 52% - Ali: 65%], 64.9% [COV: 100% SITE: 76% Ident: 52% - Ali: 20%] MAGNESIUM ION 65.6% [COV: 100% SITE: 88% Ident: 40% - Ali: 10%]	FBP, ADP	Yes but general	AMP 1 1ank_B ANP 1 1ank_B ARA 2 1bap_A,1abe_A CTP 1 1coz_B FCB 2 1abf_A,1apb_A NAD 1 1b3r_A	-	-	d1pfka_ 1 320 transferase(phosphotransferase); CRYSTAL STRUCTURE OF THE COMPLEX OF PHOSPHOFRUCTOKINASE FROM ESCHERICHIA COLI WITH ITS REACTION PRODUCTS 0 98% d2f48a1 2 308 transferase; Crystal Structure of A Novel Fructose 1,6-Bisphosphate and AlF3 containing Pyrophosphate-dependent Phosphofructo-1-kinase Complex from Borrelia burgdorferi 0 94% c3k2qA_ 2 315 transferase; Crystal structure of Pyro…	Structure of phosphofructokinase from Saccharomyces cerevisiae	0	100%	Yes	-	3.40.50.450/FF/9477 2 157 ATP-dependent 6-phosphofructokinase 2 4.9e-71 48% 3.40.50.450/FF/9449 3 205 ATP-dependent 6-phosphofructokinase, liver type 1.6e-66 62% 3.40.50.460/FF/700 159 282 ATP-dependent 6-phosphofructokinase, platelet type 2.2e-29 38% 3.40.50.450/FF/9530 212 300 ATP-dependent 6-phosphofructokinase, platelet type 1.1e-23 27% 3.40.50.450/FF/9346 6 185 ATP-dependent 6-phosphofructok…	ATP-dependent 6-phosphofructokinase 2 + ATP-dependent 6-phosphofructokinase, platelet type	4.9e-71 2.2e-29	48% 38%	Yes	-
MMSYN1_0221	pyk; Pyruvate kinase	PYRUVIC ACID 87.8% [COV: 100% SITE: 100% Ident: 39% - Ali: 100%] MANGANESE (II) ION 79.6% [COV: 100% SITE: 100% Ident: 38% - Ali: 60%]	PYR	Yes but general	ATP 5 1a5u_E,1a49_C,3hqp_K,3hqo_A,1a49_A MG 17 1sgj_B,1aqf_B,1t5a_C,3bjf_B,1a49_C,3hqp_K,1a5u_E,1a5u_H,3bjt_B,1z6k_A,3hqo_A,1a49_A OXL 9 1t5a_C,3bjf_B,1a49_C,3hqp_K,1a5u_E,1a5u_H,3bjt_B,3hqo_A,1a49_A PYR 4 1f3w_G,1pkn_A,2g50_H,1f3x_G TLA 2 3gr4_B,3gqy_B	ATP, MG, PYR	Yes but general	c3khdC_ 1 478 transferase; Crystal Structure of PFF1300w. 0 100% d1a3xa2 3 357 transferase; PYRUVATE KINASE FROM SACCHAROMYCES CEREVISIAE COMPLEXED WITH PG, MN2+ AND K+ 0 74% c3ma8A_ 4 478 transferase; Crystal structure of CGD1_2040, a pyruvate kinase from cryptosporidium Parvum 0 99% c1a3wB_ 5 471 transferase; PYRUVATE KINASE FROM SACCHAROMYCES CEREVISIAE COMPLEXED WITH FBP, PG, MN2+ AND K+ 0 98…	Crystal structure of CGD1_2040, a pyruvate kinase from cryptosporidium Parvum	0	99%	Yes	-	3.20.20.60/FF/13931 11 84 Plastidial pyruvate kinase 2 1.5e-88 15% 3.20.20.60/FF/13847 10 22 Pyruvate kinase 2.7e-78 3% 3.20.20.60/FF/13878 167 332 Pyruvate kinase, cytosolic isozyme 8.8e-68 35% 3.20.20.60/FF/9238 11 82 Pyruvate kinase 7e-64 15% 3.20.20.60/FF/13837 12 89 Pyruvate kinase 3.8e-63 16% 3.20.20.60/FF/8940 12 98 Pyruvate kinase PKM 5.8e-63 18% 3.20.20.60/FF/6756 24 65 Pyruvate kinase 2…	Plastidial pyruvate kinase 2 + Pyruvate kinase, cytosolic isozyme	1.5e-88 8.8e-68	15% 35%	Yes	-
MMSYN1_0222	thrS; Threonine--tRNA ligase	ADENOSINE-5-TRIPHOSPHATE 82.1% [COV: 68% SITE: 100% Ident: 43% - Ali: 100%] ZINC ION 82.0% [COV: 100% SITE: 100% Ident: 43% - Ali: 67%]	ATP, ZN	Yes but general	AMP 2 1qf6_A,1htt_D ATP 6 1nyr_A,1b76_A,2zt7_A,1h4q_A,1kmn_B,2i4o_A MG 3 2i4o_A SSA 2 1fyf_B,1set_B TSB 3 1nyq_A,1evl_B,1kog_C ZN 9 1nyr_A,1nyq_A,3a31_A,3a32_A,1kog_C,1fyf_B,1evl_B,1evk_A,1qf6_A	ATP, ZN	Yes but general	c1tkeA_ 1 219 ligase; Crystal structure of the editing domain of threonyl-tRNA synthetase complexed with serine 0 34% c4v1ac_ 1 245 ribosome; Structure of the large subunit of the mammalian mitoribosome, part 2 of 2 0 38% c1nyqA_ 1 639 ligase; Structure of Staphylococcus aureus threonyl-tRNA synthetase complexed with an analogue of threonyl adenylate 0 100% c1qf6A_ 3 639 ligase/rna; STRUCTURE OF …	Structure of Staphylococcus aureus threonyl-tRNA synthetase complexed with an analogue of threonyl adenylate	0	100%	Yes	-	3.30.930.10/FF/32427 222 534 Probable threonine--tRNA ligase, cytoplasmic 3e-106 49% 3.30.930.10/FF/25157 350 534 Probable threonine--tRNA ligase, cytoplasmic 1.7e-39 29% 3.40.50.800/FF/9260 537 636 Threonine--tRNA ligase 1 4e-31 16% 3.40.50.800/FF/9282 536 634 Threonine--tRNA ligase 6.6e-31 15% 3.40.50.800/FF/9289 537 636 Threonine--tRNA ligase 3.7e-29 16% 3.40.50.800/FF/9492 221 241 Probable th…	Probable threonine--tRNA ligase, cytoplasmic	3E-106 4e-31	49% 16%	Yes	-
MMSYN1_0227	Dihydrolipoamide acetyltransferase component of pyruvate dehydrogenase complex	OXIDIZED COENZYME A 66.8% [COV: 75% SITE: 100% Ident: 39% - Ali: 20%] ISOBUTYRYL-COENZYME A 64.3% [COV: 72% SITE: 95% Ident: 39% - Ali: 20%]	-	-	CLM 3 3cla_A,4cla_A,1cla_A COA 6 2ii4_C,2rkv_A,3b2s_A,2fy4_A,2zba_A,2h3w_A	COA	Yes but general	c4n72B_ 197 439 transferase; Catalytic domain from dihydrolipoamide acetyltransferase of pyruvate dehydrogenase from Escherichia coli 0 55% d1b5sa_ 200 441 acyltransferase; DIHYDROLIPOYL TRANSACETYLASE (E.C.2.3.1.12) CATALYTIC DOMAIN (RESIDUES 184-425) FROM BACILLUS STEAROTHERMOPHILUS 0 55% d1dpba_ 200 441 dihydrolipoamide acetyltransferase; CRYSTALLOGRAPHIC AND ENZYMATIC INVESTIGATIONS ON THE RO…	Catalytic domain from dihydrolipoamide acetyltransferase of pyruvate dehydrogenase from Escherichia coli	0	55%	Yes	-	3.30.559.10/FF/2059 59 82 Dihydrolipoamide acetyltransferase component of pyruvate dehydrogenase complex 3e-163 5% 3.30.559.10/FF/22061 214 434 Pyruvate dehydrogenase E2 component 1.5e-63 50% 3.30.559.10/FF/21976 218 441 Pyruvate dehydrogenase E2 component 5.8e-61 51% 3.30.559.10/FF/22080 216 440 Dihydrolipoamide branched chain transacylase E2 7e-58 51% 3.30.559.10/FF/363 218 440 Dihydrolipoyllys…	Dihydrolipoamide acetyltransferase component of pyruvate dehydrogenase complex + Pyruvate dehydrogenase E2 component	3E-163 1.5e-63	5% 50%	Yes	-
MMSYN1_0228	Dihydrolipoamide dehydrogenase	FLAVIN-ADENINE DINUCLEOTIDE 89.0% [COV: 100% SITE: 100% Ident: 45% - Ali: 100%] GLUTATHIONE 58.5% [COV: 67% SITE: 100% Ident: 25% - Ali: 1%] MAGNESIUM ION 53.0% [COV: 72% SITE: 86% Ident: 20% - Ali: 1%]	FAD	Yes but general	FAD 25 2v6o_A,2zzb_C,2zzc_D,2w0h_A,3h4k_A,2nvk_X,1aog_B,2cfy_E,2j3n_F,1ebd_B,2rab_A,2wba_B,1ger_A,1h6v_C,3eao_E,1geu_A,1ges_B,3dh9_A,1get_A,1gra_A,2zz0_D,1zdl_A,3dgz_A,3dgh_B,3ean_E NAD 2 1geu_A,2rab_A NAP 6 3eao_E,2zzc_D,2j3n_F,1get_A,2nvk_X,3ean_E NDP 5 1h6v_C,1zdl_A,1gra_A,2w0h_A,2wba_B	FAD	Yes but general	c2c3dB_ 145 627 oxidoreductase; 2.15 Angstrom crystal structure of 2-ketopropyl coenzyme M oxidoreductase carboxylase with a coenzyme M disulfide bound at the active site 0 77% c2bcpA_ 152 620 oxidoreductase; Structural Analysis of Streptococcus pyogenes NADH oxidase: C44S Nox with Azide 0 75% c1gv4A_ 156 607 oxidoreductase; Murine apoptosis-inducing factor (AIF) 0 72% c3ic9D_ 159 628 oxidoreduct…	STRUCTURE OF DIHYDROLIPOAMIDE DEHYDROGENASE	0	75%	Yes	-	3.50.50.60/FF/112428 162 490 Thioredoxin and glutathione reductase 9.8e-72 52% 3.50.50.60/FF/112787 163 489 Glutathione-disulfide reductase Gor 1e-54 52% 3.50.50.60/FF/112643 164 484 Dihydrolipoyl dehydrogenase 1, mitochondrial 1.7e-54 51% 3.50.50.60/FF/112822 165 488 Dihydrolipoyl dehydrogenase 3e-43 52% 3.50.50.60/FF/112906 164 380 Dihydrolipoyl dehydrogenase 4.1e-42 34% 3.50.50.60/FF/112529 16…	Thioredoxin and glutathione reductase	9.8e-72	52%	Yes but general	-
MMSYN1_0229	pta; Phosphate acetyltransferase	COENZYME A 78.4% [COV: 100% SITE: 95% Ident: 42% - Ali: 60%], 62.2% [COV: 75% SITE: 92% Ident: 31% - Ali: 20%]	COA	Yes but general	AKG 2 1bl5_A,2qfy_C CA 1 1xkd_A COA 2 2af4_D,2af3_C ICT 5 1p8f_A,5icd_A,1cw7_A,8icd_A,1xkd_A IPM 1 1a05_B MG 8 1a05_B,5icd_A,1wpw_A,8icd_A,1p8f_A,1bl5_A,1cw7_A,1yxo_A NAD 1 1iso_A NAP 6 1ai2_A,2qfv_D,1bl5_A,9icd_A,2e5m_A,1xkd_A NI 1 3lxy_A ZN 4 1ps6_A,1ptm_B,2iv0_B,1ps7_D	NAP	Yes but general	d2af4c1 1 321 transferase; Phosphotransacetylase from Methanosarcina thermophila co-crystallized with coenzyme A 0 100% c4e4rA_ 2 321 transferase; EutD phosphotransacetylase from Staphylococcus aureus 0 99% d1r5ja_ 2 321 transferase; Crystal Structure of a Phosphotransacetylase from Streptococcus pyogenes 0 99% d1xcoa_ 2 321 transferase; Crystal Structure of a Phosphotransacetylase from Bacillus …	Phosphotransacetylase from Methanosarcina thermophila co-crystallized with coenzyme A	0	100%	Yes	-	3.40.50.10750/FF/57 9 26 Phosphate acetyltransferase 2e-107 6% 3.40.718.10/FF/9796 24 283 Putative NADP-dependent malic enzyme 2.8e-63 81% 3.40.50.10750/FF/501 146 294 Phosphate acetyltransferase 6.7e-43 46% 3.40.50.10750/FF/12 141 294 Phosphate acetyltransferase 3.8e-30 48% 3.40.50.10750/FF/7 5 41 Phosphate acetyltransferase 2.9e-25 11% 3.40.50.10750/FF/503 156 294 NADP-dependent malic enzyme 5.…	Phosphate acetyltransferase	6.7e-43	46%	Yes	-
MMSYN1_0230	ackA; Acetate kinase	ADENOSINE MONOPHOSPHATE 82.9% [COV: 100% SITE: 95% Ident: 43% - Ali: 80%]	AMP	Yes but general	ACP 1 1saz_A ADP 8 1g99_B,1tuy_B,1tuu_A,3bf1_F,1x3m_A,2q2r_A,2e2p_A,2e2q_B ANP 4 1x3n_A,2ivn_A,3kvg_B,2ews_A ATP 1 2ivp_A BGC 3 1woq_A,2q2r_A,1sz2_B CIT 2 1x9j_G FE2 1 2ivp_A MG 3 2qm1_C,2ivn_A,2ews_A SUC 2 2gup_A	ADP, MG	Yes but general	d2e1za1 1 191 transferase; Crystal structure of Salmonella typhimurium propionate kinase (TdcD) in complex with diadenosine tetraphosphate (Ap4A) obtained after co-crystallization with ATP 0 49% c3slcA_ 1 392 transferase; Crystal structure of apo form of acetate kinase (AckA) from Salmonella typhimurium 0 100% c1x3nA_ 1 393 transferase; Crystal structure of AMPPNP bound Propionate kinase (TdcD) f…	Crystal structure of apo form of acetate kinase (AckA) from Salmonella typhimurium	0	100%	Yes	-	3.30.420.40/FF/78920 192 391 Probable acetate kinase 2.6e-73 51% 3.30.420.40/FF/78341 87 109 Probable butyrate kinase 1 3.1e-12 6%	Probable acetate kinase	2.6e-73	51%	Yes	-
MMSYN1_0233	ptsP; Phosphoenolpyruvate-protein phosphotransferase	PYRUVIC ACID 91.0% [COV: 100% SITE: 100% Ident: 55% - Ali: 100%] MAGNESIUM ION 73.4% [COV: 100% SITE: 100% Ident: 55% - Ali: 12%]	PYR, MG	Yes but general	16G 1 3igs_A 5RP 1 1xbv_A DXP 2 1ixn_D,1m5w_B G3P 3 1ixo_C,1ixn_D LG6 1 1kw1_A MG 17 1xbv_A,1kc7_A,1so6_A,1vbh_A,1vbg_A,1kv8_A,2vwt_C,1q6l_B,1xx1_C,2v5k_B,1kw1_A,1xbz_A,1xbx_A,2hwg_A,2f9r_D,1q6r_A NH4 1 1kbl_A OXL 1 2hwg_A OXM 1 2v5k_B PYR 1 2vwt_C	MG	Yes but general	c5t1oB_ 4 259 transferase; Solution-state NMR and SAXS structural ensemble of NPr (1-85) in complex with EIN-Ntr (170-424) 0 45% c2hroA_ 4 570 transferase; Structure of the full-lenght Enzyme I of the PTS system from Staphylococcus carnosus 0 99% c1ezaA_ 5 260 phosphotransferase; AMINO TERMINAL DOMAIN OF ENZYME I FROM ESCHERICHIA COLI NMR, RESTRAINED REGULARIZED MEAN STRUCTURE 0 45% c2hwgA_ 5 571…	Structure of phosphorylated Enzyme I of the phosphoenolpyruvate:sugar phosphotransferase system	0	99%	Yes	-	3.20.20.60/FF/13959 272 548 PTS system phosphoenolpyruvate-protein phosphotransferase 3.7e-104 48% 1.10.274.10/FF/601 30 145 Phosphoenolpyruvate-protein phosphotransferase 3.8e-65 20% 1.10.274.10/FF/1649 31 144 Phosphoenolpyruvate-protein phosphotransferase of PTS system 1.2e-31 20% 3.50.30.10/FF/4426 5 31 Pyruvate phosphate dikinase PEP/pyruvate-binding 9.3e-27 5% 1.10.274.10/FF/1648 28 145 Phos…	PTS system phosphoenolpyruvate-protein phosphotransferase	3.7e-104 3.8e-65	48% 20%	Yes	-
MMSYN1_0234	Phosphotransferase system, sugar-specific permease EIIA type 1	-	-	-	TLA 2 3it7_B,2b13_B ZN 6 3csq_A,3it5_G,2b13_B,2b44_A,3it7_B,2b0p_B	ZN	Yes but general	d1glaf_ 1 154 phosphotransferase; STRUCTURE OF THE REGULATORY COMPLEX OF ESCHERICHIA COLI IIIGLC WITH GLYCEROL KINASE 0 100% d2gpra_ 1 154 phosphotransferase; GLUCOSE PERMEASE IIA FROM MYCOPLASMA CAPRICOLUM 0 100% d1gpra_ 2 154 phosphotransferase; REFINED CRYSTAL STRUCTURE OF IIA DOMAIN OF THE GLUCOSE PERMEASE OF BACILLUS SUBTILIS AT 1.9 ANGSTROMS RESOLUTION 0 99% d2f3ga_ 7 154 phosphotransferase…	GLUCOSE PERMEASE IIA FROM MYCOPLASMA CAPRICOLUM	0	100%	Yes	-	2.70.70.10/FF/10610 6 151 Glucose-specific PTS system component 2e-51 95% 2.70.70.10/FF/1464 10 143 PTS system glucose-specific EIICBA component 5.1e-33 87% 2.70.70.10/FF/1943 6 114 Putative phosphotransferase enzyme IIA component 3.4e-22 71% 2.70.70.10/FF/2452 10 149 PTS system sucrose-specific EIIBCA component 9.4e-22 91% 2.70.70.10/FF/10555 7 149 PTS system glucose-specific EIICBA component 2.…	Glucose-specific PTS system component	2e-51	95%	Yes but general	-
MMSYN1_0235	Transmembrane protein, likely a transporter from Major Facilitator Superfamily	-	-	-		-	-	-	-			-	-	-	-			-	-
MMSYN1_0238	rpsD; 30S ribosomal protein S4	-	-	-	ZN 25 2wdh_D,3huw_D,2wri_D,3kiu_d,3knn_D,3knj_D,3huy_D,2wh1_D,2vqf_D,3kix_d,2wdk_D,3kis_d,2zm6_D,2vqe_D,3knh_D,2wdm_D,2wh3_D,2wrq_D,3knl_D,3kiq_d,2wrk_D,3i9b_G,3i8g_G,2wrn_D,2wdg_D	ZN	No	c3bbnD_ 1 204 0 98% d2uubd1 2 204 ribosome; Structure of the Thermus thermophilus 30S ribosomal subunit complexed with a Valine-ASL with cmo5U in position 34 bound to an mRNA with a GUU-codon in the A-site and paromomycin. 0 98% d2gy9d1 3 204 0 97% d1c06a_ 47 204 ribosome; SOLUTION STRUCTURE OF RIBOSOMAL PROTEIN S4 DELTA 41, REFINED WITH DIPOLAR COUPLINGS (ENSEMBLE OF 16 STRUCTURES) 0 76% c3j20D_…	Structure of the Thermus thermophilus 30S ribosomal subunit complexed with a Valine-ASL with cmo5U in position 34 bound to an mRNA with a GUU-codon in the A-site and paromomycin	0	98%	Yes but general	-	1.10.1050.10/FF/4022 1 101 30S ribosomal protein S4 1e-34 49% 3.10.290.10/FF/14306 32 50 30S ribosomal protein S4 1.3e-25 9% 3.10.290.10/FF/14386 102 152 30S ribosomal protein S4 6.2e-25 25% 3.10.290.10/FF/14426 33 56 30S ribosomal protein S4 5.7e-24 12% 3.10.290.10/FF/14437 102 182 30S ribosomal protein S4 1.6e-23 39% 1.10.1050.10/FF/242 1 101 30S ribosomal protein S4 3.1e-23 49% 3.10.290.10/FF/…	30S ribosomal protein S4	1E-34 6.2e-25 1.8e-14	49% 25% 25%	Yes	-
MMSYN1_0239	Septin ring assembly protein	-	-	-	CA 2 2vr0_D,2j7a_G HEM 10 2vr0_D,2j7a_G	HEM	No	c4uxvA_ 75 98.1 11 PDB header:cell cycle Chain: A: PDB Molecule:septation ring formation regulator ezra; PDBTitle: cytoplasmic domain of bacterial cell division protein ezra c3cwgA_ 26 92.4 13 PDB header:transcription Chain: A: PDB Molecule:signal transducer and activator of transcription PDBTitle: unphosphorylated mouse stat3 core fragment c3ojaB_ 24 86.7 9 PDB header:protein binding Chain: B: P…	Cytoplasmic cell division protein	0.00027	76%	Yes but general	Yes	-	-			-	-
MMSYN1_0240	thiI; tRNA sulfurtransferase	ADENOSINE MONOPHOSPHATE 88.0% [COV: 100% SITE: 98% Ident: 43% - Ali: 100%]	AMP	Yes but general	A3P 1 2oq2_B ACP 1 2z09_A ADX 1 2goy_H AMP 7 1gpm_A,2c5s_A,3fiu_D,2pza_A,1wxe_A,1wxi_A,3l4b_F ATP 4 2z08_A,1xng_A,1ee1_A,3g59_A MG 14 2pz8_A,2z08_A,3fiu_D,3bl5_C,1wxg_A,3g5a_E,2z09_A,2pza_A,1wxe_A,1xng_A,1wxi_A,1ee1_A NAD 1 1lss_D	AMP, ATP, MG	Yes but general	structural genomics, unknown function; Crystal structure of PH1313 from Pyrococcus horikoshii Ot3 0 1 171 43% d1vbka2 structural genomics, unknown function; Crystal structure of PH1313 from Pyrococcus horikoshii Ot3 0 1 332 84% c1vbkA_ transferase/rna; Crystal structure of a 4-thiouridine synthetase - RNA complex with bound ATP 0 1 386 98% c4kr7A_ rna binding protein; Crystal structure of Bacillu…	Crystal structure of Bacillus anthracis ThiI, a tRNA-modifying enzyme containing the predicted RNA-binding THUMP domain	0	97%	Yes	-	Probable tRNA sulfurtransferase 7.4e-74 85 98 4% 3.40.50.620/FF/88798 Probable tRNA sulfurtransferase 5.2e-44 178 379 51% 3.40.50.620/FF/85588 Probable tRNA sulfurtransferase 1.5e-15 4 77 19% 3.30.70.1510/FF/767 Probable tRNA sulfurtransferase 2.2e-15 87 156 18% 3.30.2300.10/FF/1416 Probable tRNA sulfurtransferase 2.4e-15 100 156 14% 3.30.2300.10/FF/1359 Probable tRNA sulfurtransferase 1e-14 4 78…	Probable tRNA sulfurtransferase	5.2E-44 1.5e-15 2.2e-15	51% 19% 18%	Yes but general	-
MMSYN1_0247	engB; Probable GTP-binding protein EngB	GUANOSINE-5-DIPHOSPHATE 83.9% [COV: 94% SITE: 90% Ident: 45% - Ali: 100%] MAGNESIUM ION 66.6% [COV: 100% SITE: 93% Ident: 45% - Ali: 2%]	GDP	Yes but general	GDP 9 1ksj_A,2cxx_C,1hur_B,2e87_A,1svi_A,1rrf_A,3bh7_A,1rrg_B,1e0s_A GNP 6 2q3f_B,3bh6_A,1r4a_D,1wf3_A,1tq2_B,3iev_A GTP 10 2j59_B,1svw_B,1o3y_A,1ksj_A,2h57_A,3dof_A,1ksg_A,2a5g_A,2a5f_A,1j2j_A MG 21 2j59_B,2q3f_B,1svw_B,1o3y_A,1ksj_A,1hur_B,1mr3_F,2h57_A,3bh6_A,1r4a_D,3dof_A,1wf3_A,1rrf_A,1ksg_A,3bh7_A,1tq2_B,3iev_A,1rrg_B,2a5g_A,2a5f_A,1j2j_A NH4 1 1e0s_A	GDP, GTP, MG	Yes but general	c4dheA_ 1 193 cell cycle; Crystal structure of a probable GTP-binding protein engB from Burkholderia thailandensis 3.7e-27 98% d1svia_ 2 194 hydrolase; Crystal Structure of the GTP-binding protein YsxC complexed with GDP 1.4e-26 98% c3pqcA_ 1 194 hydrolase; Crystal structure of Thermotoga maritima ribosome biogenesis GTP-binding protein EngB (YsxC/YihA) in complex with GDP 1.8e-26 99% c3j65o_ 2 1…	Crystal structure of a probable GTP-binding protein engB from Burkholderia thailandensis	3.7e-27	98%	Yes	-	3.40.50.300/FF/632435 19 191 Probable GTP-binding protein EngB 2.6e-54 88% 3.40.50.300/FF/634969 19 185 Probable GTP-binding protein EngB 3e-53 85% 3.40.50.300/FF/633323 14 185 Probable GTP-binding protein EngB 9.8e-44 88% 3.40.50.300/FF/632092 23 179 Probable GTP-binding protein EngB 4.2e-41 80% 3.40.50.300/FF/634619 73 192 Probable GTP-binding protein EngB 8.5e-39 61% 3.40.50.300/FF/309552 12 1…	Probable GTP-binding protein EngB	2.6e-54	88%	Yes	-
MMSYN1_0248	Transmembrane protein, likely a cation transporter	-	-	-		-	-	-	-			-	-	-	-			-	-
MMSYN1_0249	Transmembrane protein, not a transporter	-	-	-		-	-	-	-			-	-	-	-			-	-
MMSYN1_0250	Hypothetical protein	-	-	-		-	-	-	-			-	-	-	-			-	-
MMSYN1_0253	greA; Transcription elongation factor GreA	-	-	-	FE 5 3ghq_A,2htn_G,3egm_E FE2 12 2fkz_C,3e1n_J,3e1m_K,3is8_E,3e1q_C,1sof_A ZN 7 3e2c_B,3e1p_B,3e1o_K,2vxi_F	-	-	c1grjA_ 3 157 transcription regulation; GREA TRANSCRIPT CLEAVAGE FACTOR FROM ESCHERICHIA COLI 0 99% c2etnA_ 3 157 transcription; Crystal structure of Thermus aquaticus Gfh1 0 99% c2p4vA_ 3 157 transcription; Crystal structure of the transcript cleavage factor, GreB at 2.6A resolution 0 99% c3bmbB_ 4 157 rna binding protein; Crystal structure of a new RNA polymerase interacting protein 4.6e-29 98%…	GREA TRANSCRIPT CLEAVAGE FACTOR FROM ESCHERICHIA COLI	0	99%	Yes	-	3.10.50.30/FF/1189 78 157 Transcription elongation factor GreA 2.6e-44 51% 3.10.50.30/FF/2898 85 153 Transcription elongation factor GreA 4.1e-36 44% 1.10.287.180/FF/1567 6 76 Transcription elongation factor GreA 2.1e-26 45% 3.10.50.30/FF/2964 82 153 Transcription elongation factor GreA 6.1e-17 46% 3.10.50.30/FF/2928 83 156 Transcription elongation factor GreA 3.8e-16 47% 3.10.50.30/FF/2956 85 15…	Transcription elongation factor GreA	2.6e-44	51%	Yes	-
MMSYN1_0254	uvrC; UvrABC system protein C	-	-	-	CA 1 1vsi_A MG 11 3h08_B,3goc_A,1biu_C,2g8v_A,1vsd_A,2w35_B,3f73_A,1qs4_A,1bl3_A ZN 1 1vsl_A	MG	No	c2nrzB_ 359 582 hydrolase; Crystal structure of the C-terminal half of UvrC bound to its catalytic divalent cation 0 38% c2nrrA_ 361 520 hydrolase; Crystal structure of the C-terminal RNAseH endonuclase domain of UvrC 0 27% c3c65A_ 363 518 hydrolase; Crystal Structure of Bacillus stearothermophilus UvrC 5' endonuclease domain 0 27% c1yd2A_ 3 90 dna binding protein; Crystal structure of the GIY-YI…	Crystal structure of the C-terminal half of UvrC bound to its catalytic divalent cation	0	38%	Yes	-	1.10.150.20/FF/17509 29 50 UvrABC system protein C 7.6e-37 4% 3.40.1440.10/FF/4930 3 95 UvrABC system protein C 1.9e-35 16% 3.40.1440.10/FF/4914 3 95 UvrABC system protein C 5.3e-33 16% 4.10.860.10/FF/4224 176 226 UvrABC system protein C 1.8e-32 9% 3.40.1440.10/FF/4928 7 95 UvrABC system protein C 4.4e-29 15% 3.40.1440.10/FF/4927 7 92 UvrABC system protein C 7.4e-25 15% 3.40.1440.10/FF/1044 9 93 …	UvrABC system protein C	1.9e-35 1.8e-32 3.8e-11	16% 9% 9%	Yes	-
MMSYN1_0257	rnjB; Ribonuclease J2	CALCIUM ION 74.0% [COV: 100% SITE: 100% Ident: 30% - Ali: 40%]	CA	No	MLT 1 3g1p_B U5P 1 3bk2_A ZN 40 2dkf_B,2i7v_A,1zkp_D,2fk6_A,2aio_A,2i7t_A,3ie0_A,2cbn_A,2qjs_C,3ie2_D,2h6a_B,2gfk_B,2az4_B,3bk2_A,3bk1_A,3af5_A,3af6_A,3idz_A,3ie1_B,2fu8_A,2qdt_A,3a4y_D	ZN	Yes but general	c2i7xA_ 1 419 rna binding protein, protein binding; Structure of Yeast CPSF-100 (Ydh1p) 0 72% d2i7xa1 1 419 rna binding protein, protein binding; Structure of Yeast CPSF-100 (Ydh1p) 0 72% c5habB_ 1 421 hydrolase; Crystal structure of mpy-RNase J (mutant H84A), an archaeal RNase J from Methanolobus psychrophilus R15, complex with RNA 0 72% c5a0tA_ 1 441 hydrolase/rna; Catalysis and 5' end sensing …	Crystal Structure Analysis of the RNase J/UMP complex	0	95%	Yes	-	3.60.15.10/FF/29087 3 214 Ribonuclease J family protein 7.6e-71 36% 3.60.15.10/FF/28648 4 206 Uncharacterized protein MG423 6.2e-50 35% 3.60.15.10/FF/13787 2 194 RNA-metabolising metallo-beta-lactamase family protein 5.3e-23 33% 3.60.15.10/FF/1030 6 202 Beta-lactamase domain protein 4.7e-16 34% 3.40.50.10710/FF/194 19 42 Ribonuclease J 2 4e-12 4% 3.40.50.10710/FF/306 214 351 ATP/GTP binding prote…	Ribonuclease J family protein	7.6e-71	36%	Yes	-
MMSYN1_0259	nadK; NAD kinase	ADENOSINE-5-TRIPHOSPHATE 77.2% [COV: 100% SITE: 80% Ident: 25% - Ali: 100%]	ATP	Yes but general	ADP 1 2qv7_A ATP 1 1z0s_A B12 2 3bul_A,3iv9_A CA 1 2p1r_C IOD 2 2i1w_A MG 3 2bon_B,2qv7_A,1z0s_A NAD 4 1z0z_D,2i29_A,2i2f_A,1y3i_A NAP 3 1z0u_B,1suw_C,2i2a_A	MG, NAD, NAP	Yes but general	c1z0zC_ 1 255 transferase; Crystal structure of a NAD kinase from Archaeoglobus fulgidus in complex with NAD 0 96% d1z0sa1 1 255 transferase; Crystal structure of an NAD kinase from Archaeoglobus fulgidus in complex with ATP 0 96% c2i2aA_ 1 258 transferase; Crystal structure of LmNADK1 from Listeria monocytogenes 0 97% c1yt5A_ 1 262 transferase; Crystal structure of NAD kinase from Thermotoga mar…	Crystal structure of NAD kinase from Thermotoga maritima	0	99%	Yes	-	2.60.200.30/FF/2278 113 225 NAD kinase 2 8.9e-27 43% 2.60.200.30/FF/1213 117 206 NAD kinase 5.2e-19 34% 3.40.50.10330/FF/6152 1 89 NAD kinase 1 3e-18 34% 3.40.50.10330/FF/6149 1 79 NAD kinase 2.7e-17 30% 2.60.200.30/FF/2299 114 221 NAD kinase 2 7.3e-17 41% 2.60.200.30/FF/1930 128 205 NAD kinase 1.7e-15 29% 3.40.50.10330/FF/6141 1 105 NAD kinase 7e-15 40% 2.60.200.30/FF/133 127 210 NAD kinase 1.9e…	NAD kinase 2 + NAD kinase 1	8.9e-27 3e-18	43% 34%	Yes	-
MMSYN1_0260	valS; Valine--tRNA ligase	ADENOSINE-5-TRIPHOSPHATE 67.5% [COV: 100% SITE: 57% Ident: 22% - Ali: 100%]	-	-	CIT 1 3h9b_A ZN 13 2byt_D,2d5b_A,1gax_A,2v0c_A,1a8h_A,1ile_A,1jzs_A,2v0g_D,1obc_A,1h3n_A,1jzq_A,2bte_D,2d54_A	ZN	No	d1ilea3 1 572 aminoacyl-trna synthetase; ISOLEUCYL-TRNA SYNTHETASE 0 66% c1ileA_ 1 738 aminoacyl-trna synthetase; ISOLEUCYL-TRNA SYNTHETASE 0 85% d1ffya3 2 572 ligase/rna; INSIGHTS INTO EDITING FROM AN ILE-TRNA SYNTHETASE STRUCTURE WITH TRNA(ILE) AND MUPIROCIN 0 65% c1qu2A_ 2 797 ligase/rna; INSIGHTS INTO EDITING FROM AN ILE-TRNA SYNTHETASE STRUCTURE WITH TRNA(ILE) AND MUPIROCIN 0 91% d1ivsa4 4 5…	CRYSTAL STRUCTURE OF THERMUS THERMOPHILUS VALYL-TRNA SYNTHETASE COMPLEXED WITH TRNA(VAL) AND VALYL-ADENYLATE ANALOGUE	0	99%	Yes	-	3.40.50.620/FF/87494 8 181 Probable valine--tRNA ligase, mitochondrial 2.3e-142 20% 3.40.50.620/FF/86425 14 182 Probable isoleucine--tRNA ligase, mitochondrial 2.2e-121 19% 3.40.50.620/FF/3723 8 195 Valine--tRNA ligase 1.3e-107 22% 1.10.730.10/FF/13832 552 707 Valine--tRNA ligase 2.2e-94 18% 3.40.50.620/FF/87989 8 195 Valine--tRNA ligase, mitochondrial 1.3e-82 22% 3.40.50.620/FF/12515 8 231 Valin…	Probable valine--tRNA ligase, mitochondrial	2.3e-142 5.9e-67 3.1e-63 2.2e-94	20% 12% 22% 18%	Yes	-
MMSYN1_0262	rpe; Ribulose phosphate 3 epimerase	INOSINIC ACID 86.6% [COV: 100% SITE: 100% Ident: 33% - Ali: 100%] ZINC ION 73.4% [COV: 100% SITE: 100% Ident: 37% - Ali: 30%]	ZN	Yes but general		-	-	c3cu2A_ 1 225 isomerase; Crystal structure of ribulose-5-phosphate 3-epimerase (YP_718263.1) from Haemophilus somnus 129PT at 1.91 A resolution 0 88% c3ct7E_ 5 227 isomerase; Crystal structure of D-allulose 6-phosphate 3-epimerase from Escherichia Coli K-12 1.4e-45 87% d1rpxa_ 2 223 3-epimerase; D-RIBULOSE-5-PHOSPHATE 3-EPIMERASE FROM SOLANUM TUBEROSUM CHLOROPLASTS 9e-43 87% c3qc3B_ 2 230 isomera…	Crystal structure of ribulose-5-phosphate 3-epimerase (YP_718263.1) from Haemophilus somnus 129PT at 1.91 A resolution	0	88%	Yes	-	3.20.20.70/FF/120782 4 220 Ribulose-phosphate 3-epimerase (AFU_orthologue; AFUA_2G15190) 7.6e-68 85% 3.20.20.70/FF/86789 5 215 Putative epimerase KpLE2 phage-like element 1.6e-19 83% 3.20.20.70/FF/79566 10 215 Putative epimerase LsrE 1.4e-11 81% 3.20.20.70/FF/120648 96 221 Hexulose-6-phosphate synthase and isomerase 1.8e-06 49%	Ribulose-phosphate 3-epimerase (AFU_orthologue; AFUA_2G15190)	7.6e-68	85%	Yes	-
MMSYN1_0263	rsgA; Small ribosomal subunit biogenesis GTPase RsgA	GUANOSINE-5-DIPHOSPHATE 83.2% [COV: 100% SITE: 90% Ident: 35% - Ali: 100%] ZINC ION 67.5% [COV: 100% SITE: 100% Ident: 32% - Ali: 6%]	GDP	Yes but general	ATP 1 3fdx_A GDP 11 1u0l_A,2p5s_A,3ec1_A,1z0f_A,2yv5_A,1oiv_B,2fe4_A,2rcn_A,2aed_A,3cno_A,2erx_B GNP 3 3cnl_A,1yzu_A,1yvd_A GTP 7 1svw_B,1wa5_A,3cnn_A,1z0j_A,2gzd_A,2gil_D,2gzh_A MG 13 1svw_B,1z0f_A,1wa5_A,1yzu_A,1z0j_A,2fe4_A,3fdx_A,2gzd_A,1yvd_A,2gil_D,2aed_A,2gzh_A,2erx_B	GDP, GTP, MG	Yes but general	c2rcnA_ 1 292 hydrolase; Crystal Structure of the Ribosomal interacting GTPase YjeQ from the Enterobacterial species Salmonella Typhimurium. 0 97% c4a2iV_ 1 292 ribosome/hydrolase; Cryo-electron Microscopy Structure of the 30S Subunit in Complex with the YjeQ Biogenesis Factor 0 97% c2yv5A_ 1 298 hydrolase; Crystal structure of Yjeq from Aquifex aeolicus 0 99% c1u0lB_ 2 296 hydrolase; Crystal str…	Ribosomal interacting GTPase YjeQ from the Enterobacterial species Salmonella Typhimurium	0	97%	Yes	-	3.40.50.300/FF/633553 66 229 Putative ribosome biogenesis GTPase RsgA 2.6e-48 55% 3.40.50.300/FF/633345 71 229 Putative ribosome biogenesis GTPase RsgA 1.3e-31 53% 3.40.50.300/FF/429914 66 230 Putative ribosome biogenesis GTPase RsgA 8.5e-28 55% 3.40.50.300/FF/404918 66 229 Ribosome small subunit-dependent GTPase A 5.3e-23 55% 3.40.50.300/FF/629164 64 229 Putative ribosome biogenesis GTPase RsgA …	Putative ribosome biogenesis GTPase RsgA	2.6e-48	55%	Yes	-
MMSYN1_0264	Ser/Thr-protein kinase	ADENOSINE-5-DIPHOSPHATE 67.6% [COV: 100% SITE: 94% Ident: 32% - Ali: 18%] MAGNESIUM ION 66.8% [COV: 100% SITE: 100% Ident: 28% - Ali: 7%] ALPHA-D-GLUCOSE 52.2% [COV: 37% SITE: 100% Ident: 24% - Ali: 1%] http://firedb.bioinfo.cnio.es/tmp/faatmp/723871049052.php	-	-	23D 1 2cdz_A ANP 3 3fxx_A,3igo_A,2j0l_A ATG 1 2w5b_A ATP 9 1gy3_A,2phk_A,1ql6_A,1u5r_A,1fin_A,1phk_A,2cch_C,3dy7_A,2cci_C MG 10 2w5b_A,1gy3_A,2j0l_A,3fxx_A,3kk8_A,1u5r_A,3dqw_D,2cci_C,3dy7_A SAP 1 3dqw_D STU 6 1qpd_A,2gcd_B,1xjd_A,3bkb_A,1qpj_A,3cbl_A	ATP	Yes but general	c5ebzF_ cov 73 conf 100.0 id26 PDB header:transferase/transferase inhibitor Chain: F: PDB Molecule:inhibitor of nuclear factor kappa-b kinase subunit alpha; PDBTitle: crystal structure of human ikk1 c3qa8H_ 72100.0 24 PDB header:immune system, signaling protein Chain: H: PDB Molecule:mgc80376 protein; PDBTitle: crystal structure of inhibitor of kappa b kinase beta c4im2A_ 78100.0 25 PDB header:tr…	Kinase	0	94%	Yes but general	-	1.10.510.10/FF/79359 23 305 Serine/threonine kinase family protein 1.1e-56 76% 1.10.510.10/FF/79517 23 302 Serine/Threonine kinase domain protein 7.2e-55 75% 1.10.510.10/FF/78763 23 300 Non-specific serine/threonine protein kinase 1.1e-49 75% 1.10.510.10/FF/79235 23 295 Serine/Threonine kinase domain protein 1.9e-49 74% 1.10.510.10/FF/78768 24 294 Serine/Threonine kinase domain protein 9.7e-49 73…	Serine/Threonine protein kinase	1.1e-56	76%	Yes	-
MMSYN1_0270	ATPase, YjeE family	ADENOSINE-5-DIPHOSPHATE 78.4% [COV: 64% SITE: 100% Ident: 29% - Ali: 100%]	ADP	Yes but general	ADP 12 1htw_A,2qpa_A,1sxj_E,1iqp_C,1in8_A,2cea_E,1iqp_E,1in5_A,2ce7_E,1in7_A,1in4_A,1in6_A ANP 3 2chg_B,2chq_C,2chq_B ATG 4 1sxj_B,1sxj_C,3eih_A,1sxj_D ATP 2 2zan_A,1j7k_A MG 9 1htw_A,2hcb_A,2zan_A,1sxj_B,2cea_E,2ce7_E,2chg_B,1sxj_C,1sxj_D	ADP, MG	Yes but general	structural genomics, unknown function; COMPLEX OF HI0065 WITH ADP AND MAGNESIUM 0 1 137 99% d1htwa_ zinc finger; CRYSTAL STRUCTURE OF THE DELTA PRIME SUBUNIT OF THE CLAMP-LOADER COMPLEX OF ESCHERICHIA COLI DNA POLYMERASE III 0.00016 12 64 38% d1a5ta2 structural genomics, unknown function; Crystal structure of uncharacterized protein from Eubacterium ventriosum ATCC 27560. 0.00027 29 55 20% c3fdiA…	Unknown function			-	-	ATPase, YjeE family protein 7.7e-32 3 133 95% 3.40.50.300/FF/635439 UPF0079 ATP-binding protein yjeE 6.5e-14 11 106 70% 3.40.50.300/FF/439366 tRNA threonylcarbamoyladenosine biosynthesis protein TsaE 1.9e-09 26 128 75% 3.40.50.300/FF/481937 Replication factor C subunit 3 0.00022 4 52 36% 3.40.50.300/FF/633354 Signal recognition particle protein 0.00055 17 66 36% 3.40.50.300/FF/541185	ATPase, YjeE family protein	7.70E-32	95%	Yes	-
MMSYN1_0271	yeaZ; tRNA threonylcarbamoyl adenosine modification protein; Glucoprotease family protein	ADENOSINE-5-DIPHOSPHATE 56.7% [COV: 50% SITE: 95% Ident: 22% - Ali: 20%]	-	-	ADP 3 3bf1_F,2ch6_D,2hf3_A ANP 3 2ivn_A,2vwb_A,2a5x_A ATP 13 2asp_A,2aso_A,2ff6_A,2ivp_A,2vyp_A,3cjb_A,2hf4_A,3el2_A,1t44_A,2q31_B,1mdu_B,1kxp_A,3ffk_E BG6 1 2nzt_A CA 13 2a5x_A,2asp_A,2aso_A,2ff6_A,2vyp_A,2hf4_A,3cjb_A,1t44_A,2hf3_A,3el2_A,2q31_B,1mdu_B,3ffk_E FE2 1 2ivp_A MG 4 3en9_A,2ivn_A,1kxp_A,3eno_B	ADP, ATP	Yes but general	unknown function; Crystal structure of an uncharacterized protein with similarity to peptidase YEAZ from Pseudomonas aeruginosa 6e-43 1 184 98% c5br9C_ hydrolase; crystal structure of the essential E. coli YeaZ protein by MAD method using the gadolinium complex ""DOTMA"" 2.4e-42 1 183 98% c1okjB_ hydrolase; Crystal structure of Vibrio parahaemolyticus YeaZ 7.9e-39 2 162 86% c3r6mD_ hydrolase; Cry…	Crystal structure of an uncharacterized protein with similarity to peptidase YEAZ	6.00E-43	98%	Yes	-	Glycoprotease family protein 8.1e-11 3 121 64% 3.30.420.40/FF/56360 Putative glycoprotease family protein 1.2e-06 41 90 27% 3.30.420.40/FF/78090	Glycoprotease family protein	8.10E-11	64%	Yes but general	-
MMSYN1_0281	Hypothetical protein	-	-	-		-	-	-	-			-	-	-	-			-	-
MMSYN1_0282	proS; Proline--tRNA ligase	ADENOSINE-5-TRIPHOSPHATE 81.1% [COV: 100% SITE: 87% Ident: 46% - Ali: 85%] ZINC ION 80.0% [COV: 100% SITE: 100% Ident: 46% - Ali: 54%]	ATP	Yes but general	AMP 2 1qf6_A,1ses_B ATP 7 1nyr_A,1b76_A,2zt7_A,1h4q_A,2j3m_B,3lss_A,2i4o_A MG 3 2i4o_A SSA 3 2dq3_A,1fyf_B,1set_B TSB 3 1nyq_A,1evl_B,1kog_C ZN 9 1nyr_A,1nyq_A,3a31_A,3a32_A,1kog_C,1fyf_B,1evl_B,1evk_A,1qf6_A	ATP	Yes but general	c5ucmB_ 1 382 ligase; Crystal Structure of Prolyl-tRNA Synthetase from Pseudomonas aeruginosa 0 81% c1nyqA_ 2 384 ligase; Structure of Staphylococcus aureus threonyl-tRNA synthetase complexed with an analogue of threonyl adenylate 0 81% c1qf6A_ 2 384 ligase/rna; STRUCTURE OF E. COLI THREONYL-TRNA SYNTHETASE COMPLEXED WITH ITS COGNATE TRNA 0 81% c3w3sA_ 3 293 ligase/rna; Crystal structure of A. ae…	Structure of Prolyl-tRNA Synthetase (PRS) from Plasmodium falciparum	0	99%	Yes	-	3.30.930.10/FF/32096 11 282 Bifunctional glutamate proline--trna ligase 1e-123 57% 3.40.50.800/FF/9440 283 400 Bifunctional glutamate proline--trna ligase 3.6e-24 25% 3.30.110.30/FF/915 403 473 Proline--tRNA ligase 2 1e-20 15% 3.30.930.10/FF/32133 35 189 Probable proline--tRNA ligase, mitochondrial 3e-16 33% 3.40.50.800/FF/578 279 379 Proline--tRNA ligase 1.1e-14 21% 3.40.50.800/FF/9266 276 380 P…	Bifunctional glutamate proline--trna ligase	1e-123 3.6e-24 1e-20	57% 25% 15%	Yes	-
MMSYN1_0283	Ribonuclease HI	MANGANESE (II) ION 63.9% [COV: 100% SITE: 95% Ident: 18% - Ali: 10%] MAGNESIUM ION 63.5% [COV: 67% SITE: 100% Ident: 31% - Ali: 20%] http://firedb.bioinfo.cnio.es/tmp/faatmp/164206837583.php	-	-	CA 6 2qkk_A,2g8k_A,2g8w_A MG 27 3kk3_A,2hb5_A,1n6q_A,3h08_B,3jyt_A,2g8h_A,2g8f_A,3kk1_A,2r7y_A,1rdd_A,2g8v_A,3kjv_A,1r0a_A,1zbi_A,1zbl_B,2g8u_A,1t03_A,1n5y_A	MG	Yes but general	c4ibnA_ cov 67 conf 100.0 id 19 PDB header:hydrolase Chain: A: PDB Molecule:ribonuclease h; PDBTitle: crystal structure of lc9-rnase h1, a type 1 rnase h with the type 22 active-site motif c2kq2A_ 66100.0 31 PDB header:hydrolase Chain: A: PDB Molecule:ribonuclease h-related protein; PDBTitle: solution nmr structure of the apo form of a ribonuclease h2 domain of protein dsy1790 from desulfitobacte…	Ribonuclease H1	4.00E-31	68%	Yes	-	3.40.970.10/FF/834 3 49 Ribonuclease H1, isoform B 3.1e-21 23% 3.30.420.10/FF/45887 65 196 Ribonuclease H, putative (AFU_orthologue AFUA_1G07180) 4.4e-09 64%	Ribonuclease H1	4.4e-09 3.1e-21	64% 23%	Yes	-
MMSYN1_0285	lepA; Elongation factor 4	GUANOSINE-5-DIPHOSPHATE 89.7% [COV: 94% SITE: 100% Ident: 55% - Ali: 100%] MAGNESIUM ION 53.9% [COV: 40% SITE: 100% Ident: 24% - Ali: 6%]	GDP	Yes but general	GDP 11 2bm1_A,2efg_A,1ha3_B,2wrk_Y,2wri_Y,3fic_Z,2ywh_A,2bm0_A,1fnm_A,2wrq_Z,2wrn_Z GNP 9 2bvn_A,2bv3_A,1ob2_A,2p8z_T,1ob5_E,2ywf_A,2p8w_T,2p8x_T,1ttt_C GTP 3 1wdt_A,2ywg_A,2dy1_A MG 10 2bvn_A,1ob2_A,1ob5_E,1ha3_B,1wdt_A,2wrk_Y,2wri_Y,2dy1_A,1ttt_C,2j7k_A	GDP, GTP	Yes but general	c1mj1A_ 1 283 ribosome; FITTING THE TERNARY COMPLEX OF EF-Tu/tRNA/GTP AND RIBOSOMAL PROTEINS INTO A 13 A CRYO-EM MAP OF THE COLI 70S RIBOSOME 0 47% c1wb1C_ 1 409 0 68% c2ywfA_ 1 550 translation; Crystal structure of GMPPNP-bound LepA from Aquifex aeolicus 0 92% c1zunB_ 2 283 transferase; Crystal Structure of a GTP-Regulated ATP Sulfurylase Heterodimer from Pseudomonas syringae 0 47% c3j2k7_ 2 283…	The Crystal Structure of LepA	0	93%	Yes	-	3.40.50.300/FF/631516 2 189 Elongation factor 4 7.5e-125 31% 3.40.50.300/FF/628038 5 188 Elongation factor 4 1 6.9e-118 31% 3.40.50.300/FF/50313 5 204 Translation elongation factor LepA 4.1e-99 33% 3.30.70.240/FF/721 224 258 Elongation factor 4 2.8e-74 6% 3.40.50.300/FF/59284 44 187 Elongation factor 4 1.5e-67 24% 3.40.50.300/FF/305261 8 178 Elongation factor 4 1.5e-64 28% 3.40.50.300/FF/150100 4…	Elongation factor 4	7.5e-125 2.8e-74 2.5e-47 6.1e-44	31% 6% 18% 14%	Yes	-
MMSYN1_0286	Hypothetical protein	-	-	-	HEC 3 1e85_A,1gqa_D,1e83_A HEM 2 1cgo_A,1nbb_A NBN 1 1nbb_A	HEME C (HEC)	No	c3l8jA_ 34 87.9 18 PDB header:protein binding Chain: A: PDB Molecule:programmed cell death protein 10; PDBTitle: crystal structure of ccm3, a cerebral cavernous malformation protein2 critical for vascular integrity	-			-	-	-	-			-	-
MMSYN1_0287	aspS; Aspartate--tRNA ligase	ADENOSINE-5-TRIPHOSPHATE 85.1% [COV: 88% SITE: 100% Ident: 43% - Ali: 95%]	ATP	Yes but general	ACP 1 1e22_A AMP 3 3g1z_B,12as_B,1htt_D ATP 8 3bju_D,1e24_A,1asz_A,1h4q_A,1kmn_B,2j3m_B,1b8a_B,2q7g_A CA 3 3bju_D MG 10 3e9i_D,1x54_A,1e22_A,1x55_A,1e1t_A,3e9h_B,2q7g_A	AMP, ATP, MG	Yes but general	c1asyA_ 1 552 complex (aminoacyl-trna synthase/trna); CLASS II AMINOACYL TRANSFER RNA SYNTHETASES: CRYSTAL STRUCTURE OF YEAST ASPARTYL-TRNA SYNTHETASE COMPLEXED WITH TRNA ASP 0 96% c1b8aB_ 1 552 ligase; ASPARTYL-TRNA SYNTHETASE 0 96% c1wydB_ 1 552 ligase; Crystal Structure of Aspartyl-tRNA synthetase from Sulfolobus tokodaii 0 96% c1x55A_ 1 552 ligase; Crystal structure of asparaginyl-tRNA synthe…	Crystal structure of aspartyl-tRNA synthetase from Thermus thermophilus complexed to tRNAasp from Escherichia coli	0	100%	Yes	-	3.30.930.10/FF/32016 129 571 Aspartate--tRNA ligase, mitochondrial and chloroplast 5.7e-129 77% 3.30.930.10/FF/32368 396 573 Aspartate--tRNA ligase domain protein 9.1e-67 31% 3.30.930.10/FF/32628 132 257 Aspartate--tRNA ligase 1.8e-57 22% 3.30.930.10/FF/32405 117 263 Probable asparagine--tRNA ligase, cytoplasmic 4.5e-44 26% 3.30.930.10/FF/32408 115 309 Probable lysine--tRNA ligase, cytoplasmic 8.…	Aspartate--tRNA ligase, mitochondrial and chloroplast	5.7e-129	77%	Yes	-
MMSYN1_0288	hisS; Histidine--tRNA ligase	HISTIDINE 87.2% [COV: 100% SITE: 100% Ident: 36% - Ali: 100%]	HIS	Yes but general	AMP 2 1qf6_A,1htt_D ANP 4 2q7e_A,2zin_A,2zce_A,2zcd_A ATP 5 1nyr_A,1kmn_B,2i4o_A,1b76_A,2j3m_B FYA 2 2iy5_A,1b7y_A MG 12 3cmq_A,2zce_A,2zin_A,2q7e_A,2zcd_A,2i4o_A SSA 1 1fyf_B TSB 3 1nyq_A,1evl_B,1kog_C ZN 9 1nyq_A,1nyr_A,3a31_A,3a32_A,1kog_C,1fyf_B,1evl_B,1evk_A,1qf6_A	ATP	Yes but general	d1qe0a2 1 318 ligase; CRYSTAL STRUCTURE OF APO S. AUREUS HISTIDYL-TRNA SYNTHETASE 0 77% c3od1A_ 1 379 transferase; The crystal structure of an ATP phosphoribosyltransferase regulatory subunit/histidyl-tRNA synthetase from Bacillus halodurans C 0 92% c3ialB_ 1 411 ligase; Giardia lamblia Prolyl-tRNA synthetase in complex with prolyl-adenylate 0 99% c1qe0B_ 1 414 ligase; CRYSTAL STRUCTURE OF APO S.…	Prolyl/glycyl/histidyl/threonyl tRNA-ligase	0	100%	Yes but general	-	3.30.930.10/FF/32537 2 314 Probable histidine--tRNA ligase, mitochondrial 1.4e-111 76% 3.30.930.10/FF/32399 3 314 ATP phosphoribosyltransferase regulatory subunit 8.5e-64 75% 3.30.930.10/FF/32282 2 162 Probable histidine--tRNA ligase, mitochondrial 1e-43 39% 3.30.930.10/FF/32635 26 165 ATP phosphoribosyltransferase regulatory subunit 5.8e-43 34% 3.40.50.800/FF/9455 325 414 Histidine--tRNA ligase,…	Probable histidine--tRNA ligase, mitochondrial	1.4e-111	76%	Yes	-
MMSYN1_0289	rbfA; Ribosome-binding factor A	-	-	-	ATP 1 3c16_A CA 9 3maa_A,3cfr_A,3cfp_A,3c14_A,3c16_A MG 12 1u0h_A,1cjk_A,1cjt_A,2ozm_A,1cjv_A,3c15_A,1cul_A,1cju_A,1cs4_A TTP 2 3cfr_A,3cfp_A ZN 1 1cjv_A	-	-	d1kkga_ 1 106 structural genomics; NMR Structure of Ribosome-Binding Factor A (RbfA) 4.8e-34 91% d1josa_ 6 104 rna binding protein; Ribosome Binding Factor A(rbfA) 4.4e-33 85% d2e7ga1 3 114 structural genomics, unknown function; Solution structure of putative ribosome-binding factor A (RbfA) from human mutochondrial precursor 7.5e-33 96% c2kzfA_ 1 106 ribosomal protein; Solution NMR structure of …	Solution structure of putative ribosome-binding factor A (RbfA) from human mutochondrial precursor	7.5e-33	96%	Yes	-	3.30.300.20/FF/15243 7 114 Ribosome-binding factor A 1.7e-21 92% 3.30.300.20/FF/15389 8 113 Ribosome-binding factor A 1.6e-20 91% 3.30.300.20/FF/15403 7 114 Ribosome-binding factor A 2.2e-18 92% 3.30.300.20/FF/15003 10 113 Ribosome-binding factor A 1.3e-17 89% 3.30.300.20/FF/15211 7 111 Ribosome-binding factor A 4.5e-16 90% 3.30.300.20/FF/15400 7 112 Ribosome-binding factor A 1.9e-12 91% 3.30.300…	Ribosome-binding factor A	1.7e-21	92%	Yes	-
MMSYN1_0290	truB; tRNA pseudouridine synthase B	URACIL 46.2% [COV: 25% SITE: 88% Ident: 18% - Ali: 10%]	-	-	PYR 2 3iwb_A,3iwd_C	-	-	lyase/rna; Crystal structure of the E. coli pseudouridine synthase TruB bound to a T stem-loop RNA 0 1 229 78% d1k8wa5 lyase/rna; Crystal structure of the E. coli pseudouridine synthase TruB bound to a T stem-loop RNA 0 1 288 99% c1k8wA_ lyase/rna; Crystal Structure of tRNA Pseudouridine Synthase TruB and Its RNA Complex: RNA-protein Recognition Through a Combination of Rigid Docking and Induced …	Crystal structure of the E. coli pseudouridine synthase TruB bound to a T stem-loop RNA	0	99%	Yes	-	tRNA pseudouridine synthase B 2.8e-66 4 215 73% 3.30.2350.10/FF/8955 tRNA pseudouridine synthase B 4.5e-33 3 215 73% 3.30.2350.10/FF/8971 Probable tRNA pseudouridine synthase 2 3.9e-11 5 229 77% 3.30.2350.10/FF/8647	tRNA pseudouridine synthase B	2.80E-66	73%	Yes	-
MMSYN1_0291	FAD synthetase	ADENOSINE MONOPHOSPHATE 70.9% [COV: 100% SITE: 64% Ident: 25% - Ali: 100%]	AMP	Yes but general	ADP 1 1jed_A ADX 4 1jee_B,1g8h_B,1g8g_A,2qjf_B AMP 2 1t6y_B,2a86_B ATP 1 3inn_C C2G 1 1n1d_A C5P 1 3elb_A CIT 1 1mrz_B CTP 1 1coz_B DND 3 1kaq_E,2h2a_A,3e27_A MG 5 3e27_A,1n2g_B,1n2b_B,1n2e_B,1jed_A NAD 1 2qjo_A PAJ 2 1n2h_B,1n2i_B ZN 2 2ejc_A	MG	Yes but general	c2x0kB_ 1 184 transferase; Crystal structure of modular FAD synthetase from Corynebacterium ammoniagenes 1.4e-39 100% c3op1A_ 1 184 transferase; Crystal Structure of Macrolide-efflux Protein SP_1110 from Streptococcus pneumoniae 1.9e-38 100% c1t6zB_ 20 183 transferase; Crystal structure of riboflavin bound TM379 1.7e-34 89% d1mrza2 20 179 transferase; Crystal structure of a flavin binding protein…	Crystal structure of modular FAD synthetase from Corynebacterium ammoniagenes	1.4e-39	100%	Yes	-	3.40.50.620/FF/89128 16 170 Riboflavin biosynthesis protein RibF 1.9e-28 84% 3.40.50.620/FF/38005 18 141 Riboflavin biosynthesis protein 2.9e-13 67% 3.40.50.620/FF/89046 15 163 Phosphoethanolamine cytidylyltransferase, isoform E 0.00028 81%	Riboflavin biosynthesis protein RibF	1.9e-28	84%	Yes	-
MMSYN1_0294	rpsO; 30S ribosomal protein S15	-	-	-	FE 2 2itb_A FE2 4 1afr_E,1w69_A MG 1 2vqf_O ZN 84 1ec5_C,1u7m_A,2rcc_B,1u7j_B	-	-	d1vs5o1 2 88 1.6e-32 99% d1g1xb_ 2 87 ribosome; STRUCTURE OF RIBOSOMAL PROTEINS S15, S6, S18, AND 16S RIBOSOMAL RNA 7.1e-32 98% c3ulwA_ 2 86 1.2e-31 97% d1a32a_ 2 86 ribosomal protein; RIBOSOMAL PROTEIN S15 FROM BACILLUS STEAROTHERMOPHILUS 1.2e-31 97% d1kuqa_ 4 86 ribosome; CRYSTAL STRUCTURE OF T3C MUTANT S15 RIBOSOMAL PROTEIN IN COMPLEX WITH 16S RRNA 6.5e-31 94% c3j6vO_ 2 87 3.3e-30 98% c3bbnO_ …	STRUCTURE OF RIBOSOMAL PROTEINS S15, S6, S18, AND 16S RIBOSOMAL RNA	7.1e-32	98%	Yes but general	-	1.10.287.10/FF/3006 2 87 30S ribosomal protein S15 9.9e-38 98% 1.10.287.10/FF/2965 3 88 30S ribosomal protein S15 1.6e-32 98% 1.10.287.10/FF/2988 3 87 30S ribosomal protein S15 2.9e-28 97% 1.10.287.10/FF/3018 7 87 30S ribosomal protein S15 2.2e-27 92% 1.10.287.10/FF/2680 2 88 30S ribosomal protein S15 2.4e-25 99% 1.10.287.10/FF/1206 3 88 30S ribosomal protein S15 1.1e-22 98% 1.10.287.10/FF/217 3 …	30S ribosomal protein S15	9.9e-38	98%	Yes	-
MMSYN1_0296	Transmembrane protein, likely a cation transporter	-	-	-	ADP 10 2o8d_B,1nne_A,2o8c_A,2o8e_A,2o8d_A,1wbd_A,2wtu_A,1wb9_A,1oh6_A,2o8c_B MG 8 2o8d_B,2o8c_A,2o8e_A,2o8d_A,1wbd_A,1wb9_A,1oh6_A,2o8c_B	-	-	d1f6ga_ 60 82.2 10 Fold:Voltage-gated potassium channels Superfamily:Voltage-gated potassium channels Family:Voltage-gated potassium channels	-			-	-	-	-			-	-
MMSYN1_0297	infB; Translation initiation factor IF-2	GUANOSINE-5-DIPHOSPHATE 92.5% [COV: 94% SITE: 100% Ident: 69% - Ali: 100%] MAGNESIUM ION 53.8% [COV: 40% SITE: 100% Ident: 24% - Ali: 5%]	GDP	Yes but general	GDP 10 1etu_A,2bov_A,1u90_A,3fih_Z,1ha3_B,1g7s_A,3fic_Z,2ywh_A,2wrq_Z,2wrn_Z GNP 10 1b23_P,2bvn_A,1ob2_A,1ob5_E,2ywf_A,1x3s_A,1wb3_A,1ttt_C,2aho_A,1eft_A GSP 1 2j5x_A GTP 1 2ywg_A MG 15 1b23_P,2bvn_A,1etu_A,2bov_A,1ob2_A,1ob5_E,1x3s_A,1u90_A,1ha3_B,2cl6_X,1wb3_A,2j5x_A,1ttt_C,2aho_A,1eft_A	GDP	Yes but general	c4qjty_ 35 372 0 55% c4b3xA_ 41 402 translation; Bacterial translation initiation factor IF2 (1-363), apo form 0 58% c3j4jA_ 41 619 translation; Model of full-length T. thermophilus Translation Initiation Factor 2 refined against its cryo-EM density from a 30S Initiation Complex map 0 93% c4kjzD_ 43 519 translation; Crystal Structure of Thermus Thermophilus IF2, Apo and GDP-bound Forms (2-474) 0 …	Model of full-length T. thermophilus Translation Initiation Factor 2 refined against its cryo-EM density from a 30S Initiation Complex map	0	93%	Yes	-	3.40.50.300/FF/630873 119 291 Translation initiation factor IF-2 2.8e-84 28% 2.40.30.10/FF/36679 293 414 Translation initiation factor IF-2 2.6e-76 20% 2.40.30.10/FF/37147 293 417 Translation initiation factor IF-2 1.8e-40 20% 3.40.50.300/FF/634649 2 43 Translation initiation factor if-2 6.3e-38 7% 2.40.30.10/FF/37306 293 399 Translation initiation factor IF-2 4.8e-37 17% 2.40.30.10/FF/38047 296 …	Translation initiation factor IF-2	2.8e-84 2.6e-76 5.3e-31	28% 20% 15%	Yes	-
MMSYN1_0298	Ribosomal protein L7Ae/L30e family	-	-	-	AMP 3 1ka0_A,1k9y_A,1qgx_A CA 4 1g0h_B,2czi_A F6P 14 1yyz_A,2f3d_A,2f3h_B,5fbp_B,1fj6_A,1nv0_A,1rdx_A,1kz8_F,1nv1_A,1nv2_A,1nv5_A,1fbp_B,1rdy_A,1q9d_A IPD 1 1g0h_B MG 20 1yyz_A,2f3h_B,2qvu_B,1nv0_A,1k9y_A,1nv1_A,1nv2_A,1nv5_A,1fbp_B,1q9d_A ZN 6 1fj6_A,2f3d_A	-	-	c3v7qB_ 94 100.0 23 PDB header:rna binding protein Chain: B: PDB Molecule:probable ribosomal protein ylxq; PDBTitle: crystal structure of b. subtilis ylxq at 1.55 a resolution c3zf7g_ 91 99.9 15 PDB header:ribosome Chain: G: PDB Molecule: PDBTitle: high-resolution cryo-electron microscopy structure of the trypanosoma2 brucei ribosome c4a1dG_ 9399.9 18 PDB header:ribosome Chain: G: PDB Molecule:rp…	Probable ribosomal protein YlxQ	8.1e-30	96%	Yes but general	-	3.30.1330.30/FF/6894 10 95 30S ribosomal protein S15 5.9e-07 87% 3.30.1330.30/FF/3119 9 96 Ribosomal protein (L7AE family) 0.00014 89%	Ribosomal protein	5.9e-07	87%	Yes but general	-
MMSYN1_0299	Ribosomal protein from YlxR-like superfamily	-	-	-		-	-	d1g2ra_ 90 100.0 39 Fold:YlxR-like Superfamily:YlxR-like Family:YlxR-like Ylxr homologs; group of conserved hypothetical bacterial proteins of unknown function; structure revealed putative RNA binding cleft; proteins are encoded by an operon that includes other proteins involved in transcription and/or translation	Protein with putative RNA binding cleft	4.00E-32	91%	Yes	-	3.30.1230.10/FF/1833 9 89 Predicted nucleic-acid-binding protein implicated in transcription termination 1.7e-24 87% 3.30.1230.10/FF/1584 7 92 Nucleic-acid-binding protein implicated in transcription termination 2.8e-22 92% 3.30.1230.10/FF/1211 8 90 Uncharacterized protein 5.5e-18 89% 3.30.1230.10/FF/1659 8 91 PF04296 family protein 2.9e-17 90% 3.30.1230.10/FF/1688 7 88 LSU ribosomal protein L7AE…	Nucleic acid binding protein	1.7e-24	87%	Yes but general	-
MMSYN1_0300	nusA; Transcription termination/antitermination protein NusA	-	-	-	CA 1 2es2_A IOD 1 3k0x_A	-	-	c1l2fA_ 3 346 transcription; Crystal structure of NusA from Thermotoga maritima: a structure-based role of the N-terminal domain 0 59% c1hh2P_ 4 346 transcription regulation; Crystal structure of NusA from Thermotoga maritima 0 59% c4mtnA_ 4 350 transcription regulator; Crystal structure of transcription termination factor NusA from Planctomyces limnophilus DSM 3776 0 59% c1k0rB_ 8 345 transcript…	Crystal structure of NusA from Thermotoga maritima	0	59%	Yes	-	3.30.300.20/FF/10146 208 281 Transcription termination factor NusA 1.1e-25 13% 3.30.1480.10/FF/1172 5 133 Transcription elongation factor NusA 3.1e-24 22% 3.30.300.20/FF/14920 204 281 Transcription elongation factor NusA 2.6e-23 13% 3.30.300.20/FF/14541 204 281 Transcription elongation factor NusA 3.5e-22 13% 3.30.300.20/FF/9422 208 281 Transcription elongation factor NusA 1.8e-18 13% 3.30.300.20…	Transcription elongation factor NusA	3.1e-24 1.1e-25	22% 13%	Yes	-
MMSYN1_0301	rimP; Ribosome maturation factor RimP	-	-	-	ADD 2 1evc_A,1evd_A ADP 3 1fpy_J,1f52_J,1f1h_J	ADP	No	c1ib8A_ 3 164 nucleic acid binding protein; SOLUTION STRUCTURE AND FUNCTION OF A CONSERVED PROTEIN SP14.3 ENCODED BY AN ESSENTIAL STREPTOCOCCUS PNEUMONIAE GENE 0 99% d1ib8a2 1 90 nucleic acid binding protein; SOLUTION STRUCTURE AND FUNCTION OF A CONSERVED PROTEIN SP14.3 ENCODED BY AN ESSENTIAL STREPTOCOCCUS PNEUMONIAE GENE 1.6e-24 55% d1ib8a1 91 163 nucleic acid binding protein; SOLUTION STRUCTUR…	SOLUTION STRUCTURE AND FUNCTION OF A CONSERVED PROTEIN SP14.3 ENCODED BY AN ESSENTIAL STREPTOCOCCUS PNEUMONIAE GENE	0	99%	Yes	-	2.30.30.180/FF/1537 28 36 Ribosome maturation factor RimP 7e-37 5% 3.30.300.70/FF/179 6 86 Ribosome maturation factor RimP 1.8e-13 49%	Ribosome maturation factor RimP	1.8e-13	49%	Yes	-
MMSYN1_0302	Oxygen-insensitive NAD(P)H nitroreductase	FLAVIN MONONUCLEOTIDE (2 sites) 80.9% [COV: 100% SITE: 89% Ident: 25% - Ali: 100%] http://firedb.bioinfo.cnio.es/tmp/faatmp/717481369199.php	FMN	Yes but general	CIT 1 1yki_D FMN 23 1icv_D,1v5z_A,1nec_C,1ylu_A,3gbh_D,3bem_B,1idt_B,1icr_A,1v5y_A,1ds7_B,1oo5_A,1oo6_B,1kqb_C,1yki_D,1ooq_A,3gag_A,1kqd_B,1vfr_B,2hay_A,1icu_A,1ylr_A,1oon_B,1kqc_A MLI 2 3hzn_D	FMN	Yes but general	c2hayD_ 98 100.0 21 PDB header:oxidoreductase Chain: D: PDB Molecule:putative nad(p)h-flavin oxidoreductase; PDBTitle: the crystal structure of the putative nad(p)h-flavin oxidoreductase2 from streptococcus pyogenes m1 gas d1vfra_ 98100.0 21 Fold:FMN-dependent nitroreductase-like Superfamily:FMN-dependent nitroreductase-like Family:NADH oxidase/flavin reductase c3gagB_ 99100.0 16 PDB header:oxido…	NAD(P)H:FMN Oxidoreductase	6.2e-42	99%	Yes	-	3.40.109.10/FF/8473 6 212 Dihydropteridine reductase/oxygen-insensitive NAD(P)H nitroreductase 7.5e-28 96% 3.40.109.10/FF/2548 10 194 Putative NAD(P)H nitroreductase YodC 3.4e-11 86% 3.40.109.10/FF/1184 10 177 Major NAD(P)h-flavin oxidoreductase 6.8e-10 78% 3.40.109.10/FF/1891 7 177 Uncharacterized protein 1.4e-06 79% 3.40.109.10/FF/8447 21 208 Putative NADH dehydrogenase/NAD(P)H nitroreductase R…	Oxygen-intensive NAD(P)H nitroreductase	7.5e-28	96%	Yes	-
MMSYN1_0303	polC; DNA polymerase III, alpha subunit	ZINC ION 90.4% [COV: 100% SITE: 100% Ident: 52% - Ali: 100%], 75.2% [COV: 100% SITE: 100% Ident: 51% - Ali: 25%], 71.8% [COV: 100% SITE: 100% Ident: 51% - Ali: 8%] MAGNESIUM ION 65.4% [COV: 100% SITE: 100% Ident: 24% - Ali: 3%] MAGNESIUM (II) ION 61.5% [COV: 100% SITE: 77% Ident: 51% - Ali: 1%]	ZN	No	MG 4 2qvh_A,3caw_A,3f2b_A NAP 1 1pz0_A NI 1 3egj_A OSB 1 2qvh_A UP6 2 1km0_C,1dvj_C ZN 13 1m68_A,1xrt_A,1m65_A,2hpi_A,2hpm_A,1pb0_C,3f2d_A	-	-	c3f2cA_ 215 1480 transferase/dna; DNA Polymerase PolC from Geobacillus kaustophilus complex with DNA, dGTP and Mn 0 85% c2hnhA_ 339 1480 transferase; Crystal structure of the catalytic alpha subunit of E. coli replicative DNA polymerase III 0 77% c3e0dA_ 342 1479 transferase/dna; Insights into the Replisome from the Crystral Structure of the Ternary Complex of the Eubacterial DNA Polymerase III a…	DNA Polymerase PolC	0	85%	Yes	-	3.20.20.140/FF/40765 341 484 DNA polymerase III PolC-type 3.5e-66 10% 3.30.420.10/FF/45844 434 598 DNA polymerase III PolC-type 4.7e-50 11% 3.30.420.10/FF/17918 441 598 DNA polymerase III PolC-type 7.9e-34 11% 3.20.20.140/FF/28124 340 416 DNA polymerase III PolC-type 9.5e-31 5% 3.30.420.10/FF/45906 434 601 Probable ATP-dependent helicase DinG homolog 1.9e-28 11% 3.20.20.140/FF/40709 341 419 DNA-d…	DNA polymerase III PolC-type, DNA polymerase III subunit epsilon	3.5e-66	10%	Yes	-
MMSYN1_0304	cdsA; Phosphatidate cytidylyltransferase	MAGNESIUM ION 68.2% [COV: 100% SITE: 100% Ident: 21% - Ali: 20%]; 64.9% [COV: 100% SITE: 91% Ident: 21% - Ali: 20%]	-	-	EST 2 1g50_B,1qkt_A ZTW 1 1gwq_A	-	-	c4q2eA_ 24 341 transferase; CRYSTAL STRUCTURE OF AN INTRAMEMBRANE CDP-DAG SYNTHETASE CENTRAL FOR PHOSPHOLIPID BIOSYNTHESIS (S200C/S258C, active mutant) 1.4e-45 93% c4q2gA_ 25 341 transferase; CRYSTAL STRUCTURE OF AN INTRAMEMBRANE CDP-DAG SYNTHETASE CENTRAL FOR PHOSPHOLIPID BIOSYNTHESIS (S200C/S223C, inactive mutant) 1.4e-45 93%	CRYSTAL STRUCTURE OF AN INTRAMEMBRANE CDP-DAG SYNTHETASE CENTRAL FOR PHOSPHOLIPID BIOSYNTHESIS (S200C/S258C, active mutant)	1.40E-45	93%	Yes but general	-	-	-			-	-
MMSYN1_0305	pepQ; Xaa-Pro dipeptidase	MANGANESE (II) ION 87.8% [COV: 100% SITE: 100% Ident: 39% - Ali: 100%] METHIONINE 63.4% [COV: 100% SITE: 87% Ident: 29% - Ali: 12%] http://firedb.bioinfo.cnio.es/tmp/faatmp/335472794901.php Peptidase family M24 contains exopeptidases that require co-catalytic ions of cobalt or manganese. Family M24 is one of a number of metallopeptidase families that are described as being co-catalytic. In methio…	MN	Yes but general	CA 1 1w2m_E FE 4 3fmq_B,3fm3_B MG 6 2bhd_A,1wbq_A,1wl6_A,1w7v_B NI 4 3iu8_A,3iu9_A ZN 15 1kq9_A,2bh3_A,1wy2_A,2bhb_A,1kq0_A,1wbq_A,2zsg_A,1pv9_B,1w7v_B	-	-	c3q6dA_ cov 99 conf 100.0 id38 PDB header:viral protein Chain: A: PDB Molecule:proline dipeptidase; PDBTitle: xaa-pro dipeptidase from bacillus anthracis. c4r60A_ 98 100.0 26 PDB header:hydrolase Chain: A: PDB Molecule:proline dipeptidase; PDBTitle: crystal structure of xaa-pro dipeptidase from xanthomonas campestris c4zngA_ 98 100.0 32 PDB header:hydrolase Chain: A: PDB Molecule:prolidase; PDBTi…	Xaa-Pro aminopeptidase	0	100%	Yes	-	3.90.230.10/FF/9109 124 351 M24B family Xaa-Pro dipeptidase 5.2e-93 64% 3.90.230.10/FF/9102 129 326 Probable Xaa-Pro aminopeptidase 3 2.7e-48 55% 3.90.230.10/FF/9119 130 343 Methionine aminopeptidase 1, mitochondrial 1.1e-35 60% 3.90.230.10/FF/9058 180 342 Probable Xaa-Pro aminopeptidase P 8.1e-21 46% 3.90.230.10/FF/9112 125 322 FACT complex subunit spt16 2.6e-18 55% 3.40.350.10/FF/5114 3 120 Put…	M24B family Xaa-Pro dipeptidase	5.2e-93	64%	Yes	-
MMSYN1_0308	trpS; Tryptophan--tRNA ligase	TRYPTOPHAN 88.1% [COV: 100% SITE: 95% Ident: 49% - Ali: 100%]	TRP	Yes but general	AMP 2 3fi0_K,3fhj_F ATP 10 1maw_C,1mau_A,1m83_A,1yid_B,1h3e_A,2dxi_B,1n77_B,1n75_A,2qui_A,2cv1_A CIT 1 1mau_A MG 4 1mau_A,2qui_A,1m83_A,2dlc_X	ATP	Yes but general	c2el7A_ 1 335 ligase; Crystal structure of Tryptophanyl-tRNA synthetase from Thermus thermophilus 0 100% c3sz3A_ 1 335 ligase; Crystal structure of Tryptophanyl-tRNA synthetase from Vibrio cholerae with an endogenous tryptophan 0 100% c1h3eA_ 2 288 ligase; Tyrosyl-tRNA synthetase from Thermus thermophilus complexed with wild-type tRNAtyr(GUA) and with ATP and tyrosinol 0 85% d1j1ua_ 2 293 ligase/…	Crystal structure of Tryptophanyl-tRNA synthetase from Thermus thermophilus	0	100%	Yes	-	3.40.50.620/FF/87614 4 203 Tryptophan--tRNA ligase, mitochondrial 1.5e-79 60% 3.40.50.620/FF/87083 5 204 Tryptophan--tRNA ligase, mitochondrial 3.5e-61 60% 3.40.50.620/FF/86094 6 205 Tryptophan--tRNA ligase 3.2e-47 60% 3.40.50.620/FF/86154 6 206 Tryptophan--tRNA ligase 1.4e-42 60% 3.40.50.620/FF/25107 6 184 Tryptophan--tRNA ligase 2.5e-42 53% 3.40.50.620/FF/28751 4 184 Tryptophan--tRNA ligase, mi…	Tryptophan--tRNA ligase, mitochondrial + Tryptophan--tRNA ligase	1.5e-79 8.1e-19	60% 33%	Yes	-
MMSYN1_0314	S component of ECF transporter with possible substrate vitamins, e.g. folate	-	-	-	MG 16 2ael_B,2q9y_B,2f8z_F,2ps5_B,2aet_B,1yyq_B,2q9z_B,1kiz_B ZN 2 2f92_F	MG	No	c5d7tC_ cov 66 conf 100.0 id 21 PDB header:transport protein Chain: C: PDB Molecule:s-component for folate; PDBTitle: folate ecf transporter: apo state c4huqS_ 63 99.9 19 PDB header:hydrolase Chain: S: PDB Molecule:uncharacterized protein; PDBTitle: crystal structure of a transporter c4z7fD_ 63 99.9 19 PDB header:transport protein Chain: D: PDB Molecule:folate ecf transporter; PDBTitle: crystal s…	ECF transporter, S component, folate	9.3e-26	64%	Yes	-	-	-			-	-
MMSYN1_0315	Hypothetical protein	-	-	-		-	-	-	-			-	-	-	-			-	-
MMSYN1_0316	tkt; Transketolase	THIAMINE DIPHOSPHATE 88.3% [COV: 100% SITE: 96% Ident: 48% - Ali: 100%] CALCIUM ION 73.6% [COV: 100% SITE: 94% Ident: 48% - Ali: 31%]	TDP, CA	Yes but general	CA 12 2r8p_B,1tkb_A,1ngs_B,1qgd_A,1tkc_B,1r9j_A,2r5n_B,2r8o_A,1trk_B,1tka_A,1gpu_B,1ay0_B MG 13 3lpl_A,3m49_A,3m7i_A,2iea_A,1l8a_B,3lq2_A,3hyl_B,2qta_A,1itz_A,1rp7_B,2g25_A,2g28_A,2qtc_B TDP 6 3lpl_A,3m49_A,2iea_A,1l8a_B,3lq2_A,2qta_A TPP 8 1qgd_A,1ngs_B,3m7i_A,1itz_A,1r9j_A,2r5n_B,1trk_B,1ay0_B	CA, MG, TDP, TPP	Yes but general	d1gpua1 1 331 transferase; Transketolase complex with reaction intermediate 0 50% c3rimA_ 1 655 transferase; Crystal structure of mycobacterium tuberculosis Transketolase (Rv1449c) 0 100% c1tkcA_ 1 656 transferase; SPECIFICITY OF COENZYME BINDING IN THIAMIN DIPHOSPHATE DEPENDENT ENZYMES: CRYSTAL STRUCTURES OF YEAST TRANSKETOLASE IN COMPLEX WITH ANALOGS OF THIAMIN DIPHOSPHATE 0 100% d1itza1 2 331 …	Crystal structure of mycobacterium tuberculosis Transketolase (Rv1449c)	0	100%	Yes	-	3.40.50.970/FF/36565 5 331 Transketolase 1, thiamin-binding protein 3e-131 50% 3.40.50.970/FF/36569 345 522 1-deoxyxylulose-5-phosphate synthase transketolase 7.2e-59 27% 3.40.50.970/FF/36359 6 271 Transketolase, N-terminal (Sedoheptulose-7-phosphate:D-glyceraldehyde-3-phosphate glycolaldehydetransferase) 4.7e-54 41% 3.40.50.920/FF/11976 398 417 Transketolase 1, thiamin-binding protein 5.9e-37 3%…	Transketolase 1, thiamin-binding protein	3.00E-131	50%	Yes	-
MMSYN1_0317	Transmembrane protein, likely a transporter	Only possible cognate and non-cognate http://firedb.bioinfo.cnio.es/tmp/faatmp/483234171988.php	-	-		-	-	c2n7lC_ 50 82.6 10 PDB header:contractile protein Chain: C: PDB Molecule:troponin c/troponin i chimera; PDBTitle: nmr structure of the n-domain of troponin c bound to the switch region2 of troponin i and the covalent levosimendan analog i9	-			-	-	-	-			-	-
MMSYN1_0325	Transmembrane protein, likely a cation transporter from Major Facilitator Superfamily	-	-	-	CA 1 3de8_C CU 1 3hnl_A FE 3 3e6s_D GTT 1 2pno_D HEM 5 3is8_E,3e2c_B,3bkn_A,3ise_B TDG 1 1pv7_A ZN 42 1u7j_B,1a0b_A,2a0b_A	ZN	Yes but general	c4zp0A_ cov 75 conf99.9 id11 PDB header:transport protein Chain: A: PDB Molecule:multidrug transporter mdfa; PDBTitle: crystal structure of e. coli multidrug transporter mdfa in complex2 with deoxycholate c3wdoA_ 75 99.8 10 PDB header:transport protein Chain: A: PDB Molecule:mfs transporter; PDBTitle: structure of e. coli yajr transporter d1pw4a_ 7599.8 10 Fold:MFS general substrate transporter S…	Membrane/transport protein	2.3e-16	76%	Yes but general	Yes	-	-			-	-
MMSYN1_0326	Transmembrane protein, not a transporter	-	-	-		-	-	-	-			-	-	-	-			-	-
MMSYN1_0327	scpA	-	-	-		-	-	c4i98A_ cov 56 conf 100.0 id 27 PDB header:cell cycle Chain: A: PDB Molecule:segregation and condensation protein a; PDBTitle: crystal structure of the complex between scpa(residues 1-160)-2 scpb(residues 1-183) c3w6jA_ cov 58 conf 100.0 id28 PDB header:cell cycle Chain: A: PDB Molecule:scpa; PDBTitle: crystal structure of scpab core complex c3zgxZ_ cov 23 conf 99.9 id40 PDB header:cell cycle Cha…	Segregation and condensation protein ScpA	1.3e-39	57%	Yes	-	-	-			-	-
MMSYN1_0328	scpB; Segregation and condensation protein B	-	-	-	MG 1 3f6v_A	-	-	c3w6jC_ 3 172 cell cycle; Crystal structure of ScpAB core complex 0 81% c4i98C_ 7 172 cell cycle; Crystal structure of the complex between ScpA(residues 1-160)-ScpB(residues 1-183) 0 79% c2z99A_ 1 161 cell cycle; Crystal Structure of ScpB from Mycobacterium tuberculosis 0 77% c1t6sB_ 2 161 structural genomics, unknown function; Crystal structure of a conserved hypothetical protein from Chlorobium…	Crystal structure of ScpAB core complex	0	81%	Yes but general	-	1.10.10.10/FF/265005 89 173 Segregation and condensation protein B 2.8e-24 41% 1.10.10.10/FF/263913 88 175 Segregation and condensation protein B 3.2e-18 42% 1.10.10.10/FF/153483 91 173 Segregation and condensation protein B 1.2e-17 40% 1.10.10.10/FF/263455 88 172 Segregation and condensation protein B 2e-17 41% 1.10.10.10/FF/153418 91 171 Segregation and condensation protein B 4e-17 39% 1.10.10.…	Segregation and condensation protein B	2.8e-24 3.8e-14	41% 34%	Yes	-
MMSYN1_0329	rluB; pseudouridine synthase	URIDINE-5-MONOPHOSPHATE 65.2% [COV: 75% SITE: 100% Ident: 31% - Ali: 20%]	-	-	CU 1 3bkt_A NI 6 2bj8_B,2bj9_B,2bj8_A,2cad_B,1q5y_D,2bj7_B ZN 1 3bkf_A	-	-	c4lgtA_ 1 250 isomerase/rna; Crystal structure of the catalytic domain of RluB in complex with a 21-nucleotide RNA substrate 0 99% c3dh3C_ 2 242 isomerase/rna; Crystal Structure of RluF in complex with a 22 nucleotide RNA substrate 0 96% c2istA_ 4 210 isomerase; crystal structure of RluD from E. coli 0 82% c1kskA_ 4 239 lyase; STRUCTURE OF RSUA 0 94% c1vioA_ 4 239 lyase; Crystal structure of pseu…	rluB?, rluF?	0	99% 96%	Yes	-	3.30.70.580/FF/5714 67 147 RNA pseudouridine synthase, putative 7e-24 32% 3.10.290.10/FF/14442 4 63 23S rRNA pseudouridine synthase 1.2e-19 24% 3.30.70.1560/FF/3192 150 213 Uncharacterized RNA pseudouridine synthase aq_554 3.8e-15 25% 3.30.70.1560/FF/3190 27 45 23S rRNA pseudouridine synthase 8.8e-10 8% 3.10.290.10/FF/6632 5 55 Pseudouridine synthase 1.5e-08 20% 3.10.290.10/FF/14393 4 56 Ribosoma…	23S rRNA pseudouridine synthase (multiple matches in several places)	1.2e-19	24%	Yes	-
MMSYN1_0330	dgk; deoxynucleoside kinase	ADENOSINE-5-DIPHOSPHATE 95.0% [COV: 77% SITE: 100% Ident: 98% - Ali: 100%] MAGNESIUM ION 63.9% [COV: 100% SITE: 95% Ident: 27% - Ali: 2%]	ADP	Yes but general	3D1 2 2zi3_A,2zi6_D ADP 15 2no7_B,2no0_A,2zi9_B,1p62_B,2no6_B,1p5z_B,2a7q_A,2no9_A,3hp1_A,1p60_A,2zi3_A,2noa_B,2no1_B,1p61_B,2zi4_A DCM 2 2jat_A,2qrn_C MG 9 2qrn_C,1p62_B,1p5z_B,2jas_E,2jat_A,2a2z_C,2a7q_A,2qro_C,2zi4_A UDP 7 2zia_A,2qrn_C,2a2z_C,2zi6_D,2zi5_A,2qro_C,2zi7_A	ADP, UDP, MG	Yes but general	c2jatA_ 1 202 transferase; Structure of deoxyadenosine kinase from M.mycoides with products dcmp and a flexible dcdp bound 3.7e-26 99% c5lnkk_ 2 205 oxidoreductase; Entire ovine respiratory complex I 3.8e-25 100% d1p5zb_ 1 204 transferase; Structure of human dCK complexed with cytarabine and ADP-MG 2.3e-23 100% d2ocpa1 2 202 transferase; Crystal Structure of Human Deoxyguanosine Kinase 9.9e-23 98…	Structure of deoxyadenosine kinase from M.mycoides with products dcmp and a flexible dcdp bound	3.7e-26	99%	Yes	-	3.40.50.300/FF/635325 2 188 Thymidine kinase 2, mitochondrial 9.8e-42 91% 3.40.50.300/FF/635510 2 152 Adenylate kinase isoenzyme 6 4.5e-06 74% 3.40.50.300/FF/634652 2 28 Shikimate kinase., 3-dehydroquinate synthase 9.2e-06 13% 3.40.50.300/FF/633647 3 55 Probable thymidylate kinase 1.5e-05 26% 3.40.50.300/FF/635425 1 29 Cytidylate kinase 2 4.6e-05 14% 3.40.50.300/FF/396496 3 163 Thymidine kinase 8…	Thymidine kinase 2, mitochondrial	9.8e-42	91%	Yes	-
MMSYN1_0332	Transmembrane protein, likely an ion transporter	-	-	-		-	-	-	-			-	-	-	-			-	-
MMSYN1_0338	Lipoprotein, putative	-	-	-		-	-	-	-			-	-	-	-			-	-
MMSYN1_0344	ppa; Inorganic pyrophosphatase	PYROPHOSPHATE 2- 88.8% [COV: 100% SITE: 100% Ident: 44% - Ali: 100%] MAGNESIUM ION 82.6% [COV: 100% SITE: 100% Ident: 44% - Ali: 69%] CALCIUM ION 70.7% [COV: 100% SITE: 97% Ident: 44% - Ali: 15%]	MG, CA, POP	Yes but general	CA 7 3i98_E,1i6t_A,1i40_A MG 23 2ik4_B,2ik6_A,1obw_A,1qez_F,2ik2_B,1huj_B,2auu_A,2ik7_A,2ihp_A,1ipw_B,1huk_B,2ik1_A,2ik0_A,2ik9_A	MG, CA	Yes but general	c5cuvB_ 1 164 metal binding protein; Crystal structure of Trypanosoma cruzi Vacuolar Soluble Pyrophosphatases in apo form 0 88% c1ygzC_ 2 160 hydrolase; Crystal Structure of Inorganic Pyrophosphatase from Helicobacter pylori 0 85% d1udea_ 2 160 hydrolase; Crystal structure of the Inorganic pyrophosphatase from the hyperthermophilic archaeon Pyrococcus horikoshii OT3 0 85% d2prda_ 2 160 hydrolase;…	The structure of inorganic pyrophosphatase from Schistosoma japonicum	0	92%	Yes	-	3.90.80.10/FF/1385 3 161 Soluble inorganic pyrophosphatase 3 3.6e-57 85% 3.90.80.10/FF/1321 4 160 Inorganic pyrophosphatase 1.6e-29 84% 3.90.80.10/FF/1350 2 27 Inorganic pyrophosphatase 2, mitochondrial 1.8e-15 14% 3.90.80.10/FF/1311 7 51 Inorganic pyrophosphatase 6.6e-15 24% 3.90.80.10/FF/39 6 33 Uncharacterized protein 3.1e-07 15%	Soluble inorganic pyrophosphatase 3	3.6e-57	85%	Yes	-
MMSYN1_0345	ecfS	Only non-cognate http://firedb.bioinfo.cnio.es/tmp/faatmp/327340130135.php	-	-	RET 8 1dze_A,1x0s_A,1x0i_1,1iw9_A,2zzl_A,1tn0_B,1fbb_A,1q5j_A ZN 10 2dqm_A,3b3b_A,3b2x_A,2zxg_A,3b34_A,2hpt_A,2hpo_A,3b37_A,3b2p_A,2dq6_A	-	-	c3p5nA_ cov 75 conf 96.3 id14 PDB header:transport protein Chain: A: PDB Molecule:riboflavin uptake protein; PDBTitle: structure and mechanism of the s component of a bacterial ecf2 transporter c4hzuS_ cov 51 conf 94.7 id18 PDB header:hydrolase, transport protein Chain: S: PDB Molecule:predicted membrane protein; PDBTitle: structure of a bacterial energy-coupling factor transporter c4z7fD_ cov 34…	-			-	-	-	-			-	-
MMSYN1_0346	Transmembrane protein, not a transporter	-	-	-		-	-	-	-			-	-	-	-			-	-
MMSYN1_0347	cmk; Cytidylate kinase	ADENOSINE-5-DIPHOSPHATE 80.7% [COV: 100% SITE: 85% Ident: 33% - Ali: 100%] MANGANESE (II) ION 51.6% [COV: 100% SITE: 72% Ident: 13% - Ali: 1%]	ADP	Yes but general	C 2 1kdp_B,1kdo_B ADP 7 2grj_F,1u8a_A,5ukd_A,3ukd_A,2ql6_M,1y63_A,2qsy_A AMP 2 3lw7_B,2bwj_C ANP 1 2qt0_A AP5 2 3h86_C,1z83_C ATP 2 1ko5_A,1uf9_C C5P 3 5ukd_A,2h92_B,3ukd_A CDP 1 2cmk_A CIT 1 1uej_A CTP 1 1udw_A MG 5 2qsy_A,2iyy_A,5ukd_A,2qt0_A,3ukd_A NMN 2 2qsz_A,2qg6_A SKM 1 1u8a_A ZN 1 1z83_C	ADP	Yes but general	d1q3ta_ 1 217 transferase; Solution structure and function of an essential CMP kinase of Streptococcus pneumoniae 2e-32 99% c2h92C_ 4 218 transferase; Crystal Structure of Staphylococcus aureus Cytidine Monophosphate Kinase in complex with cytidine-5'-monophosphate 2.4e-30 98% c3akcA_ 1 217 transferase; Crystal structure of CMP kinase in complex with CDP and ADP from Thermus thermophilus HB8 1.8e…	Solution structure and function of an essential CMP kinase of Streptococcus pneumoniae	2.00E-32	99%	Yes	-	3.40.50.300/FF/633760 5 215 Cytidylate kinase 1 1.5e-65 96% 3.40.50.300/FF/635425 5 42 Cytidylate kinase 2 5.2e-09 17% 3.40.50.300/FF/634908 5 40 Cytidylate kinase 0.00011 16% 3.40.50.300/FF/634241 6 60 DNA topology modulation kinase FlaR, putative 0.00028 25% 3.40.50.300/FF/634796 4 161 Uridine cytidine kinase I, putative 0.00052 72%	Cytidylate kinase 1	1.5e-65	96%	Yes	-
MMSYN1_0348	engA; GTPase Der	GUANOSINE-5-DIPHOSPHATE 89.3% [COV: 100% SITE: 98% Ident: 49% - Ali: 100%]	GDP	Yes but general	GDP 33 2h18_A,2k5u_A,1fzq_A,2hjg_A,1moz_A,1mky_A,1ksh_A,1zd9_A,1yzg_A,1r8s_A,1rrg_B,1ksj_A,1re0_A,1svi_A,2b6h_A,1u81_A,1s9d_A,2x77_A,1rrf_A,1z6x_A,1hur_B,2h17_A,1e0s_A GTP 2 1svw_B,1ksj_A MG 23 1zd9_A,1svw_B,1ksj_A,1z6x_A,1hur_B,1re0_A,1u81_A,1s9d_A,2x77_A,1r8q_A,1rrf_A,1rrg_B,1ksh_A NH4 1 1e0s_A	GDP, MG	Yes but general	c3j8gX_ 1 435 ribosome; Electron cryo-microscopy structure of EngA bound with the 50S ribosomal subunit 0 100% c5dn8A_ 3 434 gtp-binding protein; 1.76 Angstrom Crystal Structure of GTP-binding Protein Der from Coxiella burnetii in Complex with GDP. 0 99% c2hjgA_ 3 435 hydrolase; The crystal structure of the B. subtilis YphC GTPase in complex with GDP 0 100% c1mkyA_ 5 435 ligand binding protein; S…	Electron cryo-microscopy structure of EngA bound with the 50S ribosomal subunit	0	100%	Yes	-	3.40.50.300/FF/635516 4 167 GTP-binding protein Der 1.4e-87 38% 1.20.120.430/FF/8154 4 58 Ribosome biogenesis GTPase Der 3.5e-87 13% 1.20.120.430/FF/8216 3 62 CATH Functional Family 1.20.120.430/FF/8216 8.1e-83 14% 1.20.120.430/FF/8238 3 63 tRNA modification GTPase MnmE 3.5e-81 14% 1.20.120.430/FF/8276 5 62 tRNA modification GTPase MnmE 3.6e-79 13% 3.40.50.300/FF/633308 6 168 GTPase Era, mitochon…	GTP-binding protein Der	1.4e-87	38%	Yes	-
MMSYN1_0350	DNA-binding protein HU	-	-	-	NI 1 2o97_A	-	-	c2iifA_ cov 97 conf 99.9 id 37 PDB header:recombination/dna Chain: A: PDB Molecule:integration host factor; PDBTitle: single chain integration host factor mutant protein (scihf2-2 k45ae) in complex with dna d1p71a_ cov 97 conf 99.9 id 36 Fold:IHF-like DNA-binding proteins Superfamily:IHF-like DNA-binding proteins Family:Prokaryotic DNA-bending protein c4qjuB_ cov 97 conf 99.9 id 39 PDB header:dna…	Integration host factor in complex with DNA	9.4e-25	99%	Yes but general	-	4.10.520.10/FF/4099 1 88 DNA-binding protein HU alpha 1.3e-26 98% 4.10.520.10/FF/4103 1 88 Integration host factor subunit alpha 1.5e-26 98% 4.10.520.10/FF/137 1 88 DNA-binding protein HU 1.1e-17 98% 4.10.520.10/FF/3464 1 87 DNA-binding protein HU 1.1e-15 97% 4.10.520.10/FF/4115 1 88 DNA-binding protein HU 1 1.3e-15 98% 4.10.520.10/FF/2345 1 89 Histone family protein DNA-binding protein 4.7e-14 9…	DNA-binding protein HU alpha	1.3e-26	98%	Yes	-
MMSYN1_0352	DnaD family protein	-	-	-	NI 8 1xcv_A,2it0_B,2qqb_A,2isy_B,2tdx_A,2qqa_A,2isz_A,2qq9_A	NI	No	c2vn2B_ cov 57 conf 99.9 id23 PDB header:replication Chain: B: PDB Molecule:chromosome replication initiation protein; PDBTitle: crystal structure of the n-terminal domain of dnad protein2 from geobacillus kaustophilus hta426 c2v79B_ cov: 56, conf: 99.9, id: 22 PDB header:dna-binding protein Chain: B: PDB Molecule:dna replication protein dnad; PDBTitle: crystal structure of the n-terminal domain …	DnaD family protein	8.9e-25 1.1e-15	58% 35%	Yes	-	-	-			-	-
MMSYN1_0353	Cell division DivIVA/GpsB protein	-	-	-	HEM 10 1e7p_I,2bs2_F,2bs4_F,1qlb_F,2bs3_F ZN 1 2vs0_A	HEM	No	c4ug1A_ 4599.8 31 PDB header:cell cycle Chain: A: PDB Molecule:cell cycle protein gpsb; PDBTitle: gpsb n-terminal domain Divisome component that associates with the complex late in its assembly, after the Z-ring is formed, and is dependent on DivIC and PBP2B for its recruitment to the divisome. c2wukD_ 4299.7 31 PDB header:cell cycle Chain: D: PDB Molecule:septum site-determining protein diviva; …	Cell cycle protein GpsB N-terminal domain (N-terminus)	3.2e-18	46%	Yes	Yes	-	-			-	-
MMSYN1_0359	rny; Ribonuclease Y	FE (III) ION 86.4% [COV: 100% SITE: 100% Ident: 32% - Ali: 100%], 72.0% [COV: 100% SITE: 100% Ident: 29% - Ali: 31%]	FE	No	FE 8 2ogi_A,2pq7_A,3hc1_A,2o08_B GDP 1 2ogi_A MG 2 3djb_B,2dqb_F NI 3 1xx7_F,2cqz_E,3gw7_A TMP 1 2par_B ZN 1 2qgs_B	FE, NI	No	c4s1cA_ 310 481 hydrolase; Crystal Structure of L. monocytogenes phosphodiesterase PgpH HD domain 2.4e-25 34% c2o08B_ 310 468 hydrolase; CRYSTAL STRUCTURE OF A PUTATIVE HD SUPERFAMILY HYDROLASE (BH1327) FROM BACILLUS HALODURANS AT 1.90 A RESOLUTION 1.4e-20 31% c4mcwA_ 308 436 hydrolase; Metallo-enzyme from P. marina 2.2e-20 25% c2ogiA_ 310 469 hydrolase; Crystal structure of a putative metal depe…	Crystal Structure of L. monocytogenes phosphodiesterase PgpH HD domain	2.4e-25	34%	Yes but general	-	1.10.3210.10/FF/15306 237 266 Ribonuclease Y 6e-95 6% 1.10.3210.10/FF/13514 140 157 Ribonuclease Y 2.7e-68 4% 1.10.3210.10/FF/17613 237 266 Ribonuclease Y 4.3e-61 6% 1.10.3210.10/FF/17591 242 266 Ribonuclease Y 7.5e-58 5% 1.10.3210.10/FF/17535 238 265 Ribonuclease Y 2.1e-46 6% 1.10.3210.10/FF/15481 242 287 Ribonuclease Y 3.1e-45 9% 1.10.3210.10/FF/15012 238 266 RNA binding metal dependent phospho…	Ribonuclease Y	6E-95 1.3e-44	6% 25%	Yes	-
MMSYN1_0360	ffh; Signal recognition particle protein	GUANOSINE-5-DIPHOSPHATE 87.2% [COV: 100% SITE: 97% Ident: 42% - Ali: 100%]	GDP	Yes but general	5GP 1 2cnw_F GDP 10 2cnw_F,2ng1_A,1ng1_A,2cnw_A,3e70_C,3dm5_A,2c03_B,1o87_B GNP 8 1jpn_A,1jpj_A,2px0_A,2j7p_E,2j7p_A GTP 1 2px3_A MG 14 2cnw_F,2j7p_E,2j7p_A,1ng1_A,1rj9_B,2cnw_A,3e70_C,1okk_D,1rj9_A,1o87_B,2px0_A,1vma_A,2px3_A,1okk_A MLI 2 2og2_A,3b9q_A OXY 1 1ls1_A	GDP	Yes but general	c1vmaA_ 1 296 protein transport; Crystal structure of Cell division protein ftsY (TM0570) from Thermotoga maritima at 1.60 A resolution 0 66% c2q9cA_ 1 296 signaling protein; Structure of FTSY:GMPPNP with MGCL Complex 0 66% c3dm5A_ 1 432 rna binding protein, transport protein; Structures of SRP54 and SRP19, the two proteins assembling the ribonucleic core of the Signal Recognition Particle from t…	Structures of SRP54 and SRP19, the two proteins assembling the ribonucleic core of the Signal Recognition Particle from the archaeon Pyrococcus furiosus	0	97%	Yes	-	3.40.50.300/FF/632636 98 282 Signal recognition particle receptor FtsY 4.3e-63 41% 1.20.120.140/FF/3972 6 81 Signal recognition particle protein 1.7e-48 17% 1.20.120.140/FF/4537 204 307 Signal recognition particle subunit 2.3e-40 23% 3.40.50.300/FF/632312 101 202 Signal recognition particle protein 2.6e-38 23% 3.40.50.300/FF/586223 157 212 Signal recognition particle protein 3e-38 13% 3.40.50.300…	Signal recognition particle protein + Signal recognition particle receptor FtsY	1.7e-48 4.3e-63	17% 41%	Yes	-
MMSYN1_0361	rlmH; Ribosomal RNA large subunit methyltransferase H	S-ADENOSYLMETHIONINE 70.8% [COV: 59% SITE: 93% Ident: 38% - Ali: 70%]	SAM	Yes but general	ADN 2 2zbv_B,3kw2_A MG 1 1qc5_A SAH 8 1uam_A,2cx8_B,2egw_A,1p9p_A,2ha8_A,1ual_A,1mxi_A,3bbd_B SAM 6 2v3k_A,1uak_A,2yy8_B,2z0y_A,3dcm_X,2egv_B ZN 2 1xov_A,1ylk_D	SAH, SAM	Yes but general	d1o6da_ 1 151 structural genomics, unknown function; Crystal structure of a hypothetical protein 0 97% d1to0a_ 1 153 structural genomics, unknown function; X-ray structure of Northeast Structural Genomics target protein sr145 from Bacillus subtilis 0 99% d1vh0a_ 1 153 structural genomics, unknown function; Crystal structure of a hypothetical protein 0 99% d1ns5a_ 1 154 structural genomics, unknow…	Confident matches to unknown function proteins			-	-	3.40.1280.10/FF/12976 1 155 rRNA large subunit methyltransferase 2.2e-41 100% 3.40.1280.10/FF/12984 1 154 Ribosomal RNA large subunit methyltransferase H 4.5e-27 99% 3.40.1280.10/FF/12971 1 155 Ribosomal RNA large subunit methyltransferase H 5.4e-21 100% 3.40.1280.10/FF/11584 1 155 Ribosomal RNA large subunit methyltransferase H 1e-16 100% 3.40.1280.10/FF/12904 5 155 Ribosomal RNA large subunit m…	Ribosomal RNA large subunit methyltransferase H	4.5e-27	99%	Yes	-
MMSYN1_0362	rpsP; 30S ribosomal protein S16	-	-	-	MG 4 1i97_P,1i95_P,1i94_P,1i96_P	MG	No	c3bbnP_ 1 80 7e-45 87% d2uubp1 1 79 ribosome; Structure of the Thermus thermophilus 30S ribosomal subunit complexed with a Valine-ASL with cmo5U in position 34 bound to an mRNA with a GUU-codon in the A-site and paromomycin. 2.6e-43 86% c3j6vP_ 2 92 1.2e-42 99% d2gy9p1 1 73 1.9e-41 79% d3bn0a1 2 92 ribosome; The ribosomal protein S16 from Aquifex aeolicus 2e-37 99%	Structure of the Thermus thermophilus 30S ribosomal subunit complexed with a Valine-ASL with cmo5U in position 34 bound to an mRNA with a GUU-codon in the A-site and paromomycin	2.6e-43	86%	Yes	-	3.30.1320.10/FF/1786 1 78 30S ribosomal protein S16 2.1e-29 85% 3.30.1320.10/FF/1425 8 78 30S ribosomal protein S16 1.3e-22 77% 3.30.1320.10/FF/301 1 78 30S ribosomal protein S16, chloroplastic 7.2e-17 85% 3.30.1320.10/FF/1109 2 73 30S ribosomal protein S16 6.7e-12 78% 3.30.1320.10/FF/1741 5 77 28S ribosomal protein S16, mitochondrial 1e-08 79%	30S ribosomal protein S16	2.1e-29	85%	Yes	-
MMSYN1_0363	rimM; Ribosome maturation factor RimM	-	-	-	ADP 2 3a5c_F,1w0j_D ANP 11 1efr_D,1e1r_F,1ohh_E,2ck3_D,1e1q_D,2hld_O,2jj1_K,1cow_F,1ohh_D,2wss_F,2jj2_D ATP 2 1h8h_D,1e79_F	-	-	c2qggA_ 1 161 structural genomics, unknown function; X-Ray structure of the protein Q6F7I0 from Acinetobacter calcoaceticus AmMS 248. Northeast Structural Genomics Consortium target AsR73. 0 98% c2f1lA_ 4 162 unknown function; CRYSTAL STRUCTURE OF A PUTATIVE 16S RIBOSOMAL RNA PROCESSING PROTEIN RIMM (PA3744) FROM PSEUDOMONAS AERUGINOSA AT 2.46 A RESOLUTION 0 97% c3h9nA_ 4 163 ribosomal protein; C…	Crystal structure of the ribosome maturation factor rimm (hi0203) from h.influenzae. northeast structural genomics consortium target IR66	0	98%	Yes	-	2.30.30.240/FF/3179 71 94 Ribosome maturation factor RimM 4.1e-11 15% 2.40.30.60/FF/1970 5 91 Ribosome maturation factor RimM 7.9e-11 53% 2.40.30.60/FF/2035 5 87 Ribosome maturation factor RimM 5.9e-10 51% 2.40.30.60/FF/2024 5 91 Ribosome maturation factor RimM 1.2e-09 53% 2.40.30.60/FF/2027 5 91 Ribosome maturation factor RimM 3.9e-08 53% 2.30.30.240/FF/3162 100 156 Ribosome maturation factor Ri…	Ribosome maturation factor RimM	7.9e-11 1.4e-07	53% 35%	Yes	-
MMSYN1_0364	trmD; tRNA (guanine-N(1)-)-methyltransferase; Unreviewed	S-ADENOSYL-L-HOMOCYSTEINE 86.1% [COV: 100% SITE: 94% Ident: 41% - Ali: 100%], 69.0% [COV: 100% SITE: 94% Ident: 38% - Ali: 18%]	SAH	Yes but general	SAH 5 1p9p_A,1ual_A,1uam_A,2ha8_A,1mxi_A SAM 4 2v3k_A,1uak_A,2yy8_B,1v2x_A	SAH, SAM	Yes but general	transferase; Crystal structure of tRNA (guanine-N1)-methyltransferase from Anaplasma phagocytophilum 0 1 209 87% c3knuD_ transferase; Crystal structure of a tRNA-guanine-N1-methyltransferase from Mycobacterium abscessus 0 1 221 92% c3quvB_ transferase; Crystal structure of tRNA (m1G37) methyltransferase from Aquifex aeolicus 0 1 230 96% c1oy5B_ transferase; Crystal structure of tRNA (m1G37) methy…	putative tRNA (guanine-7-)-methyltransferase (trmD)	0	100%	Yes	-	tRNA (guanine-N(1)-)-methyltransferase 9.1e-73 1 166 69% 3.40.1280.10/FF/12871 tRNA (guanine-N(1)-)-methyltransferase 1.4e-64 1 165 69% 3.40.1280.10/FF/12811 tRNA (Guanine-N(1)-)-methyltransferase 1.7e-61 1 163 68% 3.40.1280.10/FF/12824 tRNA (guanine-N(1)-)-methyltransferase 2.5e-55 1 163 68% 3.40.1280.10/FF/12782 tRNA (Guanine-N(1)-)-methyltransferase 3.6e-45 36 48 5% 1.10.1270.20/FF/1784 tRNA (…	tRNA (guanine-N(1)-)-methyltransferase tRNA (guanine-N(1)-)-methyltransferase	3E-23 9.1e-73	23% 69%	Yes	-
MMSYN1_0365	rplS; 50S ribosomal protein L19	-	-	-	MG 1 3d5b_T	-	-	d2j01t1 9 127 2.8e-45 94% c3j3vP_ 12 121 ribosome; Atomic model of the immature 50S subunit from Bacillus subtilis (state I-a) 4.2e-45 87% d2gycn1 14 122 5.6e-45 86% c1nwxN_ 10 125 ribosome; COMPLEX OF THE LARGE RIBOSOMAL SUBUNIT FROM DEINOCOCCUS RADIODURANS WITH ABT-773 3.8e-44 91% c3bboR_ 6 118 6.2e-43 89% c4v19T_ 1 123 ribosome; Structure of the large subunit of the mammalian mitoribosome, par…	Atomic model of the immature 50S subunit from Bacillus subtilis (state I-a)	4.2e-45	87%	Yes but general	-	-	-			-	-
MMSYN1_0366	ylqF; Ribosome biogenesis GTPase A	GUANOSINE-5-DIPHOSPHATE 80.0% [COV: 100% SITE: 78% Ident: 42% - Ali: 100%]	GDP	Yes but general	NAP 1 1cd2_A	-	-	d1puja_ 11 290 signaling protein; Structure of B. subtilis YlqF GTPase 0 89% c3cnlA_ 14 292 signaling protein; Crystal structure of GNP-bound YlqF from T. maritima 0 88% c3ec1A_ 14 182 hydrolase, signaling protein; Structure of YqeH GTPase from Geobacillus stearothermophilus (an AtNOS1 / AtNOA1 ortholog) 1.3e-35 53% c3h2yA_ 16 182 hydrolase; Crystal structure of YqeH GTPase from Bacillus anthraci…	Structure of B. subtilis YlqF GTPase	0	89%	Yes	-	3.40.50.300/FF/635466 18 179 Ribosome biogenesis GTPase A 2e-41 51% 3.40.50.300/FF/635094 20 178 Large subunit GTPase 1 1e-26 50% 1.20.120.430/FF/7663 19 179 Nucleolar GTP-binding protein 2 2.2e-21 51% 1.20.120.430/FF/8216 15 160 CATH Functional Family 1.20.120.430/FF/8216 2e-17 46% 3.40.50.300/FF/436068 25 178 Probable ribosome biogenesis GTPase A 1.2e-16 49% 1.20.120.430/FF/8238 20 178 tRNA mod…	Ribosome biogenesis GTPase A	2.00E-41	51%	Yes but general	-
MMSYN1_0371	Transmembrane Anion/Proteins/mRNA/Other transporter, ABC-type, ATP-binding	ADENOSINE-5-DIPHOSPHATE 86.7% [COV: 100% SITE: 97% Ident: 39% - Ali: 100%] MAGNESIUM ION 66.8% [COV: 100% SITE: 100% Ident: 25% - Ali: 9%] ADENOSINE-5-TRIPHOSPHATE 60.2% [COV: 93% SITE: 83% Ident: 31% - Ali: 11%] http://firedb.bioinfo.cnio.es/tmp/faatmp/803641387680.php	ADP	Yes but general	ADP 9 2ffa_A,2hyd_A,2pmk_A,2olj_A,1jj7_A,2ff7_A,3b5z_B,2ffb_A,2q0h_A ANP 4 2onj_B,3b5y_A,3c41_J,3b60_D ATG 1 3c4j_B ATP 11 2fgj_D,1mv5_A,2ixg_A,2cbz_A,2pze_B,2pzg_A,1mv5_C,2ixe_D,2fgk_A,2ixf_B,1xef_B MG 11 3c41_J,2cbz_A,2olj_A,2pze_B,2pzg_A,1jj7_A,2ixe_D,3c4j_B,2ixf_B,1xef_B,2q0h_A	ADP, ATP	Yes but general	c4ry2A_ cov 99 conf 100.0 id27 PDB header:transport protein/hydrolase Chain: A: PDB Molecule:abc-type bacteriocin transporter; PDBTitle: crystal structure of the peptidase-containing abc transporter pcat1 c5mkkA_ 95100.0 25 PDB header:transport protein Chain: A: PDB Molecule:multidrug resistance abc transporter atp-binding and PDBTitle: crystal structure of the heterodimeric abc transporter tmrab…	ABC transporter	0	99%	Yes but general	-	3.40.50.300/FF/627204 376 615 ABC transporter ATP-binding protein/permease 3.8e-84 39% 3.40.50.300/FF/629675 375 613 ABC multidrug transporter (Eurofung) 1.5e-77 38% 3.40.50.300/FF/629687 373 615 ABC transporter ATP-binding protein 5.3e-76 39% 3.40.50.300/FF/630236 373 612 ABC transporter family protein 1.2e-70 39% 3.40.50.300/FF/635508 377 605 ABC transporter ATP-binding protein 5.1e-70 37% 3.40…	ABC transporter (permease/ ATP-binding; closer to C terminus)	3.8e-84	39%	Yes	-
MMSYN1_0372	Transmembrane Anion/Proteins/mRNA/Other transporter, ABC-type, ATP-binding	ADENOSINE-5-DIPHOSPHATE 85.9% [COV: 100% SITE: 97% Ident: 35% - Ali: 100%] MAGNESIUM ION 67.1% [COV: 100% SITE: 100% Ident: 27% - Ali: 9%] ADENOSINE-5-TRIPHOSPHATE 60.0% [COV: 93% SITE: 83% Ident: 29% - Ali: 12%] http://firedb.bioinfo.cnio.es/tmp/faatmp/857510504731.php Compounds with pharmacological annotations. http://firedb.bioinfo.cnio.es/tmp/faatmp/857510504731_sum.html#GCP PHOSPHOAMINOPHOSP…	ADP	Yes but general	ADP 7 2ffa_A,2hyd_A,2pmk_A,1jj7_A,2ff7_A,3b5z_B,2ffb_A ANP 4 2onj_B,3b5y_A,1q3h_C,3b60_D ATP 14 2fgj_D,1mv5_A,2ixg_A,2cbz_A,2pzg_A,2pzf_A,2pze_B,1ji0_A,1mv5_C,2ixe_D,2fgk_A,2ixf_B,1xef_B,2bbo_A MG 10 2cbz_A,2pzg_A,2pzf_A,2pze_B,1jj7_A,1q3h_C,2ixe_D,2ixf_B,1xef_B,2bbo_A	ADP, ATP	Yes but general	c3qf4A_ cov 94 conf 100.0 id22 PDB header:transport protein Chain: A: PDB Molecule:abc transporter, atp-binding protein; PDBTitle: crystal structure of a heterodimeric abc transporter in its inward-2 facing conformation c3qf4B_ cov 96 conf 100.0 id 26 PDB header:transport protein Chain: B: PDB Molecule:uncharacterized abc transporter atp-binding protein PDBTitle: crystal structure of a heterodime…	ABC transporter	0	99%	Yes but general	-	3.40.50.300/FF/627204 373 612 ABC transporter ATP-binding protein/permease 4.2e-81 39% 3.40.50.300/FF/629675 373 610 ABC multidrug transporter (Eurofung) 4.5e-76 39% 3.40.50.300/FF/629687 373 612 ABC transporter ATP-binding protein 1.4e-69 39% 3.40.50.300/FF/629947 374 603 Multidrug resistance protein 2.7e-69 37% 3.40.50.300/FF/630236 373 610 ABC transporter family protein 1.1e-68 39% 3.40.50.300…	ABC transporter (permease/ ATP-binding; closer to C terminus)	4.2e-81	39%	Yes	-
MMSYN1_0373	Hypothetical protein	-	-	-		-	-	-	-			-	-	-	-			-	-
MMSYN1_0375	Hypothetical protein	-	-	-	CA 1 2g42_B	-	-	d1td6a_ 89 99.9 13 Fold:Hypothetical protein MPN330 Superfamily:Hypothetical protein MPN330 Family:Hypothetical protein MPN330	Hypothetical protein MP506/ MPN330 (entire protein matched)	4.2E-24	89%	-	-	-	-			-	-
MMSYN1_0376	Hypothetical protein	ZINC ION 58.0% [COV: 50% SITE: 100% Ident: 20% - Ali: 20%] http://firedb.bioinfo.cnio.es/tmp/faatmp/542358877696.php	-	-		-	-	-	-			-	-	-	-			-	-
MMSYN1_0377	cgtA; GTPase Obg	GUANOSINE-5-DIPHOSPHATE 88.2% [COV: 93% SITE: 100% Ident: 48% - Ali: 100%] MAGNESIUM ION 61.8% [COV: 100% SITE: 91% Ident: 23% - Ali: 3%]	GDP	Yes but general	GDP 16 4q21_A,3gj3_A,1qg2_A,1xtq_A,2ce2_X,3gj4_C,2dyk_A,2cld_X,2q21_A,1xj0_A,3ran_B,2ht6_B,3cbq_A,1zvq_A GNP 6 1ibr_A,1zc4_C,1g17_A,2rgc_A,1x3s_A,2rgd_A GTP 4 1wa5_A,2bku_A,1xts_A,3a6p_C MG 26 1ibr_A,1xtq_A,1x3s_A,3cbq_A,2rgd_A,1wa5_A,2bku_A,1xts_A,2ht6_B,1zvq_A,1rvd_A,4q21_A,1zc4_C,2ce2_X,3a6p_C,2q21_A,1xj0_A,2rgc_A,3gj3_A,1qg2_A,3gj4_C,2cld_X,1g17_A,3ran_B	GDP, GTP, MG	Yes but general	d1lnza1 3 158 cell cycle; Structure of the Obg GTP-binding protein 0 36% d1udxa1 3 158 protein binding; Crystal structure of the conserved protein TT1381 from Thermus thermophilus HB8 0 36% c1lnzA_ 3 341 cell cycle; Structure of the Obg GTP-binding protein 0 78% c1udxA_ 3 433 protein binding; Crystal structure of the conserved protein TT1381 from Thermus thermophilus HB8 0 100% c4csu9_ 4 335 ribo…	Structure of the Obg GTP-binding protein	0	78%	Yes	-	2.70.210.12/FF/1689 3 156 GTPase Obg 3.5e-93 36% 3.40.50.300/FF/632716 159 337 GTPase Obg 6.5e-70 41% 3.40.50.300/FF/635247 159 332 Obg family GTPase CgtA 1.5e-60 40% 3.40.50.300/FF/629890 159 332 Obg family GTPase CgtA 2.1e-60 40% 3.40.50.300/FF/630489 159 335 Obg family GTPase CgtA 2.7e-58 41% 2.70.210.12/FF/1943 3 156 Obg family GTPase CgtA 6.5e-52 36% 3.40.50.300/FF/632501 159 334 GTP-binding…	GTPase Obg	3.5e-93 6.5e-70	36% 41%	Yes	-
MMSYN1_0378	nadE; NH(3)-dependent NAD(+) synthetase	ADENOSINE MONOPHOSPHATE 87.6% [COV: 100% SITE: 100% Ident: 38% - Ali: 100%] NICOTINAMIDE-ADENINE-DINUCLEOTIDE 69.6% [COV: 100% SITE: 92% Ident: 33% - Ali: 30%] MAGNESIUM ION 69.4% [COV: 100% SITE: 100% Ident: 32% - Ali: 15%] NICOTINIC ACID ADENINE DINUCLEOTIDE 58.3% [COV: 100% SITE: 66% Ident: 34% - Ali: 24%]	AMP	Yes but general	A3P 1 2oq2_B ADX 1 2goy_H AMP 9 1wxe_A,1gpm_A,2pza_A,1nsy_B,1fyd_A,2nsy_A,3fiu_D,1wxi_A ATP 4 1ee1_A,1nsy_B,2e89_A,1xng_A DND 3 1ee1_A,1ifx_B,1xng_A MG 17 1ee1_A,1kqp_B,1wxe_A,2pza_A,2pz8_A,1wxg_A,1nsy_B,2hma_A,1fyd_A,1xng_A,2nsy_A,3fiu_D,1wxi_A NAD 2 2nsy_A,1wxh_A SAM 1 2hma_A ZN 1 2e18_A	AMP, ATP, DND, MG	Yes but general	c4xfdA_ 1 240 ligase; Crystal Structure of a NH(3)-dependent NAD(+) synthetase from Pseudomonas aeruginosa 0 98% c3dpiA_ 4 237 ligase; Crystal Structure of NAD+ synthetase from Burkholderia Pseudomallei 0 96% c3fiuD_ 4 240 ligase; Structure of NMN synthetase from Francisella tularensis 0 97% c4q16C_ 4 240 ligase; Structure of NAD+ Synthetase from Deinococcus radiodurans 0 97% d1kqpa_ 4 240 ligase…	Crystal Structure of a NH(3)-dependent NAD(+) synthetase from Pseudomonas aeruginosa	0	98%	Yes	-	3.40.50.620/FF/89155 9 238 Probable NH(3)-dependent NAD(+) synthetase 2.1e-64 94% 3.40.50.620/FF/89013 13 57 Probable GMP synthase [glutamine-hydrolyzing] 3.8e-08 18% 3.40.50.620/FF/88849 28 63 tRNA-specific 2-thiouridylase MnmA 1 0.00049 15%	Probable NH(3)-dependent NAD(+) synthetase	2.1e-64	94%	Yes	-
MMSYN1_0379	Transmembrane protein, not a transporter	UBIQUINONE-1 47.0% [COV: 28% SITE: 88% Ident: 20% - Ali: 10%] http://firedb.bioinfo.cnio.es/tmp/faatmp/374531351821.php	-	-		-	-	c2kncA_ 44 89.8 31 PDB header:cell adhesion Chain: A: PDB Molecule:integrin alpha-iib; PDBTitle: platelet integrin alfaiib-beta3 transmembrane-cytoplasmic2 heterocomplex	-			-	-	-	-			-	-
MMSYN1_0380	nadD; Probable nicotinate-nucleotide adenylyltransferase	FE (III) ION 86.6% [COV: 100% SITE: 100% Ident: 33% - Ali: 100%] NICOTINIC ACID ADENINE DINUCLEOTIDE 68.7% [COV: 100% SITE: 80% Ident: 28% - Ali: 55%] GUANOSINE-5-DIPHOSPHATE 56.3% [COV: 47% SITE: 100% Ident: 33% - Ali: 2%]	FE	No	ATP 2 1yun_B,1f9a_B CIT 3 1k4m_A,1yul_A,1yum_D COA 1 3l92_A DND 6 2h2a_A,3e27_A,1nuq_B,2h29_B,1kqo_B,1kaq_E MG 2 1yun_B,3e27_A NAD 5 1kqn_A,1nuu_A,1k4m_A,1ej2_A,1m8f_A NCN 2 2qtn_B,1yum_D NMN 3 1nup_B,1nus_A,1gzu_B PNS 1 1h1t_B TAD 1 1kr2_F	NICOTINIC ACID ADENINE DINUCLEOTIDE (DND), NAD, NMN	Yes but general	c4wsoA_ 1 185 transferase; X-ray crystal structure of a nicotinate nucleotide adenylyltransferase from Burkholderia thailandensis bound to NAD 0 51% d1k4ma_ 1 185 transferase; Crystal structure of E.coli nicotinic acid mononucleotide adenylyltransferase complexed to deamido-NAD 0 51% c1yunB_ 3 185 transferase; Crystal Structure of Nicotinic Acid Mononucleotide Adenylyltransferase from Pseudomonas…	Crystal structure of E.coli nicotinic acid mononucleotide adenylyltransferase complexed to deamido-NAD	0	51%	Yes	-	3.40.50.620/FF/89071 3 184 Probable nicotinate-nucleotide adenylyltransferase 9.1e-44 50% 3.40.50.620/FF/89238 3 181 Probable nicotinate-nucleotide adenylyltransferase 2.1e-29 49% 3.40.50.620/FF/45733 3 145 Probable nicotinate-nucleotide adenylyltransferase 1e-21 39% 3.40.50.620/FF/43904 3 148 Probable nicotinate-nucleotide adenylyltransferase 2.1e-12 40% 1.10.3210.10/FF/17591 192 243 Ribonucleas…	Probable nicotinate-nucleotide adenylyltransferase	9.1e-44	50%	Yes	-
MMSYN1_0381	mtnN; 5'-methylthioadenosine/S-adenosylhomocysteine nucleosidase	ADENINE 84.7% [COV: 100% SITE: 96% Ident: 31% - Ali: 100%] S-ADENOSYL-L-HOMOCYSTEINE 66.6% [COV: 100% SITE: 100% Ident: 31% - Ali: 2%]	ADE	Yes but general	5UD 1 1rxc_J ADN 6 1jdv_D,1vhw_B,2ac7_B,3f8w_C,1pk7_C,1odi_D GU7 1 1fxu_A MTH 3 1sd2_A,2qtg_B,1nc1_B NOS 5 1rct_E,1z38_A,1pr0_C,3faz_C,1a9s_A	ADENOSINE (ADN)	Yes but general	c3bl6A_ 1 218 hydrolase; Crystal structure of Staphylococcus aureus 5'-methylthioadenosine/S-adenosylhomocysteine nucleosidase in complex with formycin A 0 100% c4g41A_ 1 218 hydrolase; Crystal structure of s-adenosylhomocysteine nucleosidase from streptococcus pyogenes in complex with 5-methylthiotubericidin 0 100% c4l0mA_ 1 218 hydrolase; Crystal structure of a putative 5'-methylthioadenosine/S…	Crystal structure of Staphylococcus aureus 5'-methylthioadenosine/S-adenosylhomocysteine nucleosidase in complex with formycin A	0	100%	Yes	-	3.40.50.1580/FF/6120 4 213 MTA/SAH nucleosidase 2.2e-33 96% 3.40.50.1580/FF/4058 32 211 Aminodeoxyfutalosine nucleosidase 4.3e-12 82% 3.40.50.1580/FF/6092 34 188 Purine nucleoside phosphorylase DeoD-type 5e-11 71% 3.40.50.1580/FF/5891 33 183 Fibril protein 5.3e-10 69% 3.40.50.1580/FF/6028 38 186 BnaC03g65740D protein 2.5e-05 68%	MTA/SAH nucleosidase	2.2e-33	96%	Yes	-
MMSYN1_0382	Deoxynucleoside kinase	ADENOSINE-5-DIPHOSPHATE 80.0% [COV: 75% SITE: 94% Ident: 36% - Ali: 100%] MAGNESIUM ION 54.8% [COV: 75% SITE: 88% Ident: 20% - Ali: 2%] http://firedb.bioinfo.cnio.es/tmp/faatmp/173926047002.php	ADP	Yes but general	3D1 1 2zi3_A ADP 14 1nn0_A,1e9c_A,1p62_B,2zi9_B,3hp1_A,2no1_B,1p5z_B,2no7_B,1p61_B,2a7q_A,2zi3_A,2zi4_A,2noa_B,2no6_B ANP 2 1nn1_A,1e9c_A DCM 2 2qrn_C,2jat_A MG 13 1p62_B,2qro_C,2jas_E,2a2z_C,1e9a_A,1p5z_B,1nn1_A,2a7q_A,2qrn_C,1nn0_A,2zi4_A,1e9c_A,2jat_A TMP 1 1e9c_A UDP 6 2qro_C,2zi7_A,2a2z_C,2zi5_A,2zia_A,2qrn_C	ADP, UDP	Yes but general	d1p5zb_ cov 99 conf 100.0 id20 Fold:P-loop containing nucleoside triphosphate hydrolases Superfamily:P-loop containing nucleoside triphosphate hydrolases Family:Nucleotide and nucleoside kinases c2qroB_ cov 99 conf 100.0 id 19 PDB header:transferase Chain: B: PDB Molecule:deoxycytidine kinase; PDBTitle: human deoxycytidine kinase damp, udp, mg ion product complex c2jatA_ cov 98 conf 99.9 id35 PDB…	Deoxyguanosine/dexocytidine kinase	1.6e-27	99%	Yes	-	3.40.50.300/FF/635325 2 194 Thymidine kinase 2, mitochondrial 4.6e-28 91% 3.40.50.300/FF/633647 132 167 Probable thymidylate kinase 9.6e-05 17% 3.40.50.300/FF/635510 2 108 Adenylate kinase isoenzyme 6 0.00017 50% 3.40.50.300/FF/634652 132 207 Shikimate kinase., 3-dehydroquinate synthase 0.00049 36% 3.40.50.300/FF/635185 3 208 Probable thymidylate kinase 0.00053 97% 3.40.50.300/FF/137334 4 129 Put…	Thymidine kinase	4.6e-28	91%	Yes	-
MMSYN1_0387	mnmA; tRNA-specific 2-thiouridylase	ADENOSINE MONOPHOSPHATE 89.6% [COV: 100% SITE: 98% Ident: 50% - Ali: 100%] MAGNESIUM ION 74.0% [COV: 100% SITE: 100% Ident: 50% - Ali: 20%]	AMP	Yes but general	AMP 10 2nsy_A,1nsy_B,1j20_D,2deu_B,1fyd_A,1wxi_A,1gpm_A,3fiu_D,2pza_A ANP 2 2e21_C,1kh3_B ATP 8 1nsy_B,2e89_A,1xng_A,1kh2_A,1j21_D,1kp2_A,1j1z_B,1kp3_A DND 1 1xng_A MG 13 2nsy_A,1nsy_B,3bl5_C,2pz8_A,2hma_A,1xng_A,1fyd_A,1wxi_A,3fiu_D,2pza_A NAD 1 2nsy_A SAM 1 2hma_A ZN 1 2e18_A	AMP, ATP, MG	Yes but general	transferase/rna; Cocrystal structure of an RNA sulfuration enzyme MnmA and tRNA-Glu in the initial tRNA binding state 0 2 374 99% c2derA_ transferase; The Crystal Structure of tRNA (5-Methylaminomethyl-2-Thiouridylate)-Methyltransferase TrmU from Streptococcus pneumoniae 0 2 375 100% c2hmaA_ ligase; Human GMP synthetase in complex with XMP 1.2e-35 2 202 54% c2vxoB_ transferase; Crystal Structure …	MnmA and tRNA-Glu in the initial tRNA binding state	0	99%	Yes	-	tRNA-specific 2-thiouridylase MnmA 1 1.2e-86 3 220 58% 3.40.50.620/FF/88849 tRNA-specific 2-thiouridylase mnmA 2 9.6e-46 9 219 56% 3.40.50.620/FF/85035 tRNA-specific 2-thiouridylase MnmA 5e-41 4 219 58% 3.40.50.620/FF/31989 tRNA-specific 2-thiouridylase MnmA 2.5e-36 288 373 23% 2.40.30.10/FF/38075 tRNA-specific 2-thiouridylase MnmA 1 7.2e-26 222 284 17% 2.30.30.280/FF/2031 Mitochondrial tRNA-spec…	tRNA-specific 2-thiouridylase MnmA 1 tRNA-specific 2-thiouridylase MnmA	1.2E-86 1.3e-20	58% 23%	Yes	-
MMSYN1_0388	Transmembrane protein, likely a cation transporter	-	-	-		-	-	-	-			-	-	-	-			-	-
MMSYN1_0389	PF11074 domain protein	-	-	-	MG 1 1kfs_A ZN 13 2kfz_A,1d9f_A,1kfs_A,1krp_A,2kzm_A,2kfn_A,1d9d_A,1dpi_A,1kln_A,2kzz_A	ZN	No	c2kzzA_ 33 96.5 15 PDB header:transferase/dna Chain: A: PDB Molecule:protein (dna polymerase i); PDBTitle: klenow fragment with normal substrate and zinc only d1x9ma1 3095.9 12 Fold:Ribonuclease H-like motif Superfamily:Ribonuclease H-like Family:DnaQ-like 3'-5' exonuclease	-			-	-	-	-			-	-
MMSYN1_0390	fmt; Methionyl-tRNA formyltransferase	METHIONINE 60.6% [COV: 50% SITE: 100% Ident: 33% - Ali: 20%]	-	-	AMP 1 3c85_C CIT 3 1u11_B,2fw6_B,2fwp_B IOD 1 3da8_A KEU 3 1rbq_B,1njs_A,1rby_C MG 3 3da8_A,2ywr_A,3dcj_A NAP 8 2qx7_A,3c1o_A,2qw8_A,3i52_A,2qzz_A,2r2g_A,1ti7_A,3c3x_B NDP 3 3i6q_A,2r6j_B,3i6i_A U5P 1 2bln_B	MG	Yes but general	d1fmta2 2 206 formyltransferase; METHIONYL-TRNAFMET FORMYLTRANSFERASE FROM ESCHERICHIA COLI 0 65% c1fmtA_ 2 316 formyltransferase; METHIONYL-TRNAFMET FORMYLTRANSFERASE FROM ESCHERICHIA COLI 0 99% c3rfoA_ 2 316 0 99% c3tqqA_ 3 316 transferase; Structure of the methionyl-tRNA formyltransferase (fmt) from Coxiella burnetii 0 99% c3q0iA_ 4 316 transferase; Methionyl-tRNA formyltransferase from Vibrio…	METHIONYL-TRNAFMET FORMYLTRANSFERASE FROM ESCHERICHIA COLI	0	99%	Yes	-	3.40.50.170/FF/5973 6 207 Methionyl-tRNA formyltransferase 3.1e-65 64% 3.40.50.170/FF/5997 5 207 Methionyl-tRNA formyltransferase 9.3e-46 64% 3.40.50.170/FF/5974 6 207 Methionyl-tRNA formyltransferase 7.8e-44 64% 3.40.50.170/FF/5992 5 203 Formyl transferase family protein 6.7e-43 63% 3.10.25.10/FF/3038 210 303 Methionyl-tRNA formyltransferase 8.4e-43 30% 3.40.50.170/FF/5996 5 205 Methionyl-tRNA f…	Methionyl-tRNA formyltransferase	3.10E-65	64%	Yes	-
MMSYN1_0391	efp; Elongation factor P	-	-	-	NAP 3 2p4t_A,2rk1_A,2rk2_A	NAP	No	c3treA_ 1 128 translation; Structure of a translation elongation factor P (efp) from Coxiella burnetii 0 70% c1ybyB_ 1 183 translation; Conserved hypothetical protein Cth-95 from Clostridium thermocellum 0 99% c3a5zD_ 1 183 ligase; Crystal structure of Escherichia coli GenX in complex with elongation factor P 0 99% c3oyyA_ 1 183 translation; Structure of Pseudomonas aeruginosa elongation factor P…	Crystal structure of translation elongation factor P from Thermus thermophilus HB8	0	100%	Yes	-	2.40.50.140/FF/66340 64 125 Translation elongation factor P 2.5e-46 34% 2.40.50.140/FF/73714 128 183 Translation elongation factor P 7.4e-41 30% 2.30.30.30/FF/8703 2 60 Elongation factor P 6e-36 32% 2.40.50.140/FF/66154 64 125 Elongation factor P 2.7e-35 34% 2.40.50.140/FF/73544 128 183 Elongation factor P 4.6e-30 30% 2.40.50.140/FF/66253 64 125 Elongation factor P 1.5e-19 34% 2.40.50.140/FF/7368…	Translation elongation factor P	2.5E-46 7.4e-41	34% 30%	Yes	-
MMSYN1_0392	Hypothetical protein	-	-	-		-	-	-	-			-	-	-	-			-	-
MMSYN1_0394	lon; Lon protease	ADENOSINE-5-DIPHOSPHATE 89.7% [COV: 100% SITE: 96% Ident: 56% - Ali: 100%]	ADP	Yes but general	ADP 9 1ny6_E,1in6_A,1in4_A,1ofh_C,1in7_A,1ofi_B,3hws_B,2qpa_A,1in5_A AMP 1 2vii_A ANP 5 1ixs_B,2chg_B,1iy0_A,1ixr_C,2c99_A ATG 2 3eih_B,3eih_A ATP 5 1g3i_B,1kyi_T,2c96_A,1j7k_A,2c9c_A MG 8 2vii_A,1ofh_C,1ofi_B,3hws_B,2chg_B,1hqc_A	ADP, ATP	Yes but general	c3m6aC_ 256 778 hydrolase; Crystal structure of Bacillus subtilis Lon C-terminal domain 0 67% c4yplE_ 256 785 hydrolase; Crystal structure of a hexameric LonA protease bound to three ADPs 0 67% c3k1jA_ 307 784 hydrolase; Crystal structure of Lon protease from Thermococcus onnurineus NA1 0 61% c4fw9A_ 329 782 hydrolase; Crystal structure of the Lon-like protease MtaLonC 0 58% c5e7sG_ 499 783 hydro…	Lon protease (from around 300 residue)	0	67%	Yes	-	3.40.50.300/FF/633181 222 283 Lon protease homolog, mitochondrial 7.8e-100 8% 3.30.230.10/FF/28255 479 506 Lon protease homolog, mitochondrial 1.4e-74 4% 3.30.230.10/FF/623 629 755 Lon protease homolog 2, peroxisomal 1.5e-27 16% 1.10.8.60/FF/47399 511 591 Lon protease homolog, mitochondrial 6.5e-26 10% 3.40.50.300/FF/236127 139 168 Lon protease-like protein 2e-24 4% 3.30.230.10/FF/2655 585 765 Lo…	Lon protease homolog (matches in several places)	7.8e-100	8%	Yes	-
MMSYN1_0398	Lipoprotein, putative	-	-	-		-	-	-	-			-	-	-	-			-	-
MMSYN1_0399	ABC transporter, possible FtsX-like permease	Only non-cognate http://firedb.bioinfo.cnio.es/tmp/faatmp/267509815702.php	-	-	CYC 12 1lia_A,1b33_H,1kn1_B,2uun_S,2v8a_A,1kn1_A,2v8a_B,2vjt_A,2vjr_A,1all_A,1phn_A,2vml_K CYN 1 1aby_A HEM 6 2zlv_B,1c7d_A,1o1p_A,1la6_B,1aby_A,1s5y_D PEB 2 2vjh_A,1b8d_A PVN 1 2j96_B	-	-	c5ws4A_ cov 44 conf 100.0 id 20 PDB header:membrane protein Chain: A: PDB Molecule:macrolide export atp-binding/permease protein macb; PDBTitle: crystal structure of tripartite-type abc transporter macb from2 acinetobacter baumannii c5xu1M_ cov 43 conf 100.0 id 16 PDB header:transport protein Chain: M: PDB Molecule:abc transporter permeae; PDBTitle: structure of a non-canonical abc transporter fr…	ABC transporter permease	1e-07	7%	Yes but general	-	-	-			-	-
MMSYN1_0400	DJ-1 family protein, pfpI-like intracellular protease	ZINC ION 70.2% [COV: 100% SITE: 100% Ident: 31% - Ali: 20%] GLUTAMINE 53.5% [COV: 26% SITE: 94% Ident: 23% - Ali: 30%] http://firedb.bioinfo.cnio.es/tmp/faatmp/128177438024.php	ZN	No	MG 2 2q4o_B,2a33_B	-	-	c3ot1B_ cov 98 conf 100.0 id 25 PDB header:structural genomics Chain: B: PDB Molecule:4-methyl-5(b-hydroxyethyl)-thiazole monophosphate PDBTitle: crystal structure of vc2308 protein d1p5fa_ cov 98 conf 100.0 id 29 Fold:Flavodoxin-like Superfamily:Class I glutamine amidotransferase-like Family:DJ-1/PfpI c4e08B_ cov 97 conf 100.0 id 34 PDB header:motor protein Chain: B: PDB Molecule:dj-1 beta; PDBT…	DJ-1 family	0	99%	Yes but general	-	3.40.50.880/FF/34196 2 178 Intracellular protease, PfpI family 5.4e-44 97% 3.40.50.880/FF/33867 4 173 Isonitrile hydratase 4.7e-10 93% 3.40.50.880/FF/25097 43 154 DJ-1 protein homolog E 1.5e-05 61% 3.40.50.880/FF/31715 4 73 Protein deglycase DJ-1 0.00011 38% 3.40.50.880/FF/34205 2 111 Catalase A 0.00088 60%	Intracellular protease, PfpI family	5.4e-44	97%	Yes but general	-
MMSYN1_0401	Transmembrane peptidase, C39 family	-	-	-	ADD 2 1evc_A,1evd_A ADP 7 1jj7_A,2ffb_A,2ffa_A,2pmk_A,2hyd_A,2ff7_A,3b5z_B ANP 3 3b60_D,3b5y_A,2onj_B ATP 12 1xef_B,2fgj_D,2ixg_A,2pze_B,2ixe_D,2pzg_A,2fgk_A,1mv5_C,2pzf_A,2ixf_B,2bbs_B,2cbz_A MG 9 1jj7_A,1xef_B,2pze_B,2ixe_D,2pzg_A,2cbz_A,2pzf_A,2ixf_B,2bbs_B	ADP, ATP	Yes but general	c4ry2A_ cov 99 conf 100.0 id16 PDB header:transport protein/hydrolase Chain: A: PDB Molecule:abc-type bacteriocin transporter; PDBTitle: crystal structure of the peptidase-containing abc transporter pcat1 c2yl4A_ cov 78 conf 100.0 id 12 PDB header:membrane protein Chain: A: PDB Molecule:atp-binding cassette sub-family b member 10, PDBTitle: structure of the human mitochondrial abc transporter, ab…	Peptidase-containing ABC transporter	0	100%	Yes but general	-	-	-			-	-
MMSYN1_0402	ybeY; Endoribonuclease YbeY	ZINC ION 85.4% [COV: 100% SITE: 100% Ident: 27% - Ali: 100%]	ZN	Yes but general	BOG 1 3fbz_A	-	-	c1xaxA_ 1 149 structural genomics, unknown function; NMR structure of HI0004, a putative essential gene product from Haemophilus influenzae 0 91% d1xm5a_ 2 161 structural genomics, unknown function; Crystal structure of metal-dependent hydrolase ybeY from E. coli, Pfam UPF0054 0 98% d1oz9a_ 3 148 unknown function; Crystal structure of AQ_1354, a hypothetical protein from Aquifex aeolicus 0 89% d1…	Crystal structure of metal-dependent hydrolase ybeY from E. coli, Pfam UPF0054	0	98%	Yes	-	3.40.390.30/FF/2242 20 146 Endoribonuclease YbeY 4.4e-35 77% 3.40.390.30/FF/2076 7 146 Endoribonuclease YbeY 8.6e-34 85% 3.40.390.30/FF/784 18 145 Endoribonuclease YbeY 4.3e-28 78% 3.40.390.30/FF/2145 11 148 Endoribonuclease YbeY 2.6e-27 84% 3.40.390.30/FF/2177 12 145 Endoribonuclease YbeY 2.3e-26 82% 3.40.390.30/FF/2251 20 146 Endoribonuclease YbeY 2.1e-25 77% 3.40.390.30/FF/1036 31 145 Endoribo…	Endoribonuclease YbeY	8.6e-34	85%	Yes	-
MMSYN1_0403	era; GTPase Era	GUANOSINE-5-DIPHOSPHATE 82.9% [COV: 95% SITE: 91% Ident: 37% - Ali: 100%] MAGNESIUM ION 61.8% [COV: 80% SITE: 100% Ident: 24% - Ali: 5%]	GDP	Yes but general	GDP 29 2quz_A,2gj8_D,1ksj_A,3ea5_C,2gja_B,1crp_A,2ery_B,2gj9_C,3con_A,1ksh_A GNP 8 2rga_A,2cl0_X,1wf3_A,2rgb_A,3i3s_R,2rgc_A,3iev_A,2rgd_A GTP 7 2j59_B,1svw_B,1ksj_A,2clc_X,2bku_A,1ksg_A MG 47 1svw_B,2clc_X,2rgd_A,2evw_X,1ksh_A,2j59_B,2ery_B,2bku_A,3i3s_R,2cl6_X,2quz_A,2gj8_D,1ksj_A,3ea5_C,2gja_B,2gj9_C,1ksg_A,3con_A,2rgb_A,2rgc_A,3iev_A,2rga_A,2cl0_X,1crp_A,1wf3_A NH4 1 2gja_B	GDP, GTP, MG	Yes but general	c1wf3A_ 2 297 hydrolase; Crystal structure of GTP-binding protein TT1341 from Thermus thermophilus HB8 0 98% c1egaB_ 3 295 hydrolase; CRYSTAL STRUCTURE OF A WIDELY CONSERVED GTPASE ERA 0 97% c3ievA_ 3 297 nucleotide binding protein/rna; Crystal Structure of ERA in Complex with MgGNP and the 3' End of 16S rRNA 0 98% d1wf3a2 182 298 hydrolase; Crystal structure of GTP-binding protein TT1341 from Th…	CRYSTAL STRUCTURE OF A WIDELY CONSERVED GTPASE ERA	0	97%	Yes	-	3.40.50.300/FF/633308 9 176 GTPase Era, mitochondrial 1e-48 56% 3.40.50.300/FF/629260 9 184 GTPase Era 2.3e-38 58% 3.40.50.300/FF/633776 19 174 Ribosome biogenesis GTPase Era 3.6e-34 52% 3.30.300.20/FF/15193 192 297 GTPase Era 1.5e-33 35% 1.20.120.430/FF/8238 5 69 tRNA modification GTPase MnmE 2.5e-31 22% 3.40.50.300/FF/628931 9 193 GTPase Era 1.5e-30 61% 3.40.50.300/FF/634918 3 170 GTP-binding p…	GTPase Era	1E-48 1.5e-33	56% 35%	Yes	-
MMSYN1_0404	recO; DNA repair protein RecO	ZINC ION 84.2% [COV: 100% SITE: 100% Ident: 21% - Ali: 100%]	ZN	No	GAL 4 1c4q_A,1d1k_A,1bos_S,1d1i_A GLA 4 1c4q_A,1d1k_A,1bos_S,1d1i_A	-	-	c3q8dB_ 2 245 dna binding protein; E. coli RecO complex with SSB C-terminus 0 98% c1u5kA_ 3 245 recombination,replication; Recombinational repair protein RecO 0 98% d1u5ka2 83 242 recombination,replication; Recombinational repair protein RecO 3.5e-27 64% d1u5ka1 6 78 recombination,replication; Recombinational repair protein RecO 1.2e-06 29%	Recombinational repair protein RecO	0	98%	Yes	-	2.40.50.140/FF/45327 5 84 DNA repair protein RecO 1.4e-46 32% 2.40.50.140/FF/54176 5 73 DNA repair protein RecO 1e-20 28% 2.40.50.140/FF/46736 6 82 DNA repair protein RecO 1.4e-09 31% 2.40.50.140/FF/54710 7 69 DNA repair protein RecO 2.1e-07 25% 2.40.50.140/FF/54480 5 84 DNA repair protein RecO 6.6e-07 32% 2.40.50.140/FF/48045 6 68 DNA repair protein RecO 2.2e-06 25% 2.40.50.140/FF/50308 7 73 DNA…	DNA repair protein RecO	1.4e-46	32%	Yes	-
MMSYN1_0405	glyS; Glycine--tRNA ligase	ADENOSINE-5-TRIPHOSPHATE 84.9% [COV: 100% SITE: 90% Ident: 44% - Ali: 100%]	ATP	Yes but general	AMP 1 1qf6_A ATP 6 1nyr_A,1b76_A,2zt7_A,1h4q_A,2j3m_B,2i4o_A MG 3 2i4o_A SSA 4 2dq3_A,2dq0_B,1fyf_B,2cj9_A TSB 3 1nyq_A,1evl_B,1kog_C ZN 11 1nyr_A,1nyq_A,2cjb_A,3a31_A,3a32_A,1kog_C,1fyf_B,1evl_B,2cj9_A,1evk_A,1qf6_A	ATP, MG	Yes but general	c1nj8C_ 1 456 ligase; Crystal Structure of Prolyl-tRNA Synthetase from Methanocaldococcus janaschii 0 100% d1atia2 2 360 protein biosynthesis; CRYSTAL STRUCTURE OF GLYCYL-TRNA SYNTHETASE FROM THERMUS THERMOPHILUS 0 79% d1b76a2 2 360 ligase; GLYCYL-TRNA SYNTHETASE FROM THERMUS THERMOPHILUS COMPLEXED WITH ATP 0 79% c1atiA_ 2 456 protein biosynthesis; CRYSTAL STRUCTURE OF GLYCYL-TRNA SYNTHETASE FROM…	Prolyl/glycyl tRNA-ligase	0	100%	Yes but general	-	3.30.930.10/FF/32567 3 90 Glycine--tRNA ligase 1.1e-89 19% 3.30.930.10/FF/32573 6 345 Glycyl-tRNA synthetase (AFU_orthologue AFUA_5G05920) 1.2e-89 75% 3.30.930.10/FF/32122 7 98 Glycine--tRNA ligase 3.7e-67 20% 3.30.930.10/FF/31993 135 230 Glycyl-tRNA synthetase (AFU_orthologue AFUA_5G05920) 1.8e-59 21% 3.30.930.10/FF/953 7 230 Glycyl-tRNA synthetase, putative 3.2e-52 49% 3.30.930.10/FF/32470 125 …	Glycyl-tRNA synthetase (AFU_orthologue AFUA_5G05920)	1.20E-89	75%	Yes	-
MMSYN1_0406	dnaG; DNA primase	ZINC ION 86.2% [COV: 100% SITE: 100% Ident: 31% - Ali: 100%] MANGANESE (II) ION 68.6% [COV: 100% SITE: 100% Ident: 30% - Ali: 13%] GUANOSINE-5-TRIPHOSPHATE 67.4% [COV: 95% SITE: 100% Ident: 30% - Ali: 13%] MAGNESIUM ION 62.2% [COV: 100% SITE: 88% Ident: 20% - Ali: 13%]	ZN	Yes but general	ADP 1 2hmv_B AMP 3 3c85_C,3l4b_F,2g1u_A ATP 2 2hmw_A,2hmu_A COB 1 1cb7_C FMN 5 6nul_A,5nul_A,5nll_A,3gr7_B,2flv_A GDP 1 2hei_B MG 3 1nui_B,2i5r_B NAD 1 1lss_D NAI 2 2hmt_A,2hms_B SAH 1 3ggd_A	AMP, MG	Yes but general	c2au3A_ 6 423 transferase; Crystal Structure of the Aquifex aeolicus primase (Zinc Binding and RNA Polymerase Domains) 0 68% c4edvA_ 108 423 transferase/transferase inhibitor; The structure of the S. aureus DnaG RNA Polymerase Domain bound to pppGpp and Manganese 0 52% c1dd9A_ 114 419 transferase; STRUCTURE OF THE DNAG CATALYTIC CORE 0 50% d1dd9a_ 114 419 transferase; STRUCTURE OF THE DNAG CATALY…	dnaG	0	52%	Yes	-	3.90.980.10/FF/1726 112 237 DNA primase dnaG 1.3e-33 21% 3.90.580.10/FF/2846 4 97 DNA primase family protein 8.2e-33 15% 3.40.1360.10/FF/6495 238 356 DNA primase 5.7e-27 19% 3.90.580.10/FF/754 4 96 DNA primase 4.8e-23 15% 3.90.580.10/FF/1135 8 97 DNA primase 1.3e-21 15% 3.40.1360.10/FF/1881 240 356 DNA primase 4.7e-21 19% 3.40.1360.10/FF/2131 241 348 DNA primase 2.1e-18 18% 3.40.1360.10/FF/2317 2…	dnaG?; DNA primase	1.3e-33 8.2e-33 5.7e-27	21% 15% 19%	Yes	-
MMSYN1_0407	rpoD; RNA polymerase sigma factor	-	-	-	MG 3 2a69_F,2a68_F	MG	No	c4igcX_ 67 500 0 86% c3iydF_ 102 499 transcription/dna; Three-dimensional EM structure of an intact activator-dependent transcription initiation complex 0 79% c3wodF_ 165 489 transferase/transcription; RNA polymerase-gp39 complex 0 64% c2a6eF_ 165 503 transferase; Crystal structure of the T. Thermophilus RNA polymerase holoenzyme 0 67% c1ku2A_ 169 341 transcription; Crystal Structure of Thermus a…	Three-dimensional EM structure of an intact activator-dependent transcription initiation complex	0	79%	Yes but general	-	1.10.601.10/FF/5868 27 102 RNA polymerase sigma factor 3.2e-52 15% 1.10.601.10/FF/5865 59 153 RNA polymerase sigma factor 1e-47 19% 1.10.601.10/FF/5823 132 280 RNA polymerase sigma factor 3.3e-43 29% 1.10.601.10/FF/5863 83 194 RNA polymerase sigma factor SigA 5.7e-40 22% 1.10.601.10/FF/5843 127 280 RNA polymerase sigma factor SigA 1.6e-38 30% 1.10.601.10/FF/2784 165 280 RNA polymerase sigma facto…	RNA polymerase sigma factor	3.2e-52 3.3e-43	15% 29%	Yes	-
MMSYN1_0408	trmK; tRNA (adenine(22)-N(1))-methyltransferase	S-ADENOSYL-L-HOMOCYSTEINE 71.4% [COV: 100% SITE: 64% Ident: 28% - Ali: 100%] S-Adenosyl-L-homocysteine (SAH) is an amino acid derivative used in several metabolic pathways in most organisms. It is an intermediate in the synthesis of cysteine and adenosine. SAH is formed by the demethylation of S-adenosyl-L-methionine (SAM) http://firedb.bioinfo.cnio.es/tmp/faatmp/871527990978.php	SAH	Yes but general	MG 11 3hvj_A,3hvk_A,2zvj_A,3hvi_A,1h1d_A,1jr4_A,3hvh_A,3bwm_A,2cl5_A,2zth_A,1vid_A SAH 4 3egv_A,2zbq_A,3cjt_A,3cjq_G SAM 12 2nxe_B,3m6w_A,2zvj_A,3cjt_K,3a25_A,3ku1_A,1h1d_A,2zbp_A,3bwm_A,2cl5_A,2zth_A,1vid_A	SAH, SAM	Yes but general	c3lecA_ cov 97 conf 100.0 id29 PDB header:structure genomics, unknown function Chain: A: PDB Molecule:nadb-rossmann superfamily protein; PDBTitle: the crystal structure of a protein in the nadb-rossmann superfamily2 from streptococcus agalactiae to 1.8a c3gnlB_ cov 98 conf 100.0 id 30 PDB header:structural genomics, unknown function Chain: B: PDB Molecule:uncharacterized protein, duf633, lmof2365…	tRNA (m1A22) methyltransferase in complex with SAM	1.6e-31	99%	Yes	-	3.40.50.150/FF/94638 2 150 Uncharacterized protein 2.9e-21 66% 3.40.50.150/FF/135801 14 158 Putative tRNA (adenine-N(1)-)-methyltransferase MPN_351 8.3e-10 64% 3.40.50.150/FF/135988 7 81 Release factor glutamine methyltransferase 9.7e-06 33% 3.40.50.150/FF/135732 17 118 Probable cobalt-precorrin-6B C(15)-methyltransferase (decarboxylating) 0.00011 45%	tRNA (adenine-N(1)-)-methyltransferase MPN_351	8.3e-10	64%	Yes	-
MMSYN1_0409	GTP cyclohydrolase 1 type 2	ZINC ION 79.2% [COV: 100% SITE: 100% Ident: 26% - Ali: 70%]	ZN	Yes but general	FE 2 1nmo_F MG 2 1nmp_E ZN 6 3lnl_A,2nyd_A,2gx8_A	ZN	Yes but general	c2gx8B_ cov 98 conf 100.0 id25 PDB header:structural genomics, unknown function Chain: B: PDB Molecule:nif3-related protein; PDBTitle: the crystal structure of bacillus cereus protein related to nif3 d2gx8a1 cov 98 conf 100.0 id25 Fold:NIF3 (NGG1p interacting factor 3)-like Superfamily:NIF3 (NGG1p interacting factor 3)-like Family:NIF3 (NGG1p interacting factor 3)-like c3rxyA_ 95 99.7 13 PDB head…	NIF3 (NGG1p interacting factor 3) - related protein	0	99%	Yes but general	-	3.40.1390.30/FF/3419 1 108 Putative GTP cyclohydrolase 1 type 2 3.7e-16 42% 3.40.1390.30/FF/3417 137 219 Putative GTP cyclohydrolase 1 type 2 4.6e-07 32% 3.40.1390.30/FF/451 4 107 Putative GTP cyclohydrolase 1 type 2 1.7e-05 40%	GTP cyclohydrolase	3.7e-16 4.6e-07	42% 32%	Yes	-
MMSYN1_0410	DEAD-box ATP-dependent RNA helicase	ADENOSINE-5-DIPHOSPHATE 83.1% [COV: 87% SITE: 98% Ident: 33% - Ali: 100%] MAGNESIUM ION (3 sites) 65.6% [COV: 100% SITE: 100% Ident: 27% - Ali: 2%] http://firedb.bioinfo.cnio.es/tmp/faatmp/905910389311.php	ADP	Yes but general	ADP 11 2pl3_A,3fmp_D,3dkp_A,2oxc_B,3i61_A,3fmo_B,3ews_A,3i62_A,1xtj_A,3ex7_H,3fe2_B AMP 4 3ber_A,2gxs_B,3iuy_B,2gxq_A ANP 9 2hyi_C,3fht_A,3i5x_A,3i5y_A,2db3_A,3b7g_A,2j0s_A,2j0q_A,3g0h_A MG 14 2pl3_A,3dkp_A,2hyi_C,3i61_A,3fht_A,3i5x_A,3i5y_A,2db3_A,3i62_A,1xtj_A,2j0s_A,3ex7_H,2j0q_A,3g0h_A	ADP	Yes but general	c4ljyA_ cov 86 conf 100.0 id 25 PDB header:hydrolase Chain: A: PDB Molecule:pre-mrna-processing atp-dependent rna helicase prp5; PDBTitle: crystal structure of rna splicing effector prp5 in complex with adp c4w7sA_ cov 79 conf 100.0 id 25 PDB header:hydrolase Chain: A: PDB Molecule:pre-mrna-splicing atp-dependent rna helicase prp28; PDBTitle: crystal structure of the yeast dead-box splicing facto…	DEAD-box RNA helicase	2.7e-41	84%	Yes but general	-	3.40.50.300/FF/634926 12 207 ATP-dependent RNA helicase glh-4 1e-55 43% 3.40.50.300/FF/630019 2 210 ATP-dependent RNA helicase DeaD 1.2e-47 46% 3.40.50.300/FF/627197 20 194 ATP-dependent RNA helicase DeaD 3.7e-46 39% 3.40.50.300/FF/630154 2 206 ATP-dependent RNA helicase eIF4A 4.1e-45 45% 3.40.50.300/FF/629931 20 196 ATP-dependent RNA helicase RhlE 4.5e-44 39% 3.40.50.300/FF/630253 13 205 ATP-dep…	ATP-dependent RNA helicase DEAD	1.2e-47	46%	Yes	-
MMSYN1_0411	Transmembrane protein, ABC-transporter permease, likely metal ion transporter	-	-	-	ADP 2 1o51_A,1v9o_B AMP 1 2dcl_A ATP 2 2gnk_A,2eg2_A MLI 1 2o67_B	-	-	d1ul3a_ 16 95.4 17 Fold:Ferredoxin-like Superfamily:GlnB-like Family:Prokaryotic signal transducing protein c2rd5D_ 13 94.0 12 PDB header:protein binding Chain: D: PDB Molecule:pii protein; PDBTitle: structural basis for the regulation of n-acetylglutamate kinase by pii2 in arabidopsis thaliana c5d4pA_ 16 93.0 12 PDB header:signaling protein Chain: A: PDB Molecule:putative nitrogen regulatory pro…	Unknown protein	4.7E-17	15%	-	-	-	-			-	-
MMSYN1_0412	protein-export membrane protein, SecD/SecF family	-	-	-	CIT 1 2wve_A NI 7 2bj8_A,2wvf_B,2hzv_G,2cad_B,2bj7_A,2hza_B,2hza_A	NI	No	c3aqpB_ 9 1355 membrane protein; Crystal structure of SecDF, a translocon-associated membrane protein, from Thermus thrmophilus 0 97% c3k07A_ 220 1161 transport protein; Crystal structure of CusA 2.7e-33 68% c1oy8A_ 220 1356 membrane protein; Structural Basis of Multiple Drug Binding Capacity of the AcrB Multidrug Efflux Pump 7e-33 82% c2v50A_ 220 1161 membrane protein; The Missing Part of the Ba…	Crystal structure of SecDF, a translocon-associated membrane protein, from Thermus thrmophilus	0	97%	Yes	-	1.20.1640.10/FF/24571 11 31 Protein-export membrane protein SecD 9.5e-18 2%	Protein-export membrane protein SecD + Protein-export membrane protein SecD + Protein-export membrane protein SecD + Protein-export membrane protein SecD	9.5e-18 9.5e-18 9.5e-18 9.5e-18	2% 12% 7% 4%	Yes	-
MMSYN1_0413	apt; Adenine phosphoribosyltransferase	GUANOSINE-5-MONOPHOSPHATE 87.1% [COV: 100% SITE: 98% Ident: 38% - Ali: 100%] MAGNESIUM ION 57.2% [COV: 60% SITE: 100% Ident: 22% - Ali: 4%]	5GP	Yes but general	5GP 2 1a97_B,2fxv_B AMP 5 1qb8_A,1zn8_B,1zn9_B,1ore_A,1mzv_A BO3 1 1a97_B CIT 3 1qb8_A,1qcc_A,1qb7_A MG 8 1qb8_A,1opr_A,1qb7_A,2ps1_A,1lh0_B,1jls_B,1l1r_A,1zn7_A U5P 6 1upu_D,1xtu_F,1o5o_D,1xtt_A,1xtv_A,1i5e_A	AMP, MG	Yes but general	c4lzaB_ 2 170 transferase; Crystal structure of adenine phosphoribosyltransferase from Thermoanaerobacter pseudethanolicus ATCC 33223, NYSGRC Target 029700. 7.5e-41 99% c2dy0A_ 3 170 transferase; Crystal structure of project JW0458 from Escherichia coli 3.6e-39 99% d1zn7a1 3 170 transferase; Human Adenine Phosphoribosyltransferase Complexed with PRPP, ADE and R5P 1.3e-38 99% d1l1qa_ 2 169 transfe…	Crystal structure of adenine phosphoribosyltransferase from Thermoanaerobacter pseudethanolicus ATCC 33223, NYSGRC Target 029700.	7.5e-41	99%	Yes	-	3.40.50.2020/FF/18610 2 161 Adenine phosphoribosyltransferase 2e-61 94% 3.40.50.2020/FF/18460 2 155 Adenine phosphoribosyltransferase 1.6e-56 91% 3.40.50.2020/FF/18420 2 164 Adenine phosphoribosyltransferase (Apt) 1.7e-56 96% 3.40.50.2020/FF/18599 3 154 Adenine phosphoribosyltransferase, isoform C 5.9e-45 89% 3.40.50.2020/FF/17985 6 156 Adenine phosphoribosyltransferase 1, chloroplastic 1.1e-43 8…	Adenine phosphoribosyltransferase	2e-61	94%	Yes	-
MMSYN1_0414	RelA/SpoT family protein	MANGANESE (II) ION 88.6% [COV: 100% SITE: 100% Ident: 43% - Ali: 100%] GUANOSINE-5-DIPHOSPHATE 65.3% [COV: 100% SITE: 83% Ident: 43% - Ali: 17%]	MN	No	MG 9 2uua_F,3d5a_F,3i8h_I,3f1g_F,2uxc_F,2uub_F,3i8g_I,2j02_F,3f1e_F	MG	No	d1vj7a1 17 206 hydrolase, transferase; Crystal structure of the bifunctional catalytic fragment of RelSeq, the RelA/SpoT homolog from Streptococcus equisimilis. 0 25% c1vj7B_ 17 356 hydrolase, transferase; Crystal structure of the bifunctional catalytic fragment of RelSeq, the RelA/SpoT homolog from Streptococcus equisimilis. 0 45% c3nr1A_ 33 213 hydrolase; A metazoan ortholog of SpoT hydrolyzes …	Crystal structure of the bifunctional catalytic fragment of RelSeq, the RelA/SpoT homolog from Streptococcus equisimilis	0	45%	Yes	-	3.30.460.10/FF/5908 117 163 Guanosine-3',5'-bis(diphosphate) 3'-pyrophosphohydrolase 1.6e-46 6% 3.30.460.10/FF/17870 128 194 GTP pyrophosphokinase, (P)ppGppsynthetase I 4.9e-42 9% 3.30.460.10/FF/17821 130 164 GTP pyrophosphokinase (P)ppGpp synthetase I 2.2e-36 5% 3.30.460.10/FF/17997 116 182 Bifunctional (P)ppGpp synthase/hydrolase SpoT 9.5e-36 9% 3.30.460.10/FF/17897 210 341 Bifunctional (P)ppGp…	Bifunctional (P)ppGpp synthase/hydrolase relA	2.1e-35	18%	Yes	-
MMSYN1_0415	smc; Chromosome partition protein Smc	ADENOSINE-5-DIPHOSPHATE 72.7% [COV: 100% SITE: 67% Ident: 28% - Ali: 100%] ADENOSINE-5-TRIPHOSPHATE 61.7% [COV: 87% SITE: 93% Ident: 23% - Ali: 13%]	ADP	Yes but general	ADP 3 2vf8_B,1jj7_A,2vf7_C ATG 3 3euj_A,1w1w_B,3euk_F ATP 13 1f2u_A,2fgj_D,1l2t_A,1xef_B,1xex_A,1g5t_A,2pzg_A,2pzf_A,1xex_B,1f2u_B,1g64_A,2fgk_A,2pze_B B12 1 1g64_A MG 12 1f2u_A,3euk_F,1w1w_B,1xef_B,1xex_A,1g5t_A,2pzg_A,2pzf_A,1g64_A,1jj7_A,2pze_B,2vf7_C	ADP, ATP	Yes but general	c4ad8A_ 3 983 dna binding protein; Crystal structure of a deletion mutant of Deinococcus radiodurans RecN 7.8e-30 99% c1xexA_ 3 168 cell cycle; Structural biochemistry of ATP-driven dimerization and DNA stimulated activation of SMC ATPases. 7.7e-29 17% c1xexB_ 832 987 cell cycle; Structural biochemistry of ATP-driven dimerization and DNA stimulated activation of SMC ATPases. 9.1e-29 16% c3qg5A_ 2…	Crystal structure of a deletion mutant of Deinococcus radiodurans RecN	7.8e-30	99%	Yes but general	-	3.40.50.300/FF/631046 767 982 Chromosome partition protein Smc 1.9e-74 22% 3.40.50.300/FF/633103 3 181 Chromosome partition protein Smc 3.6e-56 18% 3.40.50.300/FF/39552 745 980 Chromosome partition protein Smc 7.7e-42 24% 3.40.50.300/FF/629578 774 981 Chromosome partition protein Smc 1.6e-31 21% 3.40.50.300/FF/634046 3 179 Structural maintenance of chromosomes 3 2.4e-29 18% 3.40.50.300/FF/631399 …	Chromosome partition protein Smc	1.9e-74 3.6e-56	22% 18%	Yes	-
MMSYN1_0416	Hypothetical protein	-	-	-		-	-	-	-			-	-	-	-			-	-
MMSYN1_0418	rnc; Ribonuclease 3	MAGNESIUM ION 87.2% [COV: 100% SITE: 100% Ident: 36% - Ali: 100%] MANGANESE (II) ION 61.1% [COV: 67% SITE: 100% Ident: 27% - Ali: 12%]	MG	Yes but general	CA 1 2a11_A MG 10 2ez6_B,1rc5_D,2nug_B,2nuf_A,2eb1_B	MG	Yes but general	c5b16A_ 2 225 hydrolase; X-ray structure of DROSHA in complex with the C-terminal tail of DGCR8. 0 97% c4ce4h_ 2 226 ribosome; 39S large subunit of the porcine mitochondrial ribosome 0 97% c3c4tA_ 2 227 hydrolase; Structure of RNaseIIIb and dsRNA binding domains of mouse Dicer 0 97% c1o0wB_ 2 228 hydrolase; Crystal structure of Ribonuclease III (TM1102) from Thermotoga maritima at 2.0 A resolutio…	Crystal structure of Ribonuclease III (TM1102) from Thermotoga maritima at 2.0 A resolution	0	98%	Yes	-	1.10.1520.10/FF/3851 2 148 Ribonuclease 3 3.8e-89 63% 1.10.1520.10/FF/3943 4 147 Ribonuclease III (DsRNA-specific), Rnc 6e-47 62% 1.10.1520.10/FF/903 3 144 Ribonuclease 3 8.8e-42 61% 1.10.1520.10/FF/3958 2 134 Ribonuclease 3 2.5e-37 57% 1.10.1520.10/FF/2594 6 141 Ribonuclease 3 2.9e-32 59% 1.10.1520.10/FF/3965 3 128 Ribonuclease 3 2e-31 54% 1.10.1520.10/FF/655 3 129 Ribonuclease 3 6.8e-28 55% 1.1…	Ribonuclease 3	3.8e-89	63%	Yes	-
MMSYN1_0419	plsX; Phosphate acyltransferase	-	-	-	AKG 2 2qfx_A,2qfy_C AMP 1 3blw_G CA 2 2qfx_A,1xkd_A CIT 1 2d1c_B COA 2 2af4_D,2af3_C ICT 2 1xkd_A,2uxr_B IPM 1 1a05_B MG 5 1wpw_A,1a05_B,2uxr_B,1yxo_A,3flk_B NAD 3 1hex_A,3flk_B,2ztw_A NAP 5 1xkd_A,2e5m_A,2qfv_D,2d1c_B,2cmv_B NDP 1 2qfx_A NH4 1 3flk_B NI 1 3lxy_A OXL 1 3flk_B ZN 4 1ptm_B,1ps7_D,2iv0_B,1ps6_A	-	-	d1vi1a_ 2 333 structural genomics, unknown function; Crystal structure of a fatty acid/phospholipid synthesis protein 0 99% d1u7na_ 3 330 structural genomics, unknown function; Crystal Structure of the fatty acid/phospholipid synthesis protein PlsX from Enterococcus faecalis V583 0 98% c1ycoA_ 1 320 transferase; Crystal structure of a branched-chain phosphotransacylase from Enterococcus faecalis …	Phosphotransacetylase from Methanosarcina thermophila co-crystallized with coenzyme A	0	95%	Yes	-	3.40.718.10/FF/9787 3 329 Phosphate:acyl-(Acyl carrier protein) acyltransferase 7.4e-111 98% 3.40.718.10/FF/9067 276 326 Phosphate acyltransferase 2.9e-06 15% 3.40.50.10490/FF/20760 107 169 Glucose-6-phosphate isomerase 3.2e-06 19%	Phosphate:acyl-(Acyl carrier protein) acyltransferase	7.40E-111	98%	Yes	-
MMSYN1_0420	Dihydroxyacetone kinase, dhaL-like	-	-	-	ADP 2 2btd_A,3cr3_B ANP 1 1un9_A MG 5 2btd_A,1un9_A,3cr3_B TP7 1 1e6v_A	MG	Yes but general	(models matching beginning of the sequence) c2btdA_ cov 35 conf100.0 id 15 PDB header:transferase Chain: A: PDB Molecule:pts-dependent dihydroxyacetone kinase; PDBTitle: crystal structure of dhal from e. coli c1un9B_ 35 100.0 14 PDB header:kinase Chain: B: PDB Molecule:dihydroxyacetone kinase; PDBTitle: crystal structure of the dihydroxyacetone kinase from c.2 freundii in complex with amp-pnp and…	DhaL transferase bacterial fatty acid binding protein	2.00E-43	36%	Yes	-	-	-			-	-
MMSYN1_0421	Alkaline shock protein Asp23 family protein	-	-	-		-	-	-	-			-	-	-	-			-	-
MMSYN1_0422	rpmB; 50S ribosomal protein L28	-	-	-	ADD 2 1evd_A,1evc_A	-	-	d2jz6a1 1 64 ribosomal protein; Solution structure of 50S ribosomal protein L28 from Thermotoga maritima. Northeast Structural Genomics Consortium target VR97 1.1e-28 98% c3bboY_ 3 64 1.6e-26 95% d2qamz1 2 64 3.4e-26 97% c1vw4S_ 2 64 5.7e-22 97% c2jl81_ 3 60 2.4e-21 89% c4wfaU_ 12 56 ribosome; The crystal structure of the large ribosomal subunit of Staphylococcus aureus in complex with linezolid …	Solution structure of 50S ribosomal protein L28 from Thermotoga maritima. Northeast Structural Genomics Consortium target VR97	1.10E-28	98%	Yes	-	2.30.170.40/FF/1597 2 61 50S ribosomal protein L28 7.4e-22 92% 2.30.170.40/FF/1584 2 61 50S ribosomal protein L28 8.9e-21 92% 2.30.170.40/FF/779 4 61 50S ribosomal protein L28 2.5e-13 89% 2.30.170.40/FF/1543 3 61 50S ribosomal protein L28 5.5e-12 91% 2.30.170.40/FF/1550 3 61 50S ribosomal protein L28 7.5e-12 91% 2.30.170.40/FF/467 2 61 50S ribosomal protein L28 1.6e-10 92% 2.30.170.40/FF/575 7 60…	50S ribosomal protein L28	7.40E-22	92%	Yes	-
MMSYN1_0424	Hypothetical protein	-	-	-		-	-	-	-			-	-	-	-			-	-
MMSYN1_0425	pstS; phosphate ABC transporter substrate-binding protein; Unreviewed	DIHYDROGENPHOSPHATE ION 52.8% [COV: 100% SITE: 56% Ident: 20% - Ali: 30%]	-	-	2HP 3 1ixi_A,1a54_A,1a55_A CA 1 3fd3_A CIT 4 1xvy_A,2qpq_A,3c9h_A,3k6v_A CO3 2 2owt_A,1si0_A FE 8 1si0_A,1y4t_D,1mrp_A,1d9y_A,3e13_X,1xvx_A,3f11_A,2owt_A FE2 1 2pt2_A GTT 1 3kn3_B MG 1 3c9h_A	2HP	Yes but general	d1pc3a_ 42 376 transport protein; Crystal structure of the extracellular phosphate ABC transport receptor (PstS-1) and immunodominant antigen of M. tuberculosis. 0 89% d1ixha_ 48 376 phosphate transport; PHOSPHATE-BINDING PROTEIN (PBP) COMPLEXED WITH PHOSPHATE 0 88% c5jk4A_ 50 376 transport protein; Phosphate-Binding Protein from Stenotrophomonas maltophilia. 0 87% c5i84H_ 51 376 transport protei…	Crystal structure of the extracellular phosphate ABC transport receptor (PstS-1) and immunodominant antigen of M. tuberculosis.	0	89%	Yes	-	3.40.190.10/FF/203308 62 103 Phosphate-binding protein PstS 3.3e-05 11% 3.40.190.10/FF/70003 239 361 Phosphate ABC transporter, periplasmic phosphate-binding protein 0.00018 33%	Phosphate-binding protein PstS	3.3e-05	11%	Yes	-
MMSYN1_0426	pstA; ABC transporter phosphate permease	-	-	-	MAL 1 2r6g_F	-	-	c2r6gF_ 95 611 hydrolase/transport protein; The Crystal Structure of the E. coli Maltose Transporter 2.2e-39 74% c3fh6F_ 17 308 transport protein; Crystal structure of the resting state maltose transporter from E. coli 2.5e-27 42% c4tqvI_ 10 308 transport protein; Crystal structure of a bacterial ABC transporter involved in the import of the acidic polysaccharide alginate 1.9e-25 43% d2r6gf2 68 2…	Maltose transporter; ABC transporter	2.2e-39	74%	Yes but not substrate	-	1.10.3720.10/FF/58754 25 298 ABC transporter phosphate permease 2e-105 39% 1.10.3720.10/FF/58611 29 299 Phosphate ABC transporter permease 4.5e-57 39% 1.10.3720.10/FF/11846 31 296 Phosphate ABC transporter permease 8e-57 38% 1.10.3720.10/FF/58598 42 245 Phosphate ABC transporter, permease PstA 3.5e-53 29% 1.10.3720.10/FF/7500 28 298 Phosphate ABC transporter, permease 6.1e-47 39% 1.10.3720.10/FF/…	pstA?; ABC transporter phosphate permease (first half)	2.00E-105	39%	Yes	-
MMSYN1_0427	pstB; phosphate ABC transporter, ATP-binding	ADENOSINE-5-DIPHOSPHATE 80.3% [COV: 87% SITE: 88% Ident: 37% - Ali: 100%] ADENOSINE-5-TRIPHOSPHATE 69.2% [COV: 100% SITE: 100% Ident: 35% - Ali: 11%] MAGNESIUM ION 68.4% [COV: 100% SITE: 100% Ident: 33% - Ali: 9%]	ADP	Yes but general	ADP 8 2hyd_A,2ff7_A,1jj7_A,3b5z_B,2ffb_A,2ffa_A,2olj_A,2pmk_A ANP 4 3b5y_A,2onj_B,3b60_D,3c41_J ATP 13 2fgj_D,1mv5_C,2fgk_A,2pze_B,2pzf_A,1mv5_A,2pzg_A,2cbz_A,1xef_B,2ixg_A,2r6g_A,2ixf_B,2ixe_D MG 10 1jj7_A,2pze_B,2pzf_A,2pzg_A,3c41_J,2cbz_A,1xef_B,2olj_A,2ixf_B,2ixe_D	ADP, ATP, MG	Yes but general	c2yl4A_ 1 250 0 93% c4aa3A_ 1 250 0 93% d1pf4a1 1 250 0 93% c3nhaA_ 1 263 transport protein; Nucleotide Binding Domain of Human ABCB6 (ADP Mg bound structure) 0 98% c4mrnB_ 1 263 transport protein; Structure of a bacterial Atm1-family ABC transporter 0 98% c4mycC_ 1 263 transport protein; Structure of the mitochondrial ABC transporter, Atm1 0 98% c2hydB_ 1 267 transport protein; Multidrug ABC tra…	ABC transporter	0	98%	Yes but not substrate	-	3.40.50.300/FF/48200 14 264 Phosphate import ATP-binding protein PstB 1.5e-98 93% 3.40.50.300/FF/632531 20 264 Oligopeptide ABC transporter ATP-binding 2.7e-59 91% 3.40.50.300/FF/627498 21 263 ABC transporter, ATP-binding component 1.2e-53 90% 3.40.50.300/FF/631282 20 255 ABC transporter, ATP-binding protein 6.9e-52 88% 3.40.50.300/FF/630576 21 250 ABC transporter, ATP-binding component 5e-45 86%…	ABC transporter ATP-binding (best hit: phosphate import)	1.5e-98	93%	Yes	-
MMSYN1_0428	phoU; Phosphate transport system regulatory protein	FE (III) ION 66.0% [COV: 50% SITE: 100% Ident: 20% - Ali: 60%], 64.5% [COV: 100% SITE: 91% Ident: 19% - Ali: 20%], 63.4% [COV: 100% SITE: 88% Ident: 19% - Ali: 20%], 57.8% [COV: 67% SITE: 91% Ident: 19% - Ali: 20%] NICKEL (II) ION 61.1% [COV: 100% SITE: 83% Ident: 19% - Ali: 20%]	-	-	CHD 13 1v55_P,2eim_C,2eil_C,2ein_C,2dys_P,2eik_C,2eij_P,1v54_C,3abl_C,2zxw_P,2dyr_C,3abm_C,3abk_C ZN 1 1fio_A	CHD	No	d1sumb_ 4 221 transport protein; Crystal structure of a hypothetical protein at 2.0 A resolution 6.8e-43 97% d1xwma_ 7 217 structural genomics, unknown function; The crystal structure of PhoU (phosphate uptake regulator), Structural genomics 1.7e-40 94% c2i0mA_ 7 217 structural genomics, unknown function; Crystal structure of the phosphate transport system regulatory protein PhoU from Streptococc…	PhoU (phosphate uptake regulator) + PhoU (phosphate uptake regulator)	2.3e-07 1.6e-11	39% 38%	Yes	-	1.20.58.220/FF/5451 8 110 Phosphate transport system regulator 1.1e-23 46% 1.20.58.220/FF/5423 5 106 Phosphate-specific transport system accessory protein PhoU 1.5e-13 46% 1.20.58.220/FF/2219 5 105 Phosphate-specific transport system accessory protein PhoU 1.8e-11 45%	Phosphate transport system regulator (first half)	1.1e-23	46%	Yes	-
MMSYN1_0429	ftsY; Signal recognition particle receptor FtsY	ADENOSINE-5-DIPHOSPHATE 88.2% [COV: 100% SITE: 100% Ident: 41% - Ali: 100%] GUANOSINE-5-MONOPHOSPHATE 68.5% [COV: 100% SITE: 100% Ident: 41% - Ali: 2%] CALCIUM ION 59.8% [COV: 100% SITE: 88% Ident: 21% - Ali: 1%]	ADP	No	GDP 10 2cnw_F,2ng1_A,1ng1_A,2cnw_A,3e70_C,3dm5_A,2c03_B,1o87_B GNP 8 2j7p_E,2j7p_A,1jpn_A,1jpj_A,2q9b_A,2q9c_A MG 12 2cnw_F,2j7p_E,1ng1_A,2j7p_A,1okk_D,2cnw_A,3e70_C,1rj9_B,1rj9_A,1o87_B,1vma_A,1okk_A MLI 2 2og2_A,3b9q_A OXY 1 1ls1_A	GDP	Yes but general	c2yhsA_ 85 399 cell cycle; Structure of the E. coli SRP receptor FtsY 0 77% c3dmdA_ 87 398 transport protein; Structures and Conformations in Solution of the Signal Recognition Particle Receptor from the archaeon Pyrococcus furiosus 0 76% c4ak9A_ 89 398 protein transport; Structure of chloroplast FtsY from Physcomitrella patens 0 76% c2og2A_ 91 399 protein transport; Crystal structure of chloropl…	Structure of the E. coli SRP receptor FtsY	0	77%	Yes	-	3.40.50.300/FF/632636 190 385 Signal recognition particle receptor FtsY 4.7e-74 48% 3.40.50.300/FF/310981 208 397 Signal recognition particle receptor FtsY 3.7e-40 46% 3.40.50.300/FF/633895 191 302 Signal recognition particle receptor FtsY 1.1e-35 27% 1.20.120.140/FF/4563 302 397 Signal recognition particle receptor 2.8e-34 23% 3.40.50.300/FF/632674 118 142 Signal recognition particle 54 8.4e-32 …	Signal recognition particle receptor FtsY	4.7e-74 1.2e-24	48% 20%	Yes	-
MMSYN1_0430	DNA-binding protein, sigma factors	TRYPTOPHAN 52.3% [COV: 43% SITE: 94% Ident: 20% - Ali: 10%] http://firedb.bioinfo.cnio.es/tmp/faatmp/120341535797.php	-	-	NAD 1 1sg6_B	-	-	d1xsva_ cov 91 conf 99.9 id40 Fold:DNA/RNA-binding 3-helical bundle Superfamily:Sigma3 and sigma4 domains of RNA polymerase sigma factors Family:YlxM/p13-like c3hugA_ cov 63 conf 99.4 id13 PDB header:transcription/membrane protein Chain: A: PDB Molecule:rna polymerase sigma factor; PDBTitle: crystal structure of mycobacterium tuberculosis anti-sigma factor rsla2 in complex with -35 promoter bindi…	UPF0122 family with helix-turn-helix motif, sigma3 and sigma4 domains of RNA polymerase sigma factors	1.6e-22	93%	Yes	-	-	-			-	-
MMSYN1_0431	Metallophosphoesterase, YmdB-like	MANGANESE (II) ION 88.2% [COV: 100% SITE: 100% Ident: 41% - Ali: 100%] FE (II) ION 70.0% [COV: 100% SITE: 100% Ident: 41% - Ali: 9%] ADENOSINE MONOPHOSPHATE 56.2% [COV: 73% SITE: 91% Ident: 16% - Ali: 9%] http://firedb.bioinfo.cnio.es/tmp/faatmp/624069111002.php	FE (II) ION	Yes but general	2HP 1 2jc4_A ADN 1 1ho5_B CIT 1 3gve_B CO3 3 1oi8_B,1hp1_A,1ush_A FE 13 2hyp_A,3ive_A,2hy1_A,1war_A,1qfc_A,3ivd_A,2hyo_A,1t71_A,1qhw_A FE2 6 2zoa_A,2zo9_B,2bq8_X MG 3 2jc4_A,3gve_B MLI 2 2zoa_A,2zo9_B NI 2 1oid_A,1oie_A URI 1 3ivd_A ZN 11 1ush_A,2dxn_A,1hp1_A,2ush_A,2z1a_A,1qhw_A	FE, FE2	Yes but general	c4b2oB_ cov 99 conf 100.0 id 42 PDB header:hydrolase Chain: B: PDB Molecule:ymdb phosphodiesterase; PDBTitle: crystal structure of bacillus subtilis ymdb, a global2 regulator of late adaptive responses. d2z06a1 cov 99 conf 100.0 id 37 Fold:Metallo-dependent phosphatases Superfamily:Metallo-dependent phosphatases Family:TTHA0625-like d1t70a_ cov 99 conf 100.0 id 37 Fold:Metallo-dependent phosphata…	YmdB	0	100%	Yes	-	-	-			-	-
MMSYN1_0432	metK; S-adenosylmethionine synthase	S-ADENOSYLMETHIONINE 90.6% [COV: 100% SITE: 100% Ident: 53% - Ali: 100%]; 80.4% [COV: 100% SITE: 97% Ident: 53% - Ali: 53%] MAGNESIUM ION 72.8% [COV: 100% SITE: 100% Ident: 53% - Ali: 11%]; 72.2% [COV: 100% SITE: 100% Ident: 50% - Ali: 11%] CALCIUM ION 63.8% [COV: 67% SITE: 91% Ident: 48% - Ali: 21%]	SAM, MG	Yes but general	ADP 1 1o92_A ANP 1 1p7l_A ATP 1 1o9t_A MG 11 1qm4_A,1o92_A,1o90_A,1o9t_A,1rg9_C,1p7l_A SAM 3 1rg9_C,2obv_A,2p02_A ZN 2 3byr_A	MG, SAM	Yes but general	c2obvA_ 3 378 transferase; Crystal structure of the human S-adenosylmethionine synthetase 1 in complex with the product 0 97% d1mxaa1 6 106 transferase; S-ADENOSYLMETHIONINE SYNTHETASE WITH PPI 0 26% c4odjA_ 6 378 transferase; Crystal structure of a putative S-adenosylmethionine synthetase from Cryptosporidium hominis in complex with S-adenosyl-methionine 0 96% c5h9uC_ 6 384 transferase; Crystal …	S-Adenosylmethionine synthetase complexed with SAM and PPNP	0	98%	Yes	-	3.30.300.10/FF/6875 17 113 S-adenosylmethionine synthase 4.1e-60 25% 3.30.300.10/FF/7004 204 222 S-adenosylmethionine synthase isoform type-1 3.9e-53 5% 3.30.300.10/FF/6980 15 134 2-C-methyl-D-erythritol 2,4-cyclodiphosphate synthase 6.1e-46 31% 3.30.300.10/FF/6977 15 127 S-adenosylmethionine synthase 9.5e-44 29% 3.30.300.10/FF/6939 15 134 S-adenosylmethionine synthase 2.3e-41 31% 3.30.300.10/FF/…	S-adenosylmethionine synthase	4.1e-60	25%	Yes	-
MMSYN1_0433	cutC; Copper homeostasis protein CutC	SN-GLYCEROL-1-PHOSPHATE 63.7% [COV: 92% SITE: 53% Ident: 20% - Ali: 100%] http://firedb.bioinfo.cnio.es/tmp/faatmp/963783786259.php	-	-	5GP 2 2bwg_A,2ble_A 5RP 3 1xbv_A,1xby_A,3exs_A FMN 1 1gte_C LG6 2 1q6o_B,1kw1_A MG 18 1xby_A,1q6r_A,1so3_B,2gsh_B,3d46_A,1kw1_A,1xbz_A,1xbv_A,1q6o_B,1q6q_B,1so5_A,1kv8_A,1so4_B,1q6l_B,1so6_A,3cxo_A,1xbx_A MLI 1 3f4w_B TLA 1 3d46_A ZN 1 1h1z_B	-	-	d1twda_ 99 100.0 28 Fold:TIM beta/alpha-barrel Superfamily:CutC-like Family:CutC-like c3iwpK_ 97100.0 28 PDB header:metal binding protein Chain: K: PDB Molecule:copper homeostasis protein cutc homolog; PDBTitle: crystal structure of human copper homeostasis protein cutc c4r9xB_ 96 100.0 35 PDB header:metal transport Chain: B: PDB Molecule:copper homeostasis protein cutc; PDBTitle: crystal structu…	CutC protein	0	100%	Yes	-	3.20.20.380/FF/671 3 199 Copper homeostasis protein CutC 1.6e-43 87%	CutC protein	1.6E-43	87%	Yes	-
MMSYN1_0434	trmFO; Methylenetetrahydrofolate--tRNA-(uracil-5-)-methyltransferase	FLAVIN-ADENINE DINUCLEOTIDE 77.7% [COV: 84% SITE: 83% Ident: 38% - Ali: 100%] (6S)-5,6,7,8-TETRAHYDROFOLATE 67.3% [COV: 100% SITE: 95% Ident: 38% - Ali: 7%] GLUTATHIONE 61.8% [COV: 75% SITE: 94% Ident: 38% - Ali: 7%]	FAD	Yes but general	FAD 23 2gqf_A,3grs_A,3grt_A,3g5q_A,3itj_D,3g5r_A,1grb_A,2ywl_A,2b76_M,3gmc_A,3g5s_A,3cp8_B,2bry_B,2i0z_A,2grt_A,1dnc_A,2cvj_A,2zxh_B,2cul_A,3fbs_B,2zxi_C,2c4c_B,3gmb_A MG 1 3fbs_B	FAD	Yes but general	oxidoreductase; Crystal structure of GidA from Chlorobium tepidum 0 2 435 99% c3cp8C_ rna binding protein; Crystal structure of N-terminal domain (2-550) of E.coli MnmG 0 2 435 99% c3g05B_ fad-binding protein; Structure of Aquifex aeolicus GidA in the form II crystal 0 2 437 100% c2zxiC_ rna binding protein; Crystal Structure of E.coli MnmG (GidA), a Highly-Conserved tRNA Modifying Enzyme 0 2 437…	Crystal structure of Thermus thermophilus TrmFO in complex with tetrahydrofolate fad-binding protein; Structure of Aquifex aeolicus GidA in the form II crystal	0 0	99% 100%	Yes	-	Methylenetetrahydrofolate--tRNA-(uracil-5-)-methyltransferase TrmFO 2.8e-97 5 177 39% 3.50.50.60/FF/112570 Methylenetetrahydrofolate--tRNA-(uracil-5-)-methyltransferase TrmFO 2 3.5e-76 5 147 33% 3.50.50.60/FF/113187 Methylenetetrahydrofolate--tRNA-(uracil-5-)-methyltransferase TrmFO 5.2e-75 5 172 38% 3.50.50.60/FF/113130 Methylenetetrahydrofolate--tRNA-(uracil-5-)-methyltransferase TrmFO 1 7.8e-7…	Methylenetetrahydrofolate--tRNA-(uracil-5-)-methyltransferase TrmFO	2.80E-97	39%	Yes	-
MMSYN1_0435	manA; mannose-6-phosphate isomerase	ZINC ION 87.2% [COV: 100% SITE: 100% Ident: 36% - Ali: 100%] FRUCTOSE-6-PHOSPHATE 48.2% [COV: 28% SITE: 94% Ident: 21% - Ali: 4%]	ZN	Yes but general	FE 3 3fe5_A,2d40_A,2phd_D FE2 1 3bu7_B NI 2 3lag_A,2qnk_A ZN 6 2fqp_B,1qwr_B,3h1y_A,1pmi_A,3h1w_A,3h1m_A	ZN	Yes but general	d1pmia_ 2 307 isomerase; Candida Albicans Phosphomannose Isomerase 0 99% c3h1yA_ 2 306 isomerase; Crystal structure of mannose 6-phosphate isomerase from Salmonella typhimurium bound to substrate (f6p)and metal atom (zn) 0 99% d1zx5a1 2 306 structural genomics, unknown function; The structure of a putative mannosephosphate isomerase from Archaeoglobus fulgidus 0 99% d1qwra_ 3 305 isomerase; Cryst…	Crystal structure of mannose 6-phosphate isomerase from Salmonella typhimurium bound to substrate (f6p)and metal atom (zn)	0	99%	Yes	-	2.60.120.10/FF/54112 4 216 Putative mannose-6-phosphate isomerase YvyI 3.1e-64 69% 2.60.120.10/FF/54460 23 150 Mannose-6-phosphate isomerase, class I 1e-06 41% 2.60.120.10/FF/54198 25 109 Mannose-6-phosphate isomerase, class I 1.9e-06 28% 2.60.120.10/FF/54662 24 127 Mannose phosphate isomerase isoform 0.00019 34%	Putative mannose-6-phosphate isomerase YvyI	3.1e-64	69%	Yes	-
MMSYN1_0437	yhaM; 3'-5' exoribonuclease	ZINC ION 79.4% [COV: 75% SITE: 100% Ident: 22% - Ali: 100%] FE (III) ION 58.6% [COV: 75% SITE: 88% Ident: 22% - Ali: 18%] http://firedb.bioinfo.cnio.es/tmp/faatmp/333539019012.php	ZN	No	FE 6 2pq7_A,3hc1_A,3bxd_A NI 1 1xx7_F	FE	No	c4mcwA_ cov 61 conf 99.8 id 17 PDB header:hydrolase Chain: A: PDB Molecule:metal dependent phosphohydrolase; PDBTitle: metallo-enzyme from p. marina d2pq7a1 cov 49 conf 99.5 id 19 Fold:HD-domain/PDEase-like Superfamily:HD-domain/PDEase-like Family:HD domain d1o7ia_ cov 31 conf 98.9 id 16 Fold:OB-fold Superfamily:Nucleic acid-binding proteins Family:Single strand DNA-binding domain, SSB	Metallo-enzyme from P. marina	2.9e-19	62%	Yes but general	-	1.10.3210.10/FF/17580 143 294 3'-5' exoribonuclease YhaM 8.8e-37 47% 2.40.50.140/FF/65011 31 96 3'-5' exoribonuclease YhaM 2.7e-08 20% 2.40.50.140/FF/26284 3 95 3'-5' exoribonuclease YhaM 2.1e-06 29% 2.40.50.140/FF/62641 34 85 3'-5' exoribonuclease YhaM 3.1e-06 16% 2.40.50.140/FF/69094 34 86 3'-5' exoribonuclease YhaM 7.9e-06 16% 1.10.472.50/FF/1305 175 246 Putative poly A polymerase 0.00014 22% …	3'-5' exoribonuclease YhaM	8.8e-37	47%	Yes	-
MMSYN1_0438	Histidine triad HIT hydrolaselike protein	ZINC ION 87.8% [COV: 100% SITE: 100% Ident: 39% - Ali: 100%] ADENOSINE MONOPHOSPHATE 80.6% [COV: 100% SITE: 94% Ident: 38% - Ali: 76%] http://firedb.bioinfo.cnio.es/tmp/faatmp/930256436765.php	AMP	Yes but general	5AS 1 1rzy_A 5GP 1 3rhn_A ADN 1 3llj_A AMP 2 1kpf_A,1z84_A AP2 2 5fit_A,1av5_B FE 2 1gup_C,1guq_B GTG 2 1st0_B,1st0_A RIB 1 4rhn_A U5P 2 1hxq_A,1hxp_A	-	-	c3l7xA_ cov 98 conf 100.0 id33 PDB header:cell cycle Chain: A: PDB Molecule:putative hit-like protein involved in cell-cycle PDBTitle: the crystal structure of smu.412c from streptococcus mutans ua159 c3imiB_ cov 98 conf 100.0 id 36 PDB header:structural genomics, unknown function Chain: B: PDB Molecule:hit family protein; PDBTitle: 2.01 angstrom resolution crystal structure of a hit family prote…	HIT protein	2.8e-37	99%	Yes	-	3.30.428.10/FF/6750 2 130 Hit family protein 1 2.6e-27 98% 3.30.428.10/FF/1457 2 109 Protein histidine triad nucleotide-binding 3 4.4e-18 82% 3.30.428.10/FF/6057 2 103 Histidine triad domain containing protein 8e-17 77% 3.30.428.10/FF/6701 2 102 Histidine triad nucleotide-binding protein 1 4.5e-14 77% 3.30.428.10/FF/6716 3 102 Purine nucleoside phosphoramidase 3.4e-09 76% 3.30.428.10/FF/6738 18 1…	HIT protein	2.6e-27	98%	Yes	-
MMSYN1_0439	Lipoprotein, putative	CALCIUM ION 66.0% [COV: 100% SITE: 100% Ident: 20% - Ali: 10%] http://firedb.bioinfo.cnio.es/tmp/faatmp/858458714233.php	-	-		-	-	-	-			-	-	-	-			-	-
MMSYN1_0440	Lipoprotein, putative	-	-	-		-	-	-	-			-	-	-	-			-	-
MMSYN1_0441	sufS; Cysteine desulferase	PYRIDOXAL-5-PHOSPHATE 86.2% [COV: 100% SITE: 98% Ident: 34% - Ali: 100%] SODIUM ION 53.6% [COV: 72% SITE: 86% Ident: 20% - Ali: 3%]	PYRIDOXAL-5'-PHOSPHATE (PLP)	Yes but general	PLP 25 1w3u_A,1i29_A,1p3w_A,3lvk_A,1elq_A,1bt4_A,1n31_A,1c0n_A,1qz9_A,3a9y_A,1n2t_B,1jf9_A,3a9x_A,2hzp_A,1t3i_B,3lvj_A,3a9z_A,1kmk_A,2c0r_A,3lvl_B,3e9k_A,1ecx_A,3lvm_B,1eg5_B,1kmj_A	PLP	Yes but general	hydrolase; Crystal structure of Homo sapiens kynureninase-3-hydroxyhippuric acid inhibitor complex 0 2 406 98% c3e9kA_ hydrolase; The Three Dimensional Structure of Kynureninase from Pseudomonas fluorescens 0 2 409 99% d1qz9a_ transferase; Crystal Structure of PvdN from Pseudomonas Aeruginosa 0 3 405 98% c5i90A_ hydrolase; Crystal Structure of Homo Sapiens Kynureninase 0 3 406 98% c2hzpA_ transfe…	Crystal Structure of the Cysteine Desulfurase SufS of Bacillus subtilis	0	98%	Yes	-	Cysteine desulfurase IscS, mitochondrial 4.2e-66 35 280 60% 3.40.640.10/FF/63415 SufS family cysteine desulfurase 1.7e-25 285 403 29% 3.90.1150.10/FF/81546 Aminotransferase, class V/Cysteine desulfurase 1.3e-24 61 248 46% 3.40.640.10/FF/63453 Nonribosomal peptide synthase, putative 2.4e-22 74 237 40% 3.40.640.10/FF/37202 Molybdenum cofactor sulfurase, putative 5.2e-19 43 280 58% 3.40.640.10/FF/63…	Cysteine desulfurase IscS, mitochondrial	4.2e-66	60%	Yes	-
MMSYN1_0442	Nitrogen fixation related family protein	ZINC ION 85.6% [COV: 100% SITE: 100% Ident: 28% - Ali: 100%] FE2/S2 (INORGANIC) CLUSTER 52.2% [COV: 100% SITE: 50% Ident: 21% - Ali: 40%]	ZN	Yes but general	ADD 2 1evd_A,1evc_A	-	-	structural genomics, unknown function; Solution structure of Iron-Sulfur cluster assembly protein IscU from Bacillus subtilis, with Zinc bound at the active site. Northeast Structural Genomics Consortium Target SR17 0 2 145 99% d1xjsa_ metal binding protein; Crystal Structure of a Nitrogen-fixing NifU-like protein (N-terminal) from Brucella abortus 8.4e-45 6 145 97% c5uftA_ structural genomics, u…	Zinc-dependent sulfurtransferase Nitrogen-fixing NifU-like protein (N-terminal)	8.4e-45	97%	Yes	-	Iron-sulfur cluster assembly enzyme 4.5e-06 12 91 55% 3.90.1010.10/FF/2666 Nitrogen fixation related protein 6.4e-05 9 137 89% 3.90.1010.10/FF/2673	Nitrogen fixation related protein	6.4e-05	89%	Yes	-
MMSYN1_0443	5-formyltetrahydrofolate cyclo-ligase	ADENOSINE-5-DIPHOSPHATE 74.7% [COV: 100% SITE: 92% Ident: 29% - Ali: 60%] MAGNESIUM ION 73.8% [COV: 100% SITE: 100% Ident: 29% - Ali: 40%] NICKEL (II) ION 63.1% [COV: 100% SITE: 83% Ident: 29% - Ali: 20%]	ADP, MG	Yes but general	ADD 2 1evd_A,1evc_A ADP 1 3egi_D MG 4 3hxt_A,3hy3_A,1n9z_A,3hy6_A PLP 2 1zod_A,2dkb_A SAH 2 3i64_B,3i53_A SAM 2 3dou_A,3dh0_B	MG	Yes but general	c1u3fA_ 1 180 ligase; Structural and Functional Characterization of a 5,10-Methenyltetrahydrofolate Synthetase from Mycoplasma pneumoniae (GI: 13508087) 0 96% d1sbqa_ 1 180 ligase; Crystal Structure of methenyltetrahydrofolate synthetase from Mycoplasma pneumoniae at 2.2 resolution 0 96% d1wkca_ 1 184 structural genomics, unknown function; Crystal structure of a 5-formyltetrahydrofolate cycloliga…	NMR structure of Aquifex aeolicus 5,10-methenyltetrahydrofolate synthetase: Northeast Structural Genomics Consortium Target QR46	0	100%	Yes	-	3.40.50.10420/FF/4417 2 181 5-formyltetrahydrofolate cyclo-ligase family protein 1.1e-42 96% 3.40.50.10420/FF/4409 1 179 5-formyltetrahydrofolate cyclo-ligase 1.3e-10 96% 3.40.50.10420/FF/1701 42 183 5-formyltetrahydrofolate cyclo-ligase 7.7e-07 76% 3.40.50.10420/FF/84 5 143 5-formyltetrahydrofolate cyclo-ligase, mitochondrial 0.00029 74%	5-formyltetrahydrofolate cyclo-ligase family protein	1.1e-42	96%	Yes	-
MMSYN1_0444	pepO; Neutral endopeptidase pepO	ZINC ION 86.2% 86.4% [COV: 100% SITE: 100% Ident: 32% - Ali: 100%] http://firedb.bioinfo.cnio.es/tmp/faatmp/609618840692.php	ZN	Yes but general	ZN 7 1r1h_A,2qpj_A,1r1i_A,1y8j_A,1dmt_A,3dwb_A,1r1j_A	ZN	Yes but general	c4iuwA_ cov 99 conf 100.0 id 31 PDB header:hydrolase Chain: A: PDB Molecule:neutral endopeptidase; PDBTitle: crystal structure of pepo from lactobacillus rhamnosis hn001 (dr20) c3zukB_ cov 98 conf 100.0 id 26 PDB header:hydrolase/inhibitor Chain: B: PDB Molecule:endopeptidase, peptidase family m13; PDBTitle: crystal structure of mycobacterium tuberculosis zinc metalloprotease2 zmp1 in complex wit…	pepO from Lactobacillus	0	100%	Yes	-	3.40.390.10/FF/13228 328 631 Endothelin-converting enzyme (AFU_orthologue AFUA_3G12420) 9.5e-89 48% 3.40.390.10/FF/185 334 616 Endothelin-converting enzyme 2 3.9e-48 45% 3.40.390.10/FF/1497 352 612 Putative zinc metalloproteinase 3.3e-14 41% 3.40.390.10/FF/1051 331 554 CG14526 1.8e-13 35% 3.40.390.10/FF/9172 6 120 Endopeptidase o 1.5e-12 18% 3.40.390.10/FF/13288 6 104 Endothelin-converting enzyme…	Endothelin-converting enzyme	9.5e-89	48%	Yes but general	-
MMSYN1_0445	pgi; Glucose-6-phosphate isomerase	GLUCOSE-6-PHOSPHATE 82.0% [COV: 100% SITE: 93% Ident: 23% - Ali: 100%]	GLUCOSE-6-PHOSPHATE	Yes but general	6PG 2 1dqr_A,2cxr_B A5P 1 2cxp_B CIT 2 3g68_A,2o2d_B F6P 5 3m5p_A,2cxs_B,1hox_B,1t10_A,2cxt_B F6R 2 2bpl_C,1x9h_B G6P 2 2zj3_A,1mor_A GLP 1 2vf5_X PA5 4 1g98_B,1tzc_B,1gzv_A,1nuh_A	FRUCTOSE-6-PHOSPHATE (F6P)	Yes but general	c1zzgB_ 1 421 isomerase; Crystal structure of hypothetical protein TT0462 from Thermus thermophilus HB8 0 99% c2wu8A_ 2 423 isomerase; Structural studies of phosphoglucose isomerase from Mycobacterium tuberculosis H37Rv 0 99% c2q8nB_ 2 427 isomerase; Crystal structure of Glucose-6-phosphate isomerase (EC 5.3.1.9) (TM1385) from Thermotoga maritima at 1.82 A resolution 0 100% c3ff1B_ 2 427 isomeras…	Structure of Glucose 6-phosphate Isomerase from Staphylococcus aureus	0	100%	Yes	-	3.40.50.10490/FF/20914 197 421 Glucose-6-phosphate isomerase B 1.7e-99 53% 3.40.50.10490/FF/21275 54 198 Probable glucose-6-phosphate isomerase 2.4e-54 34% 3.40.50.10490/FF/20491 197 425 Glucose-6-phosphate isomerase 1.1e-27 54% 3.40.50.10490/FF/20285 202 421 Probable glucose-6-phosphate isomerase 3.5e-27 52% 3.40.50.10490/FF/2471 201 425 Glucose-6-phosphate isomerase 8.6e-24 53% 3.40.50.10490/FF…	Glucose-6-phosphate isomerase B + Probable glucose-6-phosphate isomerase	1.7e-99 2.4e-54	53% 34%	Yes	-
MMSYN1_0447	dUTP diphosphatase	MAGNESIUM ION 84.6% [COV: 100% SITE: 100% Ident: 23% - Ali: 100%] 2-DEOXYURIDINE 5-MONOPHOSPHATE 62.5% [COV: 80% SITE: 95% Ident: 23% - Ali: 18%] http://firedb.bioinfo.cnio.es/tmp/faatmp/456804675096.php	MG	Yes but general	MG 1 1olu_A TDP 10 1v11_A,2bfe_A,2bfd_A,1olu_A,1x7y_A,1x7w_A,1x80_A,1x7x_A,2bfb_A,1v16_A THV 1 2j9f_A THW 1 2bew_A	TDP	Yes but general	d1w2ya_ cov 99 conf 100.0 id 22 Fold:all-alpha NTP pyrophosphatases Superfamily:all-alpha NTP pyrophosphatases Family:Type II deoxyuridine triphosphatase c4dk4A_ 95 100.0 22 PDB header:hydrolase/hydrolase inhibitor Chain: A: PDB Molecule:deoxyuridine triphosphatase; PDBTitle: crystal structure of trypanosoma brucei dutpase with dupnp, ca2 and2 na c2cjeA_ 98 100.0 23 PDB header:hydrolase Chain: A:…	dUTP diphosphatase	3.9e-42	100%	Yes	-	-	-			-	-
MMSYN1_0448	spoU/trmH rRNA methyltransferase	S-ADENOSYL-L-HOMOCYSTEINE 78.3% [COV: 100% SITE: 83% Ident: 25% - Ali: 100%]	SAH	Yes but general	ADN 1 3kw2_A B12 1 1i9c_C COB 1 1cb7_C MG 1 3cg4_A NAD 1 1ee9_A NDP 1 2gcg_D SAH 5 2ha8_A,2cx8_B,2egw_A,1mxi_A,3bbd_B SAM 8 3gyq_A,2egv_B,1v2x_A,2v3k_A,1x7p_A,3dcm_X,2qmm_A,2z0y_A	SAH, SAM	Yes but general	c1ipaA_ 1 255 transferase; CRYSTAL STRUCTURE OF RNA 2'-O RIBOSE METHYLTRANSFERASE 0 100% c4x3mB_ 1 255 transferase; Crystal Structure of TTHA0275 from Thermus thermophilus (HB8) in complex with Adenosine in space group P212121 0 100% c2i6dA_ 5 254 transferase; The structure of a putative RNA methyltransferase of the TrmH family from Porphyromonas gingivalis. 0 98% c3gyqB_ 5 255 transferase; Struc…	RNA 2'-O RIBOSE METHYLTRANSFERASE (very confident, the entire protein)	0	100%	Yes	-	3.40.1280.10/FF/12985 107 252 RNA methyltransferase, TrmH family 6.5e-31 57% 3.40.1280.10/FF/10753 106 251 Putative RNA methylase 3.3e-25 57% 3.40.1280.10/FF/12525 107 249 Uncharacterized tRNA/rRNA methyltransferase MG252 6.7e-18 56% 3.30.1330.30/FF/6984 9 98 rRNA methyltransferase 3, mitochondrial 1.3e-13 35% 3.40.1280.10/FF/12900 93 251 RNA methyltransferase, TrmH family 1.5e-12 62% 3.40.1280.1…	Most confident RNA methyltransferase, TrmH family (second half of the seq); SpoU rRNA methylase family protein in the second half	6.5e-31	57%	Yes	-
MMSYN1_0451	NADP-dependent glyceraldehyde-3-phosphate dehydrogenase	NICOTINAMIDE-ADENINE-DINUCLEOTIDE 89.7% [COV: 100% SITE: 99% Ident: 50% - Ali: 100%] GLYCERALDEHYDE-3-PHOSPHATE 67.4% [COV: 82% SITE: 100% Ident: 47% - Ali: 9%] PROLINE 56.7% [COV: 60% SITE: 100% Ident: 22% - Ali: 2%] http://firedb.bioinfo.cnio.es/tmp/faatmp/260643907124.php	NAD	Yes but general	ADP 1 2w8r_A G3P 1 1qi1_B MG 2 1o02_D,2onp_F NAD 17 1o00_B,1o01_E,2onm_H,1t90_A,2eit_B,2bja_A,2bjk_A,3fg0_H,2eii_A,2jg7_G,1o02_D,2ehu_A,3iwj_A,2onp_F,3iwk_B,2j5n_B,2bhp_B NAI 1 2j6l_A NAP 4 2wme_C,3jz4_B,2ehq_B,1qi1_B SIN 1 2w8q_A	NAD	Yes but general	c4f9iA_ cov 99 conf 100.0 id 29 PDB header:oxidoreductase Chain: A: PDB Molecule:proline dehydrogenase/delta-1-pyrroline-5-carboxylate PDBTitle: crystal structure of proline utilization a (puta) from geobacter2 sulfurreducens pca c5j6bB_ cov 99 conf 100.0 id 33 PDB header:oxidoreductase Chain: B: PDB Molecule:aldehyde dehydrogenase; PDBTitle: crystal structure of aldehyde dehydrogenase from burkh…	Aldehyde dehydrogenase	0	100%	Yes but general	-	3.40.605.10/FF/21376 6 263 Aldehyde dehydrogenase family (Eurofung) 1.6e-68 55% 3.40.309.10/FF/17601 266 450 Aldehyde dehydrogenase family protein 5.5e-59 39% 3.40.605.10/FF/21423 4 267 Bifunctional proline dehydrogenase/pyrroline-5-carboxylate dehydrogenase 5.6e-54 56% 3.40.605.10/FF/20553 16 265 NADP-dependent glyceraldehyde-3-phosphate dehydrogenase, putative 1.3e-52 53% 3.40.309.10/FF/17576 2…	Aldehyde dehydrogenase family	1.6e-68 5.5e-59	55% 39%	Yes but general	-
MMSYN1_0452	parE; DNA topoisomerase IV, subunit B	ADENOSINE-5-DIPHOSPHATE 79.7% [COV: 100% SITE: 97% Ident: 48% - Ali: 56%] MAGNESIUM ION 79.7% [COV: 100% SITE: 97% Ident: 48% - Ali: 56%], 74.0% [COV: 100% SITE: 100% Ident: 56% - Ali: 14%]	ADP, MG	Yes but general	ADP 5 1z5c_B,1z5a_A,1b62_A,2jki_A,1zxn_A ANP 11 1qzr_B,1mx0_E,1pvg_A,1nhj_A,1zxm_A,1s16_B,1b63_A,1ei1_A,1nhh_A,3h80_A,1nhi_A ATP 1 2cg9_B CBN 1 1kzn_A MG 14 1qzr_B,1z5a_A,1mx0_E,1zxn_A,1pvg_A,1nhj_A,1zxm_A,1s16_B,1b63_A,1nhh_A,1z5c_B,1b62_A,3h80_A,1nhi_A NOV 3 1kij_A,1aj6_A,1s14_B	ADP, MG	Yes but general	d1ei1a2 4 220 isomerase; DIMERIZATION OF E. COLI DNA GYRASE B PROVIDES A STRUCTURAL MECHANISM FOR ACTIVATING THE ATPASE CATALYTIC CENTER 0 34% c1ei1B_ 4 392 isomerase; DIMERIZATION OF E. COLI DNA GYRASE B PROVIDES A STRUCTURAL MECHANISM FOR ACTIVATING THE ATPASE CATALYTIC CENTER 0 60% d1s16a2 6 219 isomerase; Crystal Structure of E. coli Topoisomerase IV ParE 43kDa subunit complexed with ADPNP 0 …	A three-gate structure of topoisomerase IV from Streptococcus pneumoniae	0	97%	Yes but general	-	3.40.50.670/FF/2843 381 398 DNA gyrase subunit B 7.6e-97 3% 3.30.565.10/FF/2942 19 222 DNA gyrase subunit B 4.7e-84 32% 3.30.565.10/FF/80828 19 219 DNA gyrase subunit B 7.3e-83 31% 3.40.50.670/FF/2013 407 624 DNA gyrase subunit B 3.4e-71 34% 3.30.230.10/FF/28023 26 57 DNA gyrase subunit B 8.7e-57 5% 3.40.50.670/FF/2831 416 626 DNA gyrase subunit B 6.6e-37 33% 3.40.50.670/FF/2288 237 260 DNA gyras…	DNA gyrase subunit B	4.7e-84 3.4e-71 5.3e-34	32% 34% 26%	Yes but general	-
MMSYN1_0453	parC; DNA topoisomerase 4 subunit A	-	-	-	CA 2 1rk8_A CU 5 1oq6_A,1y3j_A,2k1r_A,1fvs_A,2k1r_B MLT 1 3k7r_H SUC 1 1fe0_B ZN 3 1mwz_A,3dxs_X,2kkh_A	-	-	c2xcsD_ 1 481 isomerase; The 2.1A crystal structure of S. aureus Gyrase complex with GSK299423 and DNA 0 54% c3ifzA_ 2 481 isomerase; crystal structure of the first part of the Mycobacterium tuberculosis DNA gyrase reaction core: the breakage and reunion domain at 2.7 A resolution 0 53% c4z2cA_ 3 481 isomerase; Quinolone(Moxifloxacin)-DNA cleavage complex of gyrase from S. pneumoniae 0 53% c2xkjE…	Structure of the full-length E. coli ParC subunit	0	79%	Yes	-	3.90.199.10/FF/2393 33 275 DNA gyrase subunit A 4.7e-111 27% 3.90.199.10/FF/1070 33 275 DNA gyrase subunit A 9.9e-96 27% 3.90.199.10/FF/2396 33 133 DNA gyrase subunit A 5.1e-46 11% 2.120.10.90/FF/2618 495 776 DNA gyrase subunit A 4.9e-43 31% 1.10.268.10/FF/3062 340 480 DNA gyrase subunit A 7.7e-36 16% 3.90.199.10/FF/2211 117 261 Gyrase A 2.2e-34 16% 2.120.10.90/FF/1581 317 366 DNA topoisomerase 4…	DNA gyrase subunit A	4.7e-111 4.9e-43 7.7e-36 6.5e-13	27% 31% 16% 10%	Yes but general	-
MMSYN1_0475	ldh; L-lactate dehydrogenase	NICOTINAMIDE-ADENINE-DINUCLEOTIDE 87.8% [COV: 100% SITE: 95% Ident: 48% - Ali: 100%] BETA-FRUCTOSE-1,6-DIPHOSPHATE 69.3% [COV: 100% SITE: 90% Ident: 48% - Ali: 19%]	NAD	Yes but general	ADP 1 3gvi_D APR 1 2hjr_H CIT 2 8ldh_A,2hjr_H NAD 15 1a5z_A,2fm3_B,1lld_B,2fnz_A,1ldn_C,1pzh_A,2fn7_B,1t2d_A,1t24_A,1sow_B,1lth_T,3d4p_A,3czm_B,1oc4_B,1ldg_A NAI 5 1t2c_A,2a92_C,1t2e_A,1t26_A,1t25_A OXL 4 1sow_B,1pzh_A,1pzf_A,1t2d_A OXM 6 1a5z_A,2fnz_A,1ldn_C,1t2e_A,1oc4_B,1ldg_A PYR 3 2ewd_B,2fm3_B,3d4p_A	NAD, PYR	Yes but general	c1ldbA_ 1 312 oxidoreductase(choh(d)-nad(a)); STRUCTURE DETERMINATION AND REFINEMENT OF BACILLUS STEAROTHERMOPHILUS LACTATE DEHYDROGENASE 0 98% c3d0oA_ 1 312 oxidoreductase; Crystal structure of Lactate Dehydrogenase from Staphylococcus Aureus 0 98% c3tl2A_ 1 313 oxidoreductase; Crystal structure of Bacillus anthracis str. Ames malate dehydrogenase in closed conformation. 0 98% c2ldxA_ 1 314 oxid…	Apo LDH from the psychrophile C. gunnari	0	99%	Yes	-	3.40.50.720/FF/288795 8 147 L-lactate dehydrogenase 3.8e-63 44% 3.40.50.720/FF/288950 5 148 L-lactate dehydrogenase 1 1.3e-52 45% 3.90.110.10/FF/4224 94 115 Malate dehydrogenase, cytoplasmic 1 3.4e-46 7% 3.40.50.720/FF/289598 10 147 L-lactate dehydrogenase 7.4e-38 43% 3.40.50.720/FF/286116 8 146 L-lactate dehydrogenase 2.3e-37 44% 3.90.110.10/FF/2209 149 312 L-lactate dehydrogenase A chain 3.8e-3…	L-lactate dehydrogenase	3.8e-63	44%	Yes	-
MMSYN1_0478	Transmembrane protein, likely a cation transporter from Major Facilitator Superfamily	-	-	-		-	-	-	-			-	-	-	-			-	-
MMSYN1_0479	Membrane metallopeptidase	ZINC ION 77.3% [COV: 67% SITE: 100% Ident: 20% - Ali: 100%] N-ACETYL-SERINE 53.0% [COV: 43% SITE: 100% Ident: 20% - Ali: 2%] http://firedb.bioinfo.cnio.es/tmp/faatmp/632586964452.php	ZN	Yes but general	ZN 23 1uzf_A,1o8a_A,2c6f_B,1r4l_A,1j37_B,1uze_A,3d0i_B,2oc2_A,1r42_A,1j36_B,1o86_A,3d0g_B,3d0h_B,2c6n_B,3bkl_A,3ce2_A,2h1n_A,1j38_B,2ajf_A,2iux_A,2h1j_A,2iul_A,3bkk_A	ZN	Yes but general	c3sksA_ cov 20 conf 96.0 id 17 PDB header:hydrolase Chain: A: PDB Molecule:putative oligoendopeptidase f; PDBTitle: crystal structure of a putative oligoendopeptidase f from bacillus2 anthracis str. ames d1j7na2 cov 8 conf 95.8 id 33 Fold:Zincin-like Superfamily:Metalloproteases ("zincins"), catalytic domain Family:Anthrax toxin lethal factor, N- and C-terminal domains c5a0sA_ cov 6 conf 95.1 id …	-			-	-	-	-			-	-
MMSYN1_0481	Lipoprotein, putative	-	-	-		-	-	-	-			-	-	-	-			-	-
MMSYN1_0482	rpsU; 30S ribosomal protein S21	-	-	-		-	-	-	-			-	-	-	-			-	-
MMSYN1_0493	pepV; Dipeptidase pepV	ZINC ION 86.2% [COV: 100% SITE: 100% Ident: 31% - Ali: 100%] GLYCINE 49.0% [COV: 58% SITE: 77% Ident: 20% - Ali: 12%] http://firedb.bioinfo.cnio.es/tmp/faatmp/534710373030.php	ZN	Yes but general	NI 2 1ysj_B ZN 43 3isz_A,1q7l_A,1cg2_A,1fno_A,1y0y_A,1r3n_E,3ic1_A,1r43_A,1y0r_A,1lfw_A,2v8v_A,2v8h_B,2v8d_A,1vix_B,2vl1_A,2v8g_A,1z2l_A,3dlj_B,2zog_A,2vpu_A,2qyv_B,3ife_A	ZN	Yes but general	c1lfwA_ cov 99 conf 100.0 id 28 PDB header:hydrolase Chain: A: PDB Molecule:pepv; PDBTitle: crystal structure of pepv c3khzA_cov 98 conf 100.0 id 30 PDB header:hydrolase Chain: A: PDB Molecule:putative dipeptidase sacol1801; PDBTitle: crystal structure of r350a mutant of staphylococcus aureus2 metallopeptidase (sapep/dape) in the apo-form c2zogA_ cov 98 conf 100.0 id 17 PDB header:hydrolase Chain…	pepV	0	100%	Yes	-	3.40.630.10/FF/34449 7 448 Putative dipeptidase MW1694 3.5e-61 98% 3.40.630.10/FF/34819 18 167 Acetylornithine deacetylase, hypothetical (Eurofung) 1.9e-27 33% 3.40.630.10/FF/34471 328 442 Acetylornithine deacetylase or succinyl-diaminopimelate desuccinylase 1.8e-20 26% 3.40.630.10/FF/34517 47 138 Succinyl-diaminopimelate desuccinylase (SDAP) 1.9e-20 20% 3.40.630.10/FF/34610 365 444 Succinyl-diam…	Dipeptidase MW1694	3.5e-61	98%	Yes but general	-
MMSYN1_0494	Putative N-acetylmannosamine-6-phosphate 2-epimerase	INOSINIC ACID 79.2% [COV: 81% SITE: 84% Ident: 46% - Ali: 100%] N-ACETYL-D-GLUCOSAMINE-6-PHOSPHATE 63.9% [COV: 84% SITE: 96% Ident: 39% - Ali: 4%]	INOSINIC ACID	No	137 3 1lbl_A,1lbf_A,1jcm_P 16G 1 3igs_A 5RP 4 1xbv_A,3exs_A,3gnd_O,1xby_A FMN 6 2z6j_B,1z42_A,3bw2_A,2gjn_A,2gjl_A,1z48_A LG6 2 1kw1_A,1q6o_B MG 12 1xbx_A,1kw1_A,1q6o_B,1q6l_B,1xbv_A,1xby_A,1o5q_C,1so5_A,1q6q_B,1so4_B,1q6r_A,1so3_B PYR 2 1o5q_C,1wa3_A	-	-	d1y0ea_ 7 226 isomerase; Crystal structure of putative ManNAc-6-P epimerase from Staphylococcus aureus (strain N315) 1.4e-45 97% c3igsB_ 2 226 isomerase; Structure of the Salmonella enterica N-acetylmannosamine-6-phosphate 2-epimerase 2.1e-44 100% c4utwB_ 2 225 isomerase; Structural characterisation of NanE, ManNac6P C2 epimerase, from Clostridium perfingens 4.3e-44 99% d1yxya1 2 226 isomerase; C…	putative ManNAc-6-P epimerase	1.4e-45	97%	Yes	-	3.20.20.70/FF/120722 3 223 Putative N-acetylmannosamine-6-phosphate 2-epimerase 1.3e-83 98% 3.20.20.70/FF/119615 41 68 Pyridoxine biosynthesis protein PDX1 6.6e-06 12% 3.20.20.70/FF/120512 35 64 IMP dehydrogenase., GMP reductase 1.5e-05 13% 3.20.20.70/FF/120787 158 225 Dihydroorotate dehydrogenase, catalytic subunit 0.00028 30% 3.20.20.70/FF/119956 107 148 Thiazole biosynthesis protein thiG 0.000…	Putative N-acetylmannosamine-6-phosphate 2-epimerase	1.3e-83	98%	Yes	-
MMSYN1_0495	ROK family glucokinase	ADENOSINE-5-DIPHOSPHATE 69.5% [COV: 100% SITE: 62% Ident: 22% - Ali: 100%] BETA-D-GLUCOSE 66.3% [COV: 100% SITE: 75% Ident: 23% - Ali: 57%] POTASSIUM ION 62.2% [COV: 88% SITE: 95% Ident: 23% - Ali: 10%] http://firedb.bioinfo.cnio.es/tmp/faatmp/740378172602.php	-	-	BGC 3 2q2r_A,1bg3_B,1woq_A FRU 1 3lm9_A GLC 8 1dgk_N,3hm8_A,1v4s_A,3fr0_A,2nzt_A,1bdg_A,3goi_A,3a0i_X MG 1 2qm1_C	BETA-D-GLUCOSE (BGC), ALPHA-D-GLUCOSE (GLC)	Yes but general	c1z6rC_ cov 98 conf 100.0 id 18 PDB header:transcription Chain: C: PDB Molecule:mlc protein; PDBTitle: crystal structure of mlc from escherichia coli c3mcpA_ cov 98 conf 100.0 id 18 PDB header:transferase Chain: A: PDB Molecule:glucokinase; PDBTitle: crystal structure of glucokinase (bdi_1628) from parabacteroides2 distasonis atcc 8503 at 3.00 a resolution c1z05A_ cov 97 conf 100.0 id 17 PDB head…	Glucokinase	0	99%	Yes but general	-	3.30.420.40/FF/78844 189 283 DNA-binding transcriptional repressor DgsA 9.2e-13 33% 3.30.420.40/FF/78143 188 281 Putative N-acetylmannosamine kinase (ManNAc kinase) 1.2e-11 32% 3.30.420.40/FF/78069 186 256 N-acetyl-D-glucosamine kinase (GlcNAc kinase) 3.6e-09 24% 3.30.420.40/FF/16778 169 280 N-acetyl-D-glucosamine kinase GlcNAc kinase 2.1e-07 38% 3.30.420.40/FF/79028 8 120 Putative N-acetylmannos…	DNA-binding transcriptional repressor DgsA	9.2e-13	33%	Yes but general	-
MMSYN1_0499	rpmA; 50S ribosomal protein L27	-	-	-	MG 2 3f1f_0,3knm_0	-	-	c3fin0_ 10 92 2.8e-45 89% c3bboX_ 11 92 4.2e-45 88% d2zjrt1 11 93 ribosome; Refined native structure of the large ribosomal subunit (50S) from Deinococcus radiodurans 1.7e-43 89% c5mlcX_ 12 93 ribosome; Cryo-EM structure of the spinach chloroplast ribosome reveals the location of plastid-specific ribosomal proteins and extensions 9.6e-43 88% d2gycu1 11 92 9.9e-43 88% c1vw4R_ 18 93 5.7e-40 82% c4w…	Refined native structure of the large ribosomal subunit (50S) from Deinococcus radiodurans	1.7e-43	89%	Yes but general	-	2.40.50.100/FF/50288 29 92 50S ribosomal protein L27 6.2e-26 69%	50S ribosomal protein L27	6.2e-26	69%	Yes	-
MMSYN1_0500	Cysteine protease Prp superfamily	-	-	-	CA 1 2q67_A F6P 1 1nuy_A MG 4 2qvr_A,1nuy_A	MG	No	d2idla1 98 100.0 20 Fold:eIF1-like Superfamily:TM1457-like Family:TM1457-like c2g0jA_ 98 100.0 23 PDB header:unknown function Chain: A: PDB Molecule:hypothetical protein smu.848; PDBTitle: crystal structure of smu.848 from streptococcus mutans Smu.848 is part of Cysteine protease Prp 2g0j is TM1457-like	Protein of unknown function			-	-	3.30.70.1490/FF/883 1 84 Bifunctional riboflavin kinase/FMN adenylyltransferase 1.2e-20 97% 3.30.70.1490/FF/882 1 85 Bifunctional riboflavin kinase/FMN adenylyltransferase 2.9e-15 98% 3.30.70.1490/FF/891 2 84 Uncharacterized protein MG233 homolog 2.2e-10 95% 3.30.70.1490/FF/448 3 31 Putative ribosomal protein 1.2e-07 33% 3.30.70.1490/FF/367 1 75 Ribosomal protein 4.1e-05 86% 3.30.70.1490/FF/127 1…	Bifunctional riboflavin kinase/ FMN adenylyltransferase	1.2e-20	97%	No	-
MMSYN1_0501	rplU; 50S ribosomal protein L21	-	-	-	MG 1 3d5d_V	-	-	c5mmiS_ 1 99 ribosome; Structure of the large subunit of the chloroplast ribosome 1.9e-42 99% d2qamr1 1 99 2.6e-42 99% c3j3vR_ 1 99 ribosome; Atomic model of the immature 50S subunit from Bacillus subtilis (state I-a) 6.5e-42 99% c5mlcT_ 1 99 ribosome; Cryo-EM structure of the spinach chloroplast ribosome reveals the location of plastid-specific ribosomal proteins and extensions 3.5e-41 99% d2j01…	Structure of the large subunit of the chloroplast ribosome	1.9e-42	99%	Yes but general	-	-	-			-	-
MMSYN1_0503	Hypothetical protein	-	-	-		-	-	-	-			-	-	-	-			-	-
MMSYN1_0504	rsmI; 16S rRNA (cytidine(1402)-2'-O)-methyltransferase	-	-	-	SAH 25 2el1_A,2p6l_A,2e4r_A,1s4d_I,2pci_A,2dv3_A,2pcg_A,2ed5_A,2owu_A,2ek4_A,2dv7_A,2ed3_A,2pcm_A,1cbf_A,2p5c_A,2p5f_A,2cbf_A,1vce_A,2dek_A,2p6k_A,2dsh_A,2p6i_A,2pca_A,2dv5_A,2hr8_A	SAH	Yes but general	c5hw4C_ cov 77 conf 100.0 id 32 PDB header:transferase Chain: C: PDB Molecule:ribosomal rna small subunit methyltransferase i; PDBTitle: crystal structure of escherichia coli 16s rrna methyltransferase rsmi2 in complex with adomet c3kwpA_ cov 78 conf 100.0 id 35 PDB header:transferase Chain: A: PDB Molecule:predicted methyltransferase; PDBTitle: crystal structure of putative methyltransferase fro…	16S rRNA methyltransferase I	0	78%	Yes	-	3.40.1010.10/FF/7312 13 116 Ribosomal RNA small subunit methyltransferase I 1.3e-36 35% 3.40.1010.10/FF/6584 14 107 Ribosomal RNA small subunit methyltransferase I 1.5e-22 32% 3.40.1010.10/FF/5744 13 113 Ribosomal RNA small subunit methyltransferase I 5.9e-22 34% 3.30.950.10/FF/7315 126 238 Ribosomal RNA small subunit methyltransferase I 1.9e-17 38% 3.30.950.10/FF/3170 126 238 Ribosomal RNA small…	Ribosomal RNA small subunit methyltransferase I	1.3e-36	35%	Yes	-
MMSYN1_0505	Lipoprotein, putative	-	-	-		-	-	-	-			-	-	-	-			-	-
MMSYN1_0511	Hypothetical protein	-	-	-		-	-	-	-			-	-	-	-			-	-
MMSYN1_0512	plsC; 1-acyl-sn-glycerol-3-phosphate acyltransferase	-	-	-	ACP 1 2z09_A ADP 1 2zpa_A ATP 1 2z08_A COA 1 1xvu_A FAD 1 1p3y_1 GDP 4 2c03_B,1ng1_A,2cnw_A GNP 3 1jpj_A,2j7p_A IOD 1 2j7p_A MG 11 2z09_A,2j7p_A,2w0s_B,2z08_A,2cnw_A,2v54_B,1okk_A,1rj9_A,1ng1_A,1rj9_B MLI 2 3b9q_A,2og2_A NAP 1 1n9g_E NDP 1 1guf_A SAH 1 1s4d_I TYD 1 2v54_B	-	-	c5f34A_ 84 272 transferase; Crystal structure of membrane associated PatA from Mycobacterium smegmatis in complex with S-hexadecyl Coenzyme A - P21 space group 9.4e-14 61% c5knkB_ 10 267 transferase; Lipid A secondary acyltransferase LpxM from Acinetobacter baumannii with catalytic residue substitution (E127A) 9.4e-11 83% d1iuqa_ 98 269 transferase; The 1.55 A Crystal Structure of Glycerol-3-Phos…	Crystal Structure of Glycerol-3-Phosphate Acyltransferase	2.50E-09	55%	Yes	-	3.40.1130.10/FF/8052 80 257 1-acyl-sn-glycerol-3-phosphate acyltransferase 1, chloroplastic 8.8e-36 57% 3.40.1130.10/FF/7949 73 236 Probable 1-acyl-sn-glycerol-3-phosphate acyltransferase 6.5e-26 53% 3.40.1130.10/FF/556 76 253 Acyltransferase family protein 2.1e-12 57% 3.40.1130.10/FF/2571 76 270 1-acyl-sn-glycerol-3-phosphate acyltransferase 9e-11 62% 3.40.1130.10/FF/4681 101 225 1-acyl-sn-glyce…	1-acyl-sn-glycerol-3-phosphate acyltransferase 1, chloroplastic	8.80E-36	57%	Yes	-
MMSYN1_0513	acpS; Holo-[acyl-carrier-protein] synthase	COENZYME A 82.1% [COV: 88% SITE: 92% Ident: 37% - Ali: 100%] MAGNESIUM ION 61.6% [COV: 100% SITE: 88% Ident: 21% - Ali: 9%] ADENOSINE-3-5-DIPHOSPHATE 55.7% [COV: 100% SITE: 66% Ident: 36% - Ali: 9%]	COA	Yes but general	ADD 2 1evc_A,1evd_A	-	-	d1ftha_ 1 108 transferase; CRYSTAL STRUCTURE OF STREPTOCOCCUS PNEUMONIAE ACYL CARRIER PROTEIN SYNTHASE (3'5'-ADP COMPLEX) 1.4e-33 98% c5cmoB_ 1 107 transferase; Crystal structure of holo-[acyl-carrier-protein] synthase (AcpS) from Neisseria meningitidis 7.8e-32 97% c3hykB_ 2 108 transferase; 2.31 Angstrom resolution crystal structure of a holo-(acyl-carrier-protein) synthase from Bacillus anthrac…	CRYSTAL STRUCTURE OF STREPTOCOCCUS PNEUMONIAE ACYL CARRIER PROTEIN SYNTHASE (3'5'-ADP COMPLEX)	1.4e-33	98%	Yes but general	-	3.90.470.20/FF/5815 1 108 Holo-[acyl-carrier-protein] synthase 3.8e-53 98% 3.90.470.20/FF/5827 1 106 Mitochondrial holo-[acyl-carrier-protein] synthase 1.7e-21 96% 3.90.470.20/FF/5768 1 105 Fatty acid synthase subunit alpha 1e-18 95% 3.90.470.20/FF/5810 2 105 Holo-[acyl-carrier-protein] synthase 7.7e-06 95% 3.90.470.20/FF/2163 6 102 Holo-[acyl-carrier-protein] synthase 6.4e-05 88% 3.90.470.20/FF/…	Holo-[acyl-carrier-protein] synthase	3.8e-53	98%	Yes	-
MMSYN1_0515	Cytidine/deoxycytidylate deaminase	ZINC ION 90.4% [COV: 100% SITE: 100% Ident: 52% - Ali: 100%] 2-DEOXYURIDINE-5-MONOPHOSPHATE 58.4% [COV: 54% SITE: 100% Ident: 33% - Ali: 5%]	ZN	Yes but general	U 1 1af2_A DDN 2 2hvw_B,1vq2_A ZN 27 1vq2_A,2o3k_A,1wwr_A,2a8n_B,2hvw_B,2w4l_B,1wkq_A,2nx8_A,1ysd_B,1tiy_B,2g84_B,1af2_A,3g8q_D,1ox7_A,1p6o_B,3ijf_X,1uaq_B,1ysb_B,1rb7_B,2hvv_B,3dh1_C,1z3a_A,2d5n_B	ZN	Yes but general	c2w4lC_ 6 159 hydrolase; Human dCMP deaminase 5.8e-38 96% d1vq2a_ 11 160 hydrolase; CRYSTAL STRUCTURE OF T4-BACTERIOPHAGE DEOXYCYTIDYLATE DEAMINASE, MUTANT R115E 1.3e-37 94% c2hvwC_ 7 154 hydrolase; Crystal structure of dCMP deaminase from Streptococcus mutans 3.8e-37 92% c4p9eA_ 7 149 hydrolase; Crystal structure of dCMP deaminase from the cyanophage S-TIM5 in apo form 5e-36 89% c2o7pA_ 11 159 h…	Human dCMP deaminase	5.8e-38	96%	Yes	-	3.40.140.10/FF/13424 8 148 Probable deoxycytidylate deaminase 1.4e-63 88% 3.40.140.10/FF/13160 10 123 Cell division protein DedD 2.7e-26 71% 3.40.140.10/FF/13445 9 131 Cytidine and deoxycytidylate deaminase zinc-binding region 5.6e-22 77% 3.40.140.10/FF/2965 8 126 ComE operon protein 2 6.5e-19 74% 3.40.140.10/FF/13493 11 124 tRNA-specific adenosine deaminase 2 2.3e-18 71% 3.40.140.10/FF/8123 18 1…	Probable deoxycytidylate deaminase	1.4e-63	88%	Yes	-
MMSYN1_0516	Transmembrane protein, likely cation transporter or protease	Only non-cognate http://firedb.bioinfo.cnio.es/tmp/faatmp/799379780841.php	-	-	FE 2 1oqu_B FE2 2 1kgo_B	-	-	d2nr9a1 45 99.917 Fold:Rhomboid-like Superfamily:Rhomboid-like Family:Rhomboid-like This clan contains proteins from both bacteria and eukaryotes. The Rhomboid protein is an intramembrane serine protease which is involved in epidermal growth Factor (EGF)-dependent signalling pathways. C5aezA_ 54 87.710 PDB header:membrane protein Chain: A: PDB Molecule:mep2; PDBTitle: crystal structure of candida…	Membrane protein, peptidase	3.6e-22	46%	Yes	-	-	-			-	-
MMSYN1_0517	pseudouridine synthase Rlu family protein	URIDINE-5-MONOPHOSPHATE 58.8% [COV: 67% SITE: 93% Ident: 20% - Ali: 20%]	-	-	ATP 1 2hvy_A	-	-	c2istA_ 3 307 isomerase; crystal structure of RluD from E. coli 0 98% c3dh3C_ 10 259 isomerase/rna; Crystal Structure of RluF in complex with a 22 nucleotide RNA substrate 0 81% c1kskA_ 11 259 lyase; STRUCTURE OF RSUA 0 80% c1vioA_ 13 259 lyase; Crystal structure of pseudouridylate synthase 0 80% c4lgtA_ 13 310 isomerase/rna; Crystal structure of the catalytic domain of RluB in complex with a 21-…	Multiples matches: rsuA, rlu family, RNA binding protein	0	98%	Yes	-	3.30.2350.10/FF/8962 84 299 Pseudouridine synthase, RluA family 7.6e-75 70% 3.30.2350.10/FF/5639 85 305 Pseudouridine synthase 5.7e-45 71% 3.30.2350.10/FF/8855 85 305 Ribosomal large subunit pseudouridine synthase C 5.1e-42 71% 3.30.2350.10/FF/8969 84 280 RNA pseudouridylate synthase family protein 3.4e-38 64% 3.30.2350.10/FF/8965 85 262 RNA pseudouridine synthase 4, mitochondrial 3.5e-35 57% 3.3…	RNA pseudouridine synthase (multiple confident sources)	7.6e-75	70%	Yes	-
MMSYN1_0518	lspA; Lipoprotein signal peptidase	SERINE 67.1% [COV: 73% SITE: 100% Ident: 23% - Ali: 40%]	-	-	CA 1 3c63_B FE 5 1mhz_D,3d19_C,2inp_B HEM 5 3de9_A,3hnj_B,3hnk_B,2bc5_D,3c63_B MG 1 3d19_C ZN 44 1mft_B,1u7m_A,2hz8_A	-	-	c5dirB_ 22 174 hydrolase; membrane protein at 2.8 Angstroms 0 76% c5dirD_ 28 177 hydrolase; membrane protein at 2.8 Angstroms 0 74%	membrane protein at 2.8 Angstroms	0	76%	Yes but general	-	-	-			-	-
MMSYN1_0519	ileS; Isoleucine--tRNA ligase	ADENOSINE-5-TRIPHOSPHATE 67.9% [COV: 100% SITE: 58% Ident: 22% - Ali: 100%]	-	-	ZN 10 2byt_D,1gax_A,2v0c_A,1ile_A,1jzs_A,2v0g_D,1obc_A,1h3n_A,1jzq_A,2bte_D	ZN	Yes but general	d1ffya3 4 643 ligase/rna; INSIGHTS INTO EDITING FROM AN ILE-TRNA SYNTHETASE STRUCTURE WITH TRNA(ILE) AND MUPIROCIN 0 70% c1qu2A_ 4 910 ligase/rna; INSIGHTS INTO EDITING FROM AN ILE-TRNA SYNTHETASE STRUCTURE WITH TRNA(ILE) AND MUPIROCIN 0 99% c3ziuA_ 10 790 ligase; Crystal structure of Mycoplasma mobile Leucyl-tRNA Synthetase with Leu-AMS in the active site 0 85% d1ivsa4 15 644 ligase/rna; CRYSTAL…	INSIGHTS INTO EDITING FROM AN ILE-TRNA SYNTHETASE STRUCTURE WITH TRNA(ILE) AND MUPIROCIN	0	99%	Yes	-	3.40.50.620/FF/86425 25 236 Probable isoleucine--tRNA ligase, mitochondrial 1.4e-128 23% 3.40.50.620/FF/86627 20 198 Isoleucine--tRNA ligase 4.5e-115 20% 3.40.50.620/FF/86612 21 231 Probable isoleucine--tRNA ligase, cytoplasmic 3e-82 23% 3.40.50.620/FF/88386 257 300 Isoleucine--tRNA ligase 4.6e-65 5% 3.90.740.10/FF/8636 187 389 Probable isoleucine--tRNA ligase, mitochondrial 1e-62 22% 3.90.740.10…	Probable isoleucine--tRNA ligase, mitochondrial + Isoleucine--tRNA ligase	1.4e-128 4.6e-65 3.5e-50	23% 5% 18%	Yes	-
MMSYN1_0523	bacterial cell division; FtsA (ATP-bound form)	-	-	-	ACP 1 1gll_Y ADP 12 2uyt_A,3c7n_B,3c7n_A,1hux_A,3iuc_A,1gld_G,3i33_A,1hjo_A,2cgj_A,2v7z_B,2cgl_A,2v7y_A ANP 3 1jcg_A,3kvg_B,2ews_A ATP 6 1ngg_A,2btf_A,3cjc_A,1atn_A,1e4g_T,3h1q_A CA 4 3iuc_A,1atn_A,3cjc_A,1hjo_A MG 10 1gll_Y,1jcg_A,3c7n_B,3c7n_A,1ngg_A,3i33_A,2ews_A,3eno_B,1e4g_T,2v7y_A	ATP, ADP	Yes but general	c1e4gT_ 3 384 bacterial cell division; FtsA (ATP-bound form) from Thermotoga maritima 0.0001 99%	bacterial cell division; FtsA (ATP-bound form) from Thermotoga maritima	0.0001	99%	Yes	-	-	-			-	-
MMSYN1_0524	rsmH; 16S rRNA (cytosine(1402)-N(4))-methyltransferase	S-ADENOSYLMETHIONINE 89.0% [COV: 100% SITE: 100% Ident: 45% - Ali: 100%]	SAM	Yes but general	CA 1 2idj_D CIT 1 1r74_B GSH 1 3bhj_A NAP 1 3bhj_A SAH 6 1m6y_A,3dxz_A,2pxx_A,3g2p_B,1l3i_B,3ggd_A SAM 12 3dou_A,1wg8_B,2plw_A,1kia_A,1nbh_A,1n2x_B,1ej0_A,1nbi_D,1eiz_A,3g2o_B,1xva_A,3dxy_A	SAH, SAM	Yes but general	c1m6yA_ 3 307 transferase; Crystal Structure Analysis of TM0872, a Putative SAM-dependent Methyltransferase, Complexed with SAH 0 99% c1wg8B_ 4 307 transferase; Crystal structure of a predicted S-adenosylmethionine-dependent methyltransferase TT1512 from Thermus thermophilus HB8. 0 99% c3tkaA_ 5 307 transferase; crystal structure and solution saxs of methyltransferase rsmh from E.coli 0 98% d1m6y…	SAM-dependent Methyltransferase, Complexed with SAH; methyltransferase rsmh (confident, the entire protein)	0	99%	Yes but general	-	3.40.50.150/FF/134908 4 107 Ribosomal RNA small subunit methyltransferase H 1.6e-60 34% 3.40.50.150/FF/135527 4 107 Ribosomal RNA small subunit methyltransferase H 2.4e-56 34% 3.40.50.150/FF/135519 4 107 Ribosomal RNA small subunit methyltransferase H 3.5e-54 34% 3.40.50.150/FF/134970 4 107 Ribosomal RNA small subunit methyltransferase H 4.2e-49 34% 3.40.50.150/FF/135624 4 107 Ribosomal RNA small…	Ribosomal RNA small subunit methyltransferase H (first 1/3)	1.6e-60	34%	Yes	-
MMSYN1_0525	mraZ; Transcriptional regulator MraZ	-	-	-		-	-	c1n0fF_ 1 129 biosynthetic protein; CRYSTAL STRUCTURE OF A CELL DIVISION AND CELL WALL BIOSYNTHESIS PROTEIN UPF0040 FROM MYCOPLASMA PNEUMONIAE: INDICATION OF A NOVEL FOLD WITH A POSSIBLE NEW CONSERVED SEQUENCE MOTIF 5.9e-44 97% d1n0ea_ 1 129 biosynthetic protein; CRYSTAL STRUCTURE OF A CELL DIVISION AND CELL WALL BIOSYNTHESIS PROTEIN UPF0040 FROM MYCOPLASMA PNEUMONIAE: INDICATION OF A NOVEL FOLD …	CRYSTAL STRUCTURE OF A CELL DIVISION AND CELL WALL BIOSYNTHESIS PROTEIN UPF0040 FROM MYCOPLASMA PNEUMONIAE: INDICATION OF A NOVEL FOLD WITH A POSSIBLE NEW CONSERVED SEQUENCE MOTIF	5.9e-44	97%	Yes but general	-	2.10.260.10/FF/4670 10 26 Transcriptional regulator MraZ 0.00076 13%	Transcriptional regulator MraZ + Transcriptional regulator MraZ	0.00076 0.00076	13% 8%	Yes	-
MMSYN1_0526	rpmF; 50S ribosomal protein L32	ZINC ION 85.4% [COV: 100% SITE: 100% Ident: 27% - Ali: 100%], 54.2% [COV: 50% SITE: 100% Ident: 20% - Ali: 1%]	ZN	No	ZN 8 3kno_5,3hux_5,3dll_Y,3kni_5,3knm_5,2zjp_Y,3knk_5,3huz_5	ZN	No	d2j0151 2 57 1.9e-27 95% c3j3v0_ 2 55 ribosome; Atomic model of the immature 50S subunit from Bacillus subtilis (state I-a) 3.8e-27 92% d2zjrz1 2 56 ribosome; Refined native structure of the large ribosomal subunit (50S) from Deinococcus radiodurans 7.6e-27 93% d2qam01 2 56 1.4e-25 93% c4v195_ 2 46 ribosome; Structure of the large subunit of the mammalian mitoribosome, part 1 of 2 1.5e-16 76% c4c…	Atomic model of the immature 50S subunit from Bacillus subtilis (state I-a)	3.8e-27	92%	Yes but general	-	-	-			-	-
MMSYN1_0528	pheT_2; Phenylalanine--tRNA ligase beta subunit	-	-	-	AMP 1 2zr2_B ANP 4 2zce_A,2zin_A,2q7e_A,2zcd_A ATP 1 2q7g_A FYA 2 2iy5_A,1b7y_A MG 11 2zce_A,3cmq_A,2zin_A,2q7e_A,2zcd_A,2q7g_A SSA 1 2dq0_B	MG	Yes but general	c2akwB_ 1 794 ligase; Crystal Structure of T.Thermophilus Phenylalanyl-tRNA synthetase complexed with p-Cl-Phenylalanine 0 100% c2rhsB_ 1 794 ligase; PheRS from Staphylococcus haemolyticus- rational protein engineering and inhibitor studies 0 100% c3pcoD_ 1 794 ligase; crystal structure of E. coli phenylalanine-tRNA synthetase complexed with phenylalanine and AMP 0 100% c4p71B_ 1 794 ligase; Apo …	Crystal Structure of T.Thermophilus Phenylalanyl-tRNA synthetase complexed with p-Cl-Phenylalanine	0	100%	Yes but general	-	3.30.930.10/FF/32271 9 54 Phenylalanine--tRNA ligase beta subunit 5.2e-109 6% 2.40.50.140/FF/9590 43 165 Phenylalanine--tRNA ligase beta subunit 1.5e-77 15% 3.50.40.10/FF/2824 59 112 Phenylalanine--tRNA ligase beta subunit 8.3e-68 7% 3.30.70.380/FF/2057 204 224 Phenylalanine--tRNA ligase beta subunit 5.6e-48 3% 3.30.930.10/FF/32618 495 688 Phenylalanine--tRNA ligase beta subunit 7.6e-29 24% 3.30.…	Phenylalanine--tRNA ligase beta subunit	5.2e-109 8.3e-68 5.6e-48 7.6e-29	6% 7% 3% 24%	Yes	-
MMSYN1_0529	pheS; Phenylalanine--tRNA ligase alpha subunit	PHENYLALANINE 88.4% [COV: 100% SITE: 98% Ident: 44% - Ali: 100%] ZINC ION 74.0% [COV: 100% SITE: 100% Ident: 55% - Ali: 15%]	PHE	Yes but general	AMP 4 2zr2_B,1htt_D,3err_A,1ses_B ANP 4 2zcd_A,2zin_A,2zce_A,2q7e_A ATP 3 3lss_A,1kmn_B,2q7g_A FYA 2 2iy5_A,1b7y_A MG 11 2zce_A,3cmq_A,2zin_A,2q7e_A,2zcd_A,2q7g_A SSA 5 2dq3_A,2dq0_B,2cj9_A,2cj9_B,1set_B ZN 4 2cjb_B,2cjb_A,2cj9_A,2cj9_B	AMP, ATP, MG	Yes but general	c3pcoC_ 7 347 ligase; crystal structure of E. coli phenylalanine-tRNA synthetase complexed with phenylalanine and AMP 0 97% c3l4gC_ 8 343 ligase; Crystal structure of Homo Sapiens cytoplasmic Phenylalanyl-tRNA synthetase 0 96% c1eiyA_ 13 348 ligase/rna; THE CRYSTAL STRUCTURE OF PHENYLALANYL-TRNA SYNTHETASE FROM THERMUS THERMOPHILUS COMPLEXED WITH COGNATE TRNAPHE 0 96% c2du3A_ 67 339 ligase/rna; C…	crystal structure of E. coli phenylalanine-tRNA synthetase complexed with phenylalanine and AMP	0	97%	Yes but general	-	3.30.930.10/FF/2927 23 346 Phenylalanine--tRNA ligase alpha subunit 1.3e-126 93% 3.30.930.10/FF/2936 16 346 Phenylalanine--tRNA ligase alpha subunit 6.9e-125 95% 3.30.930.10/FF/32169 15 346 Phenylalanine--tRNA ligase alpha subunit 1.1e-120 95% 3.30.930.10/FF/4280 26 346 Phenylalanine--tRNA ligase alpha subunit 1.3e-90 92% 3.30.930.10/FF/5591 20 346 Phenylalanine--tRNA ligase alpha subunit 2.8e-70…	Phenylalanine--tRNA ligase alpha subunit	1.3e-126	93%	Yes	-
MMSYN1_0530	Hypothetical protein	-	-	-		-	-	-	-			-	-	-	-			-	-
MMSYN1_0531	FtsX-like permease	-	-	-	IOD 1 3hnw_A NI 1 2uwj_E ZN 42 1u7j_B,1mft_B	ZN	No	c5xu1M_ cov 45 conf 99.9 id 12 PDB header:transport protein Chain: M: PDB Molecule:abc transporter permeae; PDBTitle: structure of a non-canonical abc transporter from streptococcus2 pneumoniae r6 c5ws4A_ cov 11 conf 99.8 id 11 PDB header:membrane protein Chain: A: PDB Molecule:macrolide export atp-binding/permease protein macb; PDBTitle: crystal structure of tripartite-type abc transporter macb …	ABC transporter permease	4.2e-14	29%	Yes but general	-	-	-			-	-
MMSYN1_0535	argS; Arginine--tRNA ligase	ADENOSINE-5-TRIPHOSPHATE 72.3% [COV: 62% SITE: 100% Ident: 20% - Ali: 80%]	ATP	Yes but general	CIT 3 3h99_A,3h97_A,3h9b_A ZN 3 1ile_A,1jzs_A,1jzq_A	ZN	No	c4q2tB_ 1 554 ligase; Crystal structure of Arginyl-tRNA synthetase complexed with L-arginine 0 100% c4r3zB_ 1 554 protein binding/ligase; Crystal structure of human ArgRS-GlnRS-AIMP1 complex 0 100% c5jldA_ 1 554 ligase; Crystal Structure of Arginyl-tRNA Synthetase from Plasmodium falciparum (PfRRS) 0 100% c1f7uA_ 2 554 ligase/rna; CRYSTAL STRUCTURE OF THE ARGINYL-TRNA SYNTHETASE COMPLEXED WITH TH…	Crystal structure of Arginyl-tRNA synthetase complexed with L-arginine	0	100%	Yes	-	3.40.50.620/FF/88347 111 354 Arginine--tRNA ligase 1.2e-78 44% 3.40.50.620/FF/86526 111 344 Arginine--tRNA ligase 2.7e-75 42% 3.40.50.620/FF/88726 112 345 Arginine--tRNA ligase 1.7e-68 42% 3.40.50.620/FF/87481 111 343 Arginine--tRNA ligase 4.4e-62 42% 3.40.50.620/FF/89198 109 342 Arginine--tRNA ligase 1.6e-61 42% 3.40.50.620/FF/7763 115 342 Arginine--tRNA ligase 2e-52 41% 3.40.50.620/FF/88216 343…	Arginine--tRNA ligase	1.2e-78 7.7e-35 2.9e-23	44% 26% 18%	Yes	-
MMSYN1_0536	frr; Ribosome-recycling factor	-	-	-	FE 3 2iy4_N,1ji5_A,1ji4_D ZN 3 3kwo_B	FE, ZN	No	d1ek8a_ 1 181 translation; CRYSTAL STRUCTURE OF THE RIBOSOME RECYCLING FACTOR (RRF) FROM ESCHERICHIA COLI 0 99% c4gfqA_ 1 182 translation; 2.65 Angstrom Resolution Crystal Structure of Ribosome Recycling Factor (frr) from Bacillus anthracis 0 100% d1is1a_ 1 182 translation; Crystal structure of ribosome recycling factor from Vibrio parahaemolyticus 0 100% d1eh1a_ 2 180 ribosome; RIBOSOME RECYCLIN…	2.65 Angstrom Resolution Crystal Structure of Ribosome Recycling Factor (frr) from Bacillus anthracis	0	100%	Yes	-	3.30.1360.40/FF/4123 30 95 Ribosome-recycling factor 1e-44 36% 1.10.132.20/FF/2368 94 182 Ribosome-recycling factor, chloroplastic 6.8e-27 49% 3.30.1360.40/FF/4332 32 91 Ribosome-recycling factor, chloroplastic 3.5e-22 33% 3.30.1360.40/FF/4269 31 94 Ribosome recycling factor 1.5e-21 35% 3.30.1360.40/FF/4243 32 91 Ribosome recycling factor 4e-20 33% 1.10.132.20/FF/2369 5 72 Ribosome-recycling fact…	Ribosome-recycling factor	1E-44 6.8e-27	36% 49%	Yes	-
MMSYN1_0537	pyrH; Uridylate kinase	URIDINE-5-MONOPHOSPHATE 84.2% [COV: 100% SITE: 88% Ident: 43% - Ali: 100%] MAGNESIUM ION 56.0% [COV: 75% SITE: 88% Ident: 23% - Ali: 4%]	U	Yes but general	ACP 1 2j4j_C ADP 6 1ohb_A,2ako_A,2buf_H,2rd5_B,1oha_A,1oh9_A ANP 3 1gs5_A,2bri_A,3d41_A ATP 1 2ogx_A GTP 1 2v4y_D MG 8 1gs5_A,2j4l_E,2bri_A,2rd5_B,1oha_A,3d41_A,1oh9_A,2ogx_A U5P 3 2bne_A,2j4j_C,2j4k_D UDP 1 2bnd_B	ADP	Yes but general	d1ybda1 2 236 transferase; Crystal structure analysis of uridylate kinase from Neisseria meningitidis 0 99% d2a1fa1 2 236 transferase; Crystal Structure of Uridylate kinase 0 99% d2bnea1 2 236 transferase; The structure of E. coli UMP kinase in complex with UMP 0 99% c3ek5A_ 2 237 transferase; Unique GTP-binding Pocket and Allostery of UMP Kinase from a Gram-Negative Phytopathogen Bacterium 0 100…	Crystal structure analysis of uridylate kinase from Neisseria meningitidis	0	99%	Yes	-	3.40.1160.10/FF/9327 3 236 Uridylate kinase 3.8e-83 99% 3.40.1160.10/FF/5850 6 227 Uridylate kinase 2.5e-60 94% 3.40.1160.10/FF/9377 8 237 Aspartate/glutamate/uridylate kinase family protein 1.1e-35 97% 3.40.1160.10/FF/9336 5 52 Glutamate 5-kinase domain-containing protein 5.5e-07 20% 3.40.1160.10/FF/9385 5 58 Probable glutamate 5-kinase 2.1e-05 23% 3.40.1160.10/FF/9352 141 215 Aspartokinase ask …	Uridylate kinase	3.8e-83	99%	Yes	-
MMSYN1_0539	tsf; Elongation factor Ts	-	-	-		-	-	c1xb2B_ 2 278 translation; Crystal Structure of Bos taurus mitochondrial Elongation Factor Tu/Ts Complex 0 94% c1efuB_ 2 295 complex (two elongation factors); ELONGATION FACTOR COMPLEX EF-TU/EF-TS FROM ESCHERICHIA COLI 0 100% c3mmpC_ 3 295 transferase; Structure of the Qb replicase, an RNA-dependent RNA polymerase consisting of viral and host proteins 0 99% c1aipG_ 4 276 complex of two elongation…	ELONGATION FACTOR COMPLEX EF-TU/EF-TS FROM ESCHERICHIA COLI	0	100%	Yes but general	-	3.30.479.20/FF/4504 159 292 Translation elongation factor Ts 6.1e-35 45% 3.30.479.20/FF/4940 158 279 Elongation factor Ts, mitochondrial 4.9e-34 41% 1.10.8.10/FF/14379 2 55 Elongation factor Ts 4.9e-33 18% 3.30.479.20/FF/4431 71 96 Elongation factor Ts, mitochondrial 6.7e-32 9% 3.30.479.20/FF/4421 71 99 Elongation factor Ts, chloroplastic 1.7e-28 10% 3.30.479.20/FF/4580 115 149 Elongation factor …	Translation elongation factor Ts	6.1e-35 4.9e-33 6.7e-32 8.1e-28	45% 18% 9% 12%	Yes	-
MMSYN1_0540	rpsB; 30S ribosomal protein S2	ZINC ION 73.2% [COV: 100% SITE: 100% Ident: 46% - Ali: 20%]	ZN	Yes but general	ANP 1 3guc_A ATP 2 1jwa_B,1zfn_D FMN 2 1fue_A,2w5u_A M7P 1 1x92_A MG 9 2uu9_B,2uxc_B,3i8g_E,2uua_B,3i8h_E,2uuc_B,2uub_B,2vqe_B,2vqf_B	MG	No	c3bchA_ 1 242 cell adhesion, ribosomal protein; Crystal Structure of the Human Laminin Receptor Precursor 0 83% c3j20B_ 1 245 0 84% c3j6vB_ 1 268 0 92% c3izbA_ 1 288 0 99% c2xznB_ 3 243 0 83% c3zeyC_ 3 244 0 83% c3iz6A_ 3 282 0 96% c3bbnB_ 4 232 0 78% d1vi6a_ 5 240 ribosome; Crystal structure of ribosomal protein S2P 0 81% c4toiA_ 5 258 ribosomal protein; Crystal structure of E.coli ribosomal pro…	Crystal structure of E.coli ribosomal protein S2 in complex with N-terminal domain of S1	0	87%	Yes	-	3.40.50.10490/FF/21198 8 229 30S ribosomal protein S2 1.1e-69 76% 3.40.50.10490/FF/10151 10 116 30S ribosomal protein S2 5.3e-49 37% 3.40.50.10490/FF/21318 9 222 40S ribosomal protein SA 1.4e-41 73% 3.40.50.10490/FF/20116 18 116 30S ribosomal protein S2 8.3e-28 34% 3.40.50.10490/FF/21035 13 36 30S ribosomal protein S2, chloroplastic 1.2e-13 8% 3.40.50.10490/FF/21039 22 42 Putative 30S ribosomal S…	30S ribosomal protein S2	1.1e-69	76%	Yes	-
MMSYN1_0541	dnaJ; Chaperone protein DnaJ	ZINC ION 83.4% [COV: 100% SITE: 100% Ident: 27% - Ali: 90%], 77.4% [COV: 100% SITE: 100% Ident: 27% - Ali: 60%]	ZN	Yes but general	ZN 1 1nlt_A	-	-	c4j80B_ 2 361 chaperone; Thermus thermophilus DnaJ 0 97% c1nltA_ 119 345 protein transport; The crystal structure of Hsp40 Ydj1 0 61% c2q2gA_ 187 359 chaperone; Crystal structure of dimerization domain of HSP40 from Cryptosporidium parvum, cgd2_1800 1.7e-41 47% c3lz8A_ 182 369 chaperone; Structure of a putative chaperone dnaj from klebsiella pneumoniae subsp. pneumoniae mgh 78578 at 2.9 a resolut…	Thermus thermophilus DnaJ	0	97%	Yes	-	2.60.260.20/FF/10312 223 262 Molecular chaperone DnaJ 6.8e-55 11% 1.10.287.110/FF/14658 3 112 Molecular chaperone DnaJ 1e-32 30% 1.10.287.110/FF/14747 3 112 Chaperone DnaJ domain protein 1.4e-32 30% 1.10.287.110/FF/14599 3 111 Chaperone protein DnaJ 2.3e-29 29% 2.60.260.20/FF/10483 223 261 Chaperone DnaJ domain protein 2.5e-29 10% 1.10.287.110/FF/14661 3 94 Chaperone protein DnaJ 2 8.5e-29 25% 1.…	Molecular chaperone DnaJ	1E-32 6.8e-55	30% 11%	Yes	-
MMSYN1_0542	dnaK; Chaperone protein DnaK; protein folding 1.0; cytoplasm 0.99	ADENOSINE-5-TRIPHOSPHATE 93.4% [COV: 100% SITE: 100% Ident: 67% - Ali: 100%] ZINC ION 70.6% [COV: 100% SITE: 100% Ident: 50% - Ali: 3%]	ATP	Yes but general	ADP 16 2qwq_A,2qwm_B,2v7z_B,1hjo_A,3jxu_A,1s3x_A,1atr_A,3iuc_A,3fe1_A,2qwn_A,3hsc_A,1qqn_A,2bup_A,3l4i_B,2qwl_A,1qqo_A ANP 4 2e8a_A,1ngj_A,2qwr_A,3kvg_B ATP 4 2bup_A,3fzf_A,1ngg_A,1ngf_A CA 3 1s3x_A,3iuc_A,1hjo_A MG 14 2qwm_B,1ngg_A,2e8a_A,1ngj_A,3jxu_A,1atr_A,3fe1_A,2qwn_A,3hsc_A,1qqn_A,2bup_A,2qwl_A,3l6q_A,1qqo_A	ADP, ATP	Yes but general	c1jcgA_ 1 351 structural protein; MREB FROM THERMOTOGA MARITIMA, AMPPNP 0 59% c3iucC_ 1 357 chaperone; Crystal structure of the human 70kDa heat shock protein 5 (BiP/GRP78) ATPase domain in complex with ADP 0 60% c4j8fA_ 1 372 chaperone; Crystal structure of a fusion protein containing the NBD of Hsp70 and the middle domain of Hip 0 63% c2v7yA_ 1 503 chaperone; Crystal structure of the molecular …	Crystal structure of the co-translational Hsp70 chaperone Ssb in the ATP-bound, open conformation	0	96%	Yes	-	2.60.34.10/FF/3652 353 508 Molecular chaperone DnaK 2.5e-75 26% 3.30.420.40/FF/77796 5 172 Chaperone protein DnaK 1 4.2e-75 28% 3.30.420.40/FF/77939 5 172 Chaperone protein DnaK 2e-73 28% 2.60.34.10/FF/3645 363 502 Chaperone protein DnaK 1 4.6e-70 24% 2.60.34.10/FF/3656 359 494 Heat shock cognate 70 5.5e-65 23% 2.60.34.10/FF/3525 363 501 Molecular chaperone DnaK 6.7e-61 24% 3.30.420.40/FF/78180 5…	Molecular chaperone DnaK	2.5e-75 2e-73	26% 28%	Yes	-
MMSYN1_0543	grpE; Protein GrpE	-	-	-	FE 1 1ci6_B	-	-	c4aniA_ 46 200 chaperone; Structural basis for the intermolecular communication between DnaK and GrpE in the DnaK chaperone system from Geobacillus kaustophilus HTA426 2.8e-42 78% c1dkgB_ 48 200 complex (hsp24/hsp70); CRYSTAL STRUCTURE OF THE NUCLEOTIDE EXCHANGE FACTOR GRPE BOUND TO THE ATPASE DOMAIN OF THE MOLECULAR CHAPERONE DNAK 2.9e-41 76% c3a6mB_ 33 200 chaperone; Crystal structure of GrpE f…	Crystal structure of GrpE from Thermus thermophilus HB8	4.7e-41	84%	Yes	-	3.90.20.20/FF/2461 2 40 Protein GrpE 1.3e-20 20% 2.30.22.10/FF/2341 116 130 GrpE protein homolog, mitochondrial 1.4e-12 8% 2.30.22.10/FF/2129 150 200 Protein GrpE 5.8e-11 26% 2.30.22.10/FF/2333 113 128 Protein GrpE 6.9e-11 8% 3.90.20.20/FF/785 41 139 Protein GrpE 3.9e-10 50% 3.90.20.20/FF/2466 3 27 GrpE protein homolog, mitochondrial 3.8e-09 12% 2.30.22.10/FF/2326 106 130 Co-chaperone GrpE 4e-08 …	Protein GrpE	1.3e-20 3.9e-10 5.8e-11	20% 50% 26%	Yes	-
MMSYN1_0544	hrcA; Heat-inducible transcription repressor	-	-	-	NI 8 2it0_B,2tdx_A,2isz_A,2qq9_A,1xcv_A,1ddn_D,1f5t_D,2isy_B ZN 1 1b1b_A	NI	No	c1stzB_ 1 340 transcription; Crystal structure of a hypothetical protein at 2.2 A resolution 0 100% d1stza2 93 340 transcription; Crystal structure of a hypothetical protein at 2.2 A resolution 0 73% d1stza1 2 87 transcription; Crystal structure of a hypothetical protein at 2.2 A resolution 2e-28 25% d1jhfa1 2 62 hydrolase; LEXA G85D MUTANT 1.6e-05 18% c1j5yA_ 4 73 transcription; Crystal structur…	Crystal structure of transcriptional regulator (TM1602)	2.00E-05	21%	Yes but general	-	3.30.450.40/FF/30373 86 113 Heat-inducible transcription repressor HrcA 4.9e-80 8% 1.10.10.10/FF/266001 2 80 Heat-inducible transcription repressor HrcA 3.6e-33 23% 3.30.450.40/FF/30441 209 331 Heat-inducible transcription repressor HrcA 5e-16 36% 3.30.390.60/FF/1203 89 115 Heat-inducible transcription repressor HrcA 5.2e-16 8% 3.30.450.40/FF/30495 211 336 Heat-inducible transcription repressor H…	Heat-inducible transcription repressor HrcA	3.6e-33 4.9e-80 5e-16 2.9e-06	23% 8% 36% 19%	Yes	-
MMSYN1_0545	clpB; ATP-dependent Clp protease ATP-binding subunit	ADENOSINE-5-DIPHOSPHATE 91.2% [COV: 100% SITE: 100% Ident: 56% - Ali: 100%], 79.4% [COV: 100% SITE: 93% Ident: 53% - Ali: 58%] MAGNESIUM ION 69.5% [COV: 100% SITE: 100% Ident: 46% - Ali: 2%]	ADP	Yes but general	ADP 12 1ksf_X,1iy1_A,2qpa_A,2r65_C,1ny6_E,3hws_B,1ofi_B,2c98_A,1r6b_X,2qz4_A,1um8_A,1ofh_C AMP 1 2vii_A ANP 3 1qvr_A,1qvr_C,2c99_A ATP 2 2c96_A,2c9c_A MG 8 1ksf_X,3hws_B,1ofi_B,1r6b_X,1ofh_C,2vii_A	ADP, MG	Yes but general	c3pxiB_ 4 708 protein binding; Structure of MecA108:ClpC 0 99% c3pxgA_ 5 336 protein binding; Structure of MecA121 and ClpC1-485 complex 0 47% c5kneD_ 7 697 chaperone; CryoEM Reconstruction of Hsp104 Hexamer 0 97% c1qvrB_ 7 707 chaperone; Crystal Structure Analysis of ClpB 0 98% c5d4wB_ 8 706 chaperone; Crystal structure of Hsp104 0 98% c4d2qC_ 9 706 chaperone; Negative-stain electron microscopy …	ClpC	0	98%	Yes	-	3.40.50.300/FF/633449 32 78 ATP-dependent protease (Clp chaperone) 1.5e-101 7% 3.40.50.300/FF/628437 7 210 ATP-dependent protease (Clp chaperone) 8.5e-100 29% 3.40.50.300/FF/633147 15 196 ATP-dependent Clp protease ClpV 1e-79 26% 3.40.50.300/FF/137688 414 614 Heat shock protein 101, putative 6.1e-65 28% 3.40.50.300/FF/446585 24 205 ClpC-like protein 2e-41 26% 1.10.8.60/FF/47182 210 312 ATP-depend…	ATP-dependent protease (Clp chaperone) (matches in several places)	8.5e-100	29%	Yes	-
MMSYN1_0599	Hypothetical protein	4-PHOSPHOPANTETHEINE 52.7% [COV: 34% SITE: 100% Ident: 20% - Ali: 10%] Phosphopantetheine, also known as 4'-Phosphopantetheine, is an essential prosthetic group of acyl carrier protein (ACP) and peptidyl carrier proteins (PCP) and aryl carrier proteins (ArCP) derived from Coenzyme A. http://firedb.bioinfo.cnio.es/tmp/faatmp/225636608572.php	-	-		-	-	-	-			-	-	-	-			-	-
MMSYN1_0600	rnj; Ribonuclease J	ZINC ION 89.4% [COV: 100% SITE: 100% Ident: 47% - Ali: 100%] MANGANESE (II) ION 67.0% [COV: 100% SITE: 100% Ident: 34% - Ali: 1%] URIDINE-5-MONOPHOSPHATE 61.6% [COV: 70% SITE: 97% Ident: 40% - Ali: 4%] OXYGEN ATOM 59.4% [COV: 86% SITE: 94% Ident: 20% - Ali: 3%]	ZN	Yes but general	MLT 1 3g1p_B U5P 1 3bk2_A ZN 40 2dkf_B,2i7v_A,1zkp_D,2fk6_A,2i7t_A,3ie0_A,2cbn_A,2qjs_C,3ie2_D,2h6a_B,2gfk_B,2fu9_A,2az4_B,3bk2_A,3bk1_A,3af5_A,3af6_A,3idz_A,3ie1_B,2fu8_A,2qdt_A,3a4y_D	ZN	Yes but general	c2xr1A_ 21 477 hydrolase; DIMERIC ARCHAEAL CLEAVAGE AND POLYADENYLATION SPECIFICITY FACTOR WITH N-TERMINAL KH DOMAINS (KH-CPSF) FROM METHANOSARCINA MAZEI 0 75% c2xr1B_ 21 477 hydrolase; DIMERIC ARCHAEAL CLEAVAGE AND POLYADENYLATION SPECIFICITY FACTOR WITH N-TERMINAL KH DOMAINS (KH-CPSF) FROM METHANOSARCINA MAZEI 0 75% c2ycbA_ 47 477 hydrolase; Structure of the archaeal beta-CASP protein with N-te…	Crystal structure of RNase J complexed with RNA	0	90%	Yes	-	3.60.15.10/FF/29087 59 264 Ribonuclease J family protein 7.2e-113 34% 3.60.15.10/FF/13787 59 277 RNA-metabolising metallo-beta-lactamase family protein 9.4e-47 36% 3.40.50.10710/FF/253 266 422 Ribonuclease J 1 1.6e-46 26% 3.40.50.10710/FF/306 260 422 ATP/GTP binding protein 4.6e-39 27% 3.40.50.10710/FF/194 265 426 Ribonuclease J 2 4.1e-38 27% 3.40.50.10710/FF/216 260 405 Ribonuclease J 8.7e-36 24…	Ribonuclease J family protein + Ribonuclease J 1	7.2e-113 1.6e-46	34% 26%	Yes	-
MMSYN1_0601	Anion/Cation transmembrane transporter	-	-	-		-	-	-	-			-	-	-	-			-	-
MMSYN1_0606	pgk; Phosphoglycerate kinase	ADENOSINE-5-DIPHOSPHATE 90.8% [COV: 100% SITE: 100% Ident: 54% - Ali: 100%] 3-PHOSPHOGLYCERIC ACID 87.8% [COV: 100% SITE: 100% Ident: 57% - Ali: 82%] CALCIUM ION 70.2% [COV: 100% SITE: 100% Ident: 42% - Ali: 9%] MAGNESIUM ION 69.4% [COV: 80% SITE: 100% Ident: 58% - Ali: 9%], 67.8% [COV: 100% SITE: 94% Ident: 41% - Ali: 9%]	ADP, 3-PHOSPHOGLYCERIC ACID	Yes but general	ACP 1 1kf0_A ADP 7 3c3a_B,2wzd_A,2zgv_A,13pk_D,2wzc_A,1php_A,2wzb_A AMP 3 3jwp_A,1ltk_A,1hdi_A ANP 1 1vpe_A ATP 4 3pgk_A,2paa_A,1vjc_A,1vjd_A CDP 2 3c3b_B,3c3c_A FAD 4 1ib0_A,1umk_A,1i7p_A,1qx4_B MG 6 3c3a_B,2wzd_A,1vpe_A,13pk_D,2wzc_A,2wzb_A NAD 1 1ib0_A	ADP, AMP, ATP	Yes but general	d1vjda_ 2 403 transferase; Structure of pig muscle PGK complexed with ATP 0 100% d1qpga_ 2 404 phosphotransferase (carboxyl acceptor); 3-PHOSPHOGLYCERATE KINASE, MUTATION R65Q 0 100% d1ltka_ 3 403 transferase; CRYSTAL STRUCTURE OF PHOSPHOGLYCERATE KINASE FROM PLASMODIUM FALCIPARUM, IN THE OPEN CONFORMATION 0 99% c3q3vA_ 5 403 transferase; Crystal structure of Phosphoglycerate Kinase from Campylob…	3-PHOSPHOGLYCERATE KINASE, MUTATION R65Q	0	100%	Yes	-	3.40.50.1260/FF/4364 192 391 Phosphoglycerate kinase 3.3e-87 50% 3.40.50.1260/FF/4342 193 391 Phosphoglycerate kinase 1, chloroplastic 9.7e-81 49% 3.40.50.1260/FF/1217 194 391 Phosphoglycerate kinase 4.1e-73 49% 3.40.50.1260/FF/4397 8 191 Phosphoglycerate kinase 1, chloroplastic 4.8e-64 46% 3.40.50.1260/FF/1518 196 391 Phosphoglycerate kinase 1.2e-56 49% 3.40.50.1260/FF/953 193 391 Phosphoglycera…	Phosphoglycerate kinase + Phosphoglycerate kinase 1, chloroplastic	3.3e-87 4.8e-64	50% 46%	Yes	-
MMSYN1_0607	gap; Glyceraldehyde-3-phosphate dehydrogenase	NICOTINAMIDE-ADENINE-DINUCLEOTIDE 91.6% [COV: 100% SITE: 100% Ident: 58% - Ali: 100%] GLYCERALDEHYDE-3-PHOSPHATE 78.8% [COV: 100% SITE: 100% Ident: 58% - Ali: 36%] ALPHA-D-GLUCOSE 63.9% [COV: 80% SITE: 95% Ident: 46% - Ali: 2%]	NAD, G3H	Yes but general	COA 1 1cqj_D NAD 6 1arz_B,1cer_B,1b8v_A,1a7k_B,1bmd_A,1b8u_A NAP 2 1cf2_Q,1civ_A NAX 1 1bdm_B PDC 1 1arz_B T6P 1 1byk_A	NAD	Yes but general	d1k3ta1 1 168 oxidoreductase; Structure of Glycosomal Glyceraldehyde-3-Phosphate Dehydrogenase from Trypanosoma cruzi Complexed with Chalepin, a Coumarin Derivative Inhibitor 0 50% c2d2iO_ 1 337 oxidoreductase; Crystal Structure of NADP-Dependent Glyceraldehyde-3-Phosphate Dehydrogenase from Synechococcus Sp. complexed with Nadp+ 0 100% c3b20R_ 1 337 oxidoreductase; Crystal structure of Glycerald…	Crystal Structure of NADP-Dependent Glyceraldehyde-3-Phosphate Dehydrogenase from Synechococcus Sp. complexed with Nadp+	0	100%	Yes	-	3.40.50.720/FF/288101 2 158 Glyceraldehyde-3-phosphate dehydrogenase, type I 1.2e-69 46% 3.40.50.720/FF/287882 1 158 Glyceraldehyde-3-phosphate dehydrogenase, type I 1.5e-66 47% 3.30.360.10/FF/24034 161 320 Glyceraldehyde-3-phosphate dehydrogenase, type I 1.8e-64 47% 3.30.360.10/FF/24046 57 78 Glyceraldehyde-3-phosphate dehydrogenase A, chloroplastic 2.4e-61 7% 3.40.50.720/FF/288367 4 158 Glycera…	Glyceraldehyde-3-phosphate dehydrogenase, type I	1.2e-69 1.8e-64	46% 47%	Yes	-
MMSYN1_0608	dnaI; Primosomal protein DnaI	ADENOSINE-5-DIPHOSPHATE 76.6% [COV: 52% SITE: 100% Ident: 32% - Ali: 100%]	ADP	Yes but general	ADP 15 3ecc_A,2z4r_B,1w46_B,3cf2_B,1e32_A,3ec2_A,1w44_B,3cf3_C,1w47_C,1w4b_A,1s3s_D,2z4s_A,2w58_A,1ny5_A,3cf1_B ATP 1 2vht_C CDP 1 3bos_A MG 12 3ecc_A,2z4r_B,1w46_B,1jbk_A,3ec2_A,2hcb_A,1w49_A,3bos_A,1w4b_A,2z4s_A,2w58_A,1ny5_A	ADP	Yes but general	c4m4wO_ 10 304 replication; Mechanistic implications for the bacterial primosome assembly of the structure of a helicase-helicase loader complex 1.4e-45 95% c5he8J_ 131 305 protein binding; Bacterial initiation protein 8.5e-37 56% c5bq5A_ 148 309 atp-binding protein; Crystal structure of the IstB AAA+ domain bound to ADP-BeF3 3.4e-34 52% c2w58B_ 118 304 hydrolase; Crystal Structure of the DnaI 6.…	dnaI, dnaC	6.8e-34	60%	Yes	-	3.40.50.300/FF/298267 112 268 Primosomal protein DnaI 2.6e-25 50% 3.40.50.300/FF/326272 87 264 Putative primosomal protein DnaI 3e-15 57% 3.40.50.300/FF/633875 45 75 Prophage LambdaCh01, DNA replication protein 3.8e-12 10% 3.40.50.300/FF/634872 129 260 Chromosomal replication initiator protein 2.9e-10 42% 3.40.50.300/FF/404172 41 51 DNA replication protein DnaC 1.4e-08 4% 3.40.50.300/FF/630398 12…	Primosomal protein DnaI, DNA replication protein DnaC	3.00E-15	57%	Yes	-
MMSYN1_0609	Replication initiation and membrane attachment protein	-	-	-	ATP 1 2q0d_A CTP 1 2q0c_A DUT 1 2nom_B GTP 1 2q0e_A IOD 1 1sd5_A MG 10 3l26_B,2ikf_A,2q0e_A,2q0f_A,2q0g_A,2q0c_A,2q0d_A U5P 1 2q0f_A	MG	No	c2zc2A_ 278 350 replication; Crystal structure of DnaD-like replication protein from Streptococcus mutans UA159, gi 24377835, residues 127-199 5.6e-06 19%	DnaD-like replication protein	5.6e-06	19%	Yes but general	-	-	-			-	-
MMSYN1_0611	polA; DNA polymerase I	2,3-DIDEOXYCYTIDINE-5-MONOPHOSPHATE 86.4% [COV: 100% SITE: 97% Ident: 36% - Ali: 100%] MAGNESIUM ION 75.2% [COV: 100% SITE: 100% Ident: 36% - Ali: 40%] ZINC ION 68.7% [COV: 100% SITE: 95% Ident: 32% - Ali: 20%] 8-OXO-2-DEOXY-GUANOSINE-5-MONOPHOSPHATE 64.2% [COV: 75% SITE: 100% Ident: 36% - Ali: 10%],60.7% [COV: 100% SITE: 81% Ident: 20% - Ali: 20%]	-	-	MG 26 2ktq_A,1u49_A,2hhq_A,1xc9_A,1qsy_A,1nk7_A,3ktq_A,1qtm_A,2hw3_A,1u4b_A,1njz_A,4bdp_A,2bdp_A,1l5u_A,2hhu_A,2hhs_A,2hhv_A,1nk9_A,1qss_A,1l3t_A,1l3v_A,2hht_A TTP 1 1qtm_A	MG	No	c1b43A_ 1 294 transferase; FEN-1 FROM P. FURIOSUS 0 32% c1a77A_ 1 296 5'-3' exo/endo nuclease; FLAP ENDONUCLEASE-1 FROM METHANOCOCCUS JANNASCHII 0 32% c4wa8A_ 1 296 hydrolase; Methanopyrus Kandleri FEN-1 nuclease 0 32% c1rxvA_ 1 297 hydrolase/dna; Crystal Structure of A. Fulgidus FEN-1 bound to DNA 0 33% d1cmwa2 2 179 0 20% c2izoA_ 2 286 hydrolase; Structure of an Archaeal PCNA1-PCNA2-FEN1 Comple…	LARGE FRAGMENT OF DNA POLYMERASE I FROM T. AQUATICUS	0	64%	Yes	-	3.40.50.1010/FF/15978 5 190 DNA-directed DNA polymerase I 2.2e-51 20% 1.10.150.20/FF/25329 681 824 DNA polymerase I, thermostable 2.7e-49 16% 3.30.70.370/FF/4116 633 725 DNA polymerase I 1.1e-47 10% 3.30.70.370/FF/4112 628 724 DNA polymerase I PolA 1.4e-33 11% 3.30.70.370/FF/4090 732 909 DNA polymerase I, thermostable 5.1e-32 20% 3.30.70.370/FF/4072 604 636 DNA polymerase I 4.4e-31 4% 3.30.70.370…	DNA-directed DNA polymerase I (multiple matches in different places) DNA polymerase I, thermostable	2.2e-51 5.1e-32 1.8e-20 1.9e-10	20% 20% 11% 21%	Yes	-
MMSYN1_0612	DNA polymerase III, alpha subunit	MAGNESIUM ION 70.0% [COV: 100% SITE: 100% Ident: 30% - Ali: 20%]	MG	No	CA 1 3e0d_A DGT 3 3f2b_A,3f2c_A,3f2d_A MG 3 3f2b_A,2hpi_A,2hpm_A	MG	No	c2hnhA_ 1 841 transferase; Crystal structure of the catalytic alpha subunit of E. coli replicative DNA polymerase III 0 85% c5fkvA_ 1 985 transferase; cryo-EM structure of the E. coli replicative DNA polymerase complex bound to DNA (DNA polymerase III alpha, beta, epsilon, tau complex) 0 100% c3e0dA_ 1 986 transferase/dna; Insights into the Replisome from the Crystral Structure of the Ternary Com…	alpha subunit of E. coli replicative DNA polymerase III	0	100%	Yes	-	3.20.20.140/FF/35415 7 98 DNA polymerase III subunit alpha 6.3e-17 9% 3.20.20.140/FF/40709 7 164 DNA-directed DNA polymerase 1.5e-12 16% 3.20.20.140/FF/36201 7 107 DNA polymerase III subunit alpha 3.5e-06 10% 2.40.50.140/FF/54713 913 963 DNA polymerase III subunit alpha 5.4e-06 5% 3.20.20.140/FF/40507 25 108 Error-prone DNA polymerase 2 3.6e-05 9% 3.20.20.140/FF/38154 9 89 DNA polymerase III subu…	DNA polymerase III subunit alpha (first 100 residues)	3.5e-06 5.4e-06	10% 5%	Yes	-
MMSYN1_0613	tyrS; Tyrosine--tRNA ligase	TYROSINE 87.2% [COV: 84% SITE: 100% Ident: 53% - Ali: 100%]	TYR	Yes but general	AMP 1 3fhj_F ATP 8 1mau_A,1maw_C,2a84_A,1m83_A,1yid_B,1h3e_A,3inn_C,2qui_A CIT 1 1mau_A MG 7 1mau_A,2dlc_X,2a84_A,1m83_A,1n2g_B,2qui_A,1n2b_B PAJ 2 1n2i_B,1n2h_B ZN 1 1li5_B	ATP, MG	Yes but general	c1r6tA_ 1 311 ligase; crystal structure of human tryptophanyl-tRNA synthetase 0 75% c3i05B_ 1 311 ligase; Tryptophanyl-tRNA synthetase from Trypanosoma brucei 0 75% c5ijxA_ 1 315 ligase; Crystal Structure of a C-terminally truncated Coccidioides posadasii mitochondrial tyrosyl-tRNA synthetase 0 76% c2rkjM_ 1 318 ligase/rna; Cocrystal structure of a tyrosyl-tRNA synthetase splicing factor with a g…	Engineered tyrosyl-tRNA synthetase with the nonstandard amino acid L-4,4-biphenylalanine	0	100%	Yes	-	3.40.50.620/FF/88792 4 219 Probable tyrosine--tRNA ligase, mitochondrial 2.7e-80 52% 1.10.240.10/FF/5173 220 319 Probable tyrosine--tRNA ligase, mitochondrial 2.2e-36 24% 3.40.50.620/FF/52478 115 209 Tyrosyl-tRNA synthetase, mitochondrial (Tyrosine--tRNA ligase) (Tyrrs) (AFU_orthologue AFUA_4G08320) 6.3e-19 23% 3.10.290.10/FF/14459 220 244 Tyrosine--tRNA ligase, mitochondrial 4.2e-18 6% 1.10.240.…	Probable tyrosine--tRNA ligase, mitochondrial	2.7e-80 2.2e-36	52% 24%	Yes	-
MMSYN1_0614	pncB; Nicotinate phosphoribosyltransferase	ZINC ION 70.2% [COV: 100% SITE: 100% Ident: 31% - Ali: 20%] NICOTINIC ACID 58.2% [COV: 50% SITE: 100% Ident: 21% - Ali: 20%]	ZN	No	5RP 1 1xby_A MG 9 1xby_A,2dw6_A,3dhf_B,1xbz_A,1tzz_B,2dw7_J,3dkl_A,3dhd_B NCN 3 2b7q_B,1qpn_B,1ytk_A NMN 5 2h3d_A,2gvg_D,3dhf_B,2g96_B,3dhd_B PGH 5 1tpb_1,1tpv_A,1tph_2,1tpc_2,1tpu_A PLP 2 2oo0_B,1xfc_A SRT 2 2dw7_J,2jbm_D	NICOTINATE MONONUCLEOTIDE (NCN), BETA-NICOTINAMIDE RIBOSE MONOPHOSPHATE (NMN)	Yes but general	c2b7pA_ 1 328 transferase; Crystal structure of quinolinic acid phosphoribosyltransferase from Helicobacter pylori 0 93% c3c2vA_ 1 328 transferase; Crystal structure of the quinolinate phosphoribosyl transferase (BNA6) from Saccharomyces cerevisiae complexed with PRPP and the inhibitor phthalate 0 93% c1x1oC_ 1 330 transferase; Crystal structure of project ID TT0268 from Thermus thermophilus HB8 …	Crystal structure of a nicotinate phosphoribosyltransferase from Thermoplasma acidophilum with nicotinate mononucleotide	0	99%	Yes	-	3.20.140.10/FF/1625 16 240 Nicotinate phosphoribosyltransferase (AFU_orthologue AFUA_7G01880) 6.3e-21 64% 3.20.140.10/FF/1359 75 159 Nicotinate phosphoribosyltransferase 1.4e-09 24%	Nicotinate phosphoribosyltransferase (AFU_orthologue AFUA_7G01880)	6.3e-21	64%	Yes	-
MMSYN1_0615	tRNA binding protein, possible Phe-tRNA ligase pheT	-	-	-	CIT 1 2q2h_A	-	-	c3bu2B_ cov 92 conf 100.0 id 29 PDB header:rna binding protein Chain: B: PDB Molecule:putative trna-binding protein; PDBTitle: crystal structure of a trna-binding protein from2 staphylococcus saprophyticus subsp. saprophyticus.3 northeast structural genomics consortium target syr77 c3pcoD_ 74100.0 30 PDB header:ligase Chain: D: PDB Molecule:phenylalanyl-trna synthetase, beta chain; PDBTitle: crys…	tRNA-binding protein/Phe-tRNA synthetase	0	93%	Yes	Yes	2.40.50.140/FF/54968 89 191 Phenylalanine--tRNA ligase beta subunit 3.4e-30 51% 2.40.50.140/FF/54520 104 187 Phenylalanine--tRNA ligase beta subunit 1.2e-23 42% 2.40.50.140/FF/53260 103 181 Phenylalanine--tRNA ligase beta subunit 1.9e-18 39% 2.40.50.140/FF/52889 104 179 Phenylalanine--tRNA ligase beta subunit 2.4e-18 38% 2.40.50.140/FF/9593 89 171 Phenylalanine--tRNA ligase beta subunit 3.8e-17 4…	Phe-tRNA ligase	3.4e-30	51%	Yes	Yes
MMSYN1_0616	DegV family protein	STEARIC ACID 55.8% [COV: 39% SITE: 100% Ident: 20% - Ali: 20%]	-	-	ADP 1 2yx6_B C2F 2 1zp4_B,3fsu_A FAD 5 1b5t_B,1zp4_B,3fsu_A,2fmo_B,3fst_A MG 1 2i5r_B ZN 2 3men_B,1ww1_B	FAD	No	c3fysA_ 3 279 fatty acid-binding protein; Crystal Structure of DegV, a fatty acid binding protein from Bacillus subtilis 0 99% d1pzxa_ 4 279 lipid binding protein; Hypothetical protein APC36103 from Bacillus stearothermophilus: a lipid binding protein 0 99% c2g7zB_ 5 279 structural genomics, unknown function; Conserved DegV-like Protein of Unknown Function from Streptococcus pyogenes M1 GAS Binds…	Crystal Structure of DegV, a fatty acid binding protein from Bacillus subtilis	0	99%	Yes	-	3.40.50.10170/FF/2649 5 152 EDD domain protein, DegV family, putative 4.1e-91 53% 3.40.50.10170/FF/3397 5 148 DegV family EDD domain-containing protein 8.1e-37 52% 3.40.50.10170/FF/3457 5 148 DegV family EDD domain-containing protein 1.3e-30 52% 3.40.50.10170/FF/3213 5 148 DegV domain-containing protein DR_1986 8.5e-28 52% 3.30.1180.10/FF/3578 158 276 Uncharacterised protein, DegV family 7.9e-26 …	EDD domain protein, DegV family, putative	4.1e-91	53%	Yes	-
MMSYN1_0617	DegV family protein	-	-	-	C2F 1 3fsu_A FAD 3 2fmn_B,3fsu_A,3fst_A FMN 2 2x2p_A,2x2o_A GDP 1 3hkc_D GTP 11 3hke_A,3dco_A,1jff_A,2bto_B,2hxf_A,2hxh_A,2wbe_A,2p4n_A,3e22_C,3edl_A,3hkb_A MG 10 3hke_A,3dco_A,1jff_A,2hxf_A,2hxh_A,2wbe_A,2p4n_A,3e22_C,3edl_A,3hkb_A	-	-	d1pzxa_ 1 283 lipid binding protein; Hypothetical protein APC36103 from Bacillus stearothermophilus: a lipid binding protein 0 100% c2dt8A_ 1 282 lipid binding protein; Fatty Acid Binding of a DegV family Protein from Thermus thermophilus 0 100% c3fysA_ 1 282 fatty acid-binding protein; Crystal Structure of DegV, a fatty acid binding protein from Bacillus subtilis 0 100% c2g7zB_ 2 283 structural …	Crystal Structure of DegV, a fatty acid binding protein from Bacillus subtilis	0	100%	Yes	-	3.30.1180.10/FF/3008 159 281 Putative fatty acid binding/lipid transport protein 1.9e-69 43% 3.40.50.10170/FF/3397 2 141 DegV family EDD domain-containing protein 5.3e-28 49% 3.30.1180.10/FF/807 161 281 Hypothetical degv family protein 8.9e-24 43% 3.40.50.10170/FF/3457 2 145 DegV family EDD domain-containing protein 8.8e-23 51% 3.40.50.10170/FF/3213 4 141 DegV domain-containing protein DR_1986 4.…	DegV family EDD domain-containing protein	5.3e-28	49%	Yes	-
MMSYN1_0620	Fur family protein	ZINC ION (two sites) 78.7% [COV: 100% SITE: 83% Ident: 27% - Ali: 100%] 72.6% [COV: 75% SITE: 100% Ident: 26% - Ali: 62%] http://firedb.bioinfo.cnio.es/tmp/faatmp/462780870636.php	ZN	Yes but general	CA 2 3co6_C,3coa_F MG 2 2a07_K,2as5_F	-	-	c2xigA_ cov 96 conf 100.0 id25 PDB header:transcription Chain: A: PDB Molecule:ferric uptake regulation protein; PDBTitle: the structure of the helicobacter pylori ferric uptake2 regulator fur reveals three functional metal binding sites c2fe3B_ 92 100.0 27 PDB header:dna binding protein Chain: B: PDB Molecule:peroxide operon regulator; PDBTitle: the crystal structure of bacillus subtilis perr-zn…	Transcriptional regulator PerR	3.3e-36	94%	Yes	-	1.10.10.10/FF/265395 11 78 FUR family transcriptional regulator 8.8e-07 44%	Fur family transcriptional regulator	0.00000088	44%	Yes	-
MMSYN1_0621	Acyl carrier protein	4-PHOSPHOPANTETHEINE 82.5% [COV: 93% SITE: 100% Ident: 40% - Ali: 80%] STEARIC ACID 58.7% [COV: 34% SITE: 100% Ident: 40% - Ali: 20%]	4-PHOSPHOPANTETHEINE	Yes but general	COA 1 2cg5_B MLI 5 3gzm_B PNS 9 3gzl_A,2kjs_A,2kr5_A,3gzm_B,2fq0_A,2fq2_A,2fva_A,2k0x_A,2fvf_A ZN 10 2ehs_A,2eht_A,2fae_A,2fad_A,2fac_A,1t8k_A	4-PHOSPHOPANTETHEINE (PNS)	Yes but general	c2ju2A_ 2 71 transferase; Minimized mean solution structure of the acyl carrier protein domain from module 2 of 6-deoxyerythronolide B synthase (DEBS) 6.6e-16 96% c2afdA_ 2 72 ligand binding protein; Solution Structure of Asl1650, an Acyl Carrier Protein from Anabaena sp. PCC 7120 with a Variant Phosphopantetheinylation-Site Sequence 3.8e-15 97% c2roqA_ 2 71 transferase; Solution Structure of the…	Minimized mean solution structure of the acyl carrier protein domain from module 2 of 6-deoxyerythronolide B synthase (DEBS)	6.6e-16	96%	Yes	-	1.10.1200.10/FF/24085 7 71 Acyl carrier protein, mitochondrial 1.1e-13 89% 1.10.1200.10/FF/24163 20 72 Specialized acyl carrier protein 1.8e-11 73% 1.10.1200.10/FF/24074 18 71 Polyketide synthase, putative (JCVI) 1.1e-10 74% 1.10.1200.10/FF/24140 23 71 Acyl carrier protein 9.3e-08 67% 1.10.1200.10/FF/23589 13 62 Nodulation protein F 1.5e-06 68% 1.10.1200.10/FF/23608 6 72 Meromycolate extension ac…	Acyl carrier protein, mitochondrial	1.1e-13	89%	Yes	-
MMSYN1_0632	Transmembrane Cation/Proteins/mRNA transporter	-	-	-		-	-	-	-			-	-	-	-			-	-
MMSYN1_0634	leuS; Leucine--tRNA ligase	LEUCINE 72.2% [COV: 100% SITE: 100% Ident: 44% - Ali: 17%] ADENOSINE-5-TRIPHOSPHATE 71.7% [COV: 100% SITE: 66% Ident: 25% - Ali: 100%]	LEU, ATP	Yes but general	CIT 3 3h99_A,3h97_A,3h9b_A ZN 13 2byt_D,2d5b_A,2v0c_A,1gax_A,1a8h_A,1jzs_A,1ile_A,2v0g_D,1obc_A,1h3n_A,2bte_D,1jzq_A,2d54_A	ZN	No	d1ffya3 1 629 ligase/rna; INSIGHTS INTO EDITING FROM AN ILE-TRNA SYNTHETASE STRUCTURE WITH TRNA(ILE) AND MUPIROCIN 0 78% d1ivsa4 1 630 ligase/rna; CRYSTAL STRUCTURE OF THERMUS THERMOPHILUS VALYL-TRNA SYNTHETASE COMPLEXED WITH TRNA(VAL) AND VALYL-ADENYLATE ANALOGUE 0 78% c1qu2A_ 1 798 ligase/rna; INSIGHTS INTO EDITING FROM AN ILE-TRNA SYNTHETASE STRUCTURE WITH TRNA(ILE) AND MUPIROCIN 0 99% d1h3na3…	Thermus thermophilus Leucyl-tRNA synthetase complexed with a tRNAleu transcript in the post-editing conformation	0	100%	Yes	-	3.40.50.620/FF/86637 6 295 Probable leucine--tRNA ligase, mitochondrial 7.1e-175 36% 1.10.730.10/FF/14311 581 801 Leucine--tRNA ligase 1 4.7e-75 27% 3.90.740.10/FF/8634 228 401 Leucine--tRNA ligase 1 3.5e-70 22% 3.90.740.10/FF/8825 227 408 Leucine--tRNA ligase 1.1e-67 23% 3.40.50.620/FF/86425 8 229 Probable isoleucine--tRNA ligase, mitochondrial 7.2e-66 28% 3.90.740.10/FF/8521 227 408 Leucine--tR…	Probable leucine--tRNA ligase, mitochondrial	7.1e-175 4.7e-75	36% 27%	Yes	-
MMSYN1_0636	Lipoprotein, putative	-	-	-		-	-	-	-			-	-	-	-			-	-
MMSYN1_0637	rpsI; 30S ribosomal protein S9	-	-	-	ADP 2 2c39_D,2po0_A CDP 2 2po2_A,1ffu_B MG 3 3i8g_L,2uub_I,3i8h_L MTE 1 1fiq_C TLA 1 2cve_A UDP 1 2pnz_A	MG	No	c3j6vI_ 1 132 0 100% c3zeyK_ 2 132 0 99% c2xzmI_ 3 132 0 98% c3j20K_ 6 132 0 96% c1s1hI_ 8 132 0 95% c2zkqi_ 8 132 0 95% c3bbnI_ 8 132 0 95% d2gy9i1 8 132 0 95% d2vqei1 8 132 ribosome; Modified uridines with C5-methylene substituents at the first position of the tRNA anticodon stabilize U-G wobble pairing during decoding 0 95% c3iz6I_ 19 132 0 86%	Modified uridines with C5-methylene substituents at the first position of the tRNA anticodon stabilize U-G wobble pairing during decoding	0	95%	Yes but general	-	3.30.230.10/FF/28352 8 132 30S ribosomal protein S9 4.6e-47 95% 3.30.230.10/FF/17257 10 132 Ribosomal protein S9, putative 1.1e-16 93%	30S ribosomal protein S9	4.6e-47	95%	Yes	-
MMSYN1_0638	rplM; 50S ribosomal protein L13	-	-	-	ADP 3 3ko4_D,3ko5_C,3ko3_D IOD 1 3lmu_D	ADP	No	c3j3wJ_ 1 143 ribosome; Atomic model of the immature 50S subunit from Bacillus subtilis (state II-a) 0 95% c4wfaG_ 1 145 ribosome; The crystal structure of the large ribosomal subunit of Staphylococcus aureus in complex with linezolid 0 96% c5mlcL_ 2 147 ribosome; Cryo-EM structure of the spinach chloroplast ribosome reveals the location of plastid-specific ribosomal proteins and extensions 0 97%…	Cryo-EM structure of the spinach chloroplast ribosome reveals the location of plastid-specific ribosomal proteins and extensions	0	97%	Yes but general	-	3.90.1180.10/FF/2128 4 145 50S ribosomal protein L13 1.2e-52 94% 3.90.1180.10/FF/2127 18 146 60S ribosomal protein L13a 5.2e-15 85%	50S ribosomal protein L13	1.2e-52	94%	Yes	-
MMSYN1_0639	ABC transporter, possible FtsX-like permease	-	-	-	GDP 1 3ir6_A MG 1 2hb4_A STA 3 1fiv_A,2fiv_A	STATINE (STA)	No	c5ws4A_ cov 35 conf 100.0 id 13 PDB header:membrane protein Chain: A: PDB Molecule:macrolide export atp-binding/permease protein macb; PDBTitle: crystal structure of tripartite-type abc transporter macb from2 acinetobacter baumannii c5xu1M_ cov 34 conf 100.0 id 12 PDB header:transport protein Chain: M: PDB Molecule:abc transporter permeae; PDBTitle: structure of a non-canonical abc transporter fr…	ABC transporter	0.00018 2.9e-05	7% 14%	Yes but general	-	-	-			-	-
MMSYN1_0640	truA; tRNA pseudouridine (38-40) synthase	CAT 1 Evidence:Literature CAT 1 Residue_resume:D(54); CAT 1 AVG_SQUARE_residue_score:6.00 [max=6] CAT 1EC:5.4.99.12 > GO:pseudouridine synthase activity ; GO:0009982 http://firedb.bioinfo.cnio.es/tmp/faatmp/802845585905.php	-	-	CU 1 2k1r_B MLT 1 3k7r_H	-	-	d1dj0a_ 99 100.0 24 Fold:Pseudouridine synthase Superfamily:Pseudouridine synthase Family:Pseudouridine synthase I TruA c1vs3B_ 99 100.0 25 PDB header:isomerase Chain: B: PDB Molecule:trna pseudouridine synthase a; PDBTitle: crystal structure of the trna pseudouridine synthase trua from thermus2 thermophilus hb8 c4j37A_ 98 100.0 25 PDB header:rna binding protein Chain: A: PDB Molecule:trna pseudo…	Pseudouridine synthase truA	0	100%	Yes	-	3.30.70.660/FF/3145 109 246 tRNA pseudouridine synthase A 4.9e-26 55% 3.30.70.580/FF/5710 6 104 tRNA pseudouridine synthase A 1.4e-24 39% 3.30.70.580/FF/5595 6 104 tRNA pseudouridine synthase A 5.2e-24 39% 3.30.70.580/FF/5666 5 104 tRNA pseudouridine synthase A 6.5e-24 40% 3.30.70.580/FF/5660 5 104 tRNA pseudouridine synthase A 1.7e-20 40% 3.30.70.660/FF/3128 109 245 tRNA pseudouridine synthase A…	tRNA pseudouridine synthase A	4.9e-26	55%	Yes	-
MMSYN1_0641	cobalt ECF transporter T component CbiQ	-	-	-		-	-	c5d7tH_ 5 312 0 92% c4huqT_ 5 313 hydrolase; Crystal Structure of a transporter 0 92% c4rfsT_ 16 306 hydrolase, transport protein; Structure of a pantothenate energy coupling factor transporter 0 87%	Crystal Structure of a transporter	0	92%	Yes but general	-	-	-			-	-
MMSYN1_0642	ecfA; Energy-coupling factor transporter ATP-binding protein EcfA	ADENOSINE-5-DIPHOSPHATE 84.4% [COV: 88% SITE: 96% Ident: 42% - Ali: 100%] MAGNESIUM ION 67.5% [COV: 100% SITE: 100% Ident: 30% - Ali: 8%], 66.7% [COV: 100% SITE: 100% Ident: 32% - Ali: 2%] ADENOSINE-5-TRIPHOSPHATE 63.4% [COV: 75% SITE: 100% Ident: 31% - Ali: 11%]	ADP	Yes but general	ADP 9 1oxu_C,2olj_A,1f3o_A,1g6h_A,2ff7_A,1g9x_B,2awo_B,2q0h_A,2d2f_A ANP 2 3c41_J,1oxv_A ATG 1 3c4j_B ATP 8 1l2t_A,1b0u_A,1ji0_A,3fvq_A,2fgj_D,1q12_B,1mv5_C,2r6g_A CA 1 3fvq_A IOD 4 1oxx_K,1oxv_A,1oxs_C MG 13 1oxu_C,3c4j_B,3c41_J,2olj_A,1f3o_A,1oxv_A,1g6h_A,1g9x_B,2awo_B,2q0h_A,2onk_G,2d2f_A	ADP, ATP	Yes but general	c2yl4A_ 1 251 0 83% c4aa3A_ 1 251 0 83% d1pf4a1 1 251 0 83% c4mycC_ 1 261 transport protein; Structure of the mitochondrial ABC transporter, Atm1 0 86% c2hydB_ 1 262 transport protein; Multidrug ABC transporter SAV1866 0 86% c3b5wE_ 1 262 membrane protein; Crystal Structure of Eschericia coli MsbA 0 86% c3b5xB_ 1 262 membrane protein; Crystal Structure of MsbA from Vibrio cholerae 0 86% c3nhaA_ 1…	Crystal Structure of a transporter	0	94%	Yes but general	-	3.40.50.300/FF/631282 22 255 ABC transporter, ATP-binding protein 5.2e-65 77% 3.40.50.300/FF/243694 22 82 Energy-coupling factor transporter ATP-binding protein EcfA2 2.3e-62 20% 3.40.50.300/FF/632531 23 257 Oligopeptide ABC transporter ATP-binding 7e-56 78% 3.40.50.300/FF/627498 22 256 ABC transporter, ATP-binding component 9.7e-56 78% 3.40.50.300/FF/634044 21 257 Methionine import ATP-binding p…	ABC transporter, ATP-binding protein	5.2e-65	77%	Yes but general	-
MMSYN1_0643	ecfA; Energy-coupling factor transporter ATP-binding protein EcfA	ADENOSINE-5-DIPHOSPHATE 85.3% [COV: 89% SITE: 100% Ident: 38% - Ali: 100%] MAGNESIUM ION 67.3% [COV: 100% SITE: 100% Ident: 29% - Ali: 8%] ADENOSINE-5-TRIPHOSPHATE 63.5% [COV: 75% SITE: 100% Ident: 32% - Ali: 11%]	ADP	Yes but general	ADP 9 2pmk_A,2ffb_A,1jj7_A,2olj_A,2ff7_A,2hyd_A,2ffa_A,3b5z_B,2q0h_A ANP 3 2onj_B,3b60_D,3b5y_A ATG 1 3c4j_B ATP 11 1mv5_A,1xef_B,2ixe_D,2fgk_A,2pze_B,2ixf_B,2ixg_A,2pzg_A,2pzf_A,2fgj_D,1mv5_C MG 10 1xef_B,1jj7_A,2ixe_D,3c4j_B,2pze_B,2olj_A,2ixf_B,2pzg_A,2pzf_A,2q0h_A	ADP, ATP, MG	Yes but general	c4f4cA_ 1 365 hydrolase,protein transport; The Crystal Structure of the Multi-Drug Transporter 2.4e-39 89% c3g5uB_ 1 371 membrane protein; Structure of P-glycoprotein Reveals a Molecular Basis for Poly-Specific Drug Binding 3.9e-39 91% c5uj9A_ 1 364 transport protein; Cryo-EM structure of bovine multidrug resistance protein 1 (MRP1) 2.1e-38 89% c5ujaA_ 1 364 protein transport; Cryo-EM structure o…	The Crystal Structure of the Multi-Drug Transporter	2.4e-39	89%	Yes but general	-	3.40.50.300/FF/631282 54 113 ABC transporter, ATP-binding protein 3.1e-64 15% 3.40.50.300/FF/627498 140 365 ABC transporter, ATP-binding component 1.6e-57 55% 3.40.50.300/FF/141490 140 368 Energy-coupling factor transporter ATP-binding protein EcfA 2.6e-57 56% 3.40.50.300/FF/632531 25 116 Oligopeptide ABC transporter ATP-binding 6.1e-56 23% 3.40.50.300/FF/167769 91 110 Cobalt transport ATP-bindin…	ABC transporter, ATP-binding protein + ABC transporter, ATP-binding component	3.1e-64 1.6e-57	15% 55%	Yes but general	-
MMSYN1_0644	rplQ; 50S ribosomal protein L17	-	-	-		-	-	c3j3vN_ 1 119 ribosome; Atomic model of the immature 50S subunit from Bacillus subtilis (state I-a) 0 100% d2zjrk1 3 118 ribosome; Refined native structure of the large ribosomal subunit (50S) from Deinococcus radiodurans 0 97% c3bboP_ 3 119 0 98% c4v19R_ 3 119 ribosome; Structure of the large subunit of the mammalian mitoribosome, part 1 of 2 0 98% d2qamn1 3 119 0 98% c1vw4L_ 4 119 0 97% d1gd8a_…	Atomic model of the immature 50S subunit from Bacillus subtilis (state I-a)	0	100%	Yes	-	3.90.1030.10/FF/1584 5 119 50S ribosomal protein L17 3.6e-39 97% 3.90.1030.10/FF/1592 4 119 50S ribosomal protein L17 1.4e-31 97% 3.90.1030.10/FF/708 9 119 50S ribosomal protein L17 4.8e-21 93% 3.90.1030.10/FF/358 9 118 50S ribosomal protein L17 1.4e-18 92% 3.90.1030.10/FF/1525 14 117 Mitochondrial ribosomal protein L17 2.1e-17 87% 3.90.1030.10/FF/770 10 118 50S ribosomal protein L17 3.1e-17 92% …	50S ribosomal protein L17	3.6e-39	97%	Yes	-
MMSYN1_0645	rpoA; DNA-directed RNA polymerase subunit alpha, transcription, DNA-templated 1.0, cytoplasm 0.99	-	-	-	MG 3 2a69_L,2a68_K,1smy_A	MG	No	c3iydB_ 1 233 transcription/dna; Three-dimensional EM structure of an intact activator-dependent transcription initiation complex 0 74% c1bdfC_ 1 234 nucleotidyltransferase; STRUCTURE OF ESCHERICHIA COLI RNA POLYMERASE ALPHA SUBUNIT N-TERMINAL DOMAIN 0 74% c1smyB_ 1 234 transferase; Structural basis for transcription regulation by alarmone ppGpp 0 74% c4c3hC_ 1 234 transcription; Structure of 14-…	STRUCTURE OF ESCHERICHIA COLI RNA POLYMERASE ALPHA SUBUNIT N-TERMINAL DOMAIN	0	74%	Yes	-	2.170.120.12/FF/787 50 176 RNA polymerase alpha subunit 2.6e-27 40% 3.30.1360.10/FF/3005 15 59 RNA polymerase alpha subunit 1.8e-25 14% 2.170.120.12/FF/204 50 176 DNA-directed RNA polymerase subunit alpha 1.1e-24 40% 1.10.150.20/FF/27356 250 316 RNA polymerase subunit alpha 1.9e-24 21% 2.170.120.12/FF/736 50 176 DNA-directed RNA polymerase subunit alpha 3e-24 40% 2.170.120.12/FF/760 60 161 DNA-di…	RNA polymerase alpha subunit	2.6e-27 1.9e-24	40% 21%	Yes	-
MMSYN1_0646	rpsK; 30S ribosomal protein S11	-	-	-	MG 7 2uxc_K,3knn_K,2vqf_K,3i8g_N,2vqe_K,3i8h_N,2uuc_K	MG	No	c3j6vK_ 3 128 0 98% d2qalk1 13 128 0 90% d2uubk1 13 128 ribosome; Structure of the Thermus thermophilus 30S ribosomal subunit complexed with a Valine-ASL with cmo5U in position 34 bound to an mRNA with a GUU-codon in the A-site and paromomycin. 0 90% c3bbnK_ 14 128 0 89% c3jyvK_ 15 128 9.5e-44 88% c2zkqk_ 15 128 3e-43 88% c3j20M_ 11 129 3.4e-42 92% c3j3vO_ 7 106 ribosome; Atomic model of the imma…	Structure of the Thermus thermophilus 30S ribosomal subunit complexed with a Valine-ASL with cmo5U in position 34 bound to an mRNA with a GUU-codon in the A-site and paromomycin.	0	90%	Yes but general	-	3.30.420.80/FF/1520 11 128 30S ribosomal protein S11 5.1e-51 91%	30S ribosomal protein S11	5.1e-51	91%	Yes	-
MMSYN1_0647	rpsM; 30S ribosomal protein S13	NICKEL (II) ION 56.0% [COV: 67% SITE: 91% Ident: 20% - Ali: 10%]	-	-	MG 20 2v46_M,2wdk_M,2uua_M,3knh_M,3kiq_m,2uuc_M,3i8h_P,2vqf_M,2wdh_M,2v48_M,2wh3_M,3kis_m,2uxc_M,2wdg_M,2uub_M,2j02_M,2vqe_M,2wh1_M,3kix_m,3kiu_m	MG	No	c2xznM_ 1 119 0 98% c3iz6M_ 1 120 0 99% c3zeyM_ 1 120 0 99% c3j20O_ 1 121 0 100% c5mmjm_ 2 111 ribosome; Structure of the small subunit of the chloroplast ribosome 0 91% d2gy9m1 2 115 0 94% c2zkqm_ 2 120 0 98% d2uubm1 2 121 ribosome; Structure of the Thermus thermophilus 30S ribosomal subunit complexed with a Valine-ASL with cmo5U in position 34 bound to an mRNA with a GUU-codon in the A-site and…	Structure of the Thermus thermophilus 30S ribosomal subunit complexed with a Valine-ASL with cmo5U in position 34 bound to an mRNA with a GUU-codon in the A-site and paromomycin	0	99%	Yes	-	1.10.8.50/FF/5989 1 70 30S ribosomal protein S13 8.4e-30 58% 4.10.910.10/FF/1041 58 64 30S ribosomal protein S13 1.6e-24 6% 1.10.8.50/FF/5990 4 70 Probable ribosomal protein S13 2.4e-09 55% 1.10.8.50/FF/5988 2 62 30S ribosomal protein S13 7.7e-08 50% 4.10.910.10/FF/1044 76 108 40S ribosomal protein S18 7.7e-08 27% 1.10.8.50/FF/5956 1 61 Ribosomal protein S13, mitochondrial 9.3e-08 50% 1.10.8.50/F…	30S ribosomal protein S13	8.4e-30	58%	Yes	-
MMSYN1_0648	rpmJ; 50S ribosomal protein L36	ZINC ION 79.6% [COV: 100% SITE: 100% Ident: 78% - Ali: 20%]	ZN	No		-	-	c5h1sf_ 1 37 ribosome; Structure of the large subunit of the chloro-ribosome 1.9e-24 100% c5mlc6_ 1 37 ribosome; Cryo-EM structure of the spinach chloroplast ribosome reveals the location of plastid-specific ribosomal proteins and extensions 1.9e-24 100% c5mmi5_ 1 37 ribosome; Structure of the large subunit of the chloroplast ribosome 1.9e-24 100% d1dfea_ 1 37 ribosome; NMR STRUCTURE OF RIBOSOMAL…	NMR STRUCTURE OF RIBOSOMAL PROTEIN L36 FROM THERMUS THERMOPHILUS	2.3e-24	100%	Yes	-	-	-			-	-
MMSYN1_0649	infA; Translation initiation factor IF-1	-	-	-	ADD 2 1evd_A,1evc_A	-	-	d1ah9a_ 2 71 ribosome binding; THE STRUCTURE OF THE TRANSLATIONAL INITIATION FACTOR IF1 FROM ESCHERICHIA COLI, NMR, 19 STRUCTURES 2.5e-30 95% d1hr0w_ 3 71 ribosome; CRYSTAL STRUCTURE OF INITIATION FACTOR IF1 BOUND TO THE 30S RIBOSOMAL SUBUNIT 1.6e-29 93% c4ql5A_ 5 71 translation; Crystal structure of translation initiation factor IF-1 from Streptococcus pneumoniae TIGR4 3.8e-29 91% c3i4oA_ 6 71 t…	THE STRUCTURE OF THE TRANSLATIONAL INITIATION FACTOR IF1 FROM ESCHERICHIA COLI, NMR, 19 STRUCTURES	2.5e-30	95%	Yes	-	2.40.50.140/FF/54220 2 70 Translation initiation factor IF-1 9.4e-47 93% 2.40.50.140/FF/54132 2 71 Translation initiation factor IF-1 4.7e-36 95% 2.40.50.140/FF/52744 2 70 Translation initiation factor IF-1 2.6e-35 93% 2.40.50.140/FF/51303 2 71 Translation initiation factor IF-1 3.8e-33 95% 2.40.50.140/FF/51281 2 70 Translation initiation factor IF-1 9.7e-33 93% 2.40.50.140/FF/51375 3 70 Translat…	Translation initiation factor IF-1	9.4e-47	93%	Yes	-
MMSYN1_0650	map; Methionine aminopeptidase	MANGANESE (II) ION 88.4% [COV: 100% SITE: 100% Ident: 42% - Ali: 100%], 58.4% [COV: 67% SITE: 91% Ident: 39% - Ali: 3%] METHIONINE 70.1% [COV: 100% SITE: 97% Ident: 42% - Ali: 14%]	MN, MET	Yes but general	CA 1 1w2m_E FE 6 3fmq_B,3fmr_A,3fm3_B MG 6 1w7v_B,1wl6_A,2bhd_A,1wbq_A NI 4 3iu8_A,3iu9_A ZN 13 2zsg_A,2bh3_A,1wbq_A,1kq9_A,1wy2_A,1kq0_A,1w7v_B,2bhb_A	FE, ZN	Yes but general	c1yj3A_ 1 248 hydrolase; Crystal structure analysis of product bound methionine aminopeptidase Type 1c from Mycobacterium Tuberculosis 0 99% c3rvaA_ 1 248 hydrolase; Crystal structure of organophosphorus acid anhydrolase from Alteromonas macleodii 0 99% d1o0xa_ 1 249 hydrolase; Crystal structure of Methionine aminopeptidase (TM1478) from Thermotoga maritima at 1.90 A resolution 0 99% c3ctzA_ 1 25…	Crystal structure of a Methionine Aminopeptidase from Mycobacterium abscessus	0	100%	Yes	-	3.90.230.10/FF/9119 4 249 Methionine aminopeptidase 1, mitochondrial 9.1e-85 98% 3.90.230.10/FF/9109 3 205 M24B family Xaa-Pro dipeptidase 2.7e-31 81% 3.90.230.10/FF/9102 4 147 Probable Xaa-Pro aminopeptidase 3 9e-19 57% 3.90.230.10/FF/9058 61 204 Probable Xaa-Pro aminopeptidase P 2.4e-07 57% 3.90.230.10/FF/5956 28 247 Methionine aminopeptidase, putative 2.5e-05 88%	Methionine aminopeptidase 1, mitochondrial	9.1e-85	98%	Yes	-
MMSYN1_0651	adk; Adenylate kinase	ADENOSINE-5-DIPHOSPHATE 87.4% [COV: 100% SITE: 100% Ident: 37% - Ali: 100%] IMIDAZOLE 66.9% [COV: 100% SITE: 100% Ident: 33% - Ali: 2%] ZINC ION 65.8% [COV: 75% SITE: 100% Ident: 38% - Ali: 17%]	ADP	Yes but general	ADP 6 1qf9_A,4ukd_A,2ukd_A,3ukd_A,1uky_A AMP 1 2ak3_A AP5 15 1zip_A,2rgx_A,2osb_A,3fb4_A,3dkv_A,3dl0_B,2oo7_B,2p3s_A,2eu8_B,1s3g_A,1p3j_A,2qaj_A,2ori_A,1zio_A,1zin_A C5P 3 1qf9_A,2ukd_A,3ukd_A MG 15 4ukd_A,2osb_A,1qf9_A,3dkv_A,3dl0_B,3ukd_A,2oo7_B,2p3s_A,2eu8_B,1uke_A,1p3j_A,2qaj_A,2ukd_A,1zio_A,2ori_A UDP 1 4ukd_A ZN 1 2rgx_A	ADP	Yes but general	c2xb4A_ 1 211 transferase; Crystal structures of zinc containing Adenylate kinase from Desulfovibrio gigas 2e-30 99% c1s3gA_ 1 212 transferase; Crystal structure of adenylate kinase from Bacillus globisporus 1e-29 100% c5g3yA_ 1 211 transferase; Crystal structure of adenylate kinase ancestor 1 with Zn and ADP bound 1.8e-29 99% c3akyA_ 1 212 adenylate kinase; STABILITY, ACTIVITY AND STRUCTURE OF A…	Crystal structure of adenylate kinase ancestor 1 with Zn and ADP bound	1.8e-29	99%	Yes	-	3.40.50.300/FF/632371 1 211 Adenylate kinase 2, mitochondrial 8.1e-67 99% 3.40.50.300/FF/632499 1 212 Adenylate kinase 3.1e-56 100% 3.40.50.300/FF/632985 1 211 Adenylate kinase 2 1.8e-53 99% 3.40.50.300/FF/218273 3 203 Adenylate kinase 8.7e-45 94% 3.40.50.300/FF/225517 1 207 Adenylate kinase 2e-44 97% 3.40.50.300/FF/632428 1 211 Adenylate kinase 5.9e-43 99% 3.40.50.300/FF/211755 3 207 Adenylate k…	Adenylate kinase 2, mitochondrial	8.1e-67	99%	Yes	-
MMSYN1_0652	secY; Protein translocase subunit SecY	-	-	-	HEM 5 3hnk_B,3c62_B,3hni_B,3de9_A,1qpu_A	HEM	No	c2zqpY_ 24 459 protein transport; Crystal Structure of SecYE translocon from Thermus thermophilus 0 90% c3dinF_ 31 466 membrane protein, protein transport; Crystal structure of the protein-translocation complex formed by the SecY channel and the SecA ATPase 0 90% d1rh5a_ 32 453 protein transport; The structure of a protein conducting channel 0 88% c2wwbA_ 32 454 ribosome; CRYO-EM STRUCTURE OF THE…	Crystal Structure of SecYE translocon from Thermus thermophilus	0	90%	Yes	-	1.10.3370.10/FF/1868 31 461 Preprotein translocase subunit SecY 3.8e-128 89% 1.10.3370.10/FF/1873 196 228 Protein translocase subunit SecY 1.8e-34 7% 1.10.3370.10/FF/564 36 446 Preprotein translocase subunit SCY2, chloroplastic 7.2e-29 85% 1.10.3370.10/FF/1858 40 433 Preprotein translocase subunit SecY2 4.8e-28 82% 1.10.3370.10/FF/1580 34 421 Accessory Sec system protein translocase subunit SecY2…	Preprotein translocase subunit SecY	3.8e-128	89%	Yes	-
MMSYN1_0653	rplO; 50S ribosomal protein L15	-	-	-	MG 9 3i1p_L,3i1n_L,3bbx_L,3i1t_L,2i2v_L,3i22_L,3i20_L,2i2t_L,3i1r_L	MG	No	c4ce4P_ 1 144 ribosome; 39S large subunit of the porcine mitochondrial ribosome 0 99% c3bboN_ 1 145 0 100% c3j3vL_ 1 145 ribosome; Atomic model of the immature 50S subunit from Bacillus subtilis (state I-a) 0 100% c4v19P_ 1 145 ribosome; Structure of the large subunit of the mammalian mitoribosome, part 1 of 2 0 100% c1vw4J_ 3 145 0 99% d2gycj1 4 143 0 97% d2zjri1 4 145 ribosome; Refined native s…	Atomic model of the immature 50S subunit from Bacillus subtilis (state I-a)	0	100%	Yes but general	-	3.100.10.10/FF/2907 47 143 50S ribosomal protein L15 8.3e-32 67% 3.100.10.10/FF/1049 47 143 50S ribosomal protein L15 8.9e-22 67% 3.100.10.10/FF/2881 49 144 50S ribosomal protein L15 4.7e-17 66% 3.100.10.10/FF/2670 46 141 50S ribosomal protein L15 7.7e-15 66% 3.100.10.10/FF/2464 47 142 50S ribosomal protein L15 3.7e-14 66% 3.100.10.10/FF/2616 49 141 50S ribosomal protein L15 1.4e-12 64% 3.100.10.…	50S ribosomal protein L15	8.3e-32	67%	Yes	-
MMSYN1_0654	rpsE; 30S ribosomal protein S5	-	-	-	MG 18 3knn_E,2wdg_E,2vqe_E,2wdm_E,2vqf_E,3f1e_E,2wdh_E,2v48_E,2v46_E,2uxb_E,2uuc_E,2wdk_E,3i8g_H,3knj_E,2uxd_E,2uxc_E	MG	No	c2xzmE_ 22 216 0 77% c5mmje_ 34 203 ribosome; Structure of the small subunit of the chloroplast ribosome 0 67% c3j6vE_ 41 203 0 64% c1eg0B_ 42 185 ribosome; FITTING OF COMPONENTS WITH KNOWN STRUCTURE INTO AN 11.5 A CRYO-EM MAP OF THE E.COLI 70S RIBOSOME 0 57% c3iz6E_ 42 213 0 68% c3izbE_ 42 220 0 70% c3zeyP_ 45 198 0 61% c1s1hE_ 47 183 0 54% c3j20F_ 47 187 0 56% c1p6gE_ 47 194 0 58% c2ow8f_ 47 19…	Structure of the small subunit of the chloroplast ribosome	0	67%	Yes but general	-	3.30.230.10/FF/28326 115 195 30S ribosomal protein S5 3.9e-34 32% 3.30.230.10/FF/28242 115 194 30S ribosomal protein S5 2.4e-33 31% 3.30.160.20/FF/9914 47 109 30S ribosomal protein S5 3.1e-30 25% 3.30.160.20/FF/9880 47 109 30S ribosomal protein S5 4e-28 25% 3.30.160.20/FF/9813 48 109 30S ribosomal protein S5 5.8e-28 24% 3.30.230.10/FF/27839 116 196 30S ribosomal protein S5 4.4e-26 32% 3.30.160.20…	30S ribosomal protein S5	3.9e-34 3.1e-30	32% 25%	Yes	-
MMSYN1_0655	rplR; 50S ribosomal protein L18	GLUMATIC ACID 37.3% [COV: 40% SITE: 58% Ident: 20% - Ali: 10%]	-	-	BGC 1 1bg3_B GLC 1 1bdg_A	-	-	c3j3vO_ 2 116 ribosome; Atomic model of the immature 50S subunit from Bacillus subtilis (state I-a) 1.4e-44 99% c3bboQ_ 4 116 1.8e-44 97% d2gycm1 5 114 1e-40 95% d1ovya_ 22 116 ribosome; Solution Structure of Ribosomal Protein L18 from Bacillus stearothermophilus 1.4e-39 82% d2zjrl1 8 113 ribosome; Refined native structure of the large ribosomal subunit (50S) from Deinococcus radiodurans 1e-37 91…	Atomic model of the immature 50S subunit from Bacillus subtilis (state I-a)	1.4e-44	99%	Yes but general	-	3.30.420.100/FF/2273 5 115 50S ribosomal protein L18 1e-47 96% 3.30.420.100/FF/2289 5 115 50S ribosomal protein L18 1.9e-47 96% 3.30.420.100/FF/2284 5 115 50S ribosomal protein L18 3.3e-43 96% 3.30.420.100/FF/2327 5 114 50S ribosomal protein L18 5.1e-40 95% 3.30.420.100/FF/479 4 114 50S ribosomal protein L18 4.3e-38 96% 3.30.420.100/FF/1073 2 115 50S ribosomal protein L18 5.3e-38 98% 3.30.420.100…	50S ribosomal protein L18	1e-47	96%	Yes	-
MMSYN1_0656	rplF; 50S ribosomal protein L6	-	-	-	MG 1 3d5d_H	-	-	c3iz5F_ 1 173 0 96% c3zf7y_ 1 174 0 97% c4a1eE_ 1 174 0 97% c5an9B_ 1 174 translation; Mechanism of eIF6 release from the nascent 60S ribosomal subunit 0 97% c3j39H_ 1 176 0 98% c2i2vG_ 2 177 0 98% c3bboI_ 2 180 0 99% c1vw4F_ 3 176 0 97% c2hguH_ 4 178 0 97% c1pnuE_ 5 180 0 98% c1sm1E_ 5 180 ribosome/antibiotic; COMPLEX OF THE LARGE RIBOSOMAL SUBUNIT FROM DEINOCOCCUS RADIODURANS WITH QUINUPRISTIN …	COMPLEX OF THE LARGE RIBOSOMAL SUBUNIT FROM DEINOCOCCUS RADIODURANS WITH QUINUPRISTIN AND DALFOPRISTIN	0	98%	Yes	-	3.90.930.12/FF/4315 10 33 50S ribosomal protein L6 1.3e-44 13% 3.90.930.12/FF/4404 9 43 50S ribosomal protein L6 9.8e-44 19% 3.90.930.12/FF/4381 9 31 50S ribosomal protein L6 1.3e-41 13% 3.90.930.12/FF/4354 10 33 50S ribosomal protein L6 1.6e-41 13% 3.90.930.12/FF/4392 9 34 50S ribosomal protein L6 8.5e-40 14% 3.90.930.12/FF/4339 11 30 50S ribosomal protein L6 1.5e-39 11% 3.90.930.12/FF/4571 9 31…	50S ribosomal protein L6	1.3e-44	13%	Yes	-
MMSYN1_0657	rpsH; 30S ribosomal protein S8	-	-	-	SAH 1 1fjx_A	-	-	d1seia_ 1 128 ribosomal protein; STRUCTURE OF 30S RIBOSOMAL PROTEIN S8 0 99% c2xznH_ 1 129 0 100% c3bbnH_ 1 129 0 100% d1i94h_ 1 129 ribosome; CRYSTAL STRUCTURES OF THE SMALL RIBOSOMAL SUBUNIT WITH TETRACYCLINE, EDEINE AND IF3 0 100% d1i6ua_ 2 129 ribosome; RNA-PROTEIN INTERACTIONS: THE CRYSTAL STRUCTURE OF RIBOSOMAL PROTEIN S8/RRNA COMPLEX FROM METHANOCOCCUS JANNASCHII 0 99% d2gy9h1 3 128 0 98% …	STRUCTURE OF 30S RIBOSOMAL PROTEIN S8	0	99%	Yes	-	3.30.1490.10/FF/1539 70 127 30S ribosomal protein S8 1.4e-36 45% 3.30.1490.10/FF/1872 21 27 30S ribosomal protein S8 6.5e-30 5% 3.30.1490.10/FF/1802 21 31 30S ribosomal protein S8 6.2e-29 9% 3.30.1490.10/FF/1907 19 44 30S ribosomal protein S8 1.7e-28 20% 3.30.1490.10/FF/1886 18 45 30S ribosomal protein S8 2e-27 22% 3.30.1370.30/FF/2353 1 64 30S ribosomal protein S8 9.7e-27 50% 3.30.1490.10/FF/186…	30S ribosomal protein S8	1.4e-36 1.7e-28	45% 20%	Yes	-
MMSYN1_0658	rpsZ; 30S ribosomal protein S14 type Z	ZINC ION 56.0% [COV: 50% SITE: 100% Ident: 20% - Ali: 10% FE (II) ION 49.9% [COV: 75% SITE: 72% Ident: 20% - Ali: 10%]	-	-	MG 1 3i8h_Q ZN 59 1xnq_N,1n34_N,1ibm_N,1n32_N,3d5a_N,2wrq_N,2uxd_N,2wdm_N,2e5l_N,1i97_N,1i96_N,2j02_N,2f4v_N,1ibk_N,2zm6_N,1xmq_N,1i94_N,2wh3_N,2wdg_N,1ibl_N,2vqf_N,2uua_N,1fjg_N,3kiu_n,1n36_N,3i8h_Q,2wh1_N,1hnz_N,3kix_n,3i8g_Q,1xmo_N,2uuc_N,3kiq_n,2wrk_N,2uxc_N,2uu9_N,3i9d_Q,2wdk_N,3d5c_N,1j5e_N,1n33_N,1i95_N,2wri_N,3kis_n,2vqe_N,1hr0_N,2uxb_N,3f1g_N,2wrn_N,2uub_N,1xnr_N,1hnw_N,3f1e_N,2wdh_N,2v4…	ZN	Yes but general	d2uubn1 2 61 ribosome; Structure of the Thermus thermophilus 30S ribosomal subunit complexed with a Valine-ASL with cmo5U in position 34 bound to an mRNA with a GUU-codon in the A-site and paromomycin. 6.2e-31 98% c3bbnN_ 6 61 9.7e-27 92% d2qaln1 6 61 2.9e-26 92% c2gy9N_ 6 61 6.7e-26 92% c3j6vN_ 5 61 4.2e-25 93%	Structure of the Thermus thermophilus 30S ribosomal subunit complexed with a Valine-ASL with cmo5U in position 34 bound to an mRNA with a GUU-codon in the A-site and paromomycin	6.2e-31	98%	Yes but general	-	4.10.830.10/FF/1787 1 61 30S ribosomal protein S14 1.3e-32 100% 4.10.830.10/FF/1786 1 17 30S ribosomal protein S14 2.8e-16 28% 4.10.830.10/FF/1813 2 61 37S ribosomal protein MRP2, mitochondrial 3.5e-12 98% 4.10.830.10/FF/1778 6 61 Ribosomal protein S14p/S29e 2.5e-11 92% 4.10.830.10/FF/1600 15 61 Mitochondrial ribosomal protein S14 1.8e-06 77% 4.10.830.10/FF/1821 22 49 40S ribosomal protein S29 5.…	30S ribosomal protein S14	1.3e-32	100%	Yes	-
MMSYN1_0659	rplE; 50S ribosomal protein L5	-	-	-	ADD 2 1evd_A,1evc_A	-	-	c1vw4E_ 1 178 0 99% d1iq4a_ 3 180 rna binding protein; 5S-RRNA BINDING RIBOSOMAL PROTEIN L5 FROM BACILLUS STEAROTHERMOPHILUS 0 99% c3bboH_ 4 178 0 97% d1mjia_ 4 180 ribosome; DETAILED ANALYSIS OF RNA-PROTEIN INTERACTIONS WITHIN THE BACTERIAL RIBOSOMAL PROTEIN L5/5S RRNA COMPLEX 0 98% d2gycd1 4 180 0 98% d2zjrd1 4 180 ribosome; Refined native structure of the large ribosomal subunit (50S) from Dei…	5S-RRNA BINDING RIBOSOMAL PROTEIN L5 FROM BACILLUS STEAROTHERMOPHILUS	0	99%	Yes	-	3.30.1440.10/FF/2266 17 180 50S ribosomal protein L5 1.6e-70 91% 3.30.1440.10/FF/606 4 170 60S ribosomal protein L5, mitochondrial 2.9e-14 93% 3.30.1440.10/FF/1884 8 44 50S ribosomal protein L5 2.8e-10 21% 3.30.1440.10/FF/2190 5 170 60S ribosomal protein L5 6.4e-05 92%	50S ribosomal protein L5	1.6e-70	91%	Yes	-
MMSYN1_0660	rplX; 50S ribosomal protein L24	-	-	-	MG 20 3g4s_T,3bbx_U,1w2b_S,2otl_T,3cpw_S,1vqp_T,3ccr_T,3cd6_T,3i55_T,3cma_T,3i56_T,3cce_T,3cc4_T,3g6e_T,3cc2_T,1q81_U,3cxc_S,3cme_T,3g71_T,1yit_T	MG	No	c5mmiV_ 3 107 ribosome; Structure of the large subunit of the chloroplast ribosome 1e-43 97% c3j3vU_ 4 106 ribosome; Atomic model of the immature 50S subunit from Bacillus subtilis (state I-a) 1.1e-43 95% c3bboW_ 1 105 1.4e-42 97% d2zjrr1 3 103 ribosome; Refined native structure of the large ribosomal subunit (50S) from Deinococcus radiodurans 1.4e-41 94% c4v19Y_ 3 105 ribosome; Structure of the …	Structure of the large subunit of the chloroplast ribosome	1e-43	97%	Yes but general	-	2.30.30.30/FF/1637 3 90 50S ribosomal protein L24 5.6e-28 81% 2.30.30.30/FF/9173 5 92 50S ribosomal protein L24 3.3e-27 81% 2.30.30.30/FF/9057 5 90 50S ribosomal protein L24 2.1e-21 80% 2.30.30.30/FF/9159 5 92 50S ribosomal protein L24 7.3e-21 81% 2.30.30.30/FF/9177 3 88 50S ribosomal protein L24 5.1e-20 80% 2.30.30.30/FF/9185 5 87 50S ribosomal protein L24 1.7e-17 77% 2.30.30.30/FF/8392 5 91 50S…	50S ribosomal protein L24	5.6e-28	81%	Yes	-
MMSYN1_0661	rplN; 50S ribosomal protein L14	-	-	-	MG 4 3d5d_O,3d5b_O,3f1f_O	MG	No	c1vw4I_ 1 122 0 100% c3bboM_ 1 122 0 100% d1whia_ 1 122 ribosomal protein; RIBOSOMAL PROTEIN L14 0 100% d2j01o1 1 122 0 100% d2zjrh1 1 122 ribosome; Refined native structure of the large ribosomal subunit (50S) from Deinococcus radiodurans 0 100% c2zkrk_ 2 121 0 98% d2gyci1 2 121 0 98% c3j21J_ 2 122 0 99% d1vqok1 2 122 ribosome; The structure of CCPMN bound to the large ribosomal subunit haloarcu…	RIBOSOMAL PROTEIN L14	0	100%	Yes	-	2.40.150.20/FF/1385 1 122 50S ribosomal protein L14 2.6e-51 100% 2.40.150.20/FF/459 1 122 50S ribosomal protein L14 1.4e-44 100% 2.40.150.20/FF/378 1 122 50S ribosomal protein L14 1.9e-44 100% 2.40.150.20/FF/1313 1 122 50S ribosomal protein L14 1e-43 100% 2.40.150.20/FF/1387 1 122 50S ribosomal protein L14 5.3e-43 100% 2.40.150.20/FF/1131 1 122 50S ribosomal protein L14 2.3e-38 100% 2.40.150.20/F…	50S ribosomal protein L14	2.6e-51	100%	Yes	-
MMSYN1_0662	rpsQ; 30S ribosomal protein S17	-	-	-	MG 11 2uua_Q,2uuc_Q,3f1e_Q,3knj_Q,2vqe_Q,2vqf_Q,2uub_Q,3i8g_T,3i9b_T,2uxc_Q,2uu9_Q	MG	No	d2uubq1 5 85 ribosome; Structure of the Thermus thermophilus 30S ribosomal subunit complexed with a Valine-ASL with cmo5U in position 34 bound to an mRNA with a GUU-codon in the A-site and paromomycin. 2.3e-38 95% d1i94q_ 5 85 ribosome; CRYSTAL STRUCTURES OF THE SMALL RIBOSOMAL SUBUNIT WITH TETRACYCLINE, EDEINE AND IF3 3.1e-38 95% d1ripa_ 5 84 ribosomal protein; RIBOSOMAL PROTEIN S17: CHARACTERIZ…	Structure of the Thermus thermophilus 30S ribosomal subunit complexed with a Valine-ASL with cmo5U in position 34 bound to an mRNA with a GUU-codon in the A-site and paromomycin.	2.3e-38	95%	Yes but general	-	2.40.50.140/FF/42351 6 83 30S ribosomal protein S17 4e-33 92% 2.40.50.140/FF/54138 7 83 30S ribosomal protein S17 9.1e-31 91% 2.40.50.140/FF/54146 6 83 30S ribosomal protein S17 1.3e-27 92% 2.40.50.140/FF/54122 6 83 30S ribosomal protein S17 2e-27 92% 2.40.50.140/FF/28742 6 82 30S ribosomal protein S17 1.1e-26 91% 2.40.50.140/FF/44653 9 83 30S ribosomal protein S17 1.8e-26 88% 2.40.50.140/FF/5307…	30S ribosomal protein S17	4e-33	92%	Yes	-
MMSYN1_0663	rpmC; 50S ribosomal protein L29	-	-	-	ZN 20 1u7j_B	ZN	No	c3izrc_ 2 124 6.9e-40 89% c3j39h_ 1 124 8.7e-36 90% c3j3bh_ 1 124 2.4e-35 90% c4a1eU_ 2 124 3.1e-34 89% c3u5eh_ 2 124 1.7e-32 89% c3jywX_ 2 86 2e-24 62% d2zjrv1 5 68 ribosome; Refined native structure of the large ribosomal subunit (50S) from Deinococcus radiodurans 5.4e-24 46% c3bboZ_ 5 65 1.5e-23 44% c3j21W_ 4 68 2.1e-23 47% d1r73a_ 5 66 ribosome; Solution Structure of TM1492, the L29 ribosomal…	Refined native structure of the large ribosomal subunit (50S) from Deinococcus radiodurans	5.4e-24	46%	Yes but general	-	1.10.287.310/FF/770 1 65 50S ribosomal protein L29 3.9e-45 47% 1.10.287.310/FF/2136 5 64 50S ribosomal protein L29 2e-12 43% 1.10.287.310/FF/1034 8 57 50S ribosomal protein L29 0.00019 36%	50S ribosomal protein L29	3.9e-45	47%	Yes	-
MMSYN1_0664	rplP; 50S ribosomal protein L16	-	-	-	MG 5 3f1f_Q,3f1h_Q,3d5d_Q,3d5b_Q	MG	No	c4ce4Q_ 1 133 ribosome; 39S large subunit of the porcine mitochondrial ribosome 0 97% c4v19Q_ 1 134 ribosome; Structure of the large subunit of the mammalian mitoribosome, part 1 of 2 0 98% c3bboO_ 1 135 0 99% c4wceJ_ 1 136 ribosome; The crystal structure of the large ribosomal subunit of Staphylococcus aureus 0 99% c1vw4K_ 2 136 0 99% d2gyck1 3 134 0 96% d2zjrj1 5 136 ribosome; Refined native st…	The crystal structure of the large ribosomal subunit of Staphylococcus aureus	0	99%	Yes	-	3.90.1170.10/FF/1946 5 134 50S ribosomal protein L16 2.5e-53 95% 3.90.1170.10/FF/1297 5 132 50S ribosomal protein L16 1.2e-47 93% 3.90.1170.10/FF/982 6 130 50S ribosomal protein L16 1.9e-23 91% 3.90.1170.10/FF/448 6 131 60S ribosomal protein L16, mitochondrial 2.1e-12 92% 3.90.1170.10/FF/1548 19 56 50S ribosomal protein L16 1.6e-09 28% 3.90.1170.10/FF/1938 34 132 60S ribosomal protein L10 1.7e-06…	50S ribosomal protein L16	2.5e-53	95%	Yes	-
MMSYN1_0665	rpsC; 30S ribosomal protein S3	-	-	-	CA 1 1m5k_F MG 4 3d5c_C,3d5a_C	MG	No	c3bbnC_ 1 209 0 90% c1hnwC_ 2 210 ribosome; STRUCTURE OF THE THERMUS THERMOPHILUS 30S RIBOSOMAL SUBUNIT IN COMPLEX WITH TETRACYCLINE 0 90% c1pnxC_ 2 210 0 90% c2gy9C_ 2 210 0 90% c2qbfC_ 2 210 0 90% c3j00C_ 2 233 0 100% c2zkqc_ 20 208 0 81% c2xznC_ 20 229 0 90% c3j20C_ 24 208 0 79% c1s1hC_ 24 209 0 80% c3zeyX_ 24 217 0 83% c3izbB_ 34 229 0 84% d2qalc2 110 210 2.8e-41 43% d2uubc2 110 210 ribosome;…	STRUCTURE OF THE THERMUS THERMOPHILUS 30S RIBOSOMAL SUBUNIT IN COMPLEX WITH TETRACYCLINE	0	90%	Yes but general	-	3.30.1140.32/FF/1394 112 210 30S ribosomal protein S3 1.1e-56 42% 3.30.1140.32/FF/1385 114 209 30S ribosomal protein S3 1.2e-39 41% 3.30.1140.32/FF/1422 112 209 30S ribosomal protein S3 3.4e-38 42% 3.30.1140.32/FF/1441 112 209 30S ribosomal protein S3 7.4e-38 42% 3.30.1140.32/FF/667 112 208 30S ribosomal protein S3 9.3e-38 42% 3.30.1140.32/FF/1420 112 210 30S ribosomal protein S3 1.3e-34 42% 3.30…	30S ribosomal protein S3	1.1e-56	42%	Yes	-
MMSYN1_0666	rplV; 50S ribosomal protein L22	-	-	-	MG 8 3kiy_W,3f1f_W,3d5d_W,3kit_W,3d5b_W,3huz_W,3kir_W	MG	No	c3j3wS_ 1 111 ribosome; Atomic model of the immature 50S subunit from Bacillus subtilis (state II-a) 1.4e-45 100% d2zjrp1 2 111 ribosome; Refined native structure of the large ribosomal subunit (50S) from Deinococcus radiodurans 1e-43 99% c5mlcU_ 2 109 ribosome; Cryo-EM structure of the spinach chloroplast ribosome reveals the location of plastid-specific ribosomal proteins and extensions 1.8e-43…	Atomic model of the immature 50S subunit from Bacillus subtilis (state II-a)	1.4e-45	100%	Yes but general	-	3.90.470.10/FF/2289 2 110 50S ribosomal protein L22 1.8e-55 98% 3.90.470.10/FF/2306 1 110 50S ribosomal protein L22 4.7e-43 99% 3.90.470.10/FF/2343 3 109 50S ribosomal protein L22 1.2e-36 96% 3.90.470.10/FF/2297 2 109 50S ribosomal protein L22 7.6e-36 97% 3.90.470.10/FF/2317 2 110 50S ribosomal protein L22 1e-35 98% 3.90.470.10/FF/2337 3 109 50S ribosomal protein L22 1.9e-35 96% 3.90.470.10/FF/14…	50S ribosomal protein L22	1.8e-55	98%	Yes	-
MMSYN1_0667	rpsS; 30S ribosomal protein S19	-	-	-	MG 2 3i8h_V	-	-	c3bbnS_ 1 88 4.5e-42 100% d2uubs1 2 78 ribosome; Structure of the Thermus thermophilus 30S ribosomal subunit complexed with a Valine-ASL with cmo5U in position 34 bound to an mRNA with a GUU-codon in the A-site and paromomycin. 8.5e-38 88% d2gy9s1 3 78 1.9e-37 86% c2zkqs_ 3 82 2.9e-34 91% c2xzmS_ 3 82 3.3e-34 91% c3j20T_ 3 81 4.1e-34 90% c3zeyI_ 3 84 1.7e-33 93% c3o30I_ 3 81 3.1e-33 90% c3j38P_ 3…	Structure of the Thermus thermophilus 30S ribosomal subunit complexed with a Valine-ASL with cmo5U in position 34 bound to an mRNA with a GUU-codon in the A-site and paromomycin.	8.5e-38	88%	Yes but general	-	3.30.860.10/FF/1762 3 87 30S ribosomal protein S19 3.6e-35 97% 3.30.860.10/FF/1764 1 87 Ribosomal protein S19, mitochondrial 1.3e-13 99%	30S ribosomal protein S19	3.6e-35	97%	Yes	-
MMSYN1_0668	rplB; 50S ribosomal protein L2	-	-	-	MG 22 3f1f_D,3df2_C,3i1t_C,3kiw_D,3knk_D,2vhn_C,3d5d_D,3knm_D,2i2t_C,3huz_D,3kiy_D,3i22_C,3d5b_D,2qba_C,2qbi_C,3f1h_D,3df4_C,2qov_C,2qp1_C,3i1p_C,3kno_D,2z4l_C	MG	No	c3j3wC_ 1 281 ribosome; Atomic model of the immature 50S subunit from Bacillus subtilis (state II-a) 0 100% d2j01d2 2 127 0 45% c3d5bD_ 2 275 0 97% c2z4lC_ 2 279 0 99% c1vw3B_ 2 281 0 99% c3bboE_ 4 277 0 97% c4v19D_ 24 223 ribosome; Structure of the large subunit of the mammalian mitoribosome, part 1 of 2 0 71% c4ce4D_ 35 223 ribosome; 39S large subunit of the porcine mitochondrial ribosome 0 67%…	Atomic model of the immature 50S subunit from Bacillus subtilis (state II-a)	0	100%	Yes but general	-	2.40.50.140/FF/53552 1 115 50S ribosomal protein L2 4.8e-50 41% 2.40.50.140/FF/52449 1 115 50S ribosomal protein L2 4.9e-47 41% 2.40.50.140/FF/53164 1 115 50S ribosomal protein L2 4.1e-44 41% 2.40.50.140/FF/52395 1 115 50S ribosomal protein L2 1.8e-38 41% 2.40.50.140/FF/52720 1 115 50S ribosomal protein L2 3.4e-38 41% 2.40.50.140/FF/53465 1 115 50S ribosomal protein L2 3.7e-38 41% 2.40.50.140/FF/…	50S ribosomal protein L2	4.8e-50 2.3e-35	41% 27%	Yes	-
MMSYN1_0669	rplW; 50S ribosomal protein L23	-	-	-	MG 2 3f1f_X,3bbx_T	-	-	d2j01x1 2 93 1.4e-38 98% d2zjrq1 2 93 ribosome; Refined native structure of the large ribosomal subunit (50S) from Deinococcus radiodurans 2.2e-38 98% c3j3vT_ 2 92 ribosome; Atomic model of the immature 50S subunit from Bacillus subtilis (state I-a) 2.3e-37 97% c4wfbQ_ 2 91 ribosome; The crystal structure of the large ribosomal subunit of Staphylococcus aureus in complex with BC-3205 1e-36 96% d2…	Refined native structure of the large ribosomal subunit (50S) from Deinococcus radiodurans	2.2e-38	98%	Yes but general	-	3.30.70.330/FF/43755 5 92 50S ribosomal protein L23 1.4e-30 94% 3.30.70.330/FF/38774 33 84 At4g39880 3e-09 55% 3.30.70.330/FF/16470 2 90 50S ribosomal protein L23 1.9e-08 95% 3.30.70.330/FF/17556 7 90 50S ribosomal protein L23 2.9e-08 89% 3.30.70.330/FF/43629 7 58 50S ribosomal protein L23P 3e-08 55% 3.30.70.330/FF/42294 26 88 Mitochondrial ribosomal protein L23 1.2e-05 67% 3.30.70.330/FF/41762 2…	50S ribosomal protein L23	1.4e-30	94%	Yes	-
MMSYN1_0670	rplD; 50S ribosomal protein L4	-	-	-	MG 17 3f1f_F,2aw4_E,2qa4_C,3kit_F,3i20_E,3i1n_E,2qba_E,2qoz_E,3hux_F,2qbi_E,2qov_E,3d5b_F,3kir_F,3knm_F,2vhm_E,1vs6_E,3kni_F	MG	No	d2gycc1 1 205 0 99% d1vqoc1 1 206 ribosome; The structure of CCPMN bound to the large ribosomal subunit haloarcula marismortui 0 99% c3bboG_ 1 207 0 100% c3j21D_ 1 207 0 100% d2j01f1 1 207 0 100% c4wf9C_ 2 203 ribosome; The crystal structure of the large ribosomal subunit of Staphylococcus aureus in complex with telithromycin 0 97% c1s1iD_ 2 205 0 98% d2zjrc1 2 205 ribosome; Refined native struct…	The structure of CCPMN bound to the large ribosomal subunit haloarcula marismortui	0	99%	Yes but general	-	3.40.1370.10/FF/3474 1 143 50S ribosomal protein L4 1.3e-93 69% 3.40.1370.10/FF/3724 3 144 50S ribosomal protein L4 2.5e-58 68% 3.40.1370.10/FF/4058 4 146 50S ribosomal protein L4 6.4e-52 69% 3.40.1370.10/FF/3722 2 142 50S ribosomal protein L4 4.8e-49 68% 3.40.1370.10/FF/932 4 144 50S ribosomal protein L4 6e-42 68% 3.40.1370.10/FF/3730 4 140 50S ribosomal protein L4 1.2e-41 66% 3.40.1370.10/FF/36…	50S ribosomal protein L4	1.3e-93	69%	Yes	-
MMSYN1_0671	rplC; 50S ribosomal protein L3	-	-	-		-	-	c2zkrb_ 1 203 0 91% d2gycb1 1 205 0 92% d2j01e1 1 205 0 92% d2zjrb1 1 206 ribosome; Refined native structure of the large ribosomal subunit (50S) from Deinococcus radiodurans 0 92% c3j39B_ 1 216 0 97% c5ancA_ 1 221 translation; Mechanism of eIF6 release from the nascent 60S ribosomal subunit 0 99% d1vqob1 1 221 ribosome; The structure of CCPMN bound to the large ribosomal subunit haloarcula maris…	Refined native structure of the large ribosomal subunit (50S) from Deinococcus radiodurans	0	92%	Yes but general	-	4.10.960.10/FF/1920 5 26 50S ribosomal protein L3 7.2e-44 10% 4.10.960.10/FF/593 61 159 50S ribosomal protein L3 1.9e-37 44% 4.10.960.10/FF/1887 61 159 50S ribosomal protein L3 6.3e-34 44% 4.10.960.10/FF/1881 60 160 50S ribosomal protein L3 8.5e-34 45% 4.10.960.10/FF/1676 61 160 50S ribosomal protein L3 6.2e-31 45% 4.10.960.10/FF/1929 66 160 50S ribosomal protein L3 2.3e-30 43% 4.10.960.10/FF/190…	50S ribosomal protein L3	7.2e-44 1.9e-37	10% 44%	Yes	-
MMSYN1_0672	rpsJ; 30S ribosomal protein S10	-	-	-	MG 12 1hq2_A,3f1e_J,1f9h_A,1ex8_A,1tmm_B,3ip0_A,1q0n_A PH2 3 1q0n_A,1hq2_A,1f9h_A	MG	No	d2qalj1 5 102 1.5e-34 96% d2uubj1 5 101 ribosome; Structure of the Thermus thermophilus 30S ribosomal subunit complexed with a Valine-ASL with cmo5U in position 34 bound to an mRNA with a GUU-codon in the A-site and paromomycin. 2.9e-34 95% c3bbnJ_ 4 102 6.2e-34 97% c3iz6J_ 4 102 9.2e-32 97% c3zeyQ_ 2 102 9.9e-32 99% c3j20L_ 4 102 1e-31 97% c1s1hJ_ 5 100 3e-31 94% c2zkqj_ 5 100 3.2e-31 94% c2xznJ…	Structure of the Thermus thermophilus 30S ribosomal subunit complexed with a Valine-ASL with cmo5U in position 34 bound to an mRNA with a GUU-codon in the A-site and paromomycin	2.9e-34	95%	Yes but general	-	3.30.70.600/FF/1267 5 101 30S ribosomal protein S10 1.4e-41 95% 3.30.70.600/FF/455 5 101 30S ribosomal protein S10 4.2e-21 95% 3.30.70.600/FF/1270 5 91 Ribosomal protein S10, mitochondrial 2.2e-16 85% 3.30.70.600/FF/1250 8 102 30S ribosomal protein S10 2.4e-16 93% 3.30.70.600/FF/1242 5 100 28S ribosomal protein S10, mitochondrial 1.1e-12 94% 3.30.70.600/FF/796 10 101 30S ribosomal protein S10 7.9…	30S ribosomal protein S10	1.4e-41	95%	Yes	-
MMSYN1_0684	folD; Bifunctional protein FolD	NADP NICOTINAMIDE-ADENINE-DINUCLEOTIDE PHOSPHATE 86.0% [COV: 100% SITE: 89% Ident: 51% - Ali: 100%] IMIDAZOLE 71.4% [COV: 100% SITE: 100% Ident: 47% - Ali: 10%]	NADP	Yes but general	MG 1 2a9f_A NAD 5 2dvm_C,1llu_E,2hae_A,1llq_B,1ee9_A NAP 12 2hk9_C,2wek_B,1yqd_A,1nyt_B,2ev9_A,1dia_A,1nvt_B,1p0f_A,2cy0_A,1dib_B,2c0c_A,1dig_B NDP 1 1a4i_A PSQ 1 1duv_G SKM 4 2hk9_C,3doo_A,2ev9_A,2d5c_B ZN 3 1llu_E,1yqd_A,1p0f_A	NAD, NAP	Yes but general	c3l07B_ 1 283 oxidoreductase,hydrolase; Methylenetetrahydrofolate dehydrogenase/methenyltetrahydrofolate cyclohydrolase, putative bifunctional protein folD from Francisella tularensis. 0 98% c4a5oB_ 1 283 oxidoreductase; Crystal structure of Pseudomonas aeruginosa N5, N10- methylenetetrahydrofolate dehydrogenase-cyclohydrolase (FolD) 0 98% c2c2xB_ 2 281 oxidoreductase; Three dimensional structure…	5,10, METHYLENE-TETRAHYDROPHOLATE DEHYDROGENASE/CYCLOHYDROLASE FROM E COLI.	0	99%	Yes	-	3.40.50.10860/FF/8008 11 137 Bifunctional protein FolD 4.2e-50 44% 3.40.50.720/FF/291202 138 263 Bifunctional methylenetetrahydrofolate dehydrogenase/cyclohydrolase, mitochondrial 1.1e-45 44% 3.40.50.720/FF/290095 138 263 Bifunctional protein FolD 1 8.4e-45 44% 3.40.50.720/FF/290334 137 263 Bifunctional protein FolD 1 1.7e-44 44% 3.40.50.720/FF/290033 18 54 Bifunctional protein FolD 2 5.6e-43 13%…	Bifunctional protein FolD + Bifunctional methylenetetrahydrofolate dehydrogenase/cyclohydrolase, mitochondrial	4.2e-50 1.1e-45	44% 44%	Yes	-
MMSYN1_0685	ktrB; potassium uptake protein	-	-	-		-	-	c3pjzA_ 33 517 transport protein; Crystal Structure of the Potassium Transporter TrkH from Vibrio parahaemolyticus 0 91% c3pjzB_ 41 517 transport protein; Crystal Structure of the Potassium Transporter TrkH from Vibrio parahaemolyticus 0 89% c4j7cK_ 45 533 transport protein; KtrAB potassium transporter from Bacillus subtilis 0 92%	Potassium Transporter TrkH	0	91%	Yes	-	-	-			-	-
MMSYN1_0686	trkA; Potassium uptake protein	ADENOSINE-5-DIPHOSPHATE 62.9% [COV: 70% SITE: 57% Ident: 30% - Ali: 100%]	-	-	ADP 1 2hmv_B AMP 4 3c85_C,3l4b_F,2g1u_A,3fwz_B ATP 2 2hmu_A,2hmw_A CA 2 1lnq_B,2aef_B CIT 2 1smk_C,1mld_B MG 1 3eyw_A MLT 1 2dfd_D NAD 6 3abi_A,2dfd_D,1lss_D,3eyw_A,2czc_B NAI 3 2hmt_A,1lsu_A,2hms_B NAP 3 3c3x_B,2yyy_A,3c1o_A NDP 1 1e5q_G	AMP, NAD	Yes but general	c4g65A_ 5 232 transport protein; Potassium transporter peripheral membrane component (trkA) from Vibrio vulnificus 8.3e-37 94% c4gvlB_ 4 231 transport protein; Crystal Structure of the GsuK RCK domain 1.4e-35 94% c4j7cA_ 5 224 transport protein; KtrAB potassium transporter from Bacillus subtilis 3.6e-34 91% c2fy8A_ 4 226 transport protein; Crystal structure of MthK rck domain in its ligand-free g…	Potassium transporter peripheral membrane component (the entire protein)	8.3e-37	94%	Yes	-	3.40.50.720/FF/289013 3 134 Potassium uptake protein KtrA 1.3e-18 55% 3.40.50.720/FF/210052 6 129 Potassium uptake protein TrkA, putative 4e-11 51% 3.40.50.720/FF/287198 7 131 TrkA-N domain protein 9.1e-11 52% 3.30.70.1450/FF/8103 162 222 Putative transport protein YidE 1.6e-07 25% 3.30.70.1450/FF/7982 158 213 AspT/YidE/YbjL antiporter duplication domain-containing protein 1.1e-05 23% 3.30.70.145…	Potassium uptake protein KtrA?, TrkA? (only first half)	1.3e-18	55%	Yes	-
MMSYN1_0687	gatB; Aspartyl/glutamyl-tRNA(Asn/Gln) amidotransferase subunit B	MAGNESIUM ION 81.8% [COV: 100% SITE: 100% Ident: 49% - Ali: 60%] ADENOSINE-5-DIPHOSPHATE 74.5% [COV: 100% SITE: 91% Ident: 49% - Ali: 40%] ASPARTIC ACID 72.4% [COV: 100% SITE: 100% Ident: 42% - Ali: 20%]	ADP, ASP	Yes but general		-	-	d1zq1c3 2 295 lyase; Structure of GatDE tRNA-Dependent Amidotransferase from Pyrococcus abyssi 0 61% c3h0mE_ 2 412 ligase; Structure of trna-dependent amidotransferase gatcab from aquifex aeolicus 0 86% d2d6fc3 3 295 ligase/rna; Crystal structure of Glu-tRNA(Gln) amidotransferase in the complex with tRNA(Gln) 0 61% c1zq1D_ 3 352 lyase; Structure of GatDE tRNA-Dependent Amidotransferase from Pyroc…	The high resolution structure of GatCAB	0	100%	Yes but general	-	1.10.10.410/FF/2861 222 237 Aspartyl/glutamyl-tRNA(Asn/Gln) amidotransferase subunit B 1.4e-39 3% 1.10.10.410/FF/2915 285 300 Aspartyl/glutamyl-tRNA(Asn/Gln) amidotransferase subunit B 7.2e-12 3% 1.10.10.410/FF/2909 420 475 Aspartyl/glutamyl-tRNA(Asn/Gln) amidotransferase subunit B 2.5e-08 12% 1.10.10.410/FF/2913 401 409 Glutamyl-tRNA(Gln) amidotransferase subunit E 1.1e-05 2%	Aspartyl/glutamyl-tRNA(Asn/Gln) amidotransferase subunit B	1.4e-39 7.2e-12 2.5e-08	3% 3% 12%	Yes	-
MMSYN1_0688	gatA; Glutamyl-tRNA(Gln) amidotransferase subunit A	GLUTAMINE 80.9% [COV: 100% SITE: 85% Ident: 33% - Ali: 100%]	GLN	Yes but general	CO3 1 1ibj_C FMN 1 1he4_A MG 1 3l8h_D NAP 5 1he3_A,1he4_A,1he2_A,1hdo_A,1he5_A PLP 1 1ibj_C	NAP	No	c3a2qA_ 1 483 hydrolase; Structure of 6-aminohexanoate cyclic dimer hydrolase complexed with substrate 0 100% d1mt5a_ 2 476 hydrolase; CRYSTAL STRUCTURE OF FATTY ACID AMIDE HYDROLASE 0 98% c2vyaB_ 2 477 hydrolase; Crystal Structure of fatty acid amide hydrolase conjugated with the drug-like inhibitor PF-750 0 98% c4yj6A_ 2 483 hydrolase; The Crystal Structure of a Bacterial Aryl Acylamidase Belon…	Structure of tRNA-Dependent Amidotransferase GatCAB complexed with Gln	0	99%	Yes but general	-	3.90.1300.10/FF/7657 12 474 Glutamyl-tRNA(Gln) amidotransferase subunit A 1.7e-137 95% 3.90.1300.10/FF/546 5 475 Glutamyl-tRNA(Gln) amidotransferase subunit A 1.3e-103 97% 3.90.1300.10/FF/7678 4 475 Amidase, Asp-tRNAAsn/Glu-tRNAGln amidotransferase A subunit 2.9e-87 97% 3.90.1300.10/FF/1834 7 462 Glutamyl-tRNA(Gln) amidotransferase subunit A 6.2e-73 94% 3.90.1300.10/FF/7681 68 218 Outer envelope …	Glutamyl-tRNA(Gln) amidotransferase subunit A	1.7e-137	95%	Yes	-
MMSYN1_0689	gatC; Aspartyl/glutamyl-tRNA(Asn/Gln) amidotransferase subunit C	LEAD (II) ION 62.7% [COV: 100% SITE: 91% Ident: 20% - Ali: 10%]	-	-		-	-	c4wj3F_ 1 98 ligase/rna; Crystal structure of the asparagine transamidosome from Pseudomonas aeruginosa 4.5e-32 100% d2f2ac1 4 96 ligase; Structure of tRNA-Dependent Amidotransferase GatCAB complexed with Gln 2.1e-31 95% c3h0mU_ 5 97 ligase; Structure of trna-dependent amidotransferase gatcab from aquifex aeolicus 1.5e-30 95% c3kfuJ_ 4 96 ligase/rna; Crystal structure of the transamidosome 1.3e-2…	Structure of tRNA-Dependent Amidotransferase GatCAB complexed with Gln	2.1e-31	95%	Yes but general	-	-	-			-	-
MMSYN1_0690	NAD-dependent DNA ligase	ZINC ION 84.1% [COV: 100% SITE: 91% Ident: 37% - Ali: 100%] ADENOSINE MONOPHOSPHATE 78.0% [COV: 100% SITE: 95% Ident: 40% - Ali: 59%] BETA-NICOTINAMIDE RIBOSE MONOPHOSPHATE 69.9% [COV: 86% SITE: 97% Ident: 49% - Ali: 19%], 54.2% [COV: 34% SITE: 94% Ident: 43% - Ali: 6%]	AMP	Yes but general	AMP 8 1dgs_A,1fvi_A,1s68_A,1zau_A,2owo_A,1v9p_A,2q2t_A,1p8l_A ANP 1 2vug_A ATP 2 1a0i_A,2hix_A GTP 3 1ckn_A,1ckm_B,1ckm_A NAD 1 1tae_D ZN 1 1vs0_B	AMP, GTP	Yes but general	d1dgsa3 1 312 ligase; CRYSTAL STRUCTURE OF NAD+-DEPENDENT DNA LIGASE FROM T. FILIFORMIS 0 47% d1ta8a_ 1 312 ligase; Structural rearrangement accompanying NAD+ synthesis within a bacterial DNA ligase crystal 0 47% d1v9pa3 1 312 ligase; Crystal Structure Of Nad+-Dependent DNA Ligase 0 47% c3pn1A_ 1 313 ligase/ligase inhibitor; Novel Bacterial NAD+-dependent DNA Ligase Inhibitors with Broad Spectrum…	Nad+-Dependent DNA Ligase	0	87%	Yes	-	2.40.50.140/FF/57548 317 385 DNA ligase 1.1e-47 10% 3.30.470.30/FF/5556 121 235 NAD-dependent DNA ligase LigA 4.2e-45 17% 1.10.287.610/FF/47 2 67 DNA ligase 7e-44 10% 3.30.470.30/FF/5604 120 231 DNA ligase (Polydeoxyribonucleotide synthase[NAD+]) 1.6e-43 17% 3.30.470.30/FF/5496 120 231 NAD-dependent DNA ligase LigA 4.2e-42 17% 3.30.470.30/FF/4482 120 227 DNA ligase 6.6e-42 16% 3.30.470.30/FF/5593…	DNA ligase, NAD-dependent DNA ligase LigA	4.2e-45	17%	Yes	-
MMSYN1_0691	Transmembrane transporter, likely transporting cations, drugs or toxins	-	-	-	CYC 5 1ha7_V,1ktp_B,1eyx_L,1gh0_L,2uul_N HEM 2 2h88_D,1yq4_D PEB 2 1b8d_L,1phn_B	PHYCOCYANOBILIN (CYC)	No	c3mkuA_ 69 99.8 7 PDB header:transport protein Chain: A: PDB Molecule:multi antimicrobial extrusion protein (na()/drug PDBTitle: structure of a cation-bound multidrug and toxin compound extrusion2 (mate) transporter c4z3pA_ 72 99.8 10 PDB header:transport protein Chain: A: PDB Molecule:putative drug/sodium antiporter; PDBTitle: mate transporter clbm in complex with rb c4hunA_ 64 98.9 8 PDB header…	Multidrug transporter	6.2e-17	74%	Yes	-	-	-			-	-
MMSYN1_0692	Ribosomal large subunit pseudouridine synthase Rlu family	URIDINE-5-MONOPHOSPHATE 59.7% [COV: 67% SITE: 95% Ident: 20% - Ali: 20%] http://firedb.bioinfo.cnio.es/tmp/faatmp/509669912979.php	-	-	U 1 1ksv_A	-	-	c2istA_ 98 100.0 23 PDB header:isomerase Chain: A: PDB Molecule:ribosomal large subunit pseudouridine synthase d; PDBTitle: crystal structure of rlud from e. coli d1v9fa_ 74 100.0 25 Fold:Pseudouridine synthase Superfamily:Pseudouridine synthase Family:Pseudouridine synthase RsuA/RluD c1v9fA_ 74 100.0 25 PDB header:lyase Chain: A: PDB Molecule:ribosomal large subunit pseudouridine synthase d; PDB…	RluD	0	99%	Yes	-	3.30.2350.10/FF/7384 90 280 RNA pseudouridylate synthase 1.2e-122 63% 3.30.2350.10/FF/8962 83 279 Pseudouridine synthase, RluA family 8.2e-34 65% 3.30.2350.10/FF/8969 83 278 RNA pseudouridylate synthase family protein 4e-23 65% 3.30.2350.10/FF/8855 84 276 Ribosomal large subunit pseudouridine synthase C 1.7e-19 64% 3.30.2350.10/FF/8965 84 260 RNA pseudouridine synthase 4, mitochondrial 2.6e-18 59…	RNA pseudouridylate synthase	1.2e-122	63%	Yes but general	-
MMSYN1_0693	CAAX protease	-	-	-	ZN 30 2kik_B	ZN	Yes but general	c4cadC_ cov 66 conf 99.8 id11 PDB header:protein binding Chain: C: PDB Molecule:ras and a-factor converting enzyme 1, rce1; PDBTitle: mechanism of farnesylated caax protein processing by the2 integral membrane protease rce1	CAAX protein	3.4e-17	67%	Yes	-	-	-			-	-
MMSYN1_0694	ptsH; Phosphocarrier protein HPr	-	-	-	ADP 1 1eqm_A MG 1 1eqm_A	-	-	d1pcha_ 3 89 phosphotransferase; STRUCTURAL EVIDENCE FOR THE EVOLUTIONARY DIVERGENCE OF MYCOPLASMA FROM GRAM-POSITIVE BACTERIA: THE HISTIDINE-CONTAINING PHOSPHOCARRIER PROTEIN 1.4e-31 98% d1ka5a_ 1 88 ligand transport; Refined Solution Structure of Histidine Containing Phosphocarrier Protein from Staphyloccocus aureus 1.9e-31 99% d1qr5a_ 1 88 signaling protein; SOLUTION STRUCTURE OF HISTIDINE CON…	STRUCTURAL EVIDENCE FOR THE EVOLUTIONARY DIVERGENCE OF MYCOPLASMA FROM GRAM-POSITIVE BACTERIA: THE HISTIDINE-CONTAINING PHOSPHOCARRIER PROTEIN	1.4e-31	98%	Yes	-	3.30.1340.10/FF/1805 1 81 Phosphotransferase system, phosphocarrier protein HPr 3.4e-29 91% 3.30.1340.10/FF/831 8 81 Phosphocarrier protein HPr 4.6e-19 83% 3.30.1340.10/FF/417 7 79 PTS system fructose-specific IIA component 1.4e-12 82% 3.30.1340.10/FF/419 1 76 Phosphocarrier protein HPr 5.1e-12 85% 3.30.1340.10/FF/1458 7 77 Phosphocarrier protein NPR 3.2e-11 80% 3.30.1340.10/FF/1654 7 81 Multipho…	Phosphotransferase system, phosphocarrier protein HPr	3.4e-29	91%	Yes	-
MMSYN1_0695	ATP-dependent DNA helicase	ADENOSINE-5-DIPHOSPHATE 83.7% [COV: 79% SITE: 100% Ident: 40% - Ali: 100%]	ADP	Yes but general	ADP 2 2is6_A,3ex7_H AMP 1 2gxs_B ANP 7 3g0h_A,2hyi_C,2j0q_A,3gpl_B,2j0s_A,3fht_A,2is4_B ATP 6 1qhg_A,1xef_B,3pjr_A,1qhh_B,1qhh_D,1qhh_A MG 11 3g0h_A,1xef_B,2uz3_D,2hyi_C,2j0q_A,3ex7_H,3gpl_B,2j0s_A,3fht_A,2is6_A,2is4_B TTP 1 2uz3_D	ATP	Yes but general	d1pjra1 1 320 helicase; STRUCTURE OF DNA HELICASE 0 44% c2pjrF_ 1 548 hydrolase/dna; HELICASE PRODUCT COMPLEX 0 76% c1pjrA_ 1 647 helicase; STRUCTURE OF DNA HELICASE 0 90% c2is6B_ 2 686 hydrolase/dna; Crystal structure of UvrD-DNA-ADPMgF3 ternary complex 0 95% c3lfuA_ 3 643 hydrolase; Crystal Structure of E. coli UvrD 0 89% c4c30I_ 5 639 hydrolase/dna; Crystal structure of Deinococcus radiodurans…	DNA helicase (uvrD?)	0	90%	Yes but general	-	3.40.50.300/FF/226867 133 140 Probable DNA helicase II homolog 6.1e-132 1% 1.10.486.10/FF/2732 41 146 Probable DNA helicase II homolog 1.4e-95 15% 3.40.50.300/FF/634971 10 277 Probable ATP-dependent DNA helicase 3.4e-66 37% 3.40.50.300/FF/635267 103 136 ATP-dependent DNA helicase PcrA 1e-59 5% 3.40.50.300/FF/632423 11 277 ATP-dependent helicase/nuclease subunit A 1.8e-34 37% 3.40.50.300/FF/510806…	Probable ATP-dependent DNA helicase	3.4e-66	37%	Yes	-
MMSYN1_0696	RDD family, transmembrane protein, likely a cation transporter	-	-	-		-	-	-	-			-	-	-	-			-	-
MMSYN1_0697	Glycosyltransferase	-	-	-	CIT 1 3ckj_A GAL 1 1on8_B GDP 1 2bo7_D MG 5 1qgs_A,1h7l_A,1qg8_A,1h7q_A,1qgq_A NGA 2 2d7i_A,2d7r_A TYD 2 1h7l_A,1h7q_A UD1 1 1on6_B UD2 1 2z87_B UDP 12 2d7r_A,3cko_A,1qgq_A,3e25_A,2ffu_A,1on8_B,2ffv_A,1qgs_A,3ckn_A,3ckv_A,2d7i_A,2z86_C UPG 1 3ckq_A	UDP	Yes but general	c5tz8C_ cov 70 conf 100.0 id 17 PDB header:transferase Chain: C: PDB Molecule:glycosyl transferase; PDBTitle: crystal structure of s. aureus tars c2z86D_ cov 68 conf 100.0 id 15 PDB header:transferase Chain: D: PDB Molecule:chondroitin synthase; PDBTitle: crystal structure of chondroitin polymerase from2 escherichia coli strain k4 (k4cp) complexed with udp-glcua3 and udp d1xhba2 cov 64 conf 100.0…	Transferase	4.9e-36	71%	Yes but general	-	3.90.550.10/FF/39656 2 94 Teichuronic acid biosynthesis glycosyltransferase TuaG 6.4e-05 29% 3.90.550.10/FF/11663 3 182 Exopolysaccharide biosynthesis YveR 0.0002 57% 3.90.550.10/FF/10538 4 241 Glycosyltransferase involved in cell wall biogenesis 0.00023 75%	Teichuronic acid biosynthesis glycosyltransferase	6.4e-05	29%	Yes	-
MMSYN1_0706	ABC transporter, permease component	-	-	-	MAL 1 2r6g_F	-	-	c2r6gF_ 118 572 hydrolase/transport protein; The Crystal Structure of the E. coli Maltose Transporter 3.5e-43 78% c4tqvI_ 313 582 transport protein; Crystal structure of a bacterial ABC transporter involved in the import of the acidic polysaccharide alginate 2.4e-26 46% c3fh6F_ 316 579 transport protein; Crystal structure of the resting state maltose transporter from E. coli 2.3e-24 45% c4ymuC_ 9…	The Crystal Structure of the E. coli Maltose Transporter	3.5e-43	78%	Yes but general	-	1.10.3720.10/FF/31217 43 288 ABC transport system permease protein p69 3.2e-32 42% 1.10.3720.10/FF/30685 45 292 ABC transport system permease protein p69 6.1e-24 43% 1.10.3720.10/FF/57032 31 82 ABC transport system permease protein p69 1.2e-21 9% 1.10.3720.10/FF/32175 44 297 ABC transporter, permease protein 2e-21 44% 1.10.3720.10/FF/58766 80 290 Phosphonate ABC transporter, permease protein 7.9e…	ABC transport system permease protein p69	3.2e-32	42%	Yes but general	-
MMSYN1_0707	phosphonate abc transporter	ADENOSINE-5-DIPHOSPHATE 82.2% [COV: 87% SITE: 96% Ident: 32% - Ali: 100%] ADENOSINE-5-TRIPHOSPHATE 67.3% [COV: 94% SITE: 100% Ident: 32% - Ali: 11%] MAGNESIUM ION 63.8% [COV: 100% SITE: 91% Ident: 29% - Ali: 7%], 61.7% [COV: 75% SITE: 100% Ident: 32% - Ali: 2%]	ADP	Yes but general	ADP 11 1g9x_B,2olj_A,1g6h_A,2ffb_A,1f3o_A,2awo_B,1oxu_C,2hyd_A,2ffa_A,2q0h_A,2ff7_A ANP 3 1oxv_A,3c41_J,2onj_B ATG 1 3c4j_B ATP 5 3fvq_A,2r6g_A,1b0u_A,1q12_B,1l2t_A CA 1 3fvq_A IOD 1 1oxx_K MG 11 1g9x_B,2onk_G,2olj_A,1g6h_A,1f3o_A,1oxv_A,2awo_B,3c4j_B,1oxu_C,3c41_J,2q0h_A	ADP, MG	Yes but general	d1pf4a1 1 235 0 94% c2yz2B_ 1 239 hydrolase; Crystal structure of the ABC transporter in the cobalt transport system 0 96% c3vx4D_ 1 240 transport protein; Crystal Structure of the Nucleotide-Binding Domain of S. mutans ComA, a Bifunctional ATP-binding Cassette Transporter Involved in the Quorum-sensing Pathway 0 96% c4mkiB_ 1 240 hydrolase; Cobalt transporter ATP-binding subunit 0 96% c1vciA_ 1 …	ABC transporter in the cobalt transport system	0	96%	Yes but not substrate	-	3.40.50.300/FF/629764 4 237 Phosphonates import ATP-binding protein PhnC 1.9e-62 94% 3.40.50.300/FF/635432 5 236 Phosphonates import ATP-binding protein PhnC 1.2e-56 93% 3.40.50.300/FF/632839 4 236 ABC transporter, ATP-binding subunit 1.4e-54 94% 3.40.50.300/FF/631282 4 237 ABC transporter, ATP-binding protein 1.7e-52 94% 3.40.50.300/FF/627498 4 238 ABC transporter, ATP-binding component 3.5e-50 …	Phosphonates import ATP-binding protein PhnC	1.9e-62	94%	Yes	-
MMSYN1_0708	High affinity transport system protein p37	THIAMINE DIPHOSPHATE 66.6% [COV: 72% SITE: 96% Ident: 28% - Ali: 40%] CALCIUM ION 62.4% [COV: 75% SITE: 94% Ident: 28% - Ali: 20%]	-	-	CIT 1 1xvy_A CO3 13 1b3e_A,1jqf_A,1nnt_A,1lfi_A,1iej_A,1oqh_A,2o7u_G,2owt_A,1si0_A,1fqe_A,2o84_X,1fqf_A,1oqg_A CU 1 1lfi_A FE 18 1b3e_A,1jqf_A,1nnt_A,1iej_A,1oqh_A,2ows_A,2owt_A,1si0_A,1ryo_A,2o84_X,1fqf_A,2o7u_G,1fqe_A,3e13_X,1y4t_D,1oqg_A,1si1_A,1nft_A OXL 3 1ryo_A,2ows_A TPP 3 3e78_A,3eki_A,3e79_A	CO3, FE, OXL, TPP	No	c3e79A_ 34 465 tpp binding protein; Structure determination of the cancer-associated Mycoplasma hyorhinis protein Mh-p37 0 89% c3myuB_ 76 466 vib binding protein; Mycoplasma genitalium MG289 0 80%	tpp binding protein; Structure determination of the cancer-associated Mycoplasma hyorhinis protein Mh-p37	0	89%	Yes	-	-	-			-	-
MMSYN1_0710	Magnesium binding cof-like hydrolase, sugar phosphatase, HAD family	MAGNESIUM ION 85.4% [COV: 100% SITE: 100% Ident: 27% - Ali: 100%] GLYCERALDEHYDE-3-PHOSPHATE 68.8% [COV: 95% SITE: 100% Ident: 21% - Ali: 29%] http://firedb.bioinfo.cnio.es/tmp/faatmp/160055005596.php	MG	Yes but general	CA 6 2b30_A,1nrw_A,1l6r_B,1kyt_B CIT 3 2i54_C,2i54_B,3dao_B G16 1 2i55_B GLC 1 1u2s_A MAL 1 2d2v_A MG 19 1rlt_B,1tj4_A,2rb5_A,2i54_C,1rkq_A,2rar_A,2rav_A,1rlm_C,2rbk_A,2i54_B,2b1r_A,1tj3_A,1rlo_A,2b1q_A,1ymq_A,1nf2_B,1u2s_A,2d2v_A,2i55_B SUC 1 1tj4_A	MG	Yes but general	c3dnpA_ cov 96 conf 100.0 id 23 PDB header:structural genomics, unknown function Chain: A: PDB Molecule:stress response protein yhax; PDBTitle: crystal structure of stress response protein yhax from bacillus2 subtilis c3niwA_ 94100.0 24 PDB header:structural genomics, unknown function Chain: A: PDB Molecule:haloacid dehalogenase-like hydrolase; PDBTitle: crystal structure of a haloacid dehalogena…	HAD hydrolase Sugar phosphatase	0	96%	Yes	-	3.40.50.1000/FF/57954 2 271 HAD hydrolase, family IIB 3.3e-39 94% 3.40.50.1000/FF/57953 3 94 HAD superfamily hydrolase YwpJ 8.8e-22 32% 3.40.50.1000/FF/9708 190 270 HAD-superfamily hydrolase, subfamily IIB 5.9e-21 28% 3.40.50.1000/FF/9847 2 117 Phosphatase YwpJ 4.8e-19 40% 3.40.50.1000/FF/57212 4 84 HMP-PP phosphatase 5.1e-13 28% 3.40.50.1000/FF/47559 3 77 Cof-like hydrolase family protein 6.2e-1…	HAD hydrolase, family IIB	3.3e-39	94%	Yes	-
MMSYN1_0726	nagB; Glucosamine-6-phosphate deaminase	FRUCTOSE -6-PHOSPHATE 88.6% [COV: 100% SITE: 98% Ident: 46% - Ali: 100%], 66.1% [COV: 67% SITE: 95% Ident: 39% - Ali: 33%]	FRUCTOSE -6-PHOSPHATE	Yes but general	6PG 1 3e7f_A ATP 1 3g59_A BG6 1 3bxg_B CIT 1 1vl1_A F6P 1 3bxh_A F6R 2 2bkx_A,1fqo_B FBP 1 3bxf_A FMN 2 3kap_A,1c7e_A GLP 1 2ri1_A GNP 1 1ob5_E MG 1 1ob5_E NAP 1 2zcv_A PGH 1 1ik4_D SAH 2 1p1c_A,1khh_A TLA 1 1fs5_A	-	-	c3hn6D_ 1 242 isomerase; Crystal structure of glucosamine-6-phosphate deaminase from Borrelia burgdorferi 0 99% d1fsfa_ 1 240 isomerase; GLUCOSAMINE-6-PHOSPHATE DEAMINASE FROM E.COLI, T CONFORMER, AT 1.9A RESOLUTION 0 98% c1y89B_ 1 239 structural genomics, unknown function; Crystal Structure of devB protein 0 98% c2j0eA_ 1 239 hydrolase; Three dimensional structure and catalytic mechanism of 6- p…	Crystal structure of glucosamine-6-phosphate deaminase from Borrelia burgdorferi	0	99%	Yes	-	3.40.50.1360/FF/8336 1 238 Probable glucosamine-6-phosphate isomerase 3.3e-64 98% 3.40.50.1360/FF/8355 7 199 Glucose-6-phosphate dehydrogenase-6-phosphogluconolactonase, putative 8.3e-11 79% 3.40.50.1360/FF/3268 45 226 6-phosphogluconolactonase (6PGL) 1.3e-06 75%	Probable glucosamine-6-phosphate isomerase	3.3e-64	98%	Yes	-
MMSYN1_0727	tpiA; Triosephosphate isomerase	SN-GLYCEROL-1-PHOSPHATE 89.0% [COV: 100% SITE: 100% Ident: 45% - Ali: 100%] 3-PHOSPHOGLYCERIC ACID 60.2% [COV: 63% SITE: 96% Ident: 38% - Ali: 7%]	SN-GLYCEROL-1-PHOSPHATE	Yes but general	B12 1 1dio_L CPR 1 1b3o_B FAD 1 1b5t_B FMN 2 1dor_B,1d3h_A MAL 2 1b9z_A MG 3 1bwv_G,1die_A NAP 5 1ah0_A,1ah4_A,1ah3_A,1ads_A,1c9w_A NDP 2 1a80_A,1abn_A NI 2 1a5o_C PH2 1 1aj0_A TOL 1 1ah3_A U5P 1 1dbt_C ZN 3 1aw5_A,1b4e_A	-	-	d1w0ma_ 1 244 isomerase; Triosephosphate isomerase from Thermoproteus tenax 0 98% d1hg3a_ 1 245 isomerase; Crystal structure of tetrameric TIM from Pyrococcus woesei. 0 99% c4y8fA_ 1 246 isomerase; Crystal structure of Triosephosphate Isomerase from Clostridium perfringens 0 99% c1yyaA_ 1 247 isomerase; Crystal structure of TT0473, putative Triosephosphate Isomerase from Thermus thermophilus HB8 …	Crystal structure of TT0473, putative Triosephosphate Isomerase from Thermus thermophilus HB8	0	100%	Yes	-	3.20.20.70/FF/120791 2 245 Triosephosphate isomerase /regucalcin fusion 3.8e-88 98% 3.20.20.70/FF/60593 3 245 Triosephosphate isomerase 3.3e-63 98% 3.20.20.70/FF/119564 3 245 Triosephosphate isomerase 2.9e-58 98% 3.20.20.70/FF/60742 53 180 Triosephosphate isomerase 7.3e-48 52% 3.20.20.70/FF/55559 3 236 Triosephosphate isomerase 5.9e-47 94% 3.20.20.70/FF/120856 2 142 Triosephosphate isomerase 1.1e…	Triosephosphate isomerase /regucalcin fusion	3.8e-88	98%	Yes	-
MMSYN1_0728	Magnesium binding cof-like hydrolase, sugar phosphatase, HAD family	MAGNESIUM ION 80.0% [COV: 75% SITE: 100% Ident: 25% - Ali: 100%] ALPHA-D-GLUCOSE 67.2% [COV: 80% SITE: 100% Ident: 21% - Ali: 35%] http://firedb.bioinfo.cnio.es/tmp/faatmp/940094304597.php	MG	Yes but general	CA 4 2b30_A,1nrw_A,1l6r_B,1kyt_B CIT 1 3dao_B MG 18 1rlt_B,2rb5_A,2i54_C,2fue_A,1rkq_A,1rlm_C,2rav_A,2rar_A,2rbk_A,1u02_A,2i54_B,1wzc_A,1rlo_A,1nf2_B,1ymq_A,2fuc_A,1u2s_A,2i55_B	MG	Yes but general	c3niwA_ cov 97 conf 100.0 id 20 PDB header:structural genomics, unknown function Chain: A: PDB Molecule:haloacid dehalogenase-like hydrolase; PDBTitle: crystal structure of a haloacid dehalogenase-like hydrolase from2 bacteroides thetaiotaomicron c3dnpA_ cov 97 conf 100.0 id 19 PDB header:structural genomics, unknown function Chain: A: PDB Molecule:stress response protein yhax; PDBTitle: crystal …	yhaX protein/HAD-like hydrolase	3.6e-44	98%	Yes	-	3.40.50.1000/FF/57954 6 104 HAD hydrolase, family IIB 4.5e-32 36% 3.40.50.1000/FF/9708 183 272 HAD-superfamily hydrolase, subfamily IIB 2.7e-15 32% 3.40.50.1000/FF/57212 8 98 HMP-PP phosphatase 1.5e-13 33% 3.40.50.1000/FF/57953 192 274 HAD superfamily hydrolase YwpJ 5.6e-13 30% 3.40.50.1000/FF/9847 191 267 Phosphatase YwpJ 1e-11 28% 3.40.50.1000/FF/57877 199 261 Putative phosphoserine phosphatase…	HAD hydrolase, family IIB	4.5e-32 2.7e-15	36% 32%	Yes	-
MMSYN1_0729	gpmI; 2,3-bisphosphoglycerate-independent phosphoglycerate mutase	MANGANESE (II) ION 86.6% [COV: 100% SITE: 100% Ident: 43% - Ali: 90%], 80.6% [COV: 100% SITE: 100% Ident: 43% - Ali: 60%] 3-PHOSPHOGLYCERIC ACID 78.0% [COV: 100% SITE: 100% Ident: 30% - Ali: 60%]	MN, 3-PHOSPHOGLYCERIC ACID	Yes but general	ZN 18 1b8j_A,1alh_A,1ani_A,1ajb_A,1ajc_B,1ali_A,1anj_A,1alk_A,1ajd_B,1alj_A	ZN	No	c1o98A_ 3 528 isomerase; 1.4A CRYSTAL STRUCTURE OF PHOSPHOGLYCERATE MUTASE FROM BACILLUS STEAROTHERMOPHILUS COMPLEXED WITH 2-PHOSPHOGLYCERATE 0 99% c3igzB_ 4 529 isomerase; Crystal structures of Leishmania mexicana phosphoglycerate mutase at low cobalt concentration 0 99% c4my4A_ 4 530 isomerase; Crystal structure of phosphoglycerate mutase from Staphylococcus aureus. 0 99% d1o98a1 78 316 isomera…	1.4A CRYSTAL STRUCTURE OF PHOSPHOGLYCERATE MUTASE FROM BACILLUS STEAROTHERMOPHILUS COMPLEXED WITH 2-PHOSPHOGLYCERATE	0	99%	Yes	-	3.40.720.10/FF/19116 4 92 2,3-bisphosphoglycerate-independent phosphoglycerate mutase 1.7e-101 17% 3.40.1450.10/FF/1339 80 315 2,3-bisphosphoglycerate-independent phosphoglycerate mutase 2.5e-68 44% 3.40.720.10/FF/18751 5 129 2,3-bisphosphoglycerate-independent phosphoglycerate mutase 1 2.1e-49 24% 3.40.720.10/FF/18673 7 78 2,3-bisphosphoglycerate-independent phosphoglycerate mutase 2.8e-42 14% 3…	2,3-bisphosphoglycerate-independent phosphoglycerate mutase + 2,3-bisphosphoglycerate-independent phosphoglycerate mutase + Phosphopentomutase	1.7e-101 4e-23 1.5e-11	17% 30% 25%	Yes	-
MMSYN1_0730	DNA binding protein	-	-	-	CMP 5 1o3r_A,2gzw_D,1zrf_A,2oz6_A,2cgp_A	ADENOSINE-3',5'-CYCLIC-MONOPHOSPHATE (CMP)	No	c4zs8A_ 28 96.421 PDB header:transcription Chain: A: PDB Molecule:hth-type transcriptional repressor dasr; PDBTitle: crystal structure of ligand-free, full length dasr c3eetA_ 28 96.312 PDB header:transcription regulator Chain: A: PDB Molecule:putative gntr-family transcriptional regulator; PDBTitle: crystal structure of putative gntr-family transcriptional2 regulator D3bwga1 29 96.315 Fold:DNA/R…	-			-	-	-	-			-	-
MMSYN1_0732	deoC; Deoxyribose-phosphate aldolase	1,3-DIHYDROXYACETONEPHOSPHATE 64.6% [COV: 100% SITE: 61% Ident: 20% - Ali: 80%]	-	-	U 4 1km4_A,3g1d_B,3g1x_B,3g22_B AKG 2 3ivu_B,2zyf_A BMP 3 2zz7_A,2zz1_A,1x1z_A FMN 1 1o95_A MG 1 2zyf_A MLI 1 3ble_A OXL 1 1nvm_G PYR 1 3bli_A U5P 2 2e6y_B,2cze_A UP6 9 1los_A,1km5_A,1kly_A,1km2_A,3g1a_B,1km1_A,1dvj_C,3g24_A,1km3_A ZN 2 3ble_A,3bli_A	-	-	c5dbuI_ 3 213 lyase; Crystal structure of 2-deoxyribose-5-phosphate aldolase (1-220) from Streptococcus suis 0 95% d1p1xa_ 3 216 lyase; Comparison of class I aldolase binding site architecture based on the crystal structure of 2-deoxyribose-5-phosphate aldolase determined at 0.99 Angstrom resolution 0 96% d1mzha_ 3 219 structural genomics, aldolase; QR15, an Aldolase 0 98% c4xbsA_ 4 213 lyase; 2-…	Deoxyribose-phosphate aldolase from P. yoelii	0	96%	Yes	-	3.20.20.70/FF/120694 4 217 Deoxyribose-phosphate aldolase 2 2.4e-84 96% 3.20.20.70/FF/86336 7 213 Deoxyribose-phosphate aldolase 1.3e-34 93% 3.20.20.70/FF/74243 8 205 Deoxyribose-phosphate aldolase 2.5e-29 89% 3.20.20.70/FF/120787 89 150 Dihydroorotate dehydrogenase, catalytic subunit 1.2e-05 28%	Deoxyribose-phosphate aldolase 2	2.4e-84	96%	Yes	-
MMSYN1_0733	Phosphoglucomutase/phosphomannomutase	MAGNESIUM ION 85.2% [COV: 100% SITE: 100% Ident: 26% - Ali: 100%] ALPHA-D-GLUCOSE 1,6-BISPHOSPHATE 73.6% [COV: 100% SITE: 79% Ident: 22% - Ali: 87%]	MG, ALPHA-D-GLUCOSE 1,6-BISPHOSPHATE (G16)	Yes but general	16G 1 2dkc_B CA 1 1kfq_A G16 3 1c47_A,2fkm_X,2fkf_A G1P 2 3bkq_X,1p5d_X G6P 1 1p5g_X MG 3 1wqa_D,2fuv_A,3pmg_B NI 1 1vkl_A TLA 1 1k2y_X ZN 16 1p5g_X,1k35_A,2fkf_A,1pcj_X,2h4l_X,1pcm_X,3i3w_B,2dkc_B,2fkm_X,2h5a_X,1p5d_X,1kfi_B,2dkd_B,1k2y_X,3bkq_X,3c04_A	ZN, MG	Yes but general	c2fuvB_ 31 557 isomerase; Phosphoglucomutase from Salmonella typhimurium. 0 94% c1c4gB_ 34 556 transferase; PHOSPHOGLUCOMUTASE VANADATE BASED TRANSITION STATE ANALOG COMPLEX 0 94% c2z0fA_ 39 557 isomerase; Crystal structure of putative phosphoglucomutase from Thermus thermophilus HB8 0 93% c3c04A_ 39 557 isomerase; Structure of the P368G mutant of PMM/PGM from P. aeruginosa 0 93% c5bmpA_ 39 557 i…	Phosphoglucomutase from Salmonella typhimurium	0	94%	Yes	-	3.40.120.10/FF/16684 22 190 Phosphoglucosamine mutase / phosphomannomutase 1.2e-57 30% 3.40.120.10/FF/545 17 177 Phosphosugar mutase 1.5e-35 29% 3.40.120.10/FF/1069 28 188 Putative phosphomannomutase 1.2e-32 29% 3.40.120.10/FF/1720 21 185 Putative phosphomannomutase 3.5e-31 30% 3.40.120.10/FF/16690 45 183 Mannose-1-phosphate guanylyltransferase, Phosphoglucosamine mutase 3.8e-27 25% 3.40.120.10/F…	Phosphoglucosamine mutase / phosphomannomutase + Phosphoglucomutase + Phosphomannomutase	1.2e-57 1.1e-22 5.8e-22	30% 19% 21%	Yes	-
MMSYN1_0747	deoD; purine nucleoside phosphorylase	ADENINE 86.6% [COV: 99% SITE: 100% Ident: 35% - Ali: 100%]	ADN	Yes but general	U 1 1y1q_C 5UD 2 1rxc_J,1tgv_B ADN 6 1jdv_D,1vhw_B,1pk7_C,1odi_D,2ac7_B,1z37_A DUR 1 1rxs_G GU7 1 1fxu_A MTH 2 2qtg_B,1nc1_B NOS 4 1z38_A,2bsx_A,1rct_E,1pr0_C URI 1 2hwu_F	ADN	Yes but general	d2ac7a1 1 213 transferase; Crystal structure of Adenosine Phosphorylase from Bacillus cereus with adenosine bound in the active site 0 98% c4d98A_ 1 215 transferase; Crystal structure of the hexameric purine nucleoside phosphorylase from Bacillus subtilis in space group H32 at pH 7.5 0 99% c1z34A_ 1 216 transferase; Crystal structure of Trichomonas vaginalis purine nucleoside phosphorylase comple…	PURINE NUCLEOSIDE PHOSPHORYLASE FROM THERMUS THERMOPHILUS	0	100%	Yes	-	3.40.50.1580/FF/6092 5 113 Purine nucleoside phosphorylase DeoD-type 2.5e-47 50% 3.40.50.1580/FF/4309 5 102 Purine or other phosphorylase family 1 2.4e-22 45% 3.40.50.1580/FF/2436 5 106 Uridine phosphorylase 9.2e-14 47% 3.40.50.1580/FF/5979 8 104 Uridine phosphorylase 2.6e-11 45% 3.40.50.1580/FF/4594 9 106 Phosphorylase superfamily protein 1.2e-10 45% 3.40.50.1580/FF/3469 10 107 Uridine phosphory…	Purine nucleoside phosphorylase DeoD-type	2.5e-47	50%	Yes	-
MMSYN1_0771	nrdE; Ribonucleoside diphosphate reductase alpha subunit	GUANOSINE-5-DIPHOSPHATE 83.6% [COV: 100% SITE: 96% Ident: 25% - Ali: 100%] THYMIDINE-5-TRIPHOSPHATE 77.0% [COV: 100% SITE: 80% Ident: 24% - Ali: 100%]	GDP, TTP	Yes but general	ANP 4 2cvt_A,2eud_A,2cvv_A,2cvu_A DGT 5 2bq1_E,2cvx_A,1xjj_A,1xjk_A,3k8t_A MG 17 2eud_A,2cvw_A,2cvy_A,2cvt_A,1xjj_A,1peo_A,1xje_A,1xjk_A,1peq_A,2cvv_A,3k8t_A,2wgh_A,2cvu_A,2bq1_E,2cvx_A,1xjm_A,1peu_A TTP 7 2cvw_A,2cvy_A,1xje_A,1peq_A,4r1r_A,1xjm_A,2r1r_C	TTP	Yes but general	c3pawD_ 1 703 oxidoreductase; Low resolution X-ray crystal structure of Yeast Rnr1p with dATP bound in the A-site 0 98% c1zyzA_ 4 708 oxidoreductase; Structures of Yeast Ribonucloetide Reductase I 0 98% c3r1rB_ 5 703 complex (oxidoreductase/peptide); RIBONUCLEOTIDE REDUCTASE R1 PROTEIN WITH AMPPNP OCCUPYING THE ACTIVITY SITE FROM ESCHERICHIA COLI 0 97% c5im3A_ 7 706 oxidoreductase; Crystal struct…	RIBONUCLEOTIDE REDUCTASE R1 PROTEIN WITH AMPPNP OCCUPYING THE ACTIVITY SITE FROM ESCHERICHIA COLI	0	97%	Yes	-	3.20.70.20/FF/5046 95 703 Ribonucleoside-diphosphate reductase large subunit 1.2e-167 85% 3.20.70.20/FF/5036 156 518 Ribonucleoside-diphosphate reductase, alpha subunit 1.3e-38 50% 3.20.70.20/FF/3547 171 296 Putative ribonucleoside-diphosphate reductase large subunit 1.8e-27 18%	Ribonucleoside-diphosphate reductase large subunit	1.2e-167	85%	Yes	-
MMSYN1_0772	nrdI; Ribonucleotide reductase Class Ib, NrdI	FLAVIN MONONUCLEOTIDE 87.4% [COV: 100% SITE: 93% Ident: 50% - Ali: 100%]	FMN	Yes but general	FMN 23 4nll_A,1xyv_A,1wsb_A,5nll_A,1akw_A,1xt6_A,1wsw_A,1akt_A,1fvx_A,1akr_A,2x2p_A,2fdx_A,2ohj_D,2fox_A,2flv_A,2ohi_G,2x2o_A,3nll_A,4nul_A,2fax_A,1azl_A,1j8q_A,2fx2_A	FMN	Yes but general	c3n39D_ 22 150 oxidoreductase; Ribonucleotide Reductase Dimanganese(II)-NrdF from Escherichia coli in Complex with NrdI 1.3e-37 82% d1rlja_ 20 155 structural genomics, unknown function; Structural Genomics, a Flavoprotein NrdI from Bacillus subtilis 3.5e-35 87% c2x2oA_ 21 148 flavoprotein; The flavoprotein NrdI from Bacillus cereus with the initially oxidized FMN cofactor in an intermediate radia…	Structural Genomics, a Flavoprotein NrdI from Bacillus subtilis	3.5e-35	87%	Yes	-	3.40.50.360/FF/14633 22 149 Protein NrdI 2.6e-44 82%	Protein NrdI	2.6e-44	82%	Yes	-
MMSYN1_0773	nrdF; Ribonucleoside-diphosphate reductase 2 beta chain	MANGANESE (II) ION 88.5% [COV: 100% SITE: 95% Ident: 51% - Ali: 100%]	MN	No	FE 24 1rsv_A,2bq1_I,3ee4_A,1uzr_B,1r2f_B,1pj0_A,1oqu_B,2uw2_A,1mxr_B,1kgn_C,1pim_B,1xsm_A,1rnr_A,2p1i_F FE2 12 1xik_A,1biq_B,3dhz_B,1kgo_B,1rsr_A,1w69_A ZN 3 2rcc_B,1jk0_A	FE, FE2	Yes but general	d1oquc_ 5 316 metal binding protein; A protein coordinated tri-nuclear Fe complex formed during soaking of crystals of the ribonucleotide reductase R2F protein from Corynebacterium Ammoniagenes 0 92% d1smsa_ 5 326 oxidoreductase; Structure of the Ribonucleotide Reductase Rnr4 Homodimer from Saccharomyces cerevisiae 0 95% c4hr0A_ 20 286 oxidoreductase; R2-like ligand-binding oxidase with aerobical…	Structure of the Ribonucleotide Reductase Rnr4 Homodimer from Saccharomyces cerevisiae	0	95%	Yes but general	-	1.10.620.20/FF/3349 27 308 Ribonucleoside-diphosphate reductase subunit beta 3.3e-118 83% 1.10.620.20/FF/3354 21 218 Ribonucleoside-diphosphate reductase subunit beta 8e-22 58% 1.10.620.20/FF/3347 39 259 Ribonucleoside-diphosphate reductase small chain 9.8e-09 65% 1.10.620.20/FF/3317 48 163 Ribonucleoside-diphosphate reductase subunit beta 1.1e-08 34% 1.10.620.20/FF/3314 47 259 Ribonucleoside-dip…	Ribonucleoside-diphosphate reductase subunit beta	3.3e-118	83%	Yes	-
MMSYN1_0774	secG; preprotein translocase, SecG subunit	-	-	-		-	-	-	-			-	-	-	-			-	-
MMSYN1_0775	rnr; Ribonuclease R	MAGNESIUM ION 73.2% [COV: 100% SITE: 100% Ident: 26% - Ali: 40%]	MG	No	MG 4 2vnu_D,2ix0_A,2ix1_A,2r7d_A	MG	No	c2vnuD_ 56 694 hydrolase/rna; Crystal structure of Sc Rrp44 0 91% c4pmwB_ 56 702 hydrolase/rna; Structure of mouse Dis3L2 in complex with oligoU RNA substrate 0 92% c2wp8J_ 56 703 hydrolase; yeast rrp44 nuclease 0 92% c5c0wJ_ 56 703 hydrolase/rna; Structure of a 12-subunit nuclear exosome complex bound to single-stranded RNA substrates 0 92% c2ix1A_ 57 703 hydrolase; RNase II D209N mutant 0 92% c…	yeast rrp44 nuclease	0	92%	Yes	-	2.40.50.140/FF/54900 382 413 30S ribosomal protein S1 1.5e-18 5% 2.40.50.140/FF/54494 623 700 Translation initiation factor 2, subunit alpha 6.6e-10 11% 2.40.50.140/FF/54684 629 698 30S ribosomal protein S1 1.7e-08 10% 2.40.50.140/FF/51988 624 698 Ribonuclease R 9.2e-08 11% 2.40.50.140/FF/54826 623 696 Polyribonucleotide nucleotidyltransferase 1.2e-07 11% 2.40.50.140/FF/52488 157 185 Ribonuclease…	30S ribosomal protein S1 + Translation initiation factor 2, subunit alpha + Ribonuclease R	1.5e-18 6.6e-10 3.3e-07	5% 11% 4%	Yes but general	-
MMSYN1_0776	smpB; SsrA-binding protein	-	-	-		-	-	c1p6vC_ 2 127 rna binding protein/rna; Crystal structure of the tRNA domain of transfer-messenger RNA in complex with SmpB 0 85% d1p6va_ 2 127 rna binding protein/rna; Crystal structure of the tRNA domain of transfer-messenger RNA in complex with SmpB 0 85% c1j1hA_ 4 125 rna binding protein; Solution structure of a tmRNA-binding protein, SmpB, from Thermus thermophilus 0 82% d1wjxa_ 6 125 rna bin…	Crystal structure of the tRNA domain of transfer-messenger RNA in complex with SmpB	0	85%	Yes	-	2.40.280.10/FF/1598 6 125 SsrA-binding protein 2.4e-69 81% 2.40.280.10/FF/1740 6 125 SsrA-binding protein 3.8e-42 81% 2.40.280.10/FF/1774 6 125 SsrA-binding protein 2e-37 81% 2.40.280.10/FF/1744 6 125 SsrA-binding protein 2.5e-37 81% 2.40.280.10/FF/1727 6 125 SsrA-binding protein 1.5e-31 81% 2.40.280.10/FF/626 6 125 SsrA-binding protein 1.5e-30 81% 2.40.280.10/FF/1733 6 125 SsrA-binding protein 1…	SsrA-binding protein	2.4e-69	81%	Yes	-
MMSYN1_0777	Transmembrane protein, likely a transferase/transporter	-	-	-		-	-	-	-			-	-	-	-			-	-
MMSYN1_0778	Transmembrane transporter, likely transporting cations	-	-	-		-	-	-	-			-	-	-	-			-	-
MMSYN1_0779	PTS system, glucose-specific IIBC component	-	-	-		-	-	c3qnqD_ 7 498 membrane protein, transport protein; Crystal structure of the transporter ChbC, the IIC component from the N,N'-diacetylchitobiose-specific phosphotransferase system 0 66% c5iwsA_ 25 496 transferase; Crystal structure of the transporter MalT, the EIIC domain from the maltose-specific phosphotransferase system 0 63% c1ibaA_ 534 611 phosphotransferase; GLUCOSE PERMEASE (DOMAIN IIB), N…	Crystal structure of the transporter ChbC, the IIC component from the N,N'-diacetylchitobiose-specific phosphotransferase system	0	66%	Yes but general	-	3.30.1360.60/FF/2612 535 606 PTS system glucose-specific EIICBA component 2.1e-16 10% 3.30.1360.60/FF/415 535 606 PTS system IIBC component 7.5e-13 10% 3.30.1360.60/FF/2611 534 605 PTS system maltose-specific EIICB component 7e-11 10% 3.30.1360.60/FF/2607 536 606 PTS system, N-acetylglucosamine-specific IIABC component 4.2e-10 10% 3.30.1360.60/FF/2608 537 595 PTS system N-acetylmuramic acid-speci…	PTS system glucose-specific EIICBA component	2.1e-16	10%	Yes	-
MMSYN1_0787	Cation transporting ATPase (possibly Mg2+)	MAGNESIUM ION 84.4% [COV: 100% SITE: 100% Ident: 22% - Ali: 100%] ADENOSINE-5-TRIPHOSPHATE 66.5% [COV: 100% SITE: 67% Ident: 22% - Ali: 75%] CALCIUM ION 48.5% [COV: 50% SITE: 83% Ident: 20% - Ali: 6%]	MG	Yes but general	ACP 8 3b9r_B,2c88_A,2by4_A,2dqs_A,3fgo_B,1vfp_B,1t5s_A,2c8k_A ADP 5 2oa0_A,2zbd_A,1t5t_A,1wpg_D,3fps_A ATP 1 3fpb_A CA 1 3ba6_A MG 26 2zbg_A,2c88_A,3kdp_A,2by4_A,2zxe_A,1t5s_A,3a3y_A,3b9r_B,1t5t_A,2o9j_A,3b9b_A,3fpb_A,3fgo_B,2zbe_B,3b8e_C,2c8k_A,1wpg_D,2zbf_A,1vfp_B,2zbd_A,2oa0_A,2dqs_A,1xp5_A	ADP, MG	Yes but general	c1mhsA_ 5 930 membrane protein, proton transport; Model of Neurospora crassa proton ATPase 0 98% c3ixzA_ 16 942 hydrolase; Pig gastric H+/K+-ATPase complexed with aluminium fluoride 0 98% c2zxeA_ 25 942 hydrolase/transport protein; Crystal structure of the sodium - potassium pump in the E2.2K+.Pi state 0 97% c3b9bA_ 30 939 hydrolase; Structure of the E2 beryllium fluoride complex of the SERCA Ca2…	proton ATPase, H+/K+-ATPase	0	98%	Yes	-	1.20.1110.10/FF/14633 693 935 Mg(2+) transport ATPase, P-type 1.6e-65 26% 3.40.1110.10/FF/15545 366 568 Plasma membrane ATPase 1 2.2e-54 22% 2.70.150.10/FF/9878 49 286 Sodium/potassium-transporting ATPase, alpha subunit 3.3e-45 25% 3.40.50.1000/FF/57593 570 692 Mg(2+) transport ATPase, P-type 6.1e-41 13% 3.40.1110.10/FF/15489 366 573 Calcium-transporting P-type ATPase, PMR1-type 5.2e-39 22% 2.70.…	Mg(2+) transport ATPase, Sodium/potassium-transporting ATPase	1.6e-65 6.1e-41	26% 13%	Yes	-
MMSYN1_0789	atpC; ATP synthase epsilon chain	-	-	-	ADD 2 1evc_A,1evd_A	-	-	c2rq7A_ 1 97 hydrolase; Solution structure of the epsilon subunit chimera combining the N-terminal beta-sandwich domain from T. Elongatus bp-1 f1 and the C-terminal alpha-helical domain from spinach chloroplast F1 4.2e-33 98% c1fs0E_ 1 98 hydrolase; COMPLEX OF GAMMA/EPSILON ATP SYNTHASE FROM E.COLI 1.8e-32 99% c2qe7H_ 1 97 hydrolase; Crystal structure of the f1-atpase from the thermoalkaliphilic …	COMPLEX OF GAMMA/EPSILON ATP SYNTHASE	1.8e-32	99%	Yes	-	2.60.15.10/FF/2301 3 80 ATP synthase epsilon chain 1.5e-18 79% 2.60.15.10/FF/2331 3 86 ATP synthase epsilon chain 1e-15 85% 2.60.15.10/FF/2332 3 80 ATP synthase epsilon chain 1.9e-14 79% 2.60.15.10/FF/2324 4 86 ATP synthase epsilon chain 1.3e-13 84% 2.60.15.10/FF/2285 3 80 ATP synthase epsilon chain 4.8e-12 79% 2.60.15.10/FF/2321 3 87 ATP synthase subunit delta 1.3e-11 86% 2.60.15.10/FF/2215 3 79…	ATP synthase epsilon chain	1.5e-18	79%	Yes	-
MMSYN1_0790	atpD; ATP synthase subunit beta	ADENOSINE-5-DIPHOSPHATE 90.9% [COV: 88% SITE: 100% Ident: 67% - Ali: 100%] MAGNESIUM ION 74.4% [COV: 100% SITE: 100% Ident: 66% - Ali: 6%] IMIDAZOLE 56.1% [COV: 60% SITE: 94% Ident: 30% - Ali: 2%] ADENOSINE-5-TRIPHOSPHATE 51.4% [COV: 40% SITE: 95% Ident: 24% - Ali: 2%]	ATP	Yes but general	ADP 1 1bmf_D ANP 1 1bmf_C MG 2 1bmf_C,1bmf_D SAH 2 1av6_A,1b42_A	-	-	c5dn6A_ 4 457 hydrolase; ATP synthase from Paracoccus denitrificans 0 96% c2r9vA_ 4 472 hydrolase; Crystal structure of ATP synthase subunit alpha (TM1612) from Thermotoga maritima at 2.10 A resolution 0 99% c5t4oA_ 4 472 hydrolase; Autoinhibited E. coli ATP synthase state 1 0 99% c5b0oB_ 8 446 hydrolase/motor protein; Structure of the FliH-FliI complex 0 92% c2w6fA_ 11 472 hydrolase; Low resolut…	ATP synthase subunit alpha	0	99%	Yes but general	-	3.40.50.300/FF/625632 75 354 ATP synthase subunit beta 1.5e-149 59% 3.40.50.300/FF/17725 73 354 ATP synthase subunit beta 3.7e-139 59% 3.40.50.300/FF/9819 74 354 ATP synthase subunit beta 4e-138 59% 3.40.50.300/FF/625368 73 354 ATP synthase subunit beta 3.5e-137 59% 3.40.50.300/FF/14524 74 353 ATP synthase subunit beta 1.1e-126 59% 3.40.50.300/FF/629820 82 354 ATP synthase subunit alpha 2.1e-62 5…	ATP synthase subunit beta	1.5e-149	59%	Yes	-
MMSYN1_0791	atpG; ATP synthase gamma chain	RESVERATROL 64.8% [COV: 60% SITE: 94% Ident: 35% - Ali: 40%]	-	-	BOG 1 1l6l_N FAD 1 1p3y_1 FMN 2 2x2o_A,2x2p_A MG 1 2z5i_E NAP 1 2yw9_H	-	-	c2w6jG_ 2 277 hydrolase; Low resolution structures of bovine mitochondrial F1-ATPase during controlled dehydration: Hydration State 5. 0 99% c3oaaO_ 2 277 hydrolase/transport protein; Structure of the E.coli F1-ATP synthase inhibited by subunit Epsilon 0 99% c2xokG_ 2 278 hydrolase; Refined structure of yeast F1c10 ATPase complex to 3 A resolution 0 99% c3fksY_ 2 278 hydrolase; Yeast F1 ATPase in…	F1-ATPase	0	99%	Yes but general	-	1.10.287.80/FF/326 173 259 ATP synthase gamma chain 8.5e-60 31% 3.40.1380.10/FF/1932 85 172 ATP synthase gamma chain 1.8e-55 31% 1.10.287.80/FF/447 3 84 ATP synthase gamma chain 6.8e-52 29% 3.40.1380.10/FF/2319 14 42 ATP synthase gamma chain 1.9e-44 10% 3.40.1380.10/FF/2291 27 233 ATP synthase gamma chain 3.3e-43 74% 1.10.287.80/FF/1418 234 274 ATP synthase gamma chain 8.3e-28 15% 3.40.1380.10/FF…	ATP synthase gamma chain (multiple matches in several places)	6.8e-52 1.8e-55 8.5e-60	29% 31% 31%	Yes	-
MMSYN1_0792	atpA; ATP synthase subunit alpha	ADENOSINE-5-DIPHOSPHATE 88.4% [COV: 100% SITE: 93% Ident: 54% - Ali: 100%], 53.8% [COV: 50% SITE: 93% Ident: 29% - Ali: 4%] ADENOSINE-5-TRIPHOSPHATE 52.2% [COV: 50% SITE: 91% Ident: 26% - Ali: 2%]	ADP	Yes but general	ADP 4 1w0k_A,1w0j_B,1h8e_E,1h8e_A ANP 14 1bmf_C,1e1q_B,2jiz_C,2wss_L,2hld_J,2ck3_B,1ohh_B,2jdi_A,1efr_A,1e1r_B,2jj1_H,1cow_B,2jj2_A ATP 7 2r9v_A,1e79_A,1nbm_A,2v7q_C,1h8h_B,1mab_A,2f43_A MG 21 1bmf_C,1h8e_A,1e1q_B,2r9v_A,2wss_L,1w0k_A,1e79_A,2ck3_B,1ohh_B,1nbm_A,1w0j_B,1h8e_E,1efr_A,1e1r_B,1h8h_B,1mab_A,2jj1_H,2f43_A,1cow_B,2jj2_A	ADP, ATP	Yes but general	c5t4oA_ 1 498 hydrolase; Autoinhibited E. coli ATP synthase state 1 0 95% c3l0oA_ 2 398 hydrolase; Structure of RNA-free Rho transcription termination factor from Thermotoga maritima 0 76% c5b0oB_ 2 443 hydrolase/motor protein; Structure of the FliH-FliI complex 0 84% c5dn6A_ 3 502 hydrolase; ATP synthase from Paracoccus denitrificans 0 95% c1xpuB_ 8 398 transcription/rna; Structural mechanism of…	ATP synthase	0	95%	Yes but general	-	3.40.50.300/FF/18133 84 364 ATP synthase subunit alpha 1.2e-147 54% 3.40.50.300/FF/18984 84 364 ATP synthase subunit alpha 8.6e-136 54% 3.40.50.300/FF/15246 84 364 ATP synthase subunit alpha 8e-134 54% 3.40.50.300/FF/629820 87 364 ATP synthase subunit alpha 3.4e-119 53% 1.20.150.20/FF/2417 373 501 ATP synthase subunit alpha 3.3e-44 25% 1.20.150.20/FF/2169 373 497 ATP synthase subunit alpha 2.1e-3…	ATP synthase subunit alpha (almost the entire protein)	1.2e-147	54%	Yes	-
MMSYN1_0793	atpH; ATP synthase subunit delta	-	-	-	CA 1 2w23_A	-	-	c5t4oL_ 5 166 hydrolase; Autoinhibited E. coli ATP synthase state 1 5.5e-37 90% c2wssS_ 2 180 hydrolase; The structure of the membrane extrinsic region of bovine ATP synthase 2.5e-32 99% c5lqzU_ 6 149 hydrolase; Structure of F-ATPase from Pichia angusta, state1 2.5e-28 80% c5dn6H_ 3 110 hydrolase; ATP synthase from Paracoccus denitrificans 9.7e-21 60% c2jmxA_ 5 115 hydrolase; OSCP-NT (1-120) in c…	ATP synthase (almost the entire protein)	2.5e-32	99%	Yes but general	-	1.10.520.20/FF/2571 9 107 ATP synthase subunit delta 2.2e-49 55% 1.10.520.20/FF/2554 9 97 ATP synthase subunit delta 2.2e-07 49% 1.10.520.20/FF/2655 9 99 ATP synthase subunit delta 1.2e-06 50% 1.10.520.20/FF/2549 9 98 ATP synthase subunit delta 2.7e-05 50% 1.10.520.20/FF/1517 10 98 ATP synthase subunit delta 0.00021 49% 1.10.520.20/FF/2332 8 90 ATP synthase subunit delta 0.00055 46%	ATP synthase subunit delta (lots of matches in the first half)	2.2e-49	55%	Yes	-
MMSYN1_0794	atpF; ATP synthase subunit b	-	-	-	BOG 2 1l6l_N	-	-	c5t4oJ_ 29 180 hydrolase; Autoinhibited E. coli ATP synthase state 1 1.2e-24 84% c5lqyV_ 33 181 hydrolase; Structure of F-ATPase from Pichia angusta, state2 0.00015 82% c5arhT_ 32 181 hydrolase; Bovine mitochondrial ATP synthase state 2a 0.00021 83% c1b9uA_ 30 57 hydrolase; MEMBRANE DOMAIN OF THE SUBUNIT B OF THE E.COLI ATP SYNTHASE 0.00092 15%	ATP synthase	1.2e-24	84%	Yes but general	-	1.20.5.620/FF/2429 60 74 F0F1 ATP synthase subunit B 5.7e-22 8% 1.20.5.620/FF/2356 88 140 ATP synthase subunit b 6.5e-05 29% 2.60.120.240/FF/51 29 112 Uncharacterized protein 0.00036 46%	F0F1 ATP synthase subunit B (matches in different places)	5.7e-22 6.5e-05	8% 29%	Yes	-
MMSYN1_0795	atpE; ATP synthase subunit c	YTTRIUM (III) ION 64.9% [COV: 100% SITE: 83% Ident: 38% - Ali: 20%]	-	-	CA 1 2bko_A FE 2 1sum_B ZN 3 3fav_D,2eul_A	ZN	No	c5dn6P_ 33 99 hydrolase; ATP synthase from Paracoccus denitrificans 4.5e-26 66% c2xndK_ 28 99 hydrolase; Crystal structure of bovine F1-c8 sub-complex of ATP Synthase 5.7e-26 71% c2wpdP_ 33 101 hydrolase; The Mg.ADP inhibited state of the yeast F1c10 ATP synthase 7.4e-26 68% c4bemJ_ 1 100 hydrolase; Crystal structure of the F-type ATP synthase c-ring from Acetobacterium woodii. 3e-25 99% c1yceD_ …	ATP Synthase	4.5e-26	66%	Yes but general	-	1.20.20.10/FF/1471 32 99 ATP synthase subunit c 4.3e-21 67% 1.20.20.10/FF/1480 32 99 ATP synthase subunit c 1.1e-17 67% 1.20.20.10/FF/1470 7 17 ATP synthase subunit 9 2.3e-13 11% 1.20.20.10/FF/1411 29 99 ATP synthase F0 subunit 9 1.2e-10 70% 1.20.20.10/FF/1406 4 22 ATP synthase subunit c 2.3e-10 19% 1.20.20.10/FF/1399 33 99 ATP synthase subunit 9, mitochondrial 6.7e-10 66% 1.20.120.610/FF/903 35 …	ATP synthase subunit c	4.3e-21	67%	Yes	-
MMSYN1_0796	atpB; ATP synthase subunit (chain) A	-	-	-	FE 3 1sum_B NI 1 1sum_B	FE	No	c5fikW_ 24 263 hydrolase; Bovine mitochondrial ATP synthase state 3a 0 84% c5filW_ 24 263 atp synthase; Bovine mitochondrial ATP synthase state 3b 0 84% c5t4pK_ 29 263 hydrolase; Autoinhibited E. coli ATP synthase state 2 0 82% d1c17m_ 77 261 membrane protein; A1C12 SUBCOMPLEX OF F1FO ATP SYNTHASE 3.4e-42 64% c5lqxY_ 113 265 hydrolase; Structure of F-ATPase from Pichia angusta, state3 8.5e-33 53%…	ATP synthase	0	84%	Yes but general	-	1.20.120.220/FF/3912 18 40 ATP synthase subunit a 8.6e-26 8% 1.20.120.220/FF/3904 40 40 ATP synthase subunit a 3.3e-17 0% 1.20.120.220/FF/3897 24 39 ATP synthase subunit a 0.00028 6%	ATP synthase subunit a (several matches at the beginning of the protein)	8.6e-26	8%	Yes	-
MMSYN1_0797	Transmembrane protein, likely a cation transporter (could have a role with ATPsynthase)	-	-	-		-	-	-	-			-	-	-	-			-	-
MMSYN1_0798	upp; Uracil phosphoribosyltransferase	URIDINE-5-MONOPHOSPHATE 91.0% [COV: 100% SITE: 100% Ident: 55% - Ali: 100%] CYTIDINE-5-TRIPHOSPHATE 63.9% [COV: 82% SITE: 94% Ident: 33% - Ali: 16%] GUANOSINE-5-TRIPHOSPHATE 63.5% [COV: 100% SITE: 86% Ident: 33% - Ali: 11%]	U	Yes but general	5GP 1 2fxv_B AMP 5 1qb8_A,1zn8_B,1zn9_B,1mzv_A,1ore_A CIT 3 1qb8_A,1qcc_A,1qb7_A MG 8 1i0i_A,1qb8_A,1qb7_A,1tc2_A,3g6w_D,1jls_B,1l1r_A,1zn7_A U5P 7 2igb_B,1upu_D,1xtu_F,1o5o_D,1xtt_A,1xtv_A,1i5e_A	U5P, MG	Yes but general	c5e38D_ 1 204 transferase; Structural basis of mapping the spontaneous mutations with 5-flourouracil in uracil phosphoribosyltransferase from Mycobacterium tuberculosis 0 99% d1v9sa1 1 207 transferase; Crystal structure of TT0130 protein from Thermus thermophilus HB8 0 100% c3dmpD_ 2 205 transferase; 2.6 A crystal structure of uracil phosphoribosyltransferase from Burkholderia pseudomallei 0 99% …	Structure of Uracil phosphoribosyl transferase	0	100%	Yes	-	3.40.50.2020/FF/18459 4 205 Probable uracil phosphoribosyltransferase 3.7e-86 98% 3.40.50.2020/FF/18123 15 206 Uridine kinase/uracil phosphoribosyltransferase 1 3.6e-38 93% 3.40.50.2020/FF/15420 70 205 Putative uracil phosphoribosyltransferase urg2 2e-29 66% 3.40.50.2020/FF/1337 12 205 Uracil phosphoribosyltransferase 1.1e-26 94% 3.40.50.2020/FF/1042 25 205 Uracil phosphoribosyltransferase 8.9e-2…	Probable uracil phosphoribosyltransferase	3.7e-86	98%	Yes	-
MMSYN1_0799	glyA; Serine hydroxymethyltransferase	PYRIDOXAL-5-PHOSPHATE 88.5% [COV: 100% SITE: 91% Ident: 59% - Ali: 100%], 71.8% [COV: 86% SITE: 100% Ident: 59% - Ali: 15%] GLYCINE 71.2% [COV: 100% SITE: 96% Ident: 61% - Ali: 2%], 70.3% [COV: 100% SITE: 94% Ident: 61% - Ali: 2%]	PLP, GLY	Yes but general	PLP 24 2vms_A,2vib_A,2vgv_A,2vgs_A,2vmv_A,2vmr_A,2vgu_A,2vmo_A,2vi8_A,2dkj_A,2vmt_A,2vmn_A,2vgw_A,2vmu_A,2vmx_A,2vmz_A,2vmw_A,2vmp_A,2vi9_A,2via_A,2vgt_A,1eqb_A,2vmq_A,3g8m_A	PLP	Yes but general	c4bheI_ 3 413 0 100% c4o6zC_ 4 406 transferase; Crystal structure of serine hydroxymethyltransferase with covalently bound PLP Schiff-base from Plasmodium falciparum 0 98% c2dkjB_ 4 407 transferase; Crystal Structure of T.th.HB8 Serine Hydroxymethyltransferase 0 98% c3ecdC_ 4 408 transferase; Crystal structure of serine hydroxymethyltransferase from Burkholderia pseudomallei 0 98% c4j5uB_ 4 408 t…	CRYSTAL STRUCTURE AT 2.4 ANGSTROM RESOLUTION OF E. COLI SERINE HYDROXYMETHYLTRANSFERASE IN COMPLEX WITH GLYCINE AND 5-FORMYL TETRAHYDROFOLATE	0	98%	Yes	-	3.40.640.10/FF/63300 31 268 Serine hydroxymethyltransferase 2 (Mitochondrial) 1.3e-112 58% 3.90.1150.10/FF/80341 270 407 Serine hydroxymethyltransferase 7e-57 33% 3.90.1150.10/FF/79522 270 407 Serine hydroxymethyltransferase 3e-54 33% 3.90.1150.10/FF/79538 270 407 Serine hydroxymethyltransferase 2 5.9e-50 33% 3.90.1150.10/FF/80196 151 180 Serine hydroxymethyltransferase 9.4e-44 7% 3.90.1150.10/FF…	Serine hydroxymethyltransferase 2 (Mitochondrial) + Serine hydroxymethyltransferase	1.3e-112 7e-57	58% 33%	Yes	-
[truncated: 54 more rows]
