# Supplementary material for: Environmental conditions shape the nature of a minimal bacterial genome
Source: Nat Commun. 2019 Jul 15;10:3100. doi: 10.1038/s41467-019-10837-2 (PMC6629657; doi:10.1038/s41467-019-10837-2)
Supplement: Supplementary file 5 — Supplementary Data File 4 [file 41467_2019_10837_MOESM5_ESM.xlsx]

## Sheet: Supplementary Data File 4
Sequence id	Final function	TMHMM topology (transmembrane helices prediction)	TMHMM does it support the function?	TrSSP membrane transporters	TrSSP does it support the function?	TrSSP does it support functional category?	LipoP1.0 Prediction of lipoprotein signal peptides	LipoP1.0 does it support the function?	LipoP1.0 does it support functional category?
MMSYN1_0001	dnaA; Chromosomal replication initiator protein	Number of predicted TMHs: 0 outside 1 450	Yes but general	Not a transporter	Yes but general	-	-	-	-
MMSYN1_0002	dnaN; DNA polymerase III subunit beta	Number of predicted TMHs: 0 outside 1 375	Yes but general	Not a transporter	Yes but general	-	-	-	-
MMSYN1_0003	rnmV; Ribonuclease M5	Number of predicted TMHs: 0 outside 1 180	Yes but general	Electron/Proteins/mRNA transporter	No	-	-	-	-
MMSYN1_0004	ksgA; ribosomal RNA small subunit methyltransferase A	Number of predicted TMHs: 0 outside 1 266	Yes but general	Not a transporter	Yes but general	-	-	-	-
MMSYN1_0005	Chromosome segregation protein	Number of predicted TMHs: 3 POSSIBLE N-term signal sequence outside 1 36 TMhelix 37 59 inside 60 296 TMhelix 297 319 outside 320 328 TMhelix 329 351 inside 352 363	Yes but general	Not a transporter	Yes but general	-	-	-	-
MMSYN1_0006	gyrB; DNA gyrase subunit B	Number of predicted TMHs: 0 outside 1 634	Yes but general	Not a transporter	Yes but general	-	-	-	-
MMSYN1_0007	gyrA; DNA gyrase subunit A	Number of predicted TMHs: 0 outside 1 834	Yes but general	Not a transporter	Yes but general	-	-	-	-
MMSYN1_0008	Ribose/Galactose ABC transporter, permease	Number of predicted TMHs: 8 POSSIBLE N-term signal sequence outside 1 3 TMhelix 4 26 inside 27 32 TMhelix 33 55 outside 56 69 TMhelix 70 92 inside 93 98 TMhelix 99 121 outside 122 151 TMhelix 152 174 inside 175 206 TMhelix 207 229 outside 230 248 TMhelix 249 271 inside 272 283 TMhelix 284 306 outside 307 325	Yes but general	Amino Acid/Cation/Sugar transporter	Yes but general	-	-	-	-
MMSYN1_0009	Ribose/Galactose ABC transporter, permease	Number of predicted TMHs: 9 POSSIBLE N-term signal sequence inside 1 32 TMhelix 33 55 outside 56 69 TMhelix 70 92 inside 93 98 TMhelix 99 121 outside 122 130 TMhelix 131 153 inside 154 165 TMhelix 166 183 outside 184 207 TMhelix 208 227 inside 228 256 TMhelix 257 279 outside 280 296 TMhelix 297 319 inside 320 339 TMhelix 340 359 outside 360 855	Yes but general	Not a transporter	No	-	-	-	-
MMSYN1_0010	Ribose/Galactose ABC transporter, ATP-binding	Number of predicted TMHs: 0 outside 1 538	Yes but general	Not a transporter	No	-	-	-	-
MMSYN1_0011	Ribose/galactose ABC transporter,substrate binding component	Number of predicted TMHs: 0 outside 1 548	Yes but general	Not a transporter	Yes but general	-	Signal peptidase II	Yes	-
MMSYN1_0012	metG; Methionine--tRNA ligase	Number of predicted TMHs: 0 outside 1 509	Yes but general	Not a transporter	Yes but general	-	-	-	-
MMSYN1_0025	rpsR; 30S ribosomal protein S18	Number of predicted TMHs: 0 inside 1 75	Yes but general	Proteins/mRNA transporter	No	-	-	-	-
MMSYN1_0026	ssb; single-stranded DNA binding protein	Number of predicted TMHs: 0 outside 1 146	Yes but general	Not a transporter	Yes but general	-	-	-	-
MMSYN1_0027	rpsF; 30S ribosomal protein S6	Number of predicted TMHs: 0 outside 1 137	Yes but general	Cation/Other transporter	No	-	-	-	-
MMSYN1_0029	azoR; FMN-dependent NADH-azoreductase azoR	Number of predicted TMHs: 0 outside 1 199	Yes but general	transporter	No	-	-	-	-
MMSYN1_0030	ABC transporter, ATP-binding protein	Number of predicted TMHs: 0 outside 1 344	Yes but general	Proteins/mRNA/Other transporter	Yes but general	-	-	-	-
MMSYN1_0033	Transmembrane protein, likely a protease	Number of predicted TMHs: 1 POSSIBLE N-term signal sequence inside 1 6 TMhelix 7 29 outside 30 1052	Yes but general	Not a transporter	Yes but general	-	-	-	-
MMSYN1_0034	FtsX-like permease	Number of predicted TMHs: 8 POSSIBLE N-term signal sequence inside 1 11 TMhelix 12 34 outside 35 656 TMhelix 657 679 inside 680 710 TMhelix 711 733 outside 734 752 TMhelix 753 775 inside 776 826 TMhelix 827 849 outside 850 1655 TMhelix 1656 1678 inside 1679 1703 TMhelix 1704 1726 outside 1727 1745 TMhelix 1746 1768 inside 1769 1789	Yes but general	Not a transporter	No	-	-	-	-
MMSYN1_0039	ftsH; ATP-dependent zinc-binding metallopeptidase FtsH	Number of predicted TMHs: 2 POSSIBLE N-term signal sequence outside 1 9 TMhelix 10 29 inside 30 113 TMhelix 114 136 outside 137 648	Yes but general	Not a transporter	Yes but general	-	-	-	-
MMSYN1_0040	tilS; tRNA(Ile)-lysidine synthase	Number of predicted TMHs: 0 outside 1 401	Yes but general	Not a transporter	Yes but general	-	-	-	-
MMSYN1_0042	Transcriptional regulator, RpiR family	Number of predicted TMHs: 0 outside 1 275	Yes but general	Not a transporter	Yes but general	-	-	-	-
MMSYN1_0043	RNA methyltransferase	Number of predicted TMHs: 0 outside 1 240	Yes but general	Not a transporter	Yes but general	-	-	-	-
MMSYN1_0044	DNA polymerase III, delta/delta' subunit	Number of predicted TMHs: 0 outside 1 246	Yes but general	Not a transporter	Yes but general	-	-	-	-
MMSYN1_0045	tmk; Thymidylate kinase	Number of predicted TMHs: 0 outside 1 213	Yes but general	Not a transporter	Yes but general	-	-	-	-
MMSYN1_0046	recR; Recombination protein RecR	Number of predicted TMHs: 0 outside 1 196	Yes but general	Not a transporter	Yes but general	-	-	-	-
MMSYN1_0047	DNA polymerase III, gamma subunit	Number of predicted TMHs: 0 outside 1 668	Yes but general	Not a transporter	Yes but general	-	-	-	-
MMSYN1_0054	bcp; Bacterioferritin comigratory protein	Number of predicted TMHs: 0 inside 1 149	Yes but general	Not a transporter	Yes but general	-	-	-	-
MMSYN1_0060	Transmembrane protein, likely an anion transporter	Number of predicted TMHs: 6 POSSIBLE N-term signal sequence inside 1 19 TMhelix 20 42 outside 43 82 TMhelix 83 105 inside 106 115 TMhelix 116 138 outside 139 165 TMhelix 166 188 inside 189 208 TMhelix 209 228 outside 229 242 TMhelix 243 265 inside 266 274	Yes but general	Not a transporter	No	No	-	-	-
MMSYN1_0061	serS; Serine--tRNA ligase	Number of predicted TMHs: 0 outside 1 422	Yes but general	Not a transporter	Yes but general	-	-	-	-
MMSYN1_0063	tRNA-dihydrouridine synthase B	Number of predicted TMHs: 0 outside 1 324	Yes but general	Not a transporter	Yes but general	-	-	-	-
MMSYN1_0064	lysS; Lysine--tRNA ligase	Number of predicted TMHs: 0 outside 1 500	Yes but general	Not a transporter	Yes but general	-	-	-	-
MMSYN1_0065	trxA; Thioredoxin	Number of predicted TMHs: 0 outside 1 102	Yes but general	Electron/Proteins/mRNA/Other transporter	No	-	-	-	-
MMSYN1_0066	Magnesium binding cof-like hydrolase, sugar phosphatase, HAD family	Number of predicted TMHs: 0 outside 1 280	Yes but general	Electron transporter	Yes but general	-	-	-	-
MMSYN1_0076	asnS; Asparagine--tRNA ligase	Number of predicted TMHs: 0 outside 1 454	Yes but general	Not a transporter	Yes but general	-	-	-	-
MMSYN1_0077	Magnesium binding cof-like hydrolase, sugar phosphatase, HAD family	Number of predicted TMHs: 0 outside 1 279	Yes but general	Not a transporter	Yes but general	-	-	-	-
MMSYN1_0079	gcp; tRNA N6-adenosine threonylcarbamoyltransferase	Number of predicted TMHs: 0 outside 1 318	Yes but general	Anion/Electron/Proteins/mRNA transporter	No	-	-	-	-
MMSYN1_0080	Ribosomal protein	Number of predicted TMHs: 0 inside 1 73	Yes but general	Electron transporter	No	-	-	-	-
MMSYN1_0081	trmE; tRNA modification GTPase	Number of predicted TMHs: 0 outside 1 452	Yes but general	Not a transporter	Yes but general	-	-	-	-
MMSYN1_0082	rpsT; 30S ribosomal protein S20	Number of predicted TMHs: 0 inside 1 81	Yes but general	Cation transporter	No	-	-	-	-
MMSYN1_0094	Transmembrane protein, likely a cation transporter	Number of predicted TMHs: 6 POSSIBLE N-term signal sequence inside 1 11 TMhelix 12 34 outside 35 53 TMhelix 54 76 inside 77 84 TMhelix 85 107 outside 108 116 TMhelix 117 139 inside 140 151 TMhelix 152 171 outside 172 197 TMhelix 198 220 inside 221 238	Yes but general	Not a transporter	No	No	-	-	-
MMSYN1_0095	secA; Protein translocase subunit SecA	Number of predicted TMHs: 0 outside 1 944	Yes but general	Not a transporter	No	-	-	-	-
MMSYN1_0097	5'-3' exonuclease	Number of predicted TMHs: 0 outside 1 303	Yes but general	Not a transporter	Yes but general	-	-	-	-
MMSYN1_0105	xseB; Exodeoxyribonuclease 7 small subunit	Number of predicted TMHs: 0 inside 1 71	Yes but general	Not a transporter	Yes but general	-	-	-	-
MMSYN1_0106	xseA; Exodeoxyribonuclease 7 large subunit	Number of predicted TMHs: 0 outside 1 469	Yes but general	Not a transporter	Yes but general	-	-	-	-
MMSYN1_0107	nusB; Transcription antitermination protein NusB	Number of predicted TMHs: 0 outside 1 132	Yes but general	Anion/Proteins/mRNA/Other transporter	No	-	-	-	-
MMSYN1_0108	Lipoprotein, putative	Number of predicted TMHs: 0 outside 1 370	Yes but general	Not a transporter	Yes but general	-	Signal peptidase II	Yes	-
MMSYN1_0109	nfo; Endonuclease IV	Number of predicted TMHs: 0 outside 1 289	Yes but general	Not a transporter	Yes but general	-	-	-	-
MMSYN1_0113	Glycosyltransferase	Number of predicted TMHs: 3 inside 1 277 TMhelix 278 312 outside 313 331 TMhelix 332 354 inside 355 373 TMhelix 374 396 outside 397 414	Yes but general	Other transporter	No	-	-	-	-
MMSYN1_0114	Nucleotide-diphospho-sugar transferase	Number of predicted TMHs: 0 outside 1 306	Yes but general	Not a transporter	Yes but general	-	-	-	-
MMSYN1_0115	galU; UTP glucose 1 phosphate uridylyltransferase	Number of predicted TMHs: 0 outside 1 290	Yes but general	Not a transporter	Yes but general	-	-	-	-
MMSYN1_0116	Transmembrane protein, not a transporter	Number of predicted TMHs: 1 inside 1 82 TMhelix 83 105 outside 106 146	Yes	Not a transporter	Yes	-	-	-	-
MMSYN1_0117	plsY; Glycerol-3-phosphate acyltransferase	Number of predicted TMHs: 5 POSSIBLE N-term signal sequence outside 1 3 TMhelix 4 26 inside 27 54 TMhelix 55 77 outside 78 117 TMhelix 118 140 inside 141 152 TMhelix 153 175 outside 176 204 TMhelix 205 227 inside 228 253	Yes but general	Anion transporter	No	-	-	-	-
MMSYN1_0126	gltX; Glutamate--tRNA ligase	Number of predicted TMHs: 0 outside 1 483	Yes but general	Not a transporter	Yes but general	-	-	-	-
MMSYN1_0127	HD domain phosphohydrolase	Number of predicted TMHs: 0 outside 1 404	No	Anion/Other transporter	No	-	-	-	-
MMSYN1_0128	DNA-directed RNA polymerase delta subunit	Number of predicted TMHs: 0 outside 1 142	Yes but general	Not a transporter	Yes but general	-	-	-	-
MMSYN1_0129	pyrG; CTP synthase	Number of predicted TMHs: 0 outside 1 532	Yes but general	Not a transporter	Yes but general	-	-	-	-
MMSYN1_0131	fba; Fructose-1,6-bisphosphate aldolase	Number of predicted TMHs: 0 outside 1 297	Yes but general	Anion/Electron transporter	No	-	-	-	-
MMSYN1_0132	ATPase, AAA family	Number of predicted TMHs: 0 outside 1 353	No	Not a transporter	No	-	-	-	-
MMSYN1_0133	Subtilisin-like 1 serine protease	Number of predicted TMHs: 0 outside 1 757	Yes but general	Not a transporter	Yes but general	-	-	-	-
MMSYN1_0137	rpmE; 50S ribosomal protein L31	Number of predicted TMHs: 0 outside 1 92	Yes but general	Electron transporter	No	-	-	-	-
MMSYN1_0138	Possible ABC transporter, ATP-binding protein	Number of predicted TMHs: 0 outside 1 632	Yes but general	Not a transporter	No	No	-	-	-
MMSYN1_0139	Manganese binding DHH-family phosphoesterase	Number of predicted TMHs: 0 outside 1 316	No	Electron/Proteins/mRNA/Other transporter	Yes but general	-	-	-	-
MMSYN1_0140	tdk; Thymidine kinase	Number of predicted TMHs: 0 outside 1 209	Yes but general	Anion/Proteins/mRNA transporter	No	-	-	-	-
MMSYN1_0141	prfA; Peptide chain release factor 1	Number of predicted TMHs: 0 outside 1 364	Yes but general	Not a transporter	Yes but general	-	-	-	-
MMSYN1_0142	prmC; Release factor glutamine methyltransferase	Number of predicted TMHs: 0 outside 1 282	Yes but general	Not a transporter	Yes but general	-	-	-	-
MMSYN1_0143	Transmembrane protein, likely an anion transporter	Number of predicted TMHs: 8 POSSIBLE N-term signal sequence inside 1 37 TMhelix 38 60 outside 61 89 TMhelix 90 112 inside 113 123 TMhelix 124 146 outside 147 195 TMhelix 196 218 inside 219 258 TMhelix 259 281 outside 282 324 TMhelix 325 347 inside 348 358 TMhelix 359 381 outside 382 442 TMhelix 443 465 inside 466 490	Yes but general	Not a transporter	No	No	-	-	-
MMSYN1_0144	tRNA threonylcarbamoyl adenosine modification protein, Sua5/YciO/YrdC/YwlC family	Number of predicted TMHs: 0 outside 1 166	Yes but general	Not a transporter	Yes but general	-	-	-	-
MMSYN1_0145	Acetyltransferase	Number of predicted TMHs: 0 outside 1 304	No	Not a transporter	Yes but general	-	-	-	-
MMSYN1_0146	Transmembrane protein, not a transporter	Number of predicted TMHs: 2 inside 1 61 TMhelix 62 79 outside 80 159 TMhelix 160 179 inside 180 235	Yes	Not a transporter	Yes	-	-	-	-
MMSYN1_0147	cls; Cardiolipin synthetase	Number of predicted TMHs: 3 POSSIBLE N-term signal sequence inside 1 6 TMhelix 7 29 outside 30 33 TMhelix 34 53 inside 54 64 TMhelix 65 87 outside 88 509	Yes but general	Not a transporter	Yes but general	-	-	-	-
MMSYN1_0148	rpsL; 30S ribosomal protein S12	Number of predicted TMHs: 0 outside 1 139	Yes but general	Not a transporter	Yes but general	-	-	-	-
MMSYN1_0149	rpsG; 30S ribosomal protein S7	Number of predicted TMHs: 0 inside 1 155	Yes but general	Not a transporter	Yes but general	-	-	-	-
MMSYN1_0150	fusA; Elongation factor G	Number of predicted TMHs: 0 outside 1 689	Yes but general	Cation/Electron transporter	Yes but general	-	-	-	-
MMSYN1_0151	tuf; Elongation factor Tu	Number of predicted TMHs: 0 outside 1 395	Yes but general	Electron transporter	Yes but general	-	-	-	-
MMSYN1_0154	Leucyl aminopeptidase	Number of predicted TMHs: 0 outside 1 451	Yes but general	Electron transporter	No	-	-	-	-
MMSYN1_0163	alaS; Alanine--tRNA ligase	Number of predicted TMHs: 0 outside 1 896	Yes but general	Not a transporter	Yes but general	-	-	-	-
MMSYN1_0164	Transmembrane protein, likely an ion transporter	Number of predicted TMHs: 3 inside 1 55 TMhelix 56 78 outside 79 87 TMhelix 88 110 inside 111 142 TMhelix 143 162 outside 163 164	Yes but general	Not a transporter	No	No	-	-	-
MMSYN1_0165	oppB; Oligopeptide ABC transporter, permease	Number of predicted TMHs: 6 inside 1 68 TMhelix 69 91 outside 92 198 TMhelix 199 221 inside 222 241 TMhelix 242 264 outside 265 278 TMhelix 279 301 inside 302 338 TMhelix 339 361 outside 362 375 TMhelix 376 398 inside 399 414	Yes but general	Amino Acid transporter	Yes but general	-	-	-	-
MMSYN1_0166	oppC; Oligopeptide ABC transporter, permease	Number of predicted TMHs: 6 inside 1 65 TMhelix 66 88 outside 89 136 TMhelix 137 159 inside 160 170 TMhelix 171 193 outside 194 196 TMhelix 197 219 inside 220 242 TMhelix 243 265 outside 266 303 TMhelix 304 326 inside 327 336	Yes but general	Anion transporter	Yes but general	-	-	-	-
MMSYN1_0167	oppD; Oligopeptide ABC transporter, ATP-binding protein	Number of predicted TMHs: 0 outside 1 566	Yes but general	Not a transporter	No	-	-	-	-
MMSYN1_0168	oppF; Oligopeptide ABC transporter, ATP-binding protein	Number of predicted TMHs: 0 outside 1 622	Yes but general	Not a transporter	No	-	-	-	-
MMSYN1_0169	oppA; Oligopeptide binding protein	Number of predicted TMHs: 1 POSSIBLE N-term signal sequence inside 1 6 TMhelix 7 29 outside 30 1033	No	Not a transporter	Yes but general	-	Signal peptidase I	No	-
MMSYN1_0195	potCD; Spermidine/putrescine ABC transporter, permease and binding domains	Number of predicted TMHs: 7 POSSIBLE N-term signal sequence inside 1 6 TMhelix 7 29 outside 30 58 TMhelix 59 81 inside 82 100 TMhelix 101 123 outside 124 127 TMhelix 128 150 inside 151 170 TMhelix 171 193 outside 194 224 TMhelix 225 247 inside 248 571 TMhelix 572 594 outside 595 1036	Yes but general	Not a transporter	Yes but general	-	Transmembrane	Yes but general	-
MMSYN1_0196	potB; Spermidine/putrescine ABC transporter, permease subunit	Number of predicted TMHs: 6 inside 1 67 TMhelix 68 90 outside 91 114 TMhelix 115 137 inside 138 157 TMhelix 158 180 outside 181 184 TMhelix 185 207 inside 208 246 TMhelix 247 269 outside 270 291 TMhelix 292 314 inside 315 330	Yes but general	Cation/Other transporter	Yes but general	-	-	-	-
MMSYN1_0197	potA; Spermidine/putrescine ABC transporter, ATP-binding subunit	Number of predicted TMHs: 0 outside 1 351	Yes but general	Not a transporter	No	-	-	-	-
MMSYN1_0198	rplT; 50S ribosomal protein L20	Number of predicted TMHs: 0 inside 1 119	Yes but general	Not a transporter	Yes but general	-	-	-	-
MMSYN1_0199	rpmI; 50S ribosomal protein L35	Number of predicted TMHs: 0 inside 1 63	Yes but general	transporter	No	-	-	-	-
MMSYN1_0200	infC; Translation initiation factor IF-3	Number of predicted TMHs: 0 outside 1 181	Yes but general	Proteins/mRNA/Other transporter	Yes but general	-	-	-	-
MMSYN1_0201	pdf; Peptide deformylase	Number of predicted TMHs: 0 outside 1 200	Yes but general	Not a transporter	Yes but general	-	-	-	-
MMSYN1_0202	rsmD; 16S rRNA (guanine(966)-N(2))-methyltransferase	Number of predicted TMHs: 0 outside 1 185	Yes but general	Not a transporter	Yes but general	-	-	-	-
MMSYN1_0203	gmk; Guanylate kinase	Number of predicted TMHs: 0 outside 1 297	Yes but general	Not a transporter	Yes but general	-	-	-	-
MMSYN1_0213	eno; Enolase	Number of predicted TMHs: 0 outside 1 451	Yes but general	Electron transporter	No	-	-	-	-
MMSYN1_0214	PAP2 superfamily protein	Number of predicted TMHs: 8 POSSIBLE N-term signal sequence inside 1 6 TMhelix 7 29 outside 30 43 TMhelix 44 66 inside 67 78 TMhelix 79 101 outside 102 105 TMhelix 106 128 inside 129 139 TMhelix 140 162 outside 163 192 TMhelix 193 212 inside 213 218 TMhelix 219 238 outside 239 242 TMhelix 243 265 inside 266 273	Yes but general	Anion/Cation transporter	Yes but general	-	-	-	-
MMSYN1_0215	YqgF/RNase H-like domain protein	Number of predicted TMHs: 0 outside 1 143	Yes but general	Not a transporter	Yes but general	-	-	-	-
MMSYN1_0216	hpt; Hypoxanthine phosphoribosyltransferase	Number of predicted TMHs: 0 outside 1 190	Yes but general	Cation/Electron transporter	No	-	-	-	-
MMSYN1_0218	glpK; Glycerol kinase	Number of predicted TMHs: 0 outside 1 505	Yes but general	Not a transporter	Yes but general	-	-	-	-
MMSYN1_0220	pfkA; ATP-dependent 6-phosphofructokinase	Number of predicted TMHs: 0 outside 1 326	Yes but general	Electron/Proteins/mRNA transporter	No	-	-	-	-
MMSYN1_0221	pyk; Pyruvate kinase	Number of predicted TMHs: 0 outside 1 478	Yes but general	Not a transporter	Yes but general	-	-	-	-
MMSYN1_0222	thrS; Threonine--tRNA ligase	Number of predicted TMHs: 0 outside 1 639	Yes but general	Not a transporter	Yes but general	-	-	-	-
MMSYN1_0227	Dihydrolipoamide acetyltransferase component of pyruvate dehydrogenase complex	Number of predicted TMHs: 0 outside 1 441	Yes but general	Cation/Electron transporter	No	-	-	-	-
MMSYN1_0228	Dihydrolipoamide dehydrogenase	Number of predicted TMHs: 0 outside 1 629	Yes but general	Cation/Electron transporter	No	-	-	-	-
MMSYN1_0229	pta; Phosphate acetyltransferase	Number of predicted TMHs: 0 outside 1 322	Yes but general	Electron/Proteins/mRNA transporter	No	-	-	-	-
MMSYN1_0230	ackA; Acetate kinase	Number of predicted TMHs: 0 outside 1 393	Yes but general	Not a transporter	Yes but general	-	-	-	-
MMSYN1_0233	ptsP; Phosphoenolpyruvate-protein phosphotransferase	Number of predicted TMHs: 0 outside 1 573	Yes but general	Not a transporter	Yes but general	-	-	-	-
MMSYN1_0234	Phosphotransferase system, sugar-specific permease EIIA type 1	Number of predicted TMHs: 0 outside 1 154	Yes but general	Electron/Proteins/mRNA transporter	Yes but general	-	-	-	-
MMSYN1_0235	Transmembrane protein, likely a transporter from Major Facilitator Superfamily	Number of predicted TMHs: 2 POSSIBLE N-term signal sequence outside 1 17 TMhelix 18 40 inside 41 72 TMhelix 73 95 outside 96 96	Yes but general	Not a transporter	No	No	-	-	-
MMSYN1_0238	rpsD; 30S ribosomal protein S4	Number of predicted TMHs: 0 outside 1 208	Yes but general	Not a transporter	Yes but general	-	-	-	-
MMSYN1_0239	Septin ring assembly protein	Number of predicted TMHs: 1 POSSIBLE N-term signal sequence inside 1 19 TMhelix 20 42 outside 43 595	Yes but general	Not a transporter	Yes but general	-	-	-	-
MMSYN1_0240	thiI; tRNA sulfurtransferase	Number of predicted TMHs: 0 outside 1 395	Yes but general	Not a transporter	Yes but general	-	-	-	-
MMSYN1_0247	engB; Probable GTP-binding protein EngB	Number of predicted TMHs: 0 outside 1 196	Yes but general	Not a transporter	Yes but general	-	-	-	-
MMSYN1_0248	Transmembrane protein, likely a cation transporter	Number of predicted TMHs: 3 POSSIBLE N-term signal sequence outside 1 9 TMhelix 10 30 inside 31 58 TMhelix 59 78 outside 79 92 TMhelix 93 115 inside 116 186	Yes but general	Not a transporter	No	No	-	-	-
MMSYN1_0249	Transmembrane protein, not a transporter	Number of predicted TMHs: 1 POSSIBLE N-term signal sequence inside 1 6 TMhelix 7 29 outside 30 192	Yes	Not a transporter	Yes	-	-	-	-
MMSYN1_0250	Hypothetical protein	Number of predicted TMHs: 0 outside 1 229	-	Not a transporter	-	-	-	-	-
MMSYN1_0253	greA; Transcription elongation factor GreA	Number of predicted TMHs: 0 outside 1 157	Yes but general	Not a transporter	Yes but general	-	-	-	-
MMSYN1_0254	uvrC; UvrABC system protein C	Number of predicted TMHs: 0 outside 1 584	Yes but general	Not a transporter	Yes but general	-	-	-	-
MMSYN1_0257	rnjB; Ribonuclease J2	Number of predicted TMHs: 0 outside 1 583	Yes but general	Not a transporter	Yes but general	-	-	-	-
MMSYN1_0259	nadK; NAD kinase	Number of predicted TMHs: 0 outside 1 265	Yes but general	Not a transporter	Yes but general	-	-	-	-
MMSYN1_0260	valS; Valine--tRNA ligase	Number of predicted TMHs: 0 outside 1 872	Yes but general	Not a transporter	Yes but general	-	-	-	-
MMSYN1_0262	rpe; Ribulose phosphate 3 epimerase	Number of predicted TMHs: 0 outside 1 255	Yes but general	Anion/Electron/Proteins/mRNA transporter	No	-	-	-	-
MMSYN1_0263	rsgA; Small ribosomal subunit biogenesis GTPase RsgA	Number of predicted TMHs: 0 outside 1 300	Yes but general	Not a transporter	Yes but general	-	-	-	-
MMSYN1_0264	Ser/Thr-protein kinase	Number of predicted TMHs: 2 outside 1 220 TMhelix 221 243 inside 244 346 TMhelix 347 369 outside 370 371	Yes but general	Not a transporter	Yes but general	-	-	-	-
MMSYN1_0270	ATPase, YjeE family	Number of predicted TMHs: 0 outside 1 138	Yes but general	Not a transporter	Yes but general	-	-	-	-
MMSYN1_0271	yeaZ; tRNA threonylcarbamoyl adenosine modification protein; Glucoprotease family protein	Number of predicted TMHs: 0 outside 1 187	Yes but general	Not a transporter	Yes but general	-	-	-	-
MMSYN1_0281	Hypothetical protein	Number of predicted TMHs: 0 inside 1 226	-	Not a transporter	-	-	-	-	-
MMSYN1_0282	proS; Proline--tRNA ligase	Number of predicted TMHs: 0 outside 1 474	Yes but general	Not a transporter	Yes but general	-	-	-	-
MMSYN1_0283	Ribonuclease HI	Number of predicted TMHs: 0 outside 1 205	Yes but general	Not a transporter	Yes but general	-	-	-	-
MMSYN1_0285	lepA; Elongation factor 4	Number of predicted TMHs: 0 outside 1 600	Yes but general	Not a transporter	Yes but general	-	-	-	-
MMSYN1_0286	Hypothetical protein	Number of predicted TMHs: 0 outside 1 268	-	Not a transporter	-	-	-	-	-
MMSYN1_0287	aspS; Aspartate--tRNA ligase	Number of predicted TMHs: 0 outside 1 574	Yes but general	Not a transporter	Yes but general	-	-	-	-
MMSYN1_0288	hisS; Histidine--tRNA ligase	Number of predicted TMHs: 0 outside 1 414	Yes but general	Not a transporter	Yes but general	-	-	-	-
MMSYN1_0289	rbfA; Ribosome-binding factor A	Number of predicted TMHs: 0 inside 1 117	Yes but general	Not a transporter	Yes but general	-	-	-	-
MMSYN1_0290	truB; tRNA pseudouridine synthase B	Number of predicted TMHs: 0 outside 1 292	Yes but general	Electron/Proteins/mRNA transporter	No	-	-	-	-
MMSYN1_0291	FAD synthetase	Number of predicted TMHs: 0 outside 1 184	Yes but general	Not a transporter	Yes but general	-	-	-	-
MMSYN1_0294	rpsO; 30S ribosomal protein S15	Number of predicted TMHs: 0 outside 1 88	Yes but general	Proteins/mRNA/Other transporter	No	-	-	-	-
MMSYN1_0296	Transmembrane protein, likely a cation transporter	Number of predicted TMHs: 4 POSSIBLE N-term signal sequence inside 1 21 TMhelix 22 44 outside 45 63 TMhelix 64 86 inside 87 97 TMhelix 98 120 outside 121 129 TMhelix 130 152 inside 153 214	Yes but general	Not a transporter	No	No	-	-	-
MMSYN1_0297	infB; Translation initiation factor IF-2	Number of predicted TMHs: 0 outside 1 620	Yes but general	Not a transporter	Yes but general	-	-	-	-
MMSYN1_0298	Ribosomal protein L7Ae/L30e family	Number of predicted TMHs: 0 outside 1 99	Yes but general	Not a transporter	Yes but general	-	-	-	-
MMSYN1_0299	Ribosomal protein from YlxR-like superfamily	Number of predicted TMHs: 0 inside 1 93	Yes but general	Not a transporter	Yes but general	-	-	-	-
MMSYN1_0300	nusA; Transcription termination/antitermination protein NusA	Number of predicted TMHs: 0 outside 1 584	Yes but general	Proteins/mRNA transporter	No	-	-	-	-
MMSYN1_0301	rimP; Ribosome maturation factor RimP	Number of predicted TMHs: 0 outside 1 164	Yes but general	Not a transporter	Yes but general	-	-	-	-
MMSYN1_0302	Oxygen-insensitive NAD(P)H nitroreductase	Number of predicted TMHs: 0 outside 1 216	Yes but general	Not a transporter	Yes but general	-	-	-	-
MMSYN1_0303	polC; DNA polymerase III, alpha subunit	Number of predicted TMHs: 0 outside 1 1482	Yes but general	Not a transporter	Yes but general	-	-	-	-
MMSYN1_0304	cdsA; Phosphatidate cytidylyltransferase	Number of predicted TMHs: 9 POSSIBLE N-term signal sequence inside 1 22 TMhelix 23 45 outside 46 54 TMhelix 55 77 inside 78 88 TMhelix 89 106 outside 107 120 TMhelix 121 143 inside 144 154 TMhelix 155 177 outside 178 186 TMhelix 187 206 inside 207 226 TMhelix 227 249 outside 250 270 TMhelix 271 293 inside 294 321 TMhelix 322 339 outside 340 342	Yes but general	Anion/Cation transporter	No	-	-	-	-
MMSYN1_0305	pepQ; Xaa-Pro dipeptidase	Number of predicted TMHs: 0 outside 1 358	Yes but general	Not a transporter	Yes but general	-	-	-	-
MMSYN1_0308	trpS; Tryptophan--tRNA ligase	Number of predicted TMHs: 0 outside 1 336	Yes but general	Not a transporter	Yes but general	-	-	-	-
MMSYN1_0314	S component of ECF transporter with possible substrate vitamins, e.g. folate	Number of predicted TMHs: 6 POSSIBLE N-term signal sequence inside 1 1 TMhelix 2 24 outside 25 38 TMhelix 39 61 inside 62 67 TMhelix 68 90 outside 91 99 TMhelix 100 122 inside 123 134 TMhelix 135 157 outside 158 171 TMhelix 172 194 inside 195 244	Yes but general	Cation transporter	Yes but general	-	-	-	-
MMSYN1_0315	Hypothetical protein	Number of predicted TMHs: 0 outside 1 50	-	Not a transporter	-	-	-	-	-
MMSYN1_0316	tkt; Transketolase	Number of predicted TMHs: 0 POSSIBLE N-term signal sequence outside 1 656	Yes but general	Not a transporter	Yes but general	-	-	-	-
MMSYN1_0317	Transmembrane protein, likely a transporter	Number of predicted TMHs: 1 POSSIBLE N-term signal sequence outside 1 9 TMhelix 10 32 inside 33 81	Yes but general	Proteins/mRNA/Other transporter	Yes	Yes	-	-	-
MMSYN1_0325	Transmembrane protein, likely a cation transporter from Major Facilitator Superfamily	Number of predicted TMHs: 13 POSSIBLE N-term signal sequence outside 1 5 TMhelix 6 25 inside 26 36 TMhelix 37 59 outside 60 73 TMhelix 74 96 inside 97 102 TMhelix 103 125 outside 126 129 TMhelix 130 152 inside 153 158 TMhelix 159 178 outside 179 197 TMhelix 198 220 inside 221 240 TMhelix 241 263 outside 264 289 TMhelix 290 309 inside 310 315 TMhelix 316 338 outside 339 341 TMhelix 342 364 inside …	Yes but general	Not a transporter	No	No	-	-	-
MMSYN1_0326	Transmembrane protein, not a transporter	Number of predicted TMHs: 1 inside 1 57 TMhelix 58 80 outside 81 253	Yes	Not a transporter	Yes	-	-	-	-
MMSYN1_0327	scpA	Number of predicted TMHs: 0 outside 1 278	Yes but general	Anion/Cation/Proteins/mRNA transporter	No	-	-	-	-
MMSYN1_0328	scpB; Segregation and condensation protein B	Number of predicted TMHs: 0 outside 1 209	Yes but general	Not a transporter	Yes but general	-	-	-	-
MMSYN1_0329	rluB; pseudouridine synthase	Number of predicted TMHs: 0 outside 1 252	Yes but general	Not a transporter	Yes but general	-	-	-	-
MMSYN1_0330	dgk; deoxynucleoside kinase	Number of predicted TMHs: 0 outside 1 205	Yes but general	Anion/Proteins/mRNA/Other transporter	No	-	-	-	-
MMSYN1_0332	Transmembrane protein, likely an ion transporter	Number of predicted TMHs: 3 POSSIBLE N-term signal sequence outside 1 4 TMhelix 5 27 inside 28 138 TMhelix 139 161 outside 162 187 TMhelix 188 210 inside 211 275	Yes but general	Not a transporter	No	No	-	-	-
MMSYN1_0338	Lipoprotein, putative	Number of predicted TMHs: 1 POSSIBLE N-term signal sequence outside 1 206 TMhelix 207 229 inside 230 239	Yes but general	Proteins/mRNA transporter	No	-	Signal peptidase II	Yes	-
MMSYN1_0344	ppa; Inorganic pyrophosphatase	Number of predicted TMHs: 0 outside 1 186	Yes but general	Electron transporter	No	-	-	-	-
MMSYN1_0345	ecfS	Number of predicted TMHs: 5 outside 1 75 TMhelix 76 98 inside 99 117 TMhelix 118 140 outside 141 154 TMhelix 155 177 inside 178 197 TMhelix 198 220 outside 221 261 TMhelix 262 284 inside 285 296	Yes but general	Not a transporter	No	-	-	-	-
MMSYN1_0346	Transmembrane protein, not a transporter	Number of predicted TMHs: 1 inside 1 207 TMhelix 208 230 outside 231 231	Yes	Not a transporter	Yes	-	-	-	-
MMSYN1_0347	cmk; Cytidylate kinase	Number of predicted TMHs: 0 outside 1 220	Yes but general	Anion/Proteins/mRNA/Other transporter	No	-	-	-	-
MMSYN1_0348	engA; GTPase Der	Number of predicted TMHs: 0 outside 1 435	Yes but general	Not a transporter	Yes but general	-	-	-	-
MMSYN1_0350	DNA-binding protein HU	Number of predicted TMHs: 0 outside 1 90	Yes but general	Not a transporter	Yes but general	-	-	-	-
MMSYN1_0352	DnaD family protein	Number of predicted TMHs: 0 outside 1 182	Yes but general	Not a transporter	Yes but general	-	-	-	-
MMSYN1_0353	Cell division DivIVA/GpsB protein	Number of predicted TMHs: 0 outside 1 125	Yes but general	transporter	No	-	-	-	-
MMSYN1_0359	rny; Ribonuclease Y	Number of predicted TMHs: 1 POSSIBLE N-term signal sequence inside 1 6 TMhelix 7 29 outside 30 509	Yes but general	Not a transporter	Yes but general	-	-	-	-
MMSYN1_0360	ffh; Signal recognition particle protein	Number of predicted TMHs: 0 outside 1 447	Yes but general	Not a transporter	Yes but general	-	-	-	-
MMSYN1_0361	rlmH; Ribosomal RNA large subunit methyltransferase H	Number of predicted TMHs: 0 outside 1 155	Yes but general	Not a transporter	Yes but general	-	-	-	-
MMSYN1_0362	rpsP; 30S ribosomal protein S16	Number of predicted TMHs: 0 outside 1 92	Yes but general	Not a transporter	Yes but general	-	-	-	-
MMSYN1_0363	rimM; Ribosome maturation factor RimM	Number of predicted TMHs: 0 outside 1 164	Yes but general	Anion/Proteins/mRNA transporter	No	-	-	-	-
MMSYN1_0364	trmD; tRNA (guanine-N(1)-)-methyltransferase; Unreviewed	Number of predicted TMHs: 0 outside 1 240	Yes but general	Not a transporter	Yes but general	-	-	-	-
MMSYN1_0365	rplS; 50S ribosomal protein L19	Number of predicted TMHs: 0 inside 1 127	Yes but general	Anion/Proteins/mRNA/Other transporter	No	-	-	-	-
MMSYN1_0366	ylqF; Ribosome biogenesis GTPase A	Number of predicted TMHs: 0 outside 1 316	Yes but general	Not a transporter	Yes but general	-	-	-	-
MMSYN1_0371	Transmembrane Anion/Proteins/mRNA/Other transporter, ABC-type, ATP-binding	Number of predicted TMHs: 6 POSSIBLE N-term signal sequence inside 1 46 TMhelix 47 69 outside 70 95 TMhelix 96 118 inside 119 168 TMhelix 169 191 outside 192 194 TMhelix 195 217 inside 218 281 TMhelix 282 304 outside 305 313 TMhelix 314 336 inside 337 623	Yes but general	Anion/Proteins/mRNA/Other transporter	Yes	-	-	-	-
MMSYN1_0372	Transmembrane Anion/Proteins/mRNA/Other transporter, ABC-type, ATP-binding	Number of predicted TMHs: 6 POSSIBLE N-term signal sequence inside 1 43 TMhelix 44 66 outside 67 90 TMhelix 91 113 inside 114 167 TMhelix 168 187 outside 188 191 TMhelix 192 214 inside 215 276 TMhelix 277 299 outside 300 313 TMhelix 314 336 inside 337 617	Yes but general	Anion/Proteins/mRNA/Other transporter	Yes	-	-	-	-
MMSYN1_0373	Hypothetical protein	Number of predicted TMHs: 0 outside 1 535	-	Not a transporter	-	-	-	-	-
MMSYN1_0375	Hypothetical protein	Number of predicted TMHs: 0 outside 1 246	-	Not a transporter	-	-	-	-	-
MMSYN1_0376	Hypothetical protein	Number of predicted TMHs: 0 outside 1 104	-	Not a transporter	-	-	-	-	-
MMSYN1_0377	cgtA; GTPase Obg	Number of predicted TMHs: 0 outside 1 433	Yes but general	Not a transporter	Yes but general	-	-	-	-
MMSYN1_0378	nadE; NH(3)-dependent NAD(+) synthetase	Number of predicted TMHs: 0 outside 1 245	Yes but general	Not a transporter	Yes but general	-	-	-	-
MMSYN1_0379	Transmembrane protein, not a transporter	Number of predicted TMHs: 1 POSSIBLE N-term signal sequence outside 1 18 TMhelix 19 41 inside 42 92	Yes	Not a transporter	Yes	-	-	-	-
MMSYN1_0380	nadD; Probable nicotinate-nucleotide adenylyltransferase	Number of predicted TMHs: 0 outside 1 365	Yes but general	Not a transporter	Yes but general	-	-	-	-
MMSYN1_0381	mtnN; 5'-methylthioadenosine/S-adenosylhomocysteine nucleosidase	Number of predicted TMHs: 0 outside 1 219	Yes but general	Not a transporter	Yes but general	-	-	-	-
MMSYN1_0382	Deoxynucleoside kinase	Number of predicted TMHs: 0 outside 1 212	Yes but general	Other transporter	No	-	-	-	-
MMSYN1_0387	mnmA; tRNA-specific 2-thiouridylase	Number of predicted TMHs: 0 outside 1 375	Yes but general	Amino Acid/Electron/Proteins/mRNA/Other transporter	Yes but general	-	-	-	-
MMSYN1_0388	Transmembrane protein, likely a cation transporter	Number of predicted TMHs: 1 POSSIBLE N-term signal sequence outside 1 4 TMhelix 5 24 inside 25 205	Yes but general	Cation transporter	Yes	Yes	-	-	-
MMSYN1_0389	PF11074 domain protein	Number of predicted TMHs: 0 outside 1 714	-	Not a transporter	-	-	-	-	-
MMSYN1_0390	fmt; Methionyl-tRNA formyltransferase	Number of predicted TMHs: 0 outside 1 317	Yes but general	Not a transporter	Yes but general	-	-	-	-
MMSYN1_0391	efp; Elongation factor P	Number of predicted TMHs: 0 outside 1 184	Yes but general	Cation/Electron/Sugar transporter	Yes but general	-	-	-	-
MMSYN1_0392	Hypothetical protein	Number of predicted TMHs: 0 inside 1 100	-	Not a transporter	-	-	-	-	-
MMSYN1_0394	lon; Lon protease	Number of predicted TMHs: 0 outside 1 786	Yes but general	Not a transporter	Yes but general	-	-	-	-
MMSYN1_0398	Lipoprotein, putative	Number of predicted TMHs: 1 POSSIBLE N-term signal sequence inside 1 6 TMhelix 7 29 outside 30 820	Yes but general	Not a transporter	Yes but general	-	Signal peptidase I	No	-
MMSYN1_0399	ABC transporter, possible FtsX-like permease	Number of predicted TMHs: 8 POSSIBLE N-term signal sequence inside 1 20 TMhelix 21 43 outside 44 646 TMhelix 647 669 inside 670 689 TMhelix 690 712 outside 713 739 TMhelix 740 762 inside 763 811 TMhelix 812 834 outside 835 1619 TMhelix 1620 1642 inside 1643 1674 TMhelix 1675 1697 outside 1698 1711 TMhelix 1712 1734 inside 1735 1740	Yes but general	Not a transporter	No	-	-	-	-
MMSYN1_0400	DJ-1 family protein, pfpI-like intracellular protease	Number of predicted TMHs: 0 outside 1 183	Yes but general	Amino Acid/Anion/Electron/Proteins/mRNA transporter	No	-	-	-	-
MMSYN1_0401	Transmembrane peptidase, C39 family	Number of predicted TMHs: 6 inside 1 132 TMhelix 133 155 outside 156 174 TMhelix 175 197 inside 198 239 TMhelix 240 262 outside 263 265 TMhelix 266 288 inside 289 330 TMhelix 331 352 outside 353 356 TMhelix 357 374 inside 375 594	Yes but general	Not a transporter	Yes but general	-	-	-	-
MMSYN1_0402	ybeY; Endoribonuclease YbeY	Number of predicted TMHs: 0 outside 1 164	Yes but general	Not a transporter	Yes but general	-	-	-	-
MMSYN1_0403	era; GTPase Era	Number of predicted TMHs: 0 outside 1 301	Yes but general	Not a transporter	Yes but general	-	-	-	-
MMSYN1_0404	recO; DNA repair protein RecO	Number of predicted TMHs: 0 outside 1 249	Yes but general	Not a transporter	Yes but general	-	-	-	-
MMSYN1_0405	glyS; Glycine--tRNA ligase	Number of predicted TMHs: 0 outside 1 456	Yes but general	Not a transporter	Yes but general	-	-	-	-
MMSYN1_0406	dnaG; DNA primase	Number of predicted TMHs: 0 outside 1 612	Yes but general	Not a transporter	Yes but general	-	-	-	-
MMSYN1_0407	rpoD; RNA polymerase sigma factor	Number of predicted TMHs: 0 outside 1 506	Yes but general	Not a transporter	Yes but general	-	-	-	-
MMSYN1_0408	trmK; tRNA (adenine(22)-N(1))-methyltransferase	Number of predicted TMHs: 0 outside 1 225	Yes but general	Not a transporter	Yes but general	-	-	-	-
MMSYN1_0409	GTP cyclohydrolase 1 type 2	Number of predicted TMHs: 0 outside 1 258	Yes but general	Not a transporter	Yes but general	-	-	-	-
MMSYN1_0410	DEAD-box ATP-dependent RNA helicase	Number of predicted TMHs: 0 outside 1 453	Yes but general	Not a transporter	Yes but general	-	-	-	-
MMSYN1_0411	Transmembrane protein, ABC-transporter permease, likely metal ion transporter	Number of predicted TMHs: 6 inside 1 52 TMhelix 53 75 outside 76 110 TMhelix 111 133 inside 134 139 TMhelix 140 159 outside 160 183 TMhelix 184 203 inside 204 235 TMhelix 236 255 outside 256 337 TMhelix 338 360 inside 361 504	Yes but general	Not a transporter	No	No	-	-	-
MMSYN1_0412	protein-export membrane protein, SecD/SecF family	Number of predicted TMHs: 12 POSSIBLE N-term signal sequence inside 1 10 TMhelix 11 33 outside 34 507 TMhelix 508 530 inside 531 536 TMhelix 537 559 outside 560 563 TMhelix 564 586 inside 587 614 TMhelix 615 637 outside 638 640 TMhelix 641 663 inside 664 859 TMhelix 860 882 outside 883 1088 TMhelix 1089 1106 inside 1107 1112 TMhelix 1113 1135 outside 1136 1139 TMhelix 1140 1162 inside 1163 1302 T…	Yes but general	Not a transporter	No	-	-	-	-
MMSYN1_0413	apt; Adenine phosphoribosyltransferase	Number of predicted TMHs: 0 outside 1 170	Yes but general	Electron/Proteins/mRNA transporter	No	-	-	-	-
MMSYN1_0414	RelA/SpoT family protein	Number of predicted TMHs: 0 outside 1 754	Yes but general	Not a transporter	Yes but general	-	-	-	-
MMSYN1_0415	smc; Chromosome partition protein Smc	Number of predicted TMHs: 0 outside 1 988	Yes but general	Not a transporter	Yes but general	-	-	-	-
MMSYN1_0416	Hypothetical protein	Number of predicted TMHs: 0 inside 1 129	-	Not a transporter	-	-	-	-	-
MMSYN1_0418	rnc; Ribonuclease 3	Number of predicted TMHs: 0 outside 1 232	Yes but general	Not a transporter	Yes but general	-	-	-	-
MMSYN1_0419	plsX; Phosphate acyltransferase	Number of predicted TMHs: 0 outside 1 334	Yes but general	Anion/Electron/Proteins/mRNA transporter	No	-	-	-	-
MMSYN1_0420	Dihydroxyacetone kinase, dhaL-like	Number of predicted TMHs: 0 outside 1 547	Yes but general	Proteins/mRNA transporter	No	-	-	-	-
MMSYN1_0421	Alkaline shock protein Asp23 family protein	Number of predicted TMHs: 0 outside 1 103	Yes but general	Anion/Cation/Proteins/mRNA transporter	No	-	-	-	-
MMSYN1_0422	rpmB; 50S ribosomal protein L28	Number of predicted TMHs: 0 inside 1 65	Yes but general	Not a transporter	Yes but general	-	-	-	-
MMSYN1_0424	Hypothetical protein	Number of predicted TMHs: 0 outside 1 147	-	Cation transporter	-	-	-	-	-
MMSYN1_0425	pstS; phosphate ABC transporter substrate-binding protein; Unreviewed	Number of predicted TMHs: 1 POSSIBLE N-term signal sequence inside 1 24 TMhelix 25 44 outside 45 376	No	Amino Acid/Other transporter	Yes but general	-	Transmembrane	Yes but general	-
MMSYN1_0426	pstA; ABC transporter phosphate permease	Number of predicted TMHs: 12 POSSIBLE N-term signal sequence inside 1 27 TMhelix 28 50 outside 51 76 TMhelix 77 108 inside 109 120 TMhelix 121 143 outside 144 157 TMhelix 158 180 inside 181 214 TMhelix 215 237 outside 238 279 TMhelix 280 302 inside 303 358 TMhelix 359 381 outside 382 400 TMhelix 401 434 inside 435 446 TMhelix 447 469 outside 470 473 TMhelix 474 493 inside 494 525 TMhelix 526 548 …	Yes but general	transporter	Yes but general	-	-	-	-
MMSYN1_0427	pstB; phosphate ABC transporter, ATP-binding	Number of predicted TMHs: 0 outside 1 269	Yes but general	Proteins/mRNA/Other transporter	Yes but general	-	-	-	-
MMSYN1_0428	phoU; Phosphate transport system regulatory protein	Number of predicted TMHs: 0 outside 1 224	Yes but general	Not a transporter	No	-	-	-	-
MMSYN1_0429	ftsY; Signal recognition particle receptor FtsY	Number of predicted TMHs: 0 outside 1 409	Yes but general	Electron/Other transporter	No	-	-	-	-
MMSYN1_0430	DNA-binding protein, sigma factors	Number of predicted TMHs: 0 outside 1 111	Yes but general	Not a transporter	Yes but general	-	-	-	-
MMSYN1_0431	Metallophosphoesterase, YmdB-like	Number of predicted TMHs: 0 outside 1 257	Yes but general	Electron/Proteins/mRNA transporter	No	-	-	-	-
MMSYN1_0432	metK; S-adenosylmethionine synthase	Number of predicted TMHs: 0 outside 1 387	Yes but general	Anion/Electron/Proteins/mRNA transporter	No	-	-	-	-
MMSYN1_0433	cutC; Copper homeostasis protein CutC	Number of predicted TMHs: 0 outside 1 227	Yes but general	Not a transporter	Yes but general	-	-	-	-
MMSYN1_0434	trmFO; Methylenetetrahydrofolate--tRNA-(uracil-5-)-methyltransferase	Number of predicted TMHs: 0 outside 1 438	Yes but general	Not a transporter	Yes but general	-	-	-	-
MMSYN1_0435	manA; mannose-6-phosphate isomerase	Number of predicted TMHs: 0 outside 1 309	Yes but general	Not a transporter	Yes but general	-	-	-	-
MMSYN1_0437	yhaM; 3'-5' exoribonuclease	Number of predicted TMHs: 0 outside 1 326	Yes but general	Not a transporter	Yes but general	-	-	-	-
MMSYN1_0438	Histidine triad HIT hydrolaselike protein	Number of predicted TMHs: 0 outside 1 132	Yes but general	Not a transporter	No	-	-	-	-
MMSYN1_0439	Lipoprotein, putative	Number of predicted TMHs: 0 outside 1 718	Yes but general	Not a transporter	Yes but general	-	Signal peptidase I	No	-
MMSYN1_0440	Lipoprotein, putative	Number of predicted TMHs: 0 outside 1 978	Yes but general	Not a transporter	Yes but general	-	Signal peptidase I	No	-
MMSYN1_0441	sufS; Cysteine desulferase	Number of predicted TMHs: 0 outside 1 412	Yes but general	Not a transporter	Yes but general	-	-	-	-
MMSYN1_0442	Nitrogen fixation related family protein	Number of predicted TMHs: 0 outside 1 145	Yes but general	Not a transporter	Yes but general	-	-	-	-
MMSYN1_0443	5-formyltetrahydrofolate cyclo-ligase	Number of predicted TMHs: 0 outside 1 187	Yes but general	Not a transporter	Yes but general	-	-	-	-
MMSYN1_0444	pepO; Neutral endopeptidase pepO	Number of predicted TMHs: 0 outside 1 631	Yes but general	Not a transporter	Yes but general	-	-	-	-
MMSYN1_0445	pgi; Glucose-6-phosphate isomerase	Number of predicted TMHs: 0 outside 1 427	Yes but general	Amino Acid/Anion/Electron/Proteins/mRNA transporter	No	-	-	-	-
MMSYN1_0447	dUTP diphosphatase	Number of predicted TMHs: 0 outside 1 167	Yes but general	Not a transporter	Yes but general	-	-	-	-
MMSYN1_0448	spoU/trmH rRNA methyltransferase	Number of predicted TMHs: 0 outside 1 255	Yes but general	Not a transporter	Yes but general	-	-	-	-
MMSYN1_0451	NADP-dependent glyceraldehyde-3-phosphate dehydrogenase	Number of predicted TMHs: 0 outside 1 471	Yes but general	Electron/Proteins/mRNA transporter	No	-	-	-	-
MMSYN1_0452	parE; DNA topoisomerase IV, subunit B	Number of predicted TMHs: 0 outside 1 643	Yes but general	Not a transporter	Yes but general	-	-	-	-
MMSYN1_0453	parC; DNA topoisomerase 4 subunit A	Number of predicted TMHs: 0 outside 1 898	Yes but general	Not a transporter	Yes but general	-	-	-	-
MMSYN1_0475	ldh; L-lactate dehydrogenase	Number of predicted TMHs: 1 POSSIBLE N-term signal sequence inside 1 6 TMhelix 7 29 outside 30 318	No	Electron transporter	No	-	-	-	-
MMSYN1_0478	Transmembrane protein, likely a cation transporter from Major Facilitator Superfamily	Number of predicted TMHs: 4 POSSIBLE N-term signal sequence inside 1 12 TMhelix 13 35 outside 36 44 TMhelix 45 67 inside 68 85 TMhelix 86 108 outside 109 117 TMhelix 118 140 inside 141 194	Yes but general	Not a transporter	No	No	-	-	-
MMSYN1_0479	Membrane metallopeptidase	Number of predicted TMHs: 2 POSSIBLE N-term signal sequence inside 1 4 TMhelix 5 22 outside 23 510 TMhelix 511 533 inside 534 548	Yes but general	Not a transporter	Yes but general	-	-	-	-
MMSYN1_0481	Lipoprotein, putative	Number of predicted TMHs: 0 outside 1 145	Yes but general	Not a transporter	Yes but general	-	Signal peptidase II	Yes	-
MMSYN1_0482	rpsU; 30S ribosomal protein S21	Number of predicted TMHs: 0 inside 1 54	Yes but general	transporter	No	-	-	-	-
MMSYN1_0493	pepV; Dipeptidase pepV	Number of predicted TMHs: 0 outside 1 449	Yes but general	Electron transporter	No	-	-	-	-
MMSYN1_0494	Putative N-acetylmannosamine-6-phosphate 2-epimerase	Number of predicted TMHs: 0 outside 1 226	Yes but general	Not a transporter	Yes but general	-	-	-	-
MMSYN1_0495	ROK family glucokinase	Number of predicted TMHs: 0 outside 1 291	Yes but general	Electron transporter	No	-	-	-	-
MMSYN1_0499	rpmA; 50S ribosomal protein L27	Number of predicted TMHs: 0 outside 1 93	Yes but general	Cation/Proteins/mRNA transporter	No	-	-	-	-
MMSYN1_0500	Cysteine protease Prp superfamily	Number of predicted TMHs: 0 outside 1 87	Yes but general	Not a transporter	Yes but general	-	-	-	-
MMSYN1_0501	rplU; 50S ribosomal protein L21	Number of predicted TMHs: 0 outside 1 100	Yes but general	Electron/Proteins/mRNA transporter	No	-	-	-	-
MMSYN1_0503	Hypothetical protein	Number of predicted TMHs: 0 outside 1 133	-	Electron/Proteins/mRNA transporter	-	-	-	-	-
MMSYN1_0504	rsmI; 16S rRNA (cytidine(1402)-2'-O)-methyltransferase	Number of predicted TMHs: 0 outside 1 295	Yes but general	Not a transporter	Yes but general	-	-	-	-
MMSYN1_0505	Lipoprotein, putative	Number of predicted TMHs: 0 outside 1 357	Yes but general	Electron transporter	No	-	Signal peptidase I	No	-
MMSYN1_0511	Hypothetical protein	Number of predicted TMHs: 0 outside 1 207	-	Not a transporter	-	-	-	-	-
MMSYN1_0512	plsC; 1-acyl-sn-glycerol-3-phosphate acyltransferase	Number of predicted TMHs: 0 outside 1 312	Yes but general	Not a transporter	Yes but general	-	-	-	-
MMSYN1_0513	acpS; Holo-[acyl-carrier-protein] synthase	Number of predicted TMHs: 0 outside 1 110	Yes but general	Not a transporter	Yes but general	-	-	-	-
MMSYN1_0515	Cytidine/deoxycytidylate deaminase	Number of predicted TMHs: 0 outside 1 160	Yes but general	Not a transporter	Yes but general	-	-	-	-
MMSYN1_0516	Transmembrane protein, likely cation transporter or protease	Number of predicted TMHs: 7 inside 1 157 TMhelix 158 180 outside 181 222 TMhelix 223 242 inside 243 254 TMhelix 255 277 outside 278 280 TMhelix 281 300 inside 301 306 TMhelix 307 326 outside 327 329 TMhelix 330 352 inside 353 358 TMhelix 359 381 outside 382 433	Yes but general	Not a transporter	Yes	-	-	-	-
MMSYN1_0517	pseudouridine synthase Rlu family protein	Number of predicted TMHs: 0 outside 1 310	Yes but general	Not a transporter	Yes but general	-	-	-	-
MMSYN1_0518	lspA; Lipoprotein signal peptidase	Number of predicted TMHs: 4 POSSIBLE N-term signal sequence inside 1 19 TMhelix 20 42 outside 43 81 TMhelix 82 103 inside 104 107 TMhelix 108 130 outside 131 161 TMhelix 162 184 inside 185 202	Yes but general	Anion/Cation transporter	Yes but general	-	-	-	-
MMSYN1_0519	ileS; Isoleucine--tRNA ligase	Number of predicted TMHs: 0 outside 1 915	Yes but general	Not a transporter	Yes but general	-	-	-	-
MMSYN1_0523	bacterial cell division; FtsA (ATP-bound form)	Number of predicted TMHs: 0 outside 1 386	Yes but general	Not a transporter	Yes but general	-	-	-	-
MMSYN1_0524	rsmH; 16S rRNA (cytosine(1402)-N(4))-methyltransferase	Number of predicted TMHs: 0 outside 1 308	Yes but general	Not a transporter	Yes but general	-	-	-	-
MMSYN1_0525	mraZ; Transcriptional regulator MraZ	Number of predicted TMHs: 0 outside 1 133	Yes but general	Not a transporter	Yes but general	-	-	-	-
MMSYN1_0526	rpmF; 50S ribosomal protein L32	Number of predicted TMHs: 0 inside 1 59	Yes but general	Not a transporter	Yes but general	-	-	-	-
MMSYN1_0528	pheT_2; Phenylalanine--tRNA ligase beta subunit	Number of predicted TMHs: 0 outside 1 794	Yes but general	Not a transporter	Yes but general	-	-	-	-
MMSYN1_0529	pheS; Phenylalanine--tRNA ligase alpha subunit	Number of predicted TMHs: 0 outside 1 350	Yes but general	Not a transporter	Yes but general	-	-	-	-
MMSYN1_0530	Hypothetical protein	Number of predicted TMHs: 0 outside 1 202	-	Not a transporter	-	-	-	-	-
MMSYN1_0531	FtsX-like permease	Number of predicted TMHs: 8 POSSIBLE N-term signal sequence inside 1 20 TMhelix 21 43 outside 44 557 TMhelix 558 580 inside 581 605 TMhelix 606 628 outside 629 647 TMhelix 648 670 inside 671 729 TMhelix 730 752 outside 753 1354 TMhelix 1355 1377 inside 1378 1396 TMhelix 1397 1419 outside 1420 1446 TMhelix 1447 1466 inside 1467 1482	Yes but general	Not a transporter	No	-	-	-	-
MMSYN1_0535	argS; Arginine--tRNA ligase	Number of predicted TMHs: 0 outside 1 554	Yes but general	Not a transporter	Yes but general	-	-	-	-
MMSYN1_0536	frr; Ribosome-recycling factor	Number of predicted TMHs: 0 outside 1 182	Yes but general	Not a transporter	Yes but general	-	-	-	-
MMSYN1_0537	pyrH; Uridylate kinase	Number of predicted TMHs: 0 outside 1 237	Yes but general	Anion/Electron/Proteins/mRNA transporter	No	-	-	-	-
MMSYN1_0539	tsf; Elongation factor Ts	Number of predicted TMHs: 0 outside 1 295	Yes but general	Not a transporter	Yes but general	-	-	-	-
MMSYN1_0540	rpsB; 30S ribosomal protein S2	Number of predicted TMHs: 0 outside 1 292	Yes but general	Not a transporter	Yes but general	-	-	-	-
MMSYN1_0541	dnaJ; Chaperone protein DnaJ	Number of predicted TMHs: 0 outside 1 372	Yes but general	Not a transporter	Yes but general	-	-	-	-
MMSYN1_0542	dnaK; Chaperone protein DnaK; protein folding 1.0; cytoplasm 0.99	Number of predicted TMHs: 0 outside 1 591	Yes but general	Not a transporter	Yes but general	-	-	-	-
MMSYN1_0543	grpE; Protein GrpE	Number of predicted TMHs: 0 outside 1 200	Yes but general	Proteins/mRNA transporter	No	-	-	-	-
MMSYN1_0544	hrcA; Heat-inducible transcription repressor	Number of predicted TMHs: 0 outside 1 340	Yes but general	Not a transporter	Yes but general	-	-	-	-
MMSYN1_0545	clpB; ATP-dependent Clp protease ATP-binding subunit	Number of predicted TMHs: 0 outside 1 713	Yes but general	Not a transporter	Yes but general	-	-	-	-
MMSYN1_0599	Hypothetical protein	Number of predicted TMHs: 0 inside 1 46	-	Cation/Other transporter	-	-	-	-	-
MMSYN1_0600	rnj; Ribonuclease J	Number of predicted TMHs: 0 outside 1 610	Yes but general	Not a transporter	Yes but general	-	-	-	-
MMSYN1_0601	Anion/Cation transmembrane transporter	Number of predicted TMHs: 7 POSSIBLE N-term signal sequence inside 1 20 TMhelix 21 39 outside 40 53 TMhelix 54 76 inside 77 88 TMhelix 89 111 outside 112 125 TMhelix 126 148 inside 149 168 TMhelix 169 191 outside 192 212 TMhelix 213 235 inside 236 254 TMhelix 255 277 outside 278 314	Yes but general	Anion/Cation transporter	Yes	Yes	-	-	-
MMSYN1_0606	pgk; Phosphoglycerate kinase	Number of predicted TMHs: 0 outside 1 404	Yes but general	Electron/Proteins/mRNA transporter	No	-	-	-	-
MMSYN1_0607	gap; Glyceraldehyde-3-phosphate dehydrogenase	Number of predicted TMHs: 0 outside 1 338	Yes but general	Cation/Electron transporter	No	-	-	-	-
MMSYN1_0608	dnaI; Primosomal protein DnaI	Number of predicted TMHs: 0 outside 1 312	Yes but general	Proteins/mRNA/Other transporter	No	-	-	-	-
MMSYN1_0609	Replication initiation and membrane attachment protein	Number of predicted TMHs: 0 outside 1 394	Yes but general	Not a transporter	Yes but general	-	-	-	-
MMSYN1_0611	polA; DNA polymerase I	Number of predicted TMHs: 0 outside 1 911	Yes but general	Not a transporter	Yes but general	-	-	-	-
MMSYN1_0612	DNA polymerase III, alpha subunit	Number of predicted TMHs: 0 outside 1 987	Yes but general	Not a transporter	Yes but general	-	-	-	-
MMSYN1_0613	tyrS; Tyrosine--tRNA ligase	Number of predicted TMHs: 0 outside 1 414	Yes but general	Anion/Proteins/mRNA transporter	No	-	-	-	-
MMSYN1_0614	pncB; Nicotinate phosphoribosyltransferase	Number of predicted TMHs: 0 outside 1 353	Yes but general	Amino Acid/Electron/Proteins/mRNA transporter	No	-	-	-	-
MMSYN1_0615	tRNA binding protein, possible Phe-tRNA ligase pheT	Number of predicted TMHs: 0 outside 1 202	Yes but general	Not a transporter	Yes but general	-	-	-	-
MMSYN1_0616	DegV family protein	Number of predicted TMHs: 0 outside 1 279	Yes but general	Electron/Proteins/mRNA/Other transporter	No	-	-	-	-
MMSYN1_0617	DegV family protein	Number of predicted TMHs: 0 outside 1 283	Yes but general	Not a transporter	Yes but general	-	-	-	-
MMSYN1_0620	Fur family protein	Number of predicted TMHs: 0 outside 1 154	Yes but general	Not a transporter	Yes but general	-	-	-	-
MMSYN1_0621	Acyl carrier protein	Number of predicted TMHs: 0 inside 1 73	Yes but general	Not a transporter	Yes but general	-	-	-	-
MMSYN1_0632	Transmembrane Cation/Proteins/mRNA transporter	Number of predicted TMHs: 2 POSSIBLE N-term signal sequence inside 1 4 TMhelix 5 24 outside 25 122 TMhelix 123 145 inside 146 158	Yes but general	Cation/Proteins/mRNA transporter	Yes	Yes	-	-	-
MMSYN1_0634	leuS; Leucine--tRNA ligase	Number of predicted TMHs: 0 outside 1 804	Yes but general	Not a transporter	Yes but general	-	-	-	-
MMSYN1_0636	Lipoprotein, putative	Number of predicted TMHs: 0 outside 1 929	Yes but general	Not a transporter	Yes but general	-	Signal peptidase I	No	-
MMSYN1_0637	rpsI; 30S ribosomal protein S9	Number of predicted TMHs: 0 outside 1 132	Yes but general	Cation/Proteins/mRNA transporter	No	-	-	-	-
MMSYN1_0638	rplM; 50S ribosomal protein L13	Number of predicted TMHs: 0 inside 1 151	Yes but general	Not a transporter	Yes but general	-	-	-	-
MMSYN1_0639	ABC transporter, possible FtsX-like permease	Number of predicted TMHs: 8 POSSIBLE N-term signal sequence inside 1 28 TMhelix 29 51 outside 52 361 TMhelix 362 384 inside 385 409 TMhelix 410 441 outside 442 460 TMhelix 461 483 inside 484 524 TMhelix 525 547 outside 548 1247 TMhelix 1248 1270 inside 1271 1299 TMhelix 1300 1322 outside 1323 1341 TMhelix 1342 1364 inside 1365 1381	Yes but general	Not a transporter	No	-	-	-	-
MMSYN1_0640	truA; tRNA pseudouridine (38-40) synthase	Number of predicted TMHs: 0 outside 1 251	Yes but general	Not a transporter	Yes but general	-	-	-	-
MMSYN1_0641	cobalt ECF transporter T component CbiQ	Number of predicted TMHs: 5 POSSIBLE N-term signal sequence inside 1 26 TMhelix 27 49 outside 50 63 TMhelix 64 86 inside 87 167 TMhelix 168 190 outside 191 204 TMhelix 205 223 inside 224 292 TMhelix 293 315 outside 316 336	Yes but general	transporter	Yes but general	-	-	-	-
MMSYN1_0642	ecfA; Energy-coupling factor transporter ATP-binding protein EcfA	Number of predicted TMHs: 0 outside 1 303	Yes but general	Electron/Proteins/mRNA/Other transporter	No	-	-	-	-
MMSYN1_0643	ecfA; Energy-coupling factor transporter ATP-binding protein EcfA	Number of predicted TMHs: 0 outside 1 408	Yes but general	Not a transporter	No	-	-	-	-
MMSYN1_0644	rplQ; 50S ribosomal protein L17	Number of predicted TMHs: 0 inside 1 119	Yes but general	Not a transporter	Yes but general	-	-	-	-
MMSYN1_0645	rpoA; DNA-directed RNA polymerase subunit alpha, transcription, DNA-templated 1.0, cytoplasm 0.99	Number of predicted TMHs: 0 outside 1 317	Yes but general	Not a transporter	Yes but general	-	-	-	-
MMSYN1_0646	rpsK; 30S ribosomal protein S11	Number of predicted TMHs: 0 inside 1 129	Yes but general	Electron/Proteins/mRNA/Other transporter	No	-	-	-	-
MMSYN1_0647	rpsM; 30S ribosomal protein S13	Number of predicted TMHs: 0 outside 1 121	Yes but general	Not a transporter	Yes but general	-	-	-	-
MMSYN1_0648	rpmJ; 50S ribosomal protein L36	Number of predicted TMHs: 0 inside 1 37	Yes but general	Proteins/mRNA transporter	No	-	-	-	-
MMSYN1_0649	infA; Translation initiation factor IF-1	Number of predicted TMHs: 0 outside 1 74	Yes but general	Anion/Electron/Proteins/mRNA transporter	No	-	-	-	-
MMSYN1_0650	map; Methionine aminopeptidase	Number of predicted TMHs: 0 outside 1 251	Yes but general	Not a transporter	Yes but general	-	-	-	-
MMSYN1_0651	adk; Adenylate kinase	Number of predicted TMHs: 0 outside 1 213	Yes but general	Not a transporter	Yes but general	-	-	-	-
MMSYN1_0652	secY; Protein translocase subunit SecY	Number of predicted TMHs: 10 POSSIBLE N-term signal sequence inside 1 36 TMhelix 37 59 outside 60 97 TMhelix 98 120 inside 121 140 TMhelix 141 163 outside 164 175 TMhelix 176 198 inside 199 204 TMhelix 205 224 outside 225 243 TMhelix 244 266 inside 267 300 TMhelix 301 323 outside 324 342 TMhelix 343 365 inside 366 398 TMhelix 399 421 outside 422 430 TMhelix 431 449 inside 450 482	Yes but general	Amino Acid transporter	Yes but general	-	-	-	-
MMSYN1_0653	rplO; 50S ribosomal protein L15	Number of predicted TMHs: 0 outside 1 145	Yes but general	Proteins/mRNA transporter	No	-	-	-	-
MMSYN1_0654	rpsE; 30S ribosomal protein S5	Number of predicted TMHs: 0 outside 1 254	Yes but general	Not a transporter	Yes but general	-	-	-	-
MMSYN1_0655	rplR; 50S ribosomal protein L18	Number of predicted TMHs: 0 inside 1 116	Yes but general	transporter	No	-	-	-	-
MMSYN1_0656	rplF; 50S ribosomal protein L6	Number of predicted TMHs: 0 outside 1 180	Yes but general	Not a transporter	Yes but general	-	-	-	-
MMSYN1_0657	rpsH; 30S ribosomal protein S8	Number of predicted TMHs: 0 outside 1 129	Yes but general	Not a transporter	Yes but general	-	-	-	-
MMSYN1_0658	rpsZ; 30S ribosomal protein S14 type Z	Number of predicted TMHs: 0 inside 1 61	Yes but general	transporter	No	-	-	-	-
MMSYN1_0659	rplE; 50S ribosomal protein L5	Number of predicted TMHs: 0 outside 1 180	Yes but general	Anion/Electron/Proteins/mRNA/Other transporter	No	-	-	-	-
MMSYN1_0660	rplX; 50S ribosomal protein L24	Number of predicted TMHs: 0 outside 1 108	Yes but general	Electron/Proteins/mRNA/Other transporter	No	-	-	-	-
MMSYN1_0661	rplN; 50S ribosomal protein L14	Number of predicted TMHs: 0 outside 1 122	Yes but general	Electron/Proteins/mRNA transporter	No	-	-	-	-
MMSYN1_0662	rpsQ; 30S ribosomal protein S17	Number of predicted TMHs: 0 inside 1 85	Yes but general	Other transporter	No	-	-	-	-
MMSYN1_0663	rpmC; 50S ribosomal protein L29	Number of predicted TMHs: 0 outside 1 138	Yes but general	Cation transporter	No	-	-	-	-
MMSYN1_0664	rplP; 50S ribosomal protein L16	Number of predicted TMHs: 0 inside 1 137	Yes but general	Anion/Electron transporter	No	-	-	-	-
MMSYN1_0665	rpsC; 30S ribosomal protein S3	Number of predicted TMHs: 0 outside 1 233	Yes but general	Not a transporter	Yes but general	-	-	-	-
MMSYN1_0666	rplV; 50S ribosomal protein L22	Number of predicted TMHs: 0 outside 1 111	Yes but general	Electron/Proteins/mRNA transporter	No	-	-	-	-
MMSYN1_0667	rpsS; 30S ribosomal protein S19	Number of predicted TMHs: 0 outside 1 88	Yes but general	Anion/Cation/Electron/Other transporter	No	-	-	-	-
MMSYN1_0668	rplB; 50S ribosomal protein L2	Number of predicted TMHs: 0 outside 1 282	Yes but general	Not a transporter	Yes but general	-	-	-	-
MMSYN1_0669	rplW; 50S ribosomal protein L23	Number of predicted TMHs: 0 outside 1 94	Yes but general	Electron/Other transporter	No	-	-	-	-
MMSYN1_0670	rplD; 50S ribosomal protein L4	Number of predicted TMHs: 0 outside 1 208	Yes but general	Not a transporter	Yes but general	-	-	-	-
MMSYN1_0671	rplC; 50S ribosomal protein L3	Number of predicted TMHs: 0 outside 1 223	Yes but general	Electron/Proteins/mRNA transporter	No	-	-	-	-
MMSYN1_0672	rpsJ; 30S ribosomal protein S10	Number of predicted TMHs: 0 outside 1 102	Yes but general	Not a transporter	Yes but general	-	-	-	-
MMSYN1_0684	folD; Bifunctional protein FolD	Number of predicted TMHs: 0 outside 1 288	Yes but general	Not a transporter	Yes but general	-	-	-	-
MMSYN1_0685	ktrB; potassium uptake protein	Number of predicted TMHs: 9 POSSIBLE N-term signal sequence inside 1 49 TMhelix 50 72 outside 73 114 TMhelix 115 137 inside 138 168 TMhelix 169 191 outside 192 245 TMhelix 246 268 inside 269 287 TMhelix 288 310 outside 311 384 TMhelix 385 404 inside 405 424 TMhelix 425 444 outside 445 458 TMhelix 459 481 inside 482 493 TMhelix 494 515 outside 516 533	Yes but general	Amino Acid/Sugar transporter	Yes but general	-	-	-	-
MMSYN1_0686	trkA; Potassium uptake protein	Number of predicted TMHs: 0 outside 1 242	Yes but general	Not a transporter	No	-	-	-	-
MMSYN1_0687	gatB; Aspartyl/glutamyl-tRNA(Asn/Gln) amidotransferase subunit B	Number of predicted TMHs: 0 outside 1 479	Yes but general	Not a transporter	Yes but general	-	-	-	-
MMSYN1_0688	gatA; Glutamyl-tRNA(Gln) amidotransferase subunit A	Number of predicted TMHs: 0 outside 1 485	Yes but general	Amino Acid/Electron/Proteins/mRNA transporter	No	-	-	-	-
MMSYN1_0689	gatC; Aspartyl/glutamyl-tRNA(Asn/Gln) amidotransferase subunit C	Number of predicted TMHs: 0 outside 1 98	Yes but general	Cation/Other transporter	No	-	-	-	-
MMSYN1_0690	NAD-dependent DNA ligase	Number of predicted TMHs: 0 outside 1 668	Yes but general	Not a transporter	Yes but general	-	-	-	-
MMSYN1_0691	Transmembrane transporter, likely transporting cations, drugs or toxins	Number of predicted TMHs: 14 POSSIBLE N-term signal sequence inside 1 25 TMhelix 26 48 outside 49 62 TMhelix 63 85 inside 86 117 TMhelix 118 140 outside 141 168 TMhelix 169 191 inside 192 202 TMhelix 203 225 outside 226 234 TMhelix 235 254 inside 255 278 TMhelix 279 301 outside 302 310 TMhelix 311 333 inside 334 357 TMhelix 358 380 outside 381 399 TMhelix 400 422 inside 423 442 TMhelix 443 465 ou…	Yes but general	Not a transporter	No	-	-	-	-
MMSYN1_0692	Ribosomal large subunit pseudouridine synthase Rlu family	Number of predicted TMHs: 0 outside 1 302	Yes but general	Not a transporter	Yes but general	-	-	-	-
MMSYN1_0693	CAAX protease	Number of predicted TMHs: 9 POSSIBLE N-term signal sequence inside 1 30 TMhelix 31 50 outside 51 59 TMhelix 60 82 inside 83 93 TMhelix 94 116 outside 117 125 TMhelix 126 148 inside 149 168 TMhelix 169 191 outside 192 218 TMhelix 219 241 inside 242 247 TMhelix 248 270 outside 271 274 TMhelix 275 292 inside 293 298 TMhelix 299 321 outside 322 322	Yes but general	Cation transporter	No	-	-	-	-
MMSYN1_0694	ptsH; Phosphocarrier protein HPr	Number of predicted TMHs: 0 outside 1 89	Yes but general	Proteins/mRNA/Other transporter	Yes but general	-	-	-	-
MMSYN1_0695	ATP-dependent DNA helicase	Number of predicted TMHs: 0 outside 1 722	Yes but general	Not a transporter	Yes but general	-	-	-	-
MMSYN1_0696	RDD family, transmembrane protein, likely a cation transporter	Number of predicted TMHs: 4 POSSIBLE N-term signal sequence inside 1 26 TMhelix 27 49 outside 50 58 TMhelix 59 81 inside 82 113 TMhelix 114 136 outside 137 150 TMhelix 151 173 inside 174 251	Yes but general	Not a transporter	No	No	-	-	-
MMSYN1_0697	Glycosyltransferase	Number of predicted TMHs: 0 outside 1 318	Yes but general	Other transporter	No	-	-	-	-
MMSYN1_0706	ABC transporter, permease component	Number of predicted TMHs: 12 POSSIBLE N-term signal sequence inside 1 38 TMhelix 39 61 outside 62 105 TMhelix 106 128 inside 129 139 TMhelix 140 162 outside 163 171 TMhelix 172 191 inside 192 227 TMhelix 228 250 outside 251 269 TMhelix 270 292 inside 293 326 TMhelix 327 349 outside 350 386 TMhelix 387 409 inside 410 415 TMhelix 416 435 outside 436 438 TMhelix 439 461 inside 462 508 TMhelix 509 53…	Yes but general	Not a transporter	No	-	-	-	-
MMSYN1_0707	phosphonate abc transporter	Number of predicted TMHs: 0 outside 1 249	Yes but general	Anion/Proteins/mRNA transporter	Yes but general	-	-	-	-
MMSYN1_0708	High affinity transport system protein p37	Number of predicted TMHs: 0 outside 1 487	Yes but general	Cation/Electron transporter	Yes but general	-	Signal peptidase I	No	-
MMSYN1_0710	Magnesium binding cof-like hydrolase, sugar phosphatase, HAD family	Number of predicted TMHs: 0 outside 1 287	Yes but general	Not a transporter	Yes but general	-	-	-	-
MMSYN1_0726	nagB; Glucosamine-6-phosphate deaminase	Number of predicted TMHs: 0 outside 1 244	Yes but general	Not a transporter	Yes but general	-	-	-	-
MMSYN1_0727	tpiA; Triosephosphate isomerase	Number of predicted TMHs: 0 outside 1 248	Yes but general	Not a transporter	Yes but general	-	-	-	-
MMSYN1_0728	Magnesium binding cof-like hydrolase, sugar phosphatase, HAD family	Number of predicted TMHs: 0 outside 1 278	Yes but general	Not a transporter	Yes but general	-	-	-	-
MMSYN1_0729	gpmI; 2,3-bisphosphoglycerate-independent phosphoglycerate mutase	Number of predicted TMHs: 0 outside 1 531	Yes but general	Not a transporter	Yes but general	-	-	-	-
MMSYN1_0730	DNA binding protein	Number of predicted TMHs: 0 outside 1 199	Yes but general	Not a transporter	Yes but general	-	-	-	-
MMSYN1_0732	deoC; Deoxyribose-phosphate aldolase	Number of predicted TMHs: 0 outside 1 222	Yes but general	Electron/Proteins/mRNA transporter	No	-	-	-	-
MMSYN1_0733	Phosphoglucomutase/phosphomannomutase	Number of predicted TMHs: 0 outside 1 558	Yes but general	Not a transporter	Yes but general	-	-	-	-
MMSYN1_0747	deoD; purine nucleoside phosphorylase	Number of predicted TMHs: 0 outside 1 217	Yes but general	Not a transporter	Yes but general	-	-	-	-
MMSYN1_0771	nrdE; Ribonucleoside diphosphate reductase alpha subunit	Number of predicted TMHs: 0 outside 1 720	Yes but general	Electron transporter	No	-	-	-	-
MMSYN1_0772	nrdI; Ribonucleotide reductase Class Ib, NrdI	Number of predicted TMHs: 0 outside 1 157	Yes but general	Not a transporter	Yes but general	-	-	-	-
MMSYN1_0773	nrdF; Ribonucleoside-diphosphate reductase 2 beta chain	Number of predicted TMHs: 1 inside 1 171 TMhelix 172 194 outside 195 339	No	Anion transporter	No	-	-	-	-
MMSYN1_0774	secG; preprotein translocase, SecG subunit	Number of predicted TMHs: 2 POSSIBLE N-term signal sequence outside 1 14 TMhelix 15 37 inside 38 67 TMhelix 68 90 outside 91 94	Yes but general	Cation transporter	Yes but general	-	-	-	-
MMSYN1_0775	rnr; Ribonuclease R	Number of predicted TMHs: 0 outside 1 704	Yes but general	Not a transporter	Yes but general	-	-	-	-
MMSYN1_0776	smpB; SsrA-binding protein	Number of predicted TMHs: 0 outside 1 148	Yes but general	Not a transporter	Yes but general	-	-	-	-
MMSYN1_0777	Transmembrane protein, likely a transferase/transporter	Number of predicted TMHs: 1 POSSIBLE N-term signal sequence inside 1 12 TMhelix 13 35 outside 36 161	Yes but general	Not a transporter	No	-	-	-	-
MMSYN1_0778	Transmembrane transporter, likely transporting cations	Number of predicted TMHs: 2 POSSIBLE N-term signal sequence outside 1 10 TMhelix 11 33 inside 34 59 TMhelix 60 82 outside 83 83	Yes but general	Not a transporter	No	No	-	-	-
MMSYN1_0779	PTS system, glucose-specific IIBC component	Number of predicted TMHs: 10 POSSIBLE N-term signal sequence inside 1 30 TMhelix 31 53 outside 54 67 TMhelix 68 90 inside 91 96 TMhelix 97 119 outside 120 147 TMhelix 148 170 inside 171 190 TMhelix 191 213 outside 214 351 TMhelix 352 371 inside 372 377 TMhelix 378 395 outside 396 404 TMhelix 405 427 inside 428 433 TMhelix 434 456 outside 457 460 TMhelix 461 483 inside 484 745	Yes but general	Amino Acid/Anion/Sugar/Other transporter	Yes but general	-	-	-	-
MMSYN1_0787	Cation transporting ATPase (possibly Mg2+)	Number of predicted TMHs: 8 inside 1 77 TMhelix 78 100 outside 101 119 TMhelix 120 142 inside 143 305 TMhelix 306 328 outside 329 342 TMhelix 343 365 inside 366 798 TMhelix 799 821 outside 822 840 TMhelix 841 863 inside 864 875 TMhelix 876 898 outside 899 907 TMhelix 908 930 inside 931 942	Yes but general	Anion/Proteins/mRNA transporter	Yes but general	-	-	-	-
MMSYN1_0789	atpC; ATP synthase epsilon chain	Number of predicted TMHs: 0 outside 1 99	Yes but general	Proteins/mRNA transporter	Yes but general	-	-	-	-
MMSYN1_0790	atpD; ATP synthase subunit beta	Number of predicted TMHs: 0 outside 1 475	Yes but general	Electron/Proteins/mRNA transporter	Yes but general	-	-	-	-
MMSYN1_0791	atpG; ATP synthase gamma chain	Number of predicted TMHs: 0 outside 1 280	Yes but general	Not a transporter	No	-	-	-	-
MMSYN1_0792	atpA; ATP synthase subunit alpha	Number of predicted TMHs: 0 outside 1 525	Yes but general	Not a transporter	No	-	-	-	-
MMSYN1_0793	atpH; ATP synthase subunit delta	Number of predicted TMHs: 0 outside 1 181	Yes but general	Not a transporter	No	-	-	-	-
MMSYN1_0794	atpF; ATP synthase subunit b	Number of predicted TMHs: 1 POSSIBLE N-term signal sequence outside 1 30 TMhelix 31 53 inside 54 181	Yes but general	Not a transporter	No	-	-	-	-
MMSYN1_0795	atpE; ATP synthase subunit c	Number of predicted TMHs: 3 POSSIBLE N-term signal sequence inside 1 4 TMhelix 5 27 outside 28 41 TMhelix 42 64 inside 65 76 TMhelix 77 99 outside 100 101	Yes but general	Cation transporter	Yes but general	-	-	-	-
MMSYN1_0796	atpB; ATP synthase subunit (chain) A	Number of predicted TMHs: 6 POSSIBLE N-term signal sequence inside 1 18 TMhelix 19 41 outside 42 55 TMhelix 56 75 inside 76 81 TMhelix 82 104 outside 105 107 TMhelix 108 130 inside 131 164 TMhelix 165 187 outside 188 237 TMhelix 238 260 inside 261 287	Yes but general	Anion/Sugar transporter	Yes but general	-	-	-	-
MMSYN1_0797	Transmembrane protein, likely a cation transporter (could have a role with ATPsynthase)	Number of predicted TMHs: 2 POSSIBLE N-term signal sequence inside 1 19 TMhelix 20 42 outside 43 46 TMhelix 47 69 inside 70 78	Yes but general	Not a transporter	No	No	-	-	-
MMSYN1_0798	upp; Uracil phosphoribosyltransferase	Number of predicted TMHs: 0 outside 1 207	Yes but general	Electron/Proteins/mRNA transporter	No	-	-	-	-
MMSYN1_0799	glyA; Serine hydroxymethyltransferase	Number of predicted TMHs: 0 outside 1 413	Yes but general	Electron/Proteins/mRNA transporter	No	-	-	-	-
MMSYN1_0800	rpiB; Ribose 5-phosphate isomerase	Number of predicted TMHs: 0 outside 1 147	Yes but general	Not a transporter	Yes but general	-	-	-	-
MMSYN1_0803	rpoC; DNA-directed RNA polymerase subunit beta'	Number of predicted TMHs: 0 outside 1 1255	Yes but general	Not a transporter	Yes but general	-	-	-	-
MMSYN1_0804	rpoB; DNA-directed RNA polymerase subunit beta	Number of predicted TMHs: 0 outside 1 1291	Yes but general	Not a transporter	Yes but general	-	-	-	-
MMSYN1_0805	Transcription factor	Number of predicted TMHs: 0 outside 1 391	Yes but general	Not a transporter	Yes but general	-	-	-	-
MMSYN1_0806	50S ribosomal protein L7/L12	Number of predicted TMHs: 0 outside 1 122	Yes but general	Cation/Proteins/mRNA/Other transporter	No	-	-	-	-
MMSYN1_0807	rplJ; 50S ribosomal protein L10	Number of predicted TMHs: 0 outside 1 165	Yes but general	Cation/Proteins/mRNA transporter	No	-	-	-	-
MMSYN1_0809	rplA; 50S ribosomal protein L1	Number of predicted TMHs: 0 outside 1 226	Yes but general	Electron/Proteins/mRNA transporter	No	-	-	-	-
MMSYN1_0810	rplK; 50S ribosomal protein L11	Number of predicted TMHs: 0 inside 1 142	Yes but general	Electron/Other transporter	No	-	-	-	-
MMSYN1_0813	galE; UDP-glucose 4-epimerase	Number of predicted TMHs: 0 outside 1 332	Yes but general	Amino Acid/Anion/Electron transporter	No	-	-	-	-
MMSYN1_0814	glf; UDP-galactopyranose mutase	Number of predicted TMHs: 0 outside 1 395	Yes but general	Not a transporter	Yes but general	-	-	-	-
MMSYN1_0817	whiA; Sporulation transcription regulator WhiA	Number of predicted TMHs: 0 outside 1 309	Yes but general	Anion/Proteins/mRNA transporter	No	-	-	-	-
MMSYN1_0818	lgt; Prolipoprotein diacylglyceryl transferase	Number of predicted TMHs: 7 POSSIBLE N-term signal sequence inside 1 12 TMhelix 13 35 outside 36 70 TMhelix 71 93 inside 94 99 TMhelix 100 122 outside 123 147 TMhelix 148 170 inside 171 176 TMhelix 177 194 outside 195 277 TMhelix 278 300 inside 301 432 TMhelix 433 455 outside 456 476	Yes but general	Anion/Cation transporter	No	-	-	-	-
MMSYN1_0819	trxB; Thioredoxin reductase (NADPH)	Number of predicted TMHs: 0 outside 1 310	Yes but general	Cation/Electron transporter	No	-	-	-	-
MMSYN1_0820	lgt; Prolipoprotein diacylglyceryl transferase	Number of predicted TMHs: 7 POSSIBLE N-term signal sequence outside 1 24 TMhelix 25 47 inside 48 58 TMhelix 59 81 outside 82 95 TMhelix 96 118 inside 119 124 TMhelix 125 147 outside 148 237 TMhelix 238 260 inside 261 449 TMhelix 450 472 outside 473 486 TMhelix 487 509 inside 510 526	Yes but general	Not a transporter	Yes but general	-	-	-	-
MMSYN1_0821	hprK; HPr kinase/phosphorylase	Number of predicted TMHs: 0 outside 1 313	Yes but general	Not a transporter	Yes but general	-	-	-	-
MMSYN1_0822	S component of ECF transporter with possible substrate vitamins, e.g. folate	Number of predicted TMHs: 6 POSSIBLE N-term signal sequence inside 1 6 TMhelix 7 28 outside 29 42 TMhelix 43 65 inside 66 71 TMhelix 72 94 outside 95 108 TMhelix 109 131 inside 132 137 TMhelix 138 160 outside 161 179 TMhelix 180 202 inside 203 224	Yes but general	Anion/Cation/Electron transporter	Yes but general	-	-	-	-
MMSYN1_0823	folC; Dihydrofolate:folylpolyglutamate synthase	Number of predicted TMHs: 0 outside 1 371	Yes but general	Not a transporter	Yes but general	-	-	-	-
MMSYN1_0824	uvrA; UvrABC system protein A	Number of predicted TMHs: 0 outside 1 946	Yes but general	Not a transporter	Yes but general	-	-	-	-
MMSYN1_0825	uvrB; UvrABC system protein B	Number of predicted TMHs: 0 outside 1 665	Yes but general	Not a transporter	Yes but general	-	-	-	-
MMSYN1_0826	holA; DNA polymerase III, delta subunit	Number of predicted TMHs: 0 outside 1 316	Yes but general	Proteins/mRNA transporter	No	-	-	-	-
MMSYN1_0827	Transmembrane protein, likely an ion transporter	Number of predicted TMHs: 4 inside 1 225 TMhelix 226 248 outside 249 296 TMhelix 297 316 inside 317 328 TMhelix 329 351 outside 352 395 TMhelix 396 418 inside 419 488	Yes but general	Not a transporter	No	No	-	-	-
MMSYN1_0830	Transmembrane protein, likely an ion transporter	Number of predicted TMHs: 2 POSSIBLE N-term signal sequence outside 1 14 TMhelix 15 37 inside 38 57 TMhelix 58 80 outside 81 86	Yes but general	Not a transporter	No	No	-	-	-
MMSYN1_0831	prs; Ribose-phosphate pyrophosphokinase	Number of predicted TMHs: 0 outside 1 344	Yes but general	Not a transporter	Yes but general	-	-	-	-
MMSYN1_0832	pth; Peptidyl-tRNA hydrolase	Number of predicted TMHs: 0 outside 1 186	Yes but general	Not a transporter	Yes but general	-	-	-	-
MMSYN1_0833	rplI; 50S ribosomal protein L9	Number of predicted TMHs: 0 outside 1 147	Yes but general	Proteins/mRNA/Other transporter	No	-	-	-	-
MMSYN1_0834	dnaB; Replicative DNA helicase	Number of predicted TMHs: 0 outside 1 438	Yes but general	Not a transporter	Yes but general	-	-	-	-
MMSYN1_0835	Lipoprotein, putative	Number of predicted TMHs: 0 outside 1 435	Yes but general	Not a transporter	Yes but general	-	Signal peptidase II	Yes	-
MMSYN1_0836	S component of ECF transporter with possible substrate vitamins, e.g. folate	Number of predicted TMHs: 8 POSSIBLE N-term signal sequence inside 1 12 TMhelix 13 35 outside 36 58 TMhelix 59 81 inside 82 93 TMhelix 94 116 outside 117 120 TMhelix 121 143 inside 144 155 TMhelix 156 178 outside 179 197 TMhelix 198 220 inside 221 231 TMhelix 232 254 outside 255 279 TMhelix 280 302 inside 303 308	Yes but general	Anion/Cation transporter	Yes but general	-	-	-	-
MMSYN1_0837	cysS; Cysteine--tRNA ligase	Number of predicted TMHs: 0 outside 1 441	Yes but general	Not a transporter	Yes but general	-	-	-	-
MMSYN1_0838	rlmB; 23S rRNA (guanosine-2'-O-)-methyltransferase RlmB	Number of predicted TMHs: 0 outside 1 244	Yes but general	Not a transporter	Yes but general	-	-	-	-
MMSYN1_0839	secE; Preprotein translocase, SecE subunit	Number of predicted TMHs: 1 inside 1 75 TMhelix 76 98 outside 99 107	Yes but general	Not a transporter	No	-	-	-	-
MMSYN1_0840	nusG; Transcription termination/antitermination protein NusG	Number of predicted TMHs: 0 outside 1 213	Yes but general	Not a transporter	Yes but general	-	-	-	-
MMSYN1_0851	Lipoprotein, putative	Number of predicted TMHs: 0 POSSIBLE N-term signal sequence outside 1 60	Yes but general	Not a transporter	Yes but general	-	Signal peptidase I	No	-
MMSYN1_0852	Transmembrane protein, Cation transporter	Number of predicted TMHs: 2 POSSIBLE N-term signal sequence outside 1 4 TMhelix 5 27 inside 28 45 TMhelix 46 68 outside 69 76	Yes but general	Cation transporter	Yes	Yes	-	-	-
MMSYN1_0853	Hypothetical protein	Number of predicted TMHs: 0 outside 1 239	-	Not a transporter	-	-	-	-	-
MMSYN1_0859	topA; DNA topoisomerase 1	Number of predicted TMHs: 0 outside 1 653	Yes but general	Not a transporter	Yes but general	-	-	-	-
MMSYN1_0870	dcuC; C4-dicarboxylate anaerobic carrier dcuC	Number of predicted TMHs: 13 POSSIBLE N-term signal sequence inside 1 25 TMhelix 26 48 outside 49 146 TMhelix 147 169 inside 170 188 TMhelix 189 206 outside 207 215 TMhelix 216 238 inside 239 244 TMhelix 245 267 outside 268 279 TMhelix 280 302 inside 303 340 TMhelix 341 363 outside 364 372 TMhelix 373 392 inside 393 398 TMhelix 399 421 outside 422 430 TMhelix 431 449 inside 450 477 TMhelix 478 50…	Yes but general	Amino Acid/Cation/Other transporter	Yes but general	-	-	-	-
MMSYN1_0872	ychF; Ribosome-binding ATPase YchF	Number of predicted TMHs: 0 outside 1 364	Yes but general	Not a transporter	Yes but general	-	-	-	-
MMSYN1_0873	DUF951 family, ribosomal protein	Number of predicted TMHs: 0 outside 1 66	Yes but general	Not a transporter	Yes but general	-	-	-	-
MMSYN1_0874	gidB; 16S rRNA (guanine(527)-N(7))-methyltransferase	Number of predicted TMHs: 0 outside 1 231	Yes but general	Not a transporter	Yes but general	-	-	-	-
MMSYN1_0875	pgsA; CDP diacylglycerol glycerol 3 phosphate3 phosphatidyltransferase	Number of predicted TMHs: 5 POSSIBLE N-term signal sequence inside 1 6 TMhelix 7 29 outside 30 43 TMhelix 44 66 inside 67 86 TMhelix 87 109 outside 110 142 TMhelix 143 162 inside 163 168 TMhelix 169 191 outside 192 198	Yes but general	Anion/Cation/Sugar transporter	No	-	-	-	-
MMSYN1_0876	L-type amino acid permease	Number of predicted TMHs: 12 POSSIBLE N-term signal sequence inside 1 6 TMhelix 7 26 outside 27 40 TMhelix 41 63 inside 64 90 TMhelix 91 113 outside 114 127 TMhelix 128 150 inside 151 162 TMhelix 163 182 outside 183 214 TMhelix 215 237 inside 238 249 TMhelix 250 272 outside 273 308 TMhelix 309 331 inside 332 351 TMhelix 352 374 outside 375 399 TMhelix 400 422 inside 423 438 TMhelix 439 461 outsid…	Yes but general	Amino Acid/Cation/Sugar transporter	Yes but general	-	-	-	-
MMSYN1_0877	S component of ECF transporter, likely an ion transmembrane transporter	Number of predicted TMHs: 6 POSSIBLE N-term signal sequence inside 1 28 TMhelix 29 51 outside 52 55 TMhelix 56 78 inside 79 82 TMhelix 83 105 outside 106 109 TMhelix 110 132 inside 133 148 TMhelix 149 171 outside 172 190 TMhelix 191 213 inside 214 226	Yes but general	Not a transporter	No	No	-	-	-
MMSYN1_0878	L-type amino acid permease	Number of predicted TMHs: 11 POSSIBLE N-term signal sequence outside 1 24 TMhelix 25 47 inside 48 78 TMhelix 79 101 outside 102 110 TMhelix 111 133 inside 134 139 TMhelix 140 162 outside 163 192 TMhelix 193 215 inside 216 226 TMhelix 227 249 outside 250 279 TMhelix 280 302 inside 303 329 TMhelix 330 352 outside 353 371 TMhelix 372 394 inside 395 413 TMhelix 414 436 outside 437 455 TMhelix 456 475…	Yes but general	Amino Acid/Cation/Sugar transporter	Yes but general	-	-	-	-
MMSYN1_0879	mgtA; Magnesium-importing P-type ATP-ase mgtA	Number of predicted TMHs: 10 inside 1 72 TMhelix 73 95 outside 96 98 TMhelix 99 121 inside 122 277 TMhelix 278 296 outside 297 305 TMhelix 306 328 inside 329 672 TMhelix 673 695 outside 696 704 TMhelix 705 724 inside 725 743 TMhelix 744 766 outside 767 775 TMhelix 776 798 inside 799 817 TMhelix 818 840 outside 841 849 TMhelix 850 869 inside 870 885	Yes but general	Anion transporter	Yes but general	-	-	-	-
MMSYN1_0881	uhpT; Hexose phosphate transport protein	Number of predicted TMHs: 12 POSSIBLE N-term signal sequence inside 1 12 TMhelix 13 35 outside 36 70 TMhelix 71 93 inside 94 99 TMhelix 100 117 outside 118 126 TMhelix 127 149 inside 150 160 TMhelix 161 183 outside 184 197 TMhelix 198 217 inside 218 249 TMhelix 250 272 outside 273 286 TMhelix 287 309 inside 310 317 TMhelix 318 340 outside 341 359 TMhelix 360 382 inside 383 394 TMhelix 395 417 out…	Yes but general	Amino Acid/Electron/Sugar transporter	Yes but general	Yes	-	-	-
MMSYN1_0885	mnmG; tRNA uridine 5-carboxymethylaminomethyl modification enzyme	Number of predicted TMHs: 0 outside 1 629	Yes but general	Not a transporter	Yes but general	-	-	-	-
MMSYN1_0886	sodium dicarboxylate symporter family protein	Number of predicted TMHs: 10 POSSIBLE N-term signal sequence outside 1 14 TMhelix 15 38 inside 39 44 TMhelix 45 67 outside 68 106 TMhelix 107 129 inside 130 149 TMhelix 150 172 outside 173 208 TMhelix 209 231 inside 232 251 TMhelix 252 274 outside 275 293 TMhelix 294 316 inside 317 364 TMhelix 365 387 outside 388 401 TMhelix 402 424 inside 425 430 TMhelix 431 453 outside 454 525	Yes but general	Amino Acid/Sugar transporter	Yes but general	-	-	-	-
MMSYN1_0887	FAD-dependent pyridine nucleotide-disulphide oxidoreductase	Number of predicted TMHs: 0 outside 1 447	Yes but general	Not a transporter	Yes but general	-	-	-	-
MMSYN1_0906	Choline/Ethanolamine/Thiamine kinase/phosphotransferase	Number of predicted TMHs: 0 outside 1 238	Yes but general	Not a transporter	Yes but general	-	-	-	-
MMSYN1_0907	Magnesium binding cof-like hydrolase, sugar phosphatase, HAD family	Number of predicted TMHs: 0 outside 1 264	Yes but general	Not a transporter	Yes but general	-	-	-	-
MMSYN1_0908	yidC; inner membrane protein translocase component	Number of predicted TMHs: 7 POSSIBLE N-term signal sequence outside 1 29 TMhelix 30 52 inside 53 124 TMhelix 125 147 outside 148 161 TMhelix 162 184 inside 185 232 TMhelix 233 255 outside 256 284 TMhelix 285 307 inside 308 327 TMhelix 328 347 outside 348 351 TMhelix 352 371 inside 372 396	Yes but general	Anion/Proteins/mRNA transporter	Yes but general	-	-	-	-
MMSYN1_0909	rnpA; Ribonuclease P protein component	Number of predicted TMHs: 0 inside 1 109	Yes but general	Anion/Proteins/mRNA transporter	No	-	-	-	-
MMSYN1_0910	rpmH; 50S ribosomal protein L34	Number of predicted TMHs: 0 inside 1 44	Yes but general	transporter	No	-	-	-	-
