# Supplementary material for: Environmental conditions shape the nature of a minimal bacterial genome
Source: Nat Commun. 2019 Jul 15;10:3100. doi: 10.1038/s41467-019-10837-2 (PMC6629657; doi:10.1038/s41467-019-10837-2)
Supplement: Supplementary file 6 — Supplementary Data File 5 [file 41467_2019_10837_MOESM6_ESM.xlsx]

## Sheet: Supplementary Data File  5
Sequence id	Initial function	Initial specificity class	Initial functional class	Initial functional category	Final function	Final specificity class	Number of methods supporting the function	Average score	Final functional category
MMSYN1_0001	dnaA	Highly specific	5	DNA replication	dnaA; Chromosomal replication initiator protein	Highly specific	18	61.3114748833	DNA replication
MMSYN1_0002	DNA polymerase III, beta subunit	Highly specific	5	DNA replication	dnaN; DNA polymerase III subunit beta	Highly specific	12	85.6512828404	DNA replication
MMSYN1_0003	rnmV	Highly specific	5	Ribosome biogenesis	rnmV; Ribonuclease M5	Highly specific	13	44.2540923078	Ribosome biogenesis
MMSYN1_0004	ksgA	Highly specific	5	rRNA modification	ksgA; ribosomal RNA small subunit methyltransferase A	Highly specific	18	68.0633100395	rRNA modification
MMSYN1_0005	hypothetical protein	Hypothetical	1	Unclear	Chromosome segregation protein	General	5	69.0185057759	Chromosome segregation
MMSYN1_0006	gyrB	Highly specific	5	DNA topology	gyrB; DNA gyrase subunit B	Highly specific	19	77.68365333	DNA topology
MMSYN1_0007	gyrA	Highly specific	5	DNA topology	gyrA; DNA gyrase subunit A	Highly specific	13	88.9599889488	DNA topology
MMSYN1_0008	rnsD	Highly specific	3	Transport	Ribose/Galactose ABC transporter, permease	Highly specific	8	77.0374161653	Transport
MMSYN1_0009	rnsC	Highly specific	3	Transport	Ribose/Galactose ABC transporter, permease	Highly specific	9	54.9754440232	Transport
MMSYN1_0010	rnsA	Highly specific	3	Transport	Ribose/Galactose ABC transporter, ATP-binding	Highly specific	15	68.364797972	Transport
MMSYN1_0011	rnsB	Highly specific	3	Lipoprotein	Ribose/galactose ABC transporter,substrate binding component	Specific	10	58.1861759316	Lipoprotein
MMSYN1_0012	metRS	Highly specific	5	Translation	metG; Methionine--tRNA ligase	Highly specific	17	74.9114630859	Translation
MMSYN1_0025	rpsR	Highly specific	5	Translation	rpsR; 30S ribosomal protein S18	Highly specific	13	50.8671631415	Translation
MMSYN1_0026	priB	Highly specific	4	DNA replication	ssb; single-stranded DNA binding protein	Highly specific	13	46.3184156007	DNA replication
MMSYN1_0027	rpsF	Highly specific	5	Translation	rpsF; 30S ribosomal protein S6	Highly specific	13	43.6421562993	Translation
MMSYN1_0029	FMN-dependent NADH-azoreductase 1	Highly specific	2	Unclear	azoR; FMN-dependent NADH-azoreductase azoR	Highly specific	12	51.3633521638	Unclear
MMSYN1_0030	ABC transporter, ATP-binding protein	Specific	2	Transport	ABC transporter, ATP-binding protein	Specific	16	89.2061047352	Transport
MMSYN1_0033	hypothetical protein	Hypothetical	1	Unclear	Transmembrane protein, likely a protease	General	3	71.9	Proteolysis
MMSYN1_0034	efflux ABC transporter, permease protein	Specific	2	Efflux	FtsX-like permease	Specific	6	62.4844575017	Efflux
MMSYN1_0039	ftsH peptidase?	Highly specific	2	Protein export	ftsH; ATP-dependent zinc-binding metallopeptidase FtsH	Highly specific	16	84.3987202267	Protein export
MMSYN1_0040	tilS	Highly specific	5	tRNA modification	tilS; tRNA(Ile)-lysidine synthase	Highly specific	13	70.7494353043	tRNA modification
MMSYN1_0042	transcriptional regulator, RpiR family	Specific	2	Regulation	Transcriptional regulator, RpiR family	Specific	9	24.9539411308	Regulation
MMSYN1_0043	ribosomal protein L11 methyltransferase-like protein	Specific	2	rRNA modification	RNA methyltransferase	Specific	14	90.1662020838	rRNA modification
MMSYN1_0044	DNA polymerase III delta subunit	Highly specific	4	DNA replication	DNA polymerase III, delta/delta' subunit	Highly specific	11	44.6447644744	DNA replication
MMSYN1_0045	tmk	Highly specific	5	Nucleotide salvage	tmk; Thymidylate kinase	Highly specific	15	75.5721603788	Nucleotide salvage
MMSYN1_0046	recR: recombination protein RecR	Highly specific	5	DNA repair	recR; Recombination protein RecR	Highly specific	17	51.7677984349	DNA repair
MMSYN1_0047	DNA polymerase III, subunit gamma and tau	Highly specific	5	DNA replication	DNA polymerase III, gamma subunit	Highly specific	14	61.3567780259	DNA replication
MMSYN1_0054	redoxin	Specific	2	Redox homeostasis	bcp; Bacterioferritin comigratory protein	Highly specific	12	75.6443944647	Redox homeostasis
MMSYN1_0060	membrane protein, putative	General	1	Unclear	Transmembrane protein, likely an anion transporter	General	3	98.3357142857	Transport
MMSYN1_0061	serRS	Highly specific	5	Translation	serS; Serine--tRNA ligase	Highly specific	17	71.5494816879	Translation
MMSYN1_0063	putative tRNA-dihydrouridine synthase B	Highly specific	2	tRNA modification	tRNA-dihydrouridine synthase B	Highly specific	15	91.4395551203	tRNA modification
MMSYN1_0064	lysRS	Highly specific	5	Translation	lysS; Lysine--tRNA ligase	Highly specific	16	71.0972085449	Translation
MMSYN1_0065	trxA	Highly specific	5	Redox homeostasis	trxA; Thioredoxin	Highly specific	13	66.5397413427	Redox homeostasis
MMSYN1_0066	Cof-like hydrolase	Specific	2	Unclear	Magnesium binding cof-like hydrolase, sugar phosphatase, HAD family	Specific	13	69.4509781627	Unclear
MMSYN1_0076	asnRS	Highly specific	5	Translation	asnS; Asparagine--tRNA ligase	Highly specific	16	65.6671107768	Translation
MMSYN1_0077	Cof-like hydrolase	Specific	2	Unclear	Magnesium binding cof-like hydrolase, sugar phosphatase, HAD family	Specific	12	72.9577316961	Unclear
MMSYN1_0079	tsaD tRNA threonylcarbamoyladenosine. Found in tRNAs decoding ANN (ile, Met, Thr, Lys, Asn, Ser and Arg).	Highly specific	5	tRNA modification	gcp; tRNA N6-adenosine threonylcarbamoyltransferase	Highly specific	11	85.4785487215	tRNA modification
MMSYN1_0080	PF09954 family protein	Hypothetical	1	Unclear	Ribosomal protein	General	2	91.5082857143	Unclear
MMSYN1_0081	mnmE_trmE_thdF: tRNA modification GTPase TrmE	Highly specific	5	tRNA modification	trmE; tRNA modification GTPase	Highly specific	16	71.1740177533	tRNA modification
MMSYN1_0082	S20: ribosomal protein S20	Highly specific	5	Translation	rpsT; 30S ribosomal protein S20	Highly specific	13	40.668970196	Translation
MMSYN1_0094	membrane protein, putative	General	2	Unclear	Transmembrane protein, likely a cation transporter	General	2	93.9142857143	Transport
MMSYN1_0095	secA: preprotein translocase, SecA subunit	Highly specific	5	Protein export	secA; Protein translocase subunit SecA	Highly specific	16	75.2709423779	Protein export
MMSYN1_0097	5'-3' exonuclease, N-terminal resolvase-like domain protein	Highly specific	2	DNA metabolism	5'-3' exonuclease	Highly specific	12	69.9209964377	DNA metabolism
MMSYN1_0105	xseB	Highly specific	4	DNA metabolism	xseB; Exodeoxyribonuclease 7 small subunit	Highly specific	9	85.2585130205	DNA metabolism
MMSYN1_0106	xseA, exodeoxyribonuclease VII, large subunit	Highly specific	5	DNA metabolism	xseA; Exodeoxyribonuclease 7 large subunit	Highly specific	10	77.5608799806	DNA metabolism
MMSYN1_0107	nusB: transcription antitermination factor NusB	Highly specific	5	Transcription	nusB; Transcription antitermination protein NusB	Highly specific	10	40.4948336052	Transcription
MMSYN1_0108	lipoprotein, putative	General	2	Lipoprotein	Lipoprotein, putative	General	4	41.101	Lipoprotein
MMSYN1_0109	apurinic endonuclease (APN1)?	Highly specific	2	DNA repair	nfo; Endonuclease IV	Highly specific	17	92.8831669582	DNA repair
MMSYN1_0113	glycosyltransferase, group 2 family protein	Specific	3	Lipid salvage and biogenesis	Glycosyltransferase	Specific	12	49.5730955814	Lipid salvage and biogenesis
MMSYN1_0114	glycosyltransferase, group 2 family protein	Specific	3	Lipid salvage and biogenesis	Nucleotide-diphospho-sugar transferase	Specific	12	44.9922387732	Lipid salvage and biogenesis
MMSYN1_0115	galU	Highly specific	4	Lipid salvage and biogenesis	galU; UTP glucose 1 phosphate uridylyltransferase	Highly specific	14	87.2424077633	Lipid salvage and biogenesis
MMSYN1_0116	hypothetical protein	Hypothetical	1	Unclear	Transmembrane protein, not a transporter	General	4	84.4445936156	Unclear
MMSYN1_0117	plsY	Highly specific	5	Lipid salvage and biogenesis	plsY; Glycerol-3-phosphate acyltransferase	Highly specific	8	61.8548279722	Lipid salvage and biogenesis
MMSYN1_0126	gluRS	Highly specific	5	Translation	gltX; Glutamate--tRNA ligase	Highly specific	17	80.7581360316	Translation
MMSYN1_0127	HD domain protein	Specific	2	Unclear	HD domain phosphohydrolase	Specific	10	51.4314801502	Unclear
MMSYN1_0128	RNA polymerase delta subunit	Highly specific	4	Transcription	DNA-directed RNA polymerase delta subunit	Highly specific	7	64.1329704943	Transcription
MMSYN1_0129	PyrG: CTP synthase	Highly specific	5	Nucleotide salvage	pyrG; CTP synthase	Highly specific	16	84.7012183999	Nucleotide salvage
MMSYN1_0131	fruc_bis_ald_: fructose-1,6-bisphosphate aldolase, class II	Highly specific	5	Glucose transport & catabolism	fba; Fructose-1,6-bisphosphate aldolase	Highly specific	14	99.94	Glucose transport & catabolism
MMSYN1_0132	ATPase, AAA family	Specific	2	Unclear	ATPase, AAA family	Specific	12	45.0309812763	Unclear
MMSYN1_0133	peptidase, S8/S53 family	Specific	2	Proteolysis	Subtilisin-like 1 serine protease	Specific	11	52.6876940102	Proteolysis
MMSYN1_0137	L31: ribosomal protein L31	Highly specific	5	Translation	rpmE; 50S ribosomal protein L31	Highly specific	10	33.2060419307	Translation
MMSYN1_0138	hypothetical protein	Hypothetical	1	Unclear	Possible ABC transporter, ATP-binding protein	General	5	32.4939898877	Transport
MMSYN1_0139	DHHA1 domain protein	General	2	Unclear	Manganese binding DHH-family phosphoesterase	Specific	8	61.8176119527	Unclear
MMSYN1_0140	tdk	Highly specific	4	Nucleotide salvage	tdk; Thymidine kinase	Highly specific	13	65.9096339959	Nucleotide salvage
MMSYN1_0141	prfA: peptide chain release factor 1	Highly specific	5	Translation	prfA; Peptide chain release factor 1	Highly specific	12	75.653937297	Translation
MMSYN1_0142	PrmC	Highly specific	5	Translation	prmC; Release factor glutamine methyltransferase	Highly specific	15	56.5490863982	Translation
MMSYN1_0143	membrane protein, putative	General	1	Unclear	Transmembrane protein, likely an anion transporter	General	3	98.5416666667	Transport
MMSYN1_0144	tsaC	Highly specific	4	tRNA modification	tRNA threonylcarbamoyl adenosine modification protein, Sua5/YciO/YrdC/YwlC family	Specific	10	46.1397323147	tRNA modification
MMSYN1_0145	Acetyltransferase, GNAT family	Specific	2	Unclear	Acetyltransferase	Specific	4	58.5788400087	Unclear
MMSYN1_0146	hypothetical protein	Hypothetical	1	Unclear	Transmembrane protein, not a transporter	General	3	94.0	Unclear
MMSYN1_0147	bac_cardiolipin: cardiolipin synthase	Highly specific	5	Lipid salvage and biogenesis	cls; Cardiolipin synthetase	Highly specific	12	61.7618744632	Lipid salvage and biogenesis
MMSYN1_0148	rpsL_bact: ribosomal protein S12	Highly specific	5	Translation	rpsL; 30S ribosomal protein S12	Highly specific	15	71.4325119638	Translation
MMSYN1_0149	rpsG_bact: ribosomal protein S7	Highly specific	5	Translation	rpsG; 30S ribosomal protein S7	Highly specific	15	69.9534190936	Translation
MMSYN1_0150	EF-G: translation elongation factor G	Highly specific	5	Translation	fusA; Elongation factor G	Highly specific	19	73.5846247207	Translation
MMSYN1_0151	EF-Tu: translation elongation factor Tu	Highly specific	5	Translation	tuf; Elongation factor Tu	Highly specific	17	70.9397108608	Translation
MMSYN1_0154	cytosol aminopeptidase family, catalytic domain protein	Specific	3	Proteolysis	Leucyl aminopeptidase	Highly specific	10	92.313863576	Proteolysis
MMSYN1_0163	alaRS	Highly specific	5	Translation	alaS; Alanine--tRNA ligase	Highly specific	16	78.3658856791	Translation
MMSYN1_0164	hypothetical protein	Hypothetical	1	Unclear	Transmembrane protein, likely an ion transporter	General	2	86.945	Transport
MMSYN1_0165	AmiC?	Highly specific	2	Transport	oppB; Oligopeptide ABC transporter, permease	Highly specific	13	70.4983990266	Transport
MMSYN1_0166	AmiD?	Highly specific	2	Transport	oppC; Oligopeptide ABC transporter, permease	Highly specific	13	72.1668143449	Transport
MMSYN1_0167	AmiE?	Highly specific	2	Transport	oppD; Oligopeptide ABC transporter, ATP-binding protein	Highly specific	15	74.6996976377	Transport
MMSYN1_0168	AmiF?	Highly specific	2	Transport	oppF; Oligopeptide ABC transporter, ATP-binding protein	Highly specific	15	78.0881423103	Transport
MMSYN1_0169	AmiA?	Highly specific	2	Lipoprotein	oppA; Oligopeptide binding protein	Highly specific	8	57.0837071947	Lipoprotein
MMSYN1_0195	potCD or potHI?	Highly specific	2	Lipoprotein	potCD; Spermidine/putrescine ABC transporter, permease and binding domains	Highly specific	14	44.5161875996	Lipoprotein
MMSYN1_0196	potB or potG?	Highly specific	2	Transport	potB; Spermidine/putrescine ABC transporter, permease subunit	Highly specific	13	74.129981942	Transport
MMSYN1_0197	potA or potF?	Highly specific	2	Transport	potA; Spermidine/putrescine ABC transporter, ATP-binding subunit	Highly specific	15	86.1586529527	Transport
MMSYN1_0198	rplT_bact: ribosomal protein L20	Highly specific	5	Translation	rplT; 50S ribosomal protein L20	Highly specific	16	61.1271644685	Translation
MMSYN1_0199	L35	Highly specific	5	Translation	rpmI; 50S ribosomal protein L35	Highly specific	11	30.2658582572	Translation
MMSYN1_0200	infC: translation initiation factor IF-3	Highly specific	5	Translation	infC; Translation initiation factor IF-3	Highly specific	13	52.5743392377	Translation
MMSYN1_0201	pept_deformyl: peptide deformylase	Highly specific	5	Translation	pdf; Peptide deformylase	Highly specific	15	53.9081476212	Translation
MMSYN1_0202	16S rRNA (guanine(966)-N(2))-methyltransferase RsmD	Highly specific	5	rRNA modification	rsmD; 16S rRNA (guanine(966)-N(2))-methyltransferase	Highly specific	14	54.0113674598	rRNA modification
MMSYN1_0203	guanyl_kin: guanylate kinase	Highly specific	5	Nucleotide salvage	gmk; Guanylate kinase	Highly specific	17	65.9987861665	Nucleotide salvage
MMSYN1_0213	eno: phosphopyruvate hydratase	Highly specific	5	Glucose transport & catabolism	eno; Enolase	Highly specific	18	87.6064248904	Glucose transport & catabolism
MMSYN1_0214	phosphatidylglycerophosphatase	Specific	3	Lipid salvage and biogenesis	PAP2 superfamily protein	Specific	10	47.9640646965	Lipid salvage and biogenesis
MMSYN1_0215	RNAse H domain protein, YqgF family	Specific	2	Unclear	YqgF/RNase H-like domain protein	Specific	14	49.6823631439	Unclear
MMSYN1_0216	HGPRTase: hypoxanthine phosphoribosyltransferase	Highly specific	5	Nucleotide salvage	hpt; Hypoxanthine phosphoribosyltransferase	Highly specific	12	63.5772634794	Nucleotide salvage
MMSYN1_0218	glycerol_kin: glycerol kinase	Highly specific	5	Lipid salvage and biogenesis	glpK; Glycerol kinase	Highly specific	15	86.9932560013	Lipid salvage and biogenesis
MMSYN1_0220	PFKA_ATP: 6-phosphofructokinase	Highly specific	5	Glucose transport & catabolism	pfkA; ATP-dependent 6-phosphofructokinase	Highly specific	14	87.4353879944	Glucose transport & catabolism
MMSYN1_0221	pyruv_kin: pyruvate kinase	Highly specific	5	Glucose transport & catabolism	pyk; Pyruvate kinase	Highly specific	14	88.1781467124	Glucose transport & catabolism
MMSYN1_0222	thrRS	Highly specific	5	Translation	thrS; Threonine--tRNA ligase	Highly specific	17	59.345431861	Translation
MMSYN1_0227	pdhC	Highly specific	4	Metabolic process	Dihydrolipoamide acetyltransferase component of pyruvate dehydrogenase complex	Highly specific	14	63.9996030861	Metabolic process
MMSYN1_0228	lipoamide_DH: dihydrolipoyl dehydrogenase	Highly specific	5	Metabolic process	Dihydrolipoamide dehydrogenase	Highly specific	17	68.7714071563	Metabolic process
MMSYN1_0229	pta: phosphate acetyltransferase	Highly specific	5	Metabolic process	pta; Phosphate acetyltransferase	Highly specific	11	90.6638926676	Metabolic process
MMSYN1_0230	ackA: acetate kinase	Highly specific	5	Metabolic process	ackA; Acetate kinase	Highly specific	16	83.0707782869	Metabolic process
MMSYN1_0233	phosphoenolpyruvate-protein phosphotransferase	Highly specific	4	Glucose transport & catabolism	ptsP; Phosphoenolpyruvate-protein phosphotransferase	Highly specific	16	82.4345625586	Glucose transport & catabolism
MMSYN1_0234	glucose-specific phosphotransferase enzyme IIA component	Highly specific	4	Glucose transport & catabolism	Phosphotransferase system, sugar-specific permease EIIA type 1	Highly specific	14	81.1819182177	Glucose transport & catabolism
MMSYN1_0235	hypothetical protein	Hypothetical	1	Unclear	Transmembrane protein, likely a transporter from Major Facilitator Superfamily	Specific	3	44.8186238705	Transport
MMSYN1_0238	rpsD_bact: ribosomal protein S4	Highly specific	5	Translation	rpsD; 30S ribosomal protein S4	Highly specific	15	55.2121446287	Translation
MMSYN1_0239	hypothetical protein	Hypothetical	1	Unclear	Septin ring assembly protein	Specific	4	44.2670270592	Cell division
MMSYN1_0240	thiI	Highly specific	4	tRNA modification	thiI; tRNA sulfurtransferase	Highly specific	15	70.452406508	tRNA modification
MMSYN1_0247	GTPase_YsxC: ribosome biogenesis GTP-binding protein YsxC, bsub homolog is essential	Highly specific	5	Ribosome biogenesis	engB; Probable GTP-binding protein EngB	Highly specific	16	54.3317921597	Ribosome biogenesis
MMSYN1_0248	hypothetical protein	Hypothetical	1	Unclear	Transmembrane protein, likely a cation transporter	General	2	86.8166666667	Transport
MMSYN1_0249	hypothetical protein	Hypothetical	1	Unclear	Transmembrane protein, not a transporter	General	3	98.7423634157	Unclear
MMSYN1_0250	hypothetical protein	Hypothetical	1	Unclear	Hypothetical protein	Hypothetical	0	0	Unclear
MMSYN1_0253	greA	Highly specific	4	Transcription	greA; Transcription elongation factor GreA	Highly specific	14	52.216785383	Transcription
MMSYN1_0254	uvrC: excinuclease ABC subunit C	Highly specific	5	DNA repair	uvrC; UvrABC system protein C	Highly specific	15	52.3484838113	DNA repair
MMSYN1_0257	rnjB	Highly specific	4	RNA metabolism	rnjB; Ribonuclease J2	Highly specific	12	84.5625426563	RNA metabolism
MMSYN1_0259	nadK	Highly specific	3	Cofactor transport and salvage	nadK; NAD kinase	Highly specific	13	77.6315027861	Cofactor transport and salvage
MMSYN1_0260	valRS	Highly specific	5	Translation	valS; Valine--tRNA ligase	Highly specific	15	69.7371712119	Translation
MMSYN1_0262	ribulose-phosphate 3-epimerase	Highly specific	5	Metabolic process	rpe; Ribulose phosphate 3 epimerase	Highly specific	13	85.4669785556	Metabolic process
MMSYN1_0263	ribosome small subunit-dependent GTPase A, bsub rsgA is not essential	Highly specific	5	Ribosome biogenesis	rsgA; Small ribosomal subunit biogenesis GTPase RsgA	Highly specific	15	61.673489764	Ribosome biogenesis
MMSYN1_0264	kinase domain protein	General	2	Unclear	Ser/Thr-protein kinase	Specific	15	65.9284288038	Unclear
MMSYN1_0270	T6A_YjeE: tRNA threonylcarbamoyl adenosine modification protein YjeE	Highly specific	5	tRNA modification	ATPase, YjeE family	Specific	10	38.1617112214	tRNA modification
MMSYN1_0271	T6A_YeaZ: tRNA threonylcarbamoyl adenosine modification protein YeaZ	Highly specific	5	tRNA modification	yeaZ; tRNA threonylcarbamoyl adenosine modification protein; Glucoprotease family protein	Highly specific	10	48.1077475669	tRNA modification
MMSYN1_0281	hypothetical protein	Hypothetical	1	Unclear	Hypothetical protein	Hypothetical	0	0	Unclear
MMSYN1_0282	proRS	Highly specific	5	Translation	proS; Proline--tRNA ligase	Highly specific	18	57.45565863	Translation
MMSYN1_0283	caulimovirus viroplasmin / ribonuclease HI multi-domain protein	Specific	2	DNA replication	Ribonuclease HI	Highly specific	14	62.7223634341	DNA replication
MMSYN1_0285	lepA: elongation factor 4	Highly specific	5	Translation	lepA; Elongation factor 4	Highly specific	19	63.5889554394	Translation
MMSYN1_0286	hypothetical protein	Hypothetical	1	Unclear	Hypothetical protein	Hypothetical	0	0	Unclear
MMSYN1_0287	aspRS	Highly specific	5	Translation	aspS; Aspartate--tRNA ligase	Highly specific	17	71.6469502847	Translation
MMSYN1_0288	hisRS	Highly specific	5	Translation	hisS; Histidine--tRNA ligase	Highly specific	16	73.4213884122	Translation
MMSYN1_0289	rbfA: ribosome-binding factor A	Highly specific	5	Ribosome biogenesis	rbfA; Ribosome-binding factor A	Highly specific	14	39.7244907047	Ribosome biogenesis
MMSYN1_0290	TruB: tRNA pseudouridine(55) synthase	Highly specific	5	tRNA modification	truB; tRNA pseudouridine synthase B	Highly specific	11	72.2221398867	tRNA modification
MMSYN1_0291	ribF	Highly specific	3	Cofactor transport and salvage	FAD synthetase	Highly specific	12	71.4357761264	Cofactor transport and salvage
MMSYN1_0294	S15_bact: ribosomal protein S15	Highly specific	5	Translation	rpsO; 30S ribosomal protein S15	Highly specific	13	44.1867993153	Translation
MMSYN1_0296	hypothetical protein	Hypothetical	1	Unclear	Transmembrane protein, likely a cation transporter	General	2	92.9166666667	Transport
MMSYN1_0297	IF-2: translation initiation factor IF-2	Highly specific	5	Translation	infB; Translation initiation factor IF-2	Highly specific	16	65.2293723915	Translation
MMSYN1_0298	hypothetical protein	Hypothetical	1	Unclear	Ribosomal protein L7Ae/L30e family	Specific	10	33.8981796706	Unclear
MMSYN1_0299	PF04296 family protein	Hypothetical	1	Unclear	Ribosomal protein from YlxR-like superfamily	Specific	9	57.2071534157	Unclear
MMSYN1_0300	nusA	Highly specific	5	Transcription	nusA; Transcription termination/antitermination protein NusA	Highly specific	12	56.1564536611	Transcription
MMSYN1_0301	rimP	Highly specific	3	Ribosome biogenesis	rimP; Ribosome maturation factor RimP	Highly specific	10	49.9459286415	Ribosome biogenesis
MMSYN1_0302	hypothetical protein	Hypothetical	1	Cofactor transport and salvage	Oxygen-insensitive NAD(P)H nitroreductase	Highly specific	12	83.4603183809	Cofactor transport and salvage
MMSYN1_0303	polC_Gram_pos: DNA polymerase III, alpha subunit, Gram-positive type	Highly specific	5	DNA replication	polC; DNA polymerase III, alpha subunit	Highly specific	14	72.5959598589	DNA replication
MMSYN1_0304	cdsA transferase	Highly specific	3	Lipid salvage and biogenesis	cdsA; Phosphatidate cytidylyltransferase	Highly specific	7	99.9866666667	Lipid salvage and biogenesis
MMSYN1_0305	metallopeptidase family M24	Specific	2	Proteolysis	pepQ; Xaa-Pro dipeptidase	Highly specific	15	70.035060089	Proteolysis
MMSYN1_0308	trpRS	Highly specific	5	Translation	trpS; Tryptophan--tRNA ligase	Highly specific	16	79.5552744119	Translation
MMSYN1_0314	ecfS	Specific	2	Cofactor transport and salvage	S component of ECF transporter with possible substrate vitamins, e.g. folate	Specific	6	59.7731908626	Cofactor transport and salvage
MMSYN1_0315	hypothetical protein	Hypothetical	1	Unclear	Hypothetical protein	Hypothetical	0	0	Unclear
MMSYN1_0316	tkt	Highly specific	5	Metabolic process	tkt; Transketolase	Highly specific	16	78.6619968251	Metabolic process
MMSYN1_0317	PF03672 family protein	Hypothetical	1	Unclear	Transmembrane protein, likely a transporter	General	4	92.12	Transport
MMSYN1_0325	membrane protein, putative	General	2	Unclear	Transmembrane protein, likely a cation transporter from Major Facilitator Superfamily	Specific	6	55.8166205843	Transport
MMSYN1_0326	hypothetical protein	Hypothetical	1	Unclear	Transmembrane protein, not a transporter	General	3	89.4796666667	Unclear
MMSYN1_0327	scpA?	Highly specific	2	Chromosome segregation	scpA	Highly specific	6	83.1151113295	Chromosome segregation
MMSYN1_0328	segregation and condensation protein B	Highly specific	5	Chromosome segregation	scpB; Segregation and condensation protein B	Highly specific	12	72.861420427	Chromosome segregation
MMSYN1_0329	Ribosomal large subunit pseudouridine synthase B	Highly specific	4	rRNA modification	rluB; pseudouridine synthase	Highly specific	14	53.0570964076	rRNA modification
MMSYN1_0330	dgk	Highly specific	4	Nucleotide salvage	dgk; deoxynucleoside kinase	Highly specific	13	55.3702612776	Nucleotide salvage
MMSYN1_0332	hypothetical protein	Hypothetical	1	Unclear	Transmembrane protein, likely an ion transporter	General	2	83.84995	Transport
MMSYN1_0338	lipoprotein, putative	General	1	Lipoprotein	Lipoprotein, putative	General	5	50.2774604922	Lipoprotein
MMSYN1_0344	Ppase	Highly specific	4	Metabolic process	ppa; Inorganic pyrophosphatase	Highly specific	14	67.3522752038	Metabolic process
MMSYN1_0345	ecfS	Specific	2	Cofactor transport and salvage	ecfS	Specific	3	99.7074825	Cofactor transport and salvage
MMSYN1_0346	hypothetical protein	Hypothetical	1	Unclear	Transmembrane protein, not a transporter	General	3	97.5	Unclear
MMSYN1_0347	cmk: cytidylate kinase	Highly specific	5	Nucleotide salvage	cmk; Cytidylate kinase	Highly specific	13	70.7695536519	Nucleotide salvage
MMSYN1_0348	GTPase_EngA: ribosome-associated GTPase EngA	Highly specific	5	Ribosome biogenesis	engA; GTPase Der	Highly specific	19	65.9208611916	Ribosome biogenesis
MMSYN1_0350	putative DNA-binding protein HU 1	Specific	2	Unclear	DNA-binding protein HU	Specific	15	32.3844319891	Unclear
MMSYN1_0352	dnaD?	Specific	2	Unclear	DnaD family protein	Specific	6	40.2420390214	Unclear
MMSYN1_0353	hypothetical protein	Hypothetical	1	Unclear	Cell division DivIVA/GpsB protein	Specific	5	28.3321218232	Cell division
MMSYN1_0359	RNase_Y: ribonuclease Y	Highly specific	5	RNA metabolism	rny; Ribonuclease Y	Highly specific	15	52.5313304204	RNA metabolism
MMSYN1_0360	ffh: signal recognition particle protein	Highly specific	5	Protein export	ffh; Signal recognition particle protein	Highly specific	16	67.1092999065	Protein export
MMSYN1_0361	rlmH	Highly specific	5	rRNA modification	rlmH; Ribosomal RNA large subunit methyltransferase H	Highly specific	13	49.3951431174	rRNA modification
MMSYN1_0362	ribosomal protein S16	Highly specific	5	Translation	rpsP; 30S ribosomal protein S16	Highly specific	13	40.3143491355	Translation
MMSYN1_0363	16S_RimM: 16S rRNA processing protein RimM	Highly specific	5	Ribosome biogenesis	rimM; Ribosome maturation factor RimM	Highly specific	11	59.2978686191	Ribosome biogenesis
MMSYN1_0364	trmD: tRNA (guanine(37)-N(1))-methyltransferase	Highly specific	5	tRNA modification	trmD; tRNA (guanine-N(1)-)-methyltransferase; Unreviewed	Highly specific	15	82.9995301142	tRNA modification
MMSYN1_0365	rplS_bact: ribosomal protein L19	Highly specific	5	Translation	rplS; 50S ribosomal protein L19	Highly specific	13	51.3350044906	Translation
MMSYN1_0366	GTPase_YlqF: ribosome biogenesis GTP-binding protein YlqF	Highly specific	5	Ribosome biogenesis	ylqF; Ribosome biogenesis GTPase A	Highly specific	15	68.5186127742	Ribosome biogenesis
MMSYN1_0371	ABC transporter, ATP-binding protein	Specific	2	Efflux	Transmembrane Anion/Proteins/mRNA/Other transporter, ABC-type, ATP-binding	Specific	16	76.5171214527	Efflux
MMSYN1_0372	ABC transporter, ATP-binding protein	Specific	2	Efflux	Transmembrane Anion/Proteins/mRNA/Other transporter, ABC-type, ATP-binding	Specific	17	73.1061787756	Efflux
MMSYN1_0373	hypothetical protein	Hypothetical	1	Unclear	Hypothetical protein	Hypothetical	0	0	Unclear
MMSYN1_0375	hypothetical protein	Hypothetical	1	Unclear	Hypothetical protein	Hypothetical	0	0	Unclear
MMSYN1_0376	hypothetical protein	Hypothetical	1	Unclear	Hypothetical protein	Hypothetical	0	0	Unclear
MMSYN1_0377	Obg_CgtA: Obg family GTPase CgtA	Highly specific	5	Ribosome biogenesis	cgtA; GTPase Obg	Highly specific	19	70.1050632072	Ribosome biogenesis
MMSYN1_0378	NAD+ synthetase	Highly specific	5	Cofactor transport and salvage	nadE; NH(3)-dependent NAD(+) synthetase	Highly specific	14	88.2721600731	Cofactor transport and salvage
MMSYN1_0379	hypothetical protein	Hypothetical	1	Unclear	Transmembrane protein, not a transporter	General	4	64.7192605415	Unclear
MMSYN1_0380	nicotinate (nicotinamide) nucleotide adenylyltransferase	Highly specific	5	Cofactor transport and salvage	nadD; Probable nicotinate-nucleotide adenylyltransferase	Highly specific	14	53.4870679269	Cofactor transport and salvage
MMSYN1_0381	MTA/SAH-Nsdase: MTA/SAH nucleosidase	Highly specific	5	Cofactor transport and salvage	mtnN; 5'-methylthioadenosine/S-adenosylhomocysteine nucleosidase	Highly specific	12	81.4396454953	Cofactor transport and salvage
MMSYN1_0382	deoxynucleoside kinase	Specific	2	Nucleotide salvage	Deoxynucleoside kinase	Specific	13	75.3593224188	Nucleotide salvage
MMSYN1_0387	trmU: tRNA (5-methylaminomethyl-2-thiouridylate)-methyltransferase	Highly specific	5	tRNA modification	mnmA; tRNA-specific 2-thiouridylase	Highly specific	13	87.0394190038	tRNA modification
MMSYN1_0388	hypothetical protein	Hypothetical	1	Unclear	Transmembrane protein, likely a cation transporter	General	3	88.15	Transport
MMSYN1_0389	PF11074 domain protein	Hypothetical	1	Unclear	PF11074 domain protein	Hypothetical	2	59.7210973721	Unclear
MMSYN1_0390	fmt: methionyl-tRNA formyltransferase	Highly specific	5	Translation	fmt; Methionyl-tRNA formyltransferase	Highly specific	15	77.062970729	Translation
MMSYN1_0391	efp: translation elongation factor P	Highly specific	5	Translation	efp; Elongation factor P	Highly specific	16	65.7686187548	Translation
MMSYN1_0392	hypothetical protein	Hypothetical	1	Unclear	Hypothetical protein	Hypothetical	0	0	Unclear
MMSYN1_0394	lon: endopeptidase La	Highly specific	5	Proteolysis	lon; Lon protease	Highly specific	20	71.4741401558	Proteolysis
MMSYN1_0398	lipoprotein, putative	General	1	Lipoprotein	Lipoprotein, putative	General	5	54.575	Lipoprotein
MMSYN1_0399	efflux ABC transporter, permease protein	Specific	2	Efflux	ABC transporter, possible FtsX-like permease	Specific	5	52.6416876774	Efflux
MMSYN1_0400	DJ-1 family protein	Specific	2	Ribosome biogenesis	DJ-1 family protein, pfpI-like intracellular protease	Specific	11	87.2469666232	Ribosome biogenesis
MMSYN1_0401	peptidase, C39 family	Specific	2	Proteolysis	Transmembrane peptidase, C39 family	Specific	8	82.5929032287	Proteolysis
MMSYN1_0402	rRNA maturation RNase YbeY	Highly specific	5	Ribosome biogenesis	ybeY; Endoribonuclease YbeY	Highly specific	12	57.0338390966	Ribosome biogenesis
MMSYN1_0403	era: GTP-binding protein Era	Highly specific	5	Ribosome biogenesis	era; GTPase Era	Highly specific	17	57.8263765402	Ribosome biogenesis
MMSYN1_0404	reco: DNA repair protein RecO	Highly specific	5	DNA repair	recO; DNA repair protein RecO	Highly specific	11	54.8879827247	DNA repair
MMSYN1_0405	glyRS	Highly specific	5	Translation	glyS; Glycine--tRNA ligase	Highly specific	16	81.2929344195	Translation
MMSYN1_0406	dnaG	Highly specific	5	DNA replication	dnaG; DNA primase	Highly specific	17	59.0528902668	DNA replication
MMSYN1_0407	rpoD	Highly specific	4	Transcription	rpoD; RNA polymerase sigma factor	Highly specific	13	60.3202101727	Transcription
MMSYN1_0408	tRNA: m1A22 methyltransferase?	Highly specific	2	tRNA modification	trmK; tRNA (adenine(22)-N(1))-methyltransferase	Highly specific	12	67.8788838242	tRNA modification
MMSYN1_0409	folE?	Highly specific	2	Cofactor transport and salvage	GTP cyclohydrolase 1 type 2	Highly specific	12	88.3826747153	Cofactor transport and salvage
MMSYN1_0410	DEAD/DEAH box helicase	Specific	2	Ribosome biogenesis	DEAD-box ATP-dependent RNA helicase	Highly specific	15	62.2208911776	Ribosome biogenesis
MMSYN1_0411	membrane protein, PF02588 family	General	1	Unclear	Transmembrane protein, ABC-transporter permease, likely metal ion transporter	Specific	5	78.2550367428	Transport
MMSYN1_0412	secDF	Highly specific	4	Protein export	protein-export membrane protein, SecD/SecF family	Specific	7	55.3118473028	Protein export
MMSYN1_0413	apt: adenine phosphoribosyltransferase	Highly specific	5	Nucleotide salvage	apt; Adenine phosphoribosyltransferase	Highly specific	13	61.355702703	Nucleotide salvage
MMSYN1_0414	relA	Highly specific	4	Regulation	RelA/SpoT family protein	Specific	14	55.0342583096	Regulation
MMSYN1_0415	chromosome segregation protein SMC	Highly specific	5	Chromosome segregation	smc; Chromosome partition protein Smc	Highly specific	16	71.0701049287	Chromosome segregation
MMSYN1_0416	hypothetical protein	Hypothetical	1	Unclear	Hypothetical protein	Hypothetical	0	0	Unclear
MMSYN1_0418	RNaseIII: ribonuclease III	Highly specific	5	RNA metabolism	rnc; Ribonuclease 3	Highly specific	18	62.4786855571	RNA metabolism
MMSYN1_0419	plsX: fatty acid/phospholipid synthesis protein PlsX	Highly specific	5	Lipid salvage and biogenesis	plsX; Phosphate acyltransferase	Highly specific	10	99.6064444444	Lipid salvage and biogenesis
MMSYN1_0420	DAK2 domain fusion protein YloV	Specific	2	Unclear	Dihydroxyacetone kinase, dhaL-like	Specific	12	70.5002948243	Unclear
MMSYN1_0421	alkaline shock protein Asp23 family protein	Highly specific	1	Unclear	Alkaline shock protein Asp23 family protein	Highly specific	3	47.5347755393	Unclear
MMSYN1_0422	L28: ribosomal protein L28	Highly specific	5	Translation	rpmB; 50S ribosomal protein L28	Highly specific	12	91.667	Translation
MMSYN1_0424	hypothetical protein	Hypothetical	1	Unclear	Hypothetical protein	Hypothetical	0	0	Unclear
MMSYN1_0425	pstS	Highly specific	4	Lipoprotein	pstS; phosphate ABC transporter substrate-binding protein; Unreviewed	Highly specific	9	85.1891522943	Lipoprotein
MMSYN1_0426	phosphate ABC transporter, permease protein PstA, phosphate_pstC: phosphate ABC transporter, permease protein PstC	Highly specific	5	Transport	pstA; ABC transporter phosphate permease	Highly specific	13	58.6103866301	Transport
MMSYN1_0427	phosphate ABC transporter, ATP-binding protein	Highly specific	5	Transport	pstB; phosphate ABC transporter, ATP-binding	Highly specific	16	73.347358101	Transport
MMSYN1_0428	phoU_full: phosphate transport system regulatory protein PhoU	Highly specific	5	Transport	phoU; Phosphate transport system regulatory protein	Highly specific	9	60.4225213422	Transport
MMSYN1_0429	ftsY: signal recognition particle-docking protein FtsY	Highly specific	5	Protein export	ftsY; Signal recognition particle receptor FtsY	Highly specific	13	72.3063005043	Protein export
MMSYN1_0430	Sigma3 and sigma4 domains of RNA polymerase sigma factors?	General	2	Regulation	DNA-binding protein, sigma factors	General	10	34.1916296574	Regulation
MMSYN1_0431	putative metallophosphoesterase	Specific	2	Unclear	Metallophosphoesterase, YmdB-like	Specific	11	94.2882239505	Unclear
MMSYN1_0432	metK: methionine adenosyltransferase	Highly specific	5	Cofactor transport and salvage	metK; S-adenosylmethionine synthase	Highly specific	14	80.6106340776	Cofactor transport and salvage
MMSYN1_0433	CutC family protein	Specific	1	Unclear	cutC; Copper homeostasis protein CutC	Highly specific	10	67.3931386206	Unclear
MMSYN1_0434	gid_trmFO: tRNA:m(5)U-54 methyltransferase	Highly specific	5	tRNA modification	trmFO; Methylenetetrahydrofolate--tRNA-(uracil-5-)-methyltransferase	Highly specific	14	78.4874022634	tRNA modification
MMSYN1_0435	manA: mannose-6-phosphate isomerase, class I	Highly specific	5	Carbon source transport & catabolism	manA; mannose-6-phosphate isomerase	Highly specific	14	84.3311897742	Carbon source transport & catabolism
MMSYN1_0437	putative 3'-5' exoribonuclease YhaM	Highly specific	2	RNA metabolism	yhaM; 3'-5' exoribonuclease	Highly specific	12	47.7438065455	RNA metabolism
MMSYN1_0438	Histidine triad HIT hydrolaselike protein	Specific	2	Unclear	Histidine triad HIT hydrolaselike protein	Specific	13	38.7244114052	Unclear
MMSYN1_0439	lipoprotein, putative	General	1	Lipoprotein	Lipoprotein, putative	General	5	60.6383333333	Lipoprotein
MMSYN1_0440	lipoprotein, putative	General	1	Lipoprotein	Lipoprotein, putative	General	5	63.393	Lipoprotein
MMSYN1_0441	iscS	Highly specific	3	tRNA modification	sufS; Cysteine desulferase	Highly specific	15	91.8780038945	tRNA modification
MMSYN1_0442	iscU	Highly specific	3	tRNA modification	Nitrogen fixation related family protein	Specific	11	37.6087092046	tRNA modification
MMSYN1_0443	5-formyltetrahydrofolate cyclo-ligase	Highly specific	5	Cofactor transport and salvage	5-formyltetrahydrofolate cyclo-ligase	Highly specific	14	94.1193607315	Cofactor transport and salvage
MMSYN1_0444	peptidase family M13	Specific	2	Proteolysis	pepO; Neutral endopeptidase pepO	Highly specific	13	83.9500903727	Proteolysis
MMSYN1_0445	gpi	Highly specific	4	Glucose transport & catabolism	pgi; Glucose-6-phosphate isomerase	Highly specific	15	67.936414215	Glucose transport & catabolism
MMSYN1_0447	dUTP diphosphatase?	Highly specific	2	Nucleotide salvage	dUTP diphosphatase	Highly specific	10	89.8848225655	Nucleotide salvage
MMSYN1_0448	trmH-like	Specific	3	rRNA modification	spoU/trmH rRNA methyltransferase	Specific	14	50.7615750705	rRNA modification
MMSYN1_0451	putative glyceraldehyde-3-phosphate dehydrogenase (NADP)	Highly specific	2	Glucose transport & catabolism	NADP-dependent glyceraldehyde-3-phosphate dehydrogenase	Highly specific	14	95.7281279747	Glucose transport & catabolism
MMSYN1_0452	DNA topoisomerase IV, B subunit	Highly specific	5	DNA topology	parE; DNA topoisomerase IV, subunit B	Highly specific	18	73.9795059761	DNA topology
MMSYN1_0453	DNA topoisomerase IV, A subunit	Highly specific	5	DNA topology	parC; DNA topoisomerase 4 subunit A	Highly specific	14	79.9444241888	DNA topology
MMSYN1_0475	L-LDH-NAD: L-lactate dehydrogenase	Highly specific	5	Metabolic process	ldh; L-lactate dehydrogenase	Highly specific	16	75.6031342645	Metabolic process
MMSYN1_0478	hypothetical protein	Hypothetical	1	Unclear	Transmembrane protein, likely a cation transporter from Major Facilitator Superfamily	Specific	3	45.4242483142	Transport
MMSYN1_0479	peptidase	General	2	Proteolysis	Membrane metallopeptidase	General	5	99.961	Proteolysis
MMSYN1_0481	lipoprotein, putative	General	1	Lipoprotein	Lipoprotein, putative	General	5	26.877266092	Lipoprotein
MMSYN1_0482	S21p: ribosomal protein S21	Highly specific	5	Translation	rpsU; 30S ribosomal protein S21	Highly specific	7	29.6053155569	Translation
MMSYN1_0493	putative dipeptidase	Specific	2	Proteolysis	pepV; Dipeptidase pepV	Highly specific	12	75.8767087221	Proteolysis
MMSYN1_0494	putative N-acetylmannosamine-6-P epimerase	Highly specific	3	Transport	Putative N-acetylmannosamine-6-phosphate 2-epimerase	Highly specific	12	77.5176895276	Transport
MMSYN1_0495	ROK family protein	Specific	2	Regulation	ROK family glucokinase	Specific	9	53.6902836882	Regulation
MMSYN1_0499	L27: ribosomal protein L27	Highly specific	5	Translation	rpmA; 50S ribosomal protein L27	Highly specific	12	41.5721028149	Translation
MMSYN1_0500	PF04327 family protein	Hypothetical	1	Unclear	Cysteine protease Prp superfamily	Specific	7	30.0328544782	Unclear
MMSYN1_0501	L21: ribosomal protein L21	Highly specific	5	Translation	rplU; 50S ribosomal protein L21	Highly specific	10	45.3928818814	Translation
MMSYN1_0503	hypothetical protein	Hypothetical	1	Unclear	Hypothetical protein	Hypothetical	0	0	Unclear
MMSYN1_0504	16S rRNA (cytidine(1402)-2'-O)-methyltransferase?	Highly specific	2	rRNA modification	rsmI; 16S rRNA (cytidine(1402)-2'-O)-methyltransferase	Highly specific	15	80.4381492147	rRNA modification
MMSYN1_0505	lipoprotein, putative	General	2	Lipoprotein	Lipoprotein, putative	General	4	62.2651666667	Lipoprotein
MMSYN1_0511	hypothetical protein	Hypothetical	1	Unclear	Hypothetical protein	Hypothetical	0	0	Unclear
MMSYN1_0512	plsC	Highly specific	3	Lipid salvage and biogenesis	plsC; 1-acyl-sn-glycerol-3-phosphate acyltransferase	Highly specific	11	91.1887744449	Lipid salvage and biogenesis
MMSYN1_0513	acpS	Highly specific	4	Lipid salvage and biogenesis	acpS; Holo-[acyl-carrier-protein] synthase	Highly specific	14	73.7008476055	Lipid salvage and biogenesis
MMSYN1_0515	dctD	Highly specific	4	Nucleotide salvage	Cytidine/deoxycytidylate deaminase	Specific	16	48.4843915628	Nucleotide salvage
MMSYN1_0516	membrane protein, putative	General	1	Unclear	Transmembrane protein, likely cation transporter or protease	General	4	59.2361244639	Unclear
MMSYN1_0517	rluD	Highly specific	3	rRNA modification	pseudouridine synthase Rlu family protein	Specific	15	60.1770178298	rRNA modification
MMSYN1_0518	lspA	Highly specific	3	Protein export	lspA; Lipoprotein signal peptidase	Highly specific	10	55.9247567231	Protein export
MMSYN1_0519	ileRS	Highly specific	5	Translation	ileS; Isoleucine--tRNA ligase	Highly specific	16	75.2753030847	Translation
MMSYN1_0523	ftsA	Highly specific	3	Cell division	bacterial cell division; FtsA (ATP-bound form)	Highly specific	5	35.13	Cell division
MMSYN1_0524	rsmH, 16S rRNA m4C1402	Highly specific	5	rRNA modification	rsmH; 16S rRNA (cytosine(1402)-N(4))-methyltransferase	Highly specific	15	84.2911878151	rRNA modification
MMSYN1_0525	mraZ	Highly specific	5	Regulation	mraZ; Transcriptional regulator MraZ	Highly specific	15	47.6403962508	Regulation
MMSYN1_0526	rpmF_bact: ribosomal protein L32	Highly specific	5	Translation	rpmF; 50S ribosomal protein L32	Highly specific	10	32.5784433744	Translation
MMSYN1_0528	pheRS	Highly specific	5	Translation	pheT_2; Phenylalanine--tRNA ligase beta subunit	Highly specific	16	57.3248911157	Translation
MMSYN1_0529	pheRS	Highly specific	5	Translation	pheS; Phenylalanine--tRNA ligase alpha subunit	Highly specific	15	73.6488419621	Translation
MMSYN1_0530	hypothetical protein	Hypothetical	1	Unclear	Hypothetical protein	Hypothetical	0	0	Unclear
MMSYN1_0531	Efflux	General	1	Efflux	FtsX-like permease	Specific	6	64.2621874329	Efflux
MMSYN1_0535	argRS	Highly specific	5	Translation	argS; Arginine--tRNA ligase	Highly specific	17	60.9014376287	Translation
MMSYN1_0536	frr: ribosome recycling factor	Highly specific	5	Translation	frr; Ribosome-recycling factor	Highly specific	12	84.2380745544	Translation
MMSYN1_0537	pyrH_bact: UMP kinase	Highly specific	5	Nucleotide salvage	pyrH; Uridylate kinase	Highly specific	15	74.9391774779	Nucleotide salvage
MMSYN1_0539	tsf: translation elongation factor Ts	Highly specific	5	Translation	tsf; Elongation factor Ts	Highly specific	14	76.5151704395	Translation
MMSYN1_0540	rpsB_bact: ribosomal protein S2	Highly specific	5	Translation	rpsB; 30S ribosomal protein S2	Highly specific	15	83.0533232612	Translation
MMSYN1_0541	DnaJ_bact: chaperone protein DnaJ	Highly specific	5	Protein folding	dnaJ; Chaperone protein DnaJ	Highly specific	17	53.3717706354	Protein folding
MMSYN1_0542	prok_dnaK: chaperone protein DnaK	Highly specific	5	Protein folding	dnaK; Chaperone protein DnaK; protein folding 1.0; cytoplasm 0.99	Highly specific	16	80.3094492737	Protein folding
MMSYN1_0543	grpE	Highly specific	4	Protein folding	grpE; Protein GrpE	Highly specific	13	37.148604369	Protein folding
MMSYN1_0544	hrcA: heat-inducible transcription repressor HrcA	Highly specific	5	Regulation	hrcA; Heat-inducible transcription repressor	Highly specific	13	53.6913519058	Regulation
MMSYN1_0545	clpB	Highly specific	4	Proteolysis	clpB; ATP-dependent Clp protease ATP-binding subunit	Highly specific	16	70.946432182	Proteolysis
MMSYN1_0599	hypothetical protein	Hypothetical	1	Unclear	Hypothetical protein	Hypothetical	0	0	Unclear
MMSYN1_0600	rnjA	Highly specific	4	RNA metabolism	rnj; Ribonuclease J	Highly specific	18	86.4607769879	RNA metabolism
MMSYN1_0601	membrane protein, putative	General	2	Unclear	Anion/Cation transmembrane transporter	General	4	97.7633333333	Transport
MMSYN1_0606	pgk	Highly specific	4	Glucose transport & catabolism	pgk; Phosphoglycerate kinase	Highly specific	16	89.4963447859	Glucose transport & catabolism
MMSYN1_0607	GAPDH-I: glyceraldehyde-3-phosphate dehydrogenase, type I	Highly specific	5	Glucose transport & catabolism	gap; Glyceraldehyde-3-phosphate dehydrogenase	Highly specific	15	81.0076493915	Glucose transport & catabolism
MMSYN1_0608	dnaI	Highly specific	4	DNA replication	dnaI; Primosomal protein DnaI	Highly specific	12	52.6413700654	DNA replication
MMSYN1_0609	dnaB	Highly specific	3	DNA replication	Replication initiation and membrane attachment protein	Highly specific	7	55.4397367537	DNA replication
MMSYN1_0611	polA: DNA polymerase I	Highly specific	5	DNA replication	polA; DNA polymerase I	Highly specific	14	71.9645725617	DNA replication
MMSYN1_0612	dnaE	Highly specific	4	DNA replication	DNA polymerase III, alpha subunit	Highly specific	10	68.7476665647	DNA replication
MMSYN1_0613	tyrRS	Highly specific	5	Translation	tyrS; Tyrosine--tRNA ligase	Highly specific	16	69.1711113662	Translation
MMSYN1_0614	pncB	Highly specific	4	Cofactor transport and salvage	pncB; Nicotinate phosphoribosyltransferase	Highly specific	13	65.8230435429	Cofactor transport and salvage
MMSYN1_0615	tRNA binding domain protein	Specific	2	Unclear	tRNA binding protein, possible Phe-tRNA ligase pheT	Specific	13	60.3192117051	Translation
MMSYN1_0616	fakB	Highly specific	3	Lipid salvage and biogenesis	DegV family protein	Specific	8	78.8495952839	Lipid salvage and biogenesis
MMSYN1_0617	fakB	Highly specific	3	Lipid salvage and biogenesis	DegV family protein	Specific	10	66.8563098631	Lipid salvage and biogenesis
MMSYN1_0620	transcription factor, Fur family	Specific	2	Regulation	Fur family protein	Specific	11	43.8989001495	Regulation
MMSYN1_0621	acpA	Highly specific	4	Lipid salvage and biogenesis	Acyl carrier protein	Highly specific	14	25.1776499712	Lipid salvage and biogenesis
MMSYN1_0632	hypothetical protein	Hypothetical	1	Unclear	Transmembrane Cation/Proteins/mRNA transporter	General	3	71.0	Transport
MMSYN1_0634	leuRS	Highly specific	5	Translation	leuS; Leucine--tRNA ligase	Highly specific	15	73.3392599115	Translation
MMSYN1_0636	lipoprotein, putative	General	1	Lipoprotein	Lipoprotein, putative	General	5	64.1513333333	Lipoprotein
MMSYN1_0637	rpsE	Highly specific	4	Translation	rpsI; 30S ribosomal protein S9	Highly specific	12	58.1483309848	Translation
MMSYN1_0638	ribosomal protein L13	Highly specific	5	Translation	rplM; 50S ribosomal protein L13	Highly specific	14	85.3275871728	Translation
MMSYN1_0639	efflux ABC transporter, permease protein	Specific	2	Efflux	ABC transporter, possible FtsX-like permease	Specific	5	53.7272189478	Efflux
MMSYN1_0640	putative tRNA pseudouridine(38-40) synthase	Highly specific	2	tRNA modification	truA; tRNA pseudouridine (38-40) synthase	Highly specific	14	79.1645038407	tRNA modification
MMSYN1_0641	ecfT	Highly specific	4	Cofactor transport and salvage	cobalt ECF transporter T component CbiQ	Highly specific	8	72.4375752854	Cofactor transport and salvage
MMSYN1_0642	ecfA	Highly specific	4	Cofactor transport and salvage	ecfA; Energy-coupling factor transporter ATP-binding protein EcfA	Highly specific	15	89.6383633324	Cofactor transport and salvage
MMSYN1_0643	ecfA	Highly specific	4	Cofactor transport and salvage	ecfA; Energy-coupling factor transporter ATP-binding protein EcfA	Highly specific	15	83.5489134473	Cofactor transport and salvage
MMSYN1_0644	L17: ribosomal protein L17	Highly specific	5	Translation	rplQ; 50S ribosomal protein L17	Highly specific	13	52.7081938787	Translation
MMSYN1_0645	rpoA: DNA-directed RNA polymerase, alpha subunit	Highly specific	5	Transcription	rpoA; DNA-directed RNA polymerase subunit alpha, transcription, DNA-templated 1.0, cytoplasm 0.99	Highly specific	15	70.2829693476	Transcription
MMSYN1_0646	bact_S11: 30S ribosomal protein S11	Highly specific	5	Translation	rpsK; 30S ribosomal protein S11	Highly specific	12	66.5888679647	Translation
MMSYN1_0647	bact_S13: 30S ribosomal protein S13	Highly specific	5	Translation	rpsM; 30S ribosomal protein S13	Highly specific	15	51.4366705089	Translation
MMSYN1_0648	rpmJ_bact: ribosomal protein L36	Highly specific	5	Translation	rpmJ; 50S ribosomal protein L36	Highly specific	11	36.7229620784	Translation
MMSYN1_0649	infA: translation initiation factor IF-1	Highly specific	5	Translation	infA; Translation initiation factor IF-1	Highly specific	13	35.2627028263	Translation
MMSYN1_0650	met_pdase_I: methionine aminopeptidase, type I	Highly specific	5	Translation	map; Methionine aminopeptidase	Highly specific	16	84.3280782979	Translation
MMSYN1_0651	adk	Highly specific	4	Nucleotide salvage	adk; Adenylate kinase	Highly specific	16	63.5959786149	Nucleotide salvage
MMSYN1_0652	preprotein translocase, SecY subunit	Highly specific	5	Protein export	secY; Protein translocase subunit SecY	Highly specific	15	90.950980735	Protein export
MMSYN1_0653	rplO_bact: ribosomal protein L15	Highly specific	5	Translation	rplO; 50S ribosomal protein L15	Highly specific	11	59.491443018	Translation
MMSYN1_0654	rpsE_bact: ribosomal protein S5	Highly specific	5	Translation	rpsE; 30S ribosomal protein S5	Highly specific	14	57.3589072005	Translation
MMSYN1_0655	L18_bact: ribosomal protein L18	Highly specific	5	Translation	rplR; 50S ribosomal protein L18	Highly specific	10	52.6742215033	Translation
MMSYN1_0656	L6_bact: ribosomal protein L6	Highly specific	5	Translation	rplF; 50S ribosomal protein L6	Highly specific	15	57.1742841066	Translation
MMSYN1_0657	rpsH	Highly specific	4	Translation	rpsH; 30S ribosomal protein S8	Highly specific	11	62.6834084653	Translation
MMSYN1_0658	rpsN	Highly specific	4	Translation	rpsZ; 30S ribosomal protein S14 type Z	Highly specific	10	39.0532303322	Translation
MMSYN1_0659	rplE	Highly specific	4	Translation	rplE; 50S ribosomal protein L5	Highly specific	12	74.3547832607	Translation
MMSYN1_0660	rplX_bact: ribosomal protein L24	Highly specific	5	Translation	rplX; 50S ribosomal protein L24	Highly specific	14	32.8027424619	Translation
MMSYN1_0661	rplN_bact: ribosomal protein L14	Highly specific	5	Translation	rplN; 50S ribosomal protein L14	Highly specific	13	60.2325081053	Translation
MMSYN1_0662	S17_bact: 30S ribosomal protein S17	Highly specific	5	Translation	rpsQ; 30S ribosomal protein S17	Highly specific	13	44.0549397697	Translation
MMSYN1_0663	L29: ribosomal protein L29	Highly specific	5	Translation	rpmC; 50S ribosomal protein L29	Highly specific	12	36.5793602763	Translation
MMSYN1_0664	rplP_bact: ribosomal protein L16	Highly specific	5	Translation	rplP; 50S ribosomal protein L16	Highly specific	14	62.0671745418	Translation
MMSYN1_0665	rpsC_bact: ribosomal protein S3	Highly specific	5	Translation	rpsC; 30S ribosomal protein S3	Highly specific	16	53.4449286972	Translation
MMSYN1_0666	rplV_bact: ribosomal protein L22	Highly specific	5	Translation	rplV; 50S ribosomal protein L22	Highly specific	13	49.3805539398	Translation
MMSYN1_0667	rpsS_bact: ribosomal protein S19	Highly specific	5	Translation	rpsS; 30S ribosomal protein S19	Highly specific	14	40.5487067951	Translation
MMSYN1_0668	rplB_bact: ribosomal protein L2	Highly specific	5	Translation	rplB; 50S ribosomal protein L2	Highly specific	15	72.5220783583	Translation
MMSYN1_0669	rplW	Highly specific	4	Translation	rplW; 50S ribosomal protein L23	Highly specific	12	38.7622647289	Translation
MMSYN1_0670	rplD_bact: 50S ribosomal protein L4	Highly specific	5	Translation	rplD; 50S ribosomal protein L4	Highly specific	12	79.6224027581	Translation
MMSYN1_0671	L3_bact: 50S ribosomal protein L3	Highly specific	5	Translation	rplC; 50S ribosomal protein L3	Highly specific	11	69.7167685091	Translation
MMSYN1_0672	rpsJ_bact: ribosomal protein S10	Highly specific	5	Translation	rpsJ; 30S ribosomal protein S10	Highly specific	15	42.8913828692	Translation
MMSYN1_0684	folD	Highly specific	4	Cofactor transport and salvage	folD; Bifunctional protein FolD	Highly specific	16	68.1099726309	Cofactor transport and salvage
MMSYN1_0685	ktrAB	Highly specific	3	Transport	ktrB; potassium uptake protein	Highly specific	8	84.2835608695	Transport
MMSYN1_0686	trkA	Highly specific	3	Transport	trkA; Potassium uptake protein	Highly specific	12	36.5385479278	Transport
MMSYN1_0687	gatB: aspartyl/glutamyl-tRNA(Asn/Gln) amidotransferase, B subunit	Highly specific	5	Translation	gatB; Aspartyl/glutamyl-tRNA(Asn/Gln) amidotransferase subunit B	Highly specific	15	65.8478572106	Translation
MMSYN1_0688	gatA	Highly specific	4	Translation	gatA; Glutamyl-tRNA(Gln) amidotransferase subunit A	Highly specific	11	99.5488611111	Translation
MMSYN1_0689	gatC: aspartyl/glutamyl-tRNA(Asn/Gln) amidotransferase, C subunit	Highly specific	5	Translation	gatC; Aspartyl/glutamyl-tRNA(Asn/Gln) amidotransferase subunit C	Highly specific	8	41.7485148327	Translation
MMSYN1_0690	dnlj: DNA ligase, NAD-dependent	Highly specific	5	DNA replication	NAD-dependent DNA ligase	Specific	19	66.6900081908	DNA replication
MMSYN1_0691	membrane protein, putative	General	2	Efflux	Transmembrane transporter, likely transporting cations, drugs or toxins	General	3	56.8704708219	Efflux
MMSYN1_0692	pseudouridine synthase, RluA family	Specific	2	rRNA modification	Ribosomal large subunit pseudouridine synthase Rlu family	Specific	14	70.1796303557	rRNA modification
MMSYN1_0693	CAAX protease	Specific	2	Proteolysis	CAAX protease	Specific	6	56.3467202671	Proteolysis
MMSYN1_0694	ptsH	Highly specific	4	Glucose transport & catabolism	ptsH; Phosphocarrier protein HPr	Highly specific	15	74.9500123387	Glucose transport & catabolism
MMSYN1_0695	pcrA	Highly specific	4	DNA replication	ATP-dependent DNA helicase	Specific	14	85.0160602338	DNA replication
MMSYN1_0696	RDD family protein	General	1	Unclear	RDD family, transmembrane protein, likely a cation transporter	Specific	4	68.3786855492	Transport
MMSYN1_0697	glycosyltransferase, group 2 family protein	Specific	2	Unclear	Glycosyltransferase	Specific	12	37.38332274	Unclear
MMSYN1_0706	ABC transporter, permease protein	Specific	3	Cofactor transport and salvage	ABC transporter, permease component	Specific	12	50.2202820273	Cofactor transport and salvage
MMSYN1_0707	ABC transporter, ATP-binding protein	Specific	3	Transport	phosphonate abc transporter	Specific	15	63.2157165795	Transport
MMSYN1_0708	high affinity transport system protein p37	Highly specific	3	Lipoprotein	High affinity transport system protein p37	Highly specific	9	84.319047619	Lipoprotein
MMSYN1_0710	Cof-like hydrolase	Specific	2	Unclear	Magnesium binding cof-like hydrolase, sugar phosphatase, HAD family	Specific	14	67.4267027551	Unclear
MMSYN1_0726	nagB: glucosamine-6-phosphate deaminase	Highly specific	5	Carbon source transport & catabolism	nagB; Glucosamine-6-phosphate deaminase	Highly specific	14	89.0729366077	Carbon source transport & catabolism
MMSYN1_0727	tpiA, tim: triose-phosphate isomerase	Highly specific	5	Glucose transport & catabolism	tpiA; Triosephosphate isomerase	Highly specific	15	92.5860180336	Glucose transport & catabolism
MMSYN1_0728	HAD hydrolase, family IIB	Specific	2	Unclear	Magnesium binding cof-like hydrolase, sugar phosphatase, HAD family	Specific	13	54.7837105517	Unclear
MMSYN1_0729	pgm_bpd_ind: phosphoglycerate mutase (2,3-diphosphoglycerate-independent)	Highly specific	5	Glucose transport & catabolism	gpmI; 2,3-bisphosphoglycerate-independent phosphoglycerate mutase	Highly specific	15	84.4395189724	Glucose transport & catabolism
MMSYN1_0730	hypothetical protein	Hypothetical	1	Unclear	DNA binding protein	General	3	79.4075	Regulation
MMSYN1_0732	deoC: deoxyribose-phosphate aldolase	Highly specific	3	Metabolic process	deoC; Deoxyribose-phosphate aldolase	Highly specific	13	81.8531947418	Metabolic process
MMSYN1_0733	pgcA	Highly specific	4	Lipid salvage and biogenesis	Phosphoglucomutase/phosphomannomutase	Highly specific	14	59.1198460522	Lipid salvage and biogenesis
MMSYN1_0747	punA	Highly specific	4	Nucleotide salvage	deoD; purine nucleoside phosphorylase	Highly specific	14	64.4760866768	Nucleotide salvage
MMSYN1_0771	NrdE_NrdA: ribonucleoside-diphosphate reductase, alpha subunit	Highly specific	5	Nucleotide salvage	nrdE; Ribonucleoside diphosphate reductase alpha subunit	Highly specific	14	83.104427095	Nucleotide salvage
MMSYN1_0772	NrdI	Highly specific	5	Nucleotide salvage	nrdI; Ribonucleotide reductase Class Ib, NrdI	Highly specific	15	60.8565815038	Nucleotide salvage
MMSYN1_0773	nrdF	Highly specific	4	Nucleotide salvage	nrdF; Ribonucleoside-diphosphate reductase 2 beta chain	Highly specific	11	93.029650465	Nucleotide salvage
MMSYN1_0774	secG: preprotein translocase, SecG subunit	Highly specific	5	Protein export	secG; preprotein translocase, SecG subunit	Highly specific	7	37.3636051159	Protein export
MMSYN1_0775	RNase_R: ribonuclease R	Highly specific	5	RNA metabolism	rnr; Ribonuclease R	Highly specific	15	66.3069426851	RNA metabolism
MMSYN1_0776	smpB: SsrA-binding protein	Highly specific	5	Translation	smpB; SsrA-binding protein	Highly specific	15	61.8542366486	Translation
MMSYN1_0777	hypothetical protein	Hypothetical	1	Unclear	Transmembrane protein, likely a transferase/transporter	General	2	90.313595	Unclear
MMSYN1_0778	hypothetical protein	Hypothetical	1	Unclear	Transmembrane transporter, likely transporting cations	General	2	78.314754	Transport
MMSYN1_0779	ptsG	Highly specific	4	Glucose transport & catabolism	PTS system, glucose-specific IIBC component	Highly specific	13	80.9708803408	Glucose transport & catabolism
MMSYN1_0787	ATPase-IIIB_Mg: magnesium-translocating P-type ATPase	Highly specific	5	Transport	Cation transporting ATPase (possibly Mg2+)	Specific	18	74.4938070888	Transport
MMSYN1_0789	atpC	Highly specific	4	Transport	atpC; ATP synthase epsilon chain	Highly specific	13	39.6684052219	Transport
MMSYN1_0790	atpD	Highly specific	4	Transport	atpD; ATP synthase subunit beta	Highly specific	16	77.9668794218	Transport
MMSYN1_0791	ATPsyn_F1gamma: ATP synthase F1, gamma subunit	Highly specific	5	Transport	atpG; ATP synthase gamma chain	Highly specific	13	75.341693425	Transport
MMSYN1_0792	atpA: ATP synthase F1, alpha subunit	Highly specific	5	Transport	atpA; ATP synthase subunit alpha	Highly specific	15	82.5847532513	Transport
MMSYN1_0793	ATP_synt_delta: ATP synthase F1, delta subunit	Highly specific	5	Transport	atpH; ATP synthase subunit delta	Highly specific	12	38.5693823652	Transport
MMSYN1_0794	ATP_synt_b: ATP synthase F0, B subunit	Highly specific	5	Transport	atpF; ATP synthase subunit b	Highly specific	10	38.1849689552	Transport
MMSYN1_0795	ATP_synt_c: ATP synthase F0, C subunit	Highly specific	5	Transport	atpE; ATP synthase subunit c	Highly specific	14	30.4440809659	Transport
MMSYN1_0796	atpB	Highly specific	4	Transport	atpB; ATP synthase subunit (chain) A	Highly specific	12	54.9296254063	Transport
MMSYN1_0797	hypothetical protein	Hypothetical	1	Unclear	Transmembrane protein, likely a cation transporter (could have a role with ATPsynthase)	General	2	85.3833333333	Transport
MMSYN1_0798	upp: uracil phosphoribosyltransferase	Highly specific	5	Nucleotide salvage	upp; Uracil phosphoribosyltransferase	Highly specific	13	75.5698256842	Nucleotide salvage
MMSYN1_0799	glyA, transferase	Highly specific	3	Cofactor transport and salvage	glyA; Serine hydroxymethyltransferase	Highly specific	15	87.0321279186	Cofactor transport and salvage
MMSYN1_0800	rpiB: ribose 5-phosphate isomerase B	Highly specific	5	Metabolic process	rpiB; Ribose 5-phosphate isomerase	Highly specific	13	67.2854454538	Metabolic process
MMSYN1_0803	rpoC_TIGR: DNA-directed RNA polymerase, beta' subunit	Highly specific	5	Transcription	rpoC; DNA-directed RNA polymerase subunit beta'	Highly specific	13	73.9094395212	Transcription
MMSYN1_0804	rpoB: DNA-directed RNA polymerase, beta subunit	Highly specific	5	Transcription	rpoB; DNA-directed RNA polymerase subunit beta	Highly specific	14	84.5029165631	Transcription
MMSYN1_0805	transcription factor	General	2	Regulation	Transcription factor	General	3	72.425	Regulation
MMSYN1_0806	L12: ribosomal protein L7/L12	Highly specific	5	Translation	50S ribosomal protein L7/L12	Highly specific	13	39.3208090015	Translation
MMSYN1_0807	rplJ	Highly specific	4	Translation	rplJ; 50S ribosomal protein L10	Highly specific	9	56.6013363767	Translation
MMSYN1_0809	rplA_bact: ribosomal protein L1	Highly specific	5	Translation	rplA; 50S ribosomal protein L1	Highly specific	14	81.3508671315	Translation
MMSYN1_0810	L11_bact: ribosomal protein L11	Highly specific	5	Translation	rplK; 50S ribosomal protein L11	Highly specific	15	47.2267345134	Translation
MMSYN1_0813	galE: UDP-glucose 4-epimerase GalE	Highly specific	5	Lipid salvage and biogenesis	galE; UDP-glucose 4-epimerase	Highly specific	12	91.259957415	Lipid salvage and biogenesis
MMSYN1_0814	glf: UDP-GALP_mutase: UDP-galactopyranose mutase	Highly specific	5	Lipid salvage and biogenesis	glf; UDP-galactopyranose mutase	Highly specific	11	81.6078866233	Lipid salvage and biogenesis
MMSYN1_0817	transcription factor, WhiA like	Specific	2	Regulation	whiA; Sporulation transcription regulator WhiA	Highly specific	10	56.7329992955	Regulation
MMSYN1_0818	lgt	Highly specific	3	Lipid salvage and biogenesis	lgt; Prolipoprotein diacylglyceryl transferase	Highly specific	9	60.7455720945	Lipid salvage and biogenesis
MMSYN1_0819	TRX_reduct: thioredoxin-disulfide reductase	Highly specific	5	Redox homeostasis	trxB; Thioredoxin reductase (NADPH)	Highly specific	13	89.6685808629	Redox homeostasis
MMSYN1_0820	lgt	Highly specific	3	Lipid salvage and biogenesis	lgt; Prolipoprotein diacylglyceryl transferase	Highly specific	9	65.4196272515	Lipid salvage and biogenesis
MMSYN1_0821	hpr-ser: HPr(Ser) kinase/phosphatase	Highly specific	5	Glucose transport & catabolism	hprK; HPr kinase/phosphorylase	Highly specific	15	72.766243196	Glucose transport & catabolism
MMSYN1_0822	ecfS	Specific	2	Cofactor transport and salvage	S component of ECF transporter with possible substrate vitamins, e.g. folate	Specific	6	81.8587753872	Cofactor transport and salvage
MMSYN1_0823	folC	Highly specific	4	Cofactor transport and salvage	folC; Dihydrofolate:folylpolyglutamate synthase	Highly specific	12	73.0655448976	Cofactor transport and salvage
MMSYN1_0824	uvra: excinuclease ABC subunit A	Highly specific	5	DNA repair	uvrA; UvrABC system protein A	Highly specific	16	76.0064879393	DNA repair
MMSYN1_0825	uvrb: excinuclease ABC subunit B	Highly specific	5	DNA repair	uvrB; UvrABC system protein B	Highly specific	16	58.312364214	DNA repair
MMSYN1_0826	yqeN	General	4	DNA replication	holA; DNA polymerase III, delta subunit	Highly specific	9	63.9257308871	DNA replication
MMSYN1_0827	hypothetical protein	Hypothetical	1	Unclear	Transmembrane protein, likely an ion transporter	General	2	90.2747	Transport
MMSYN1_0830	hypothetical protein	Hypothetical	1	Unclear	Transmembrane protein, likely an ion transporter	General	2	82.2229845	Transport
MMSYN1_0831	prs	Highly specific	4	Nucleotide salvage	prs; Ribose-phosphate pyrophosphokinase	Highly specific	14	70.7097385566	Nucleotide salvage
MMSYN1_0832	pth: aminoacyl-tRNA hydrolase	Highly specific	5	Translation	pth; Peptidyl-tRNA hydrolase	Highly specific	14	70.133284879	Translation
MMSYN1_0833	L9: ribosomal protein L9	Highly specific	5	Translation	rplI; 50S ribosomal protein L9	Highly specific	11	38.076892806	Translation
MMSYN1_0834	dnaC	Highly specific	5	DNA replication	dnaB; Replicative DNA helicase	Highly specific	15	88.9687626919	DNA replication
MMSYN1_0835	lipoprotein, putative	General	1	Lipoprotein	Lipoprotein, putative	General	5	63.2873333333	Lipoprotein
MMSYN1_0836	ecfS	Specific	2	Cofactor transport and salvage	S component of ECF transporter with possible substrate vitamins, e.g. folate	Specific	6	56.0596062485	Cofactor transport and salvage
MMSYN1_0837	cysRS	Highly specific	5	Translation	cysS; Cysteine--tRNA ligase	Highly specific	16	67.732940142	Translation
MMSYN1_0838	RNA methyltransferase, TrmH family, group 3	Specific	2	rRNA modification	rlmB; 23S rRNA (guanosine-2'-O-)-methyltransferase RlmB	Highly specific	13	65.6460557083	rRNA modification
MMSYN1_0839	secE_bact: preprotein translocase, SecE subunit	Highly specific	5	Protein export	secE; Preprotein translocase, SecE subunit	Highly specific	8	27.2082415385	Protein export
MMSYN1_0840	nusG	Highly specific	4	Transcription	nusG; Transcription termination/antitermination protein NusG	Highly specific	15	36.5334877337	Transcription
MMSYN1_0851	lipoprotein, putative	General	1	Lipoprotein	Lipoprotein, putative	General	5	30.1369710219	Lipoprotein
MMSYN1_0852	hypothetical protein	Hypothetical	1	Unclear	Transmembrane protein, Cation transporter	General	3	88.0366666667	Transport
MMSYN1_0853	hypothetical protein	Hypothetical	1	Unclear	Hypothetical protein	Hypothetical	0	0	Unclear
MMSYN1_0859	topA	Highly specific	4	DNA topology	topA; DNA topoisomerase 1	Highly specific	18	68.2614821276	DNA topology
MMSYN1_0870	C4-dicarboxylate anaerobic carrier	Highly specific	2	Transport	dcuC; C4-dicarboxylate anaerobic carrier dcuC	Highly specific	7	99.68	Transport
MMSYN1_0872	GTP-binding protein YchF	Highly specific	2	Ribosome biogenesis	ychF; Ribosome-binding ATPase YchF	Highly specific	18	78.86263508	Ribosome biogenesis
MMSYN1_0873	PF06107 family protein	Hypothetical	1	Unclear	DUF951 family, ribosomal protein	General	6	44.3872328227	Translation
MMSYN1_0874	rsmG_gidB:	Highly specific	5	rRNA modification	gidB; 16S rRNA (guanine(527)-N(7))-methyltransferase	Highly specific	15	60.7584760431	rRNA modification
MMSYN1_0875	pgsA: CDP-diacylglycerol--glycerol-3-phosphate 3-phosphatidyltransferase	Highly specific	5	Lipid salvage and biogenesis	pgsA; CDP diacylglycerol glycerol 3 phosphate3 phosphatidyltransferase	Highly specific	9	64.295963985	Lipid salvage and biogenesis
MMSYN1_0876	amino acid permease	Specific	2	Transport	L-type amino acid permease	Specific	8	84.4449251798	Transport
MMSYN1_0877	membrane protein, putative	General	2	Unclear	S component of ECF transporter, likely an ion transmembrane transporter	Specific	3	51.7585459843	Transport
MMSYN1_0878	amino acid permease	Specific	2	Transport	L-type amino acid permease	Specific	9	100.0	Transport
MMSYN1_0879	putative magnesium-importing ATPase	Specific	2	Transport	mgtA; Magnesium-importing P-type ATP-ase mgtA	Highly specific	16	73.0774570649	Transport
MMSYN1_0881	membrane protein, putative	General	2	Unclear	uhpT; Hexose phosphate transport protein	Highly specific	9	70.5630369761	Transport
MMSYN1_0885	gidA: tRNA uridine 5-carboxymethylaminomethyl modification enzyme GidA	Highly specific	5	tRNA modification	mnmG; tRNA uridine 5-carboxymethylaminomethyl modification enzyme	Highly specific	14	80.3157502777	tRNA modification
MMSYN1_0886	gltP	Highly specific	3	Transport	sodium dicarboxylate symporter family protein	Specific	10	81.8201860712	Transport
MMSYN1_0887	pyridine nucleotide-disulfide oxidoreductase	Highly specific	3	Redox homeostasis	FAD-dependent pyridine nucleotide-disulphide oxidoreductase	Highly specific	14	79.7775608239	Redox homeostasis
MMSYN1_0906	choline/ethanolamine kinase?	Specific	2	Lipid salvage and biogenesis	Choline/Ethanolamine/Thiamine kinase/phosphotransferase	Specific	12	69.7733599624	Lipid salvage and biogenesis
MMSYN1_0907	Cof-like hydrolase	Specific	2	Unclear	Magnesium binding cof-like hydrolase, sugar phosphatase, HAD family	Specific	12	44.6183286688	Unclear
MMSYN1_0908	misC	Highly specific	4	Protein export	yidC; inner membrane protein translocase component	Highly specific	8	74.2936647672	Protein export
MMSYN1_0909	rnpA: ribonuclease P protein component	Highly specific	5	RNA metabolism	rnpA; Ribonuclease P protein component	Highly specific	13	78.9699221935	RNA metabolism
MMSYN1_0910	rpmH_bact: ribosomal protein L34	Highly specific	5	Translation	rpmH; 50S ribosomal protein L34	Highly specific	9	43.5161167068	Translation
