# Supplementary material for: Environmental conditions shape the nature of a minimal bacterial genome
Source: Nat Commun. 2019 Jul 15;10:3100. doi: 10.1038/s41467-019-10837-2 (PMC6629657; doi:10.1038/s41467-019-10837-2)
Supplement: Supplementary file 7 — Supplementary Data File 6 [file 41467_2019_10837_MOESM7_ESM.xlsx]

## Sheet: Supplementary Data File 6
Sequence id	Final function	Best Gene Ontology terms Molecular Function	Best Gene Ontology terms Biological Process	Best Gene Ontology terms Cellular Component	GO Terms conclusion	GO Terms does it support the function?	GO Terms does it support functional category?
MMSYN1_0001	dnaA; Chromosomal replication initiator protein	GO:0005524 ATP binding 0.9990288576232054 GO:0001883 purine nucleoside binding 0.9972448593749306 GO:0003688 DNA replication origin binding 0.996822503698542 GO:0043565 sequence-specific DNA binding 0.994000863469603 GO:0003677 DNA binding 0.9936223324315667 GO:0000166 nucleotide binding 0.991762110339675 GO:0003824 catalytic activity 0.983 GO:0032559 adenyl ribonucleotide binding 0.9764517895293…	GO:0006270 DNA replication initiation 0.810115306122449 GO:0006275 regulation of DNA replication 0.8100779591836734 GO:0006260 DNA replication 0.7819397959183673 GO:0006810 transport 0.715 GO:0006796 phosphate-containing compound metabolic process 0.672 GO:0019752 carboxylic acid metabolic process 0.587 GO:0009056 catabolic process 0.574 GO:0016310 phosphorylation 0.57 GO:0044255 cellular lipid m…	GO:0005737 cytoplasm 1.0 GO:0005739 mitochondrion 0.689 GO:0070062 extracellular vesicular exosome 0.674 GO:0005576 extracellular region 0.58 GO:0016020 membrane 0.577	ATP binding 0.999, DNA binding 0.994, DNA replication initiation 0.81, cytoplasm 1.0	Yes but general	-
MMSYN1_0002	dnaN; DNA polymerase III subunit beta	GO:0003887 DNA-directed DNA polymerase activity 0.9959752073517072 GO:0016779 nucleotidyltransferase activity 0.994936096693346 GO:0034061 DNA polymerase activity 0.976577712642945 GO:0016740 transferase activity 0.9634029170622388 GO:0003824 catalytic activity 0.9136459194116315 GO:0008408 3'-5' exonuclease activity 0.8349369387755101 GO:0003677 DNA binding 0.7640530612244898 GO:0000166 nucleoti…	GO:0071897 DNA biosynthetic process 0.7869944897959184 GO:0006260 DNA replication 0.7819397959183673 GO:0090305 nucleic acid phosphodiester bond hydrolysis 0.7790319387755101 GO:0006412 translation 0.722 GO:0019752 carboxylic acid metabolic process 0.617 GO:0044255 cellular lipid metabolic process 0.566 GO:0006810 transport 0.54 GO:0006520 cellular amino acid metabolic process 0.539 GO:0006629 li…	GO:0009360 DNA polymerase III complex 1.0 GO:0005576 extracellular region 0.975 GO:0005829 cytosol 0.88 GO:0005737 cytoplasm 0.8493758163265306 GO:0070062 extracellular vesicular exosome 0.8	DNA-directed DNA polymerase activity 0.995975, 3'-5' exonuclease activity 0.83, DNA biosynthetic process 0.78699, DNA replication 0.78, DNA polymerase III complex 1.0	Yes but general	-
MMSYN1_0003	rnmV; Ribonuclease M5	GO:0043822 ribonuclease M5 activity 0.9944794467327057 GO:0046872 metal ion binding 0.9933043103391086 GO:0019843 rRNA binding 0.9932714631148907 GO:0004519 endonuclease activity 0.9932379280278169 GO:0004518 nuclease activity 0.9931835613332598 GO:0003723 RNA binding 0.993171408853091 GO:0016893 endonuclease activity, active with either ribo- or deoxyribonucleic acids and producing 5'-phosphomon…	GO:0016310 phosphorylation 0.867 GO:0006810 transport 0.798 GO:0006364 rRNA processing 0.7737602040816326 GO:0042254 ribosome biogenesis 0.7694371428571428 GO:0090502 RNA phosphodiester bond hydrolysis, endonucleolytic 0.7482825510204081 GO:0006796 phosphate-containing compound metabolic process 0.746 GO:0090305 nucleic acid phosphodiester bond hydrolysis 0.7278788775510203 GO:0051649 establishme…	GO:0005737 cytoplasm 0.9799417244897959 GO:0005576 extracellular region 0.855 GO:0005739 mitochondrion 0.836 GO:0070062 extracellular vesicular exosome 0.801 GO:0005886 plasma membrane 0.515 GO:0016020 membrane 0.506	ribonuclease M5 activity 0.99; rRNA binding 0.99; RNA binding 0.99; ribosome biogenesis 0.769; cytoplasm 0.9799	Yes	-
MMSYN1_0004	ksgA; ribosomal RNA small subunit methyltransferase A	GO:0003723 RNA binding 0.9977966440656242 GO:0008168 methyltransferase activity 0.993618090433883 GO:0052908 16S rRNA (adenine(1518)-N(6)/adenine(1519)-N(6))-dimethyltransferase activity 0.9932586698915438 GO:0000179 rRNA (adenine-N6,N6-)-dimethyltransferase activity 0.9932197131402 GO:0008649 rRNA methyltransferase activity 0.9931410816579258 GO:0016433 rRNA (adenine) methyltransferase activity …	GO:0009056 catabolic process 0.868 GO:0019752 carboxylic acid metabolic process 0.856 GO:0006644 phospholipid metabolic process 0.837 GO:0032259 methylation 0.7914445918367347 GO:0006796 phosphate-containing compound metabolic process 0.789 GO:0031167 rRNA methylation 0.7361604081632652 GO:0000154 rRNA modification 0.7356035714285714 GO:0006364 rRNA processing 0.7309425510204082 GO:0055086 nucleo…	GO:0005737 cytoplasm 0.9985924765306122 GO:0005576 extracellular region 0.855 GO:0070062 extracellular vesicular exosome 0.714 GO:0005739 mitochondrion 0.643	RNA binding 0.9977966, 16S rRNA (adenine(1518)-N(6)/adenine(1519)-N(6))-dimethyltransferase activity 0.99, rRNA methylation 0.736, cytoplasm 0.99859	Yes but general	-
MMSYN1_0005	Chromosome segregation protein	GO:0015075 ion transmembrane transporter activity 0.72 GO:0016301 kinase activity 0.6789521978087605 GO:0008092 cytoskeletal protein binding 0.62 GO:0003676 nucleic acid binding 0.57554919 GO:0005216 ion channel activity 0.573 GO:0003824 catalytic activity 0.5125221600000001 GO:0004871 signal transducer activity 0.4720850000000001 GO:0005515 protein binding 0.3648067726773725 GO:0098631 protein b…	GO:0006810 transport 0.8618566599999999 GO:0051649 establishment of localization in cell 0.709 GO:0008104 protein localization 0.577 GO:0042221 response to chemical 0.10614999999999997 GO:0009605 response to external stimulus 0.047050000000000036 GO:0044763 single-organism cellular process 0.006990000000000052 GO:0044699 single-organism process 0.0015800000000000258 GO:0050789 regulation of biolo…	GO:0031224 intrinsic component of membrane 1.0 GO:0016021 integral component of membrane 1.0 GO:0016020 membrane 0.9966678117142858 GO:0005886 plasma membrane 0.941 GO:0005737 cytoplasm 0.9143371 GO:0071944 cell periphery 0.861 GO:0005783 endoplasmic reticulum 0.749 GO:0005789 endoplasmic reticulum membrane 0.712 GO:0005887 integral component of plasma membrane 0.663 GO:0012505 endomembrane syste…	intrinsic component of membrane 1.0	Yes but general	Yes but general
MMSYN1_0006	gyrB; DNA gyrase subunit B	GO:0005524 ATP binding 0.9980399692334252 GO:0001883 purine nucleoside binding 0.9968900868299484 GO:0003918 DNA topoisomerase type II (ATP-hydrolyzing) activity 0.9954780052613575 GO:0046872 metal ion binding 0.9936802338018322 GO:0003677 DNA binding 0.9934195046078 GO:0000166 nucleotide binding 0.9908958835011091 GO:0016462 pyrophosphatase activity 0.990011443886975 GO:0016887 ATPase activity 0…	GO:0006265 DNA topological change 1.0 GO:0006261 DNA-dependent DNA replication 0.8276867346938775 GO:0006810 transport 0.789 GO:0006796 phosphate-containing compound metabolic process 0.769 GO:0019752 carboxylic acid metabolic process 0.669 GO:0055114 oxidation-reduction process 0.66 GO:0055086 nucleobase-containing small molecule metabolic process 0.622 GO:0044255 cellular lipid metabolic proces…	GO:0005694 chromosome 1.0 GO:0005737 cytoplasm 0.9982934163265306 GO:0005576 extracellular region 0.806 GO:0070062 extracellular vesicular exosome 0.788 GO:0005739 mitochondrion 0.667 GO:0016020 membrane 0.589 GO:0005886 plasma membrane 0.512 GO:0044444 cytoplasmic part 0.00020500000000001073 GO:0043231 intracellular membrane-bounded organelle 0.00017500000000003624	ATP binding 0.998; DNA topoisomerase type II (ATP-hydrolyzing) activity 0.995; DNA topological change 1.0; chromosome 1.0	Yes but general	-
MMSYN1_0007	gyrA; DNA gyrase subunit A	GO:0003824 catalytic activity 0.997541739537129 GO:0003918 DNA topoisomerase type II (ATP-hydrolyzing) activity 0.9958206686575262 GO:0003677 DNA binding 0.9941108285710617 GO:0016818 hydrolase activity, acting on acid anhydrides, in phosphorus-containing anhydrides 0.9883513291752264 GO:0016887 ATPase activity 0.975982122010776 GO:0008094 DNA-dependent ATPase activity 0.975982122010776 GO:004262…	GO:0009056 catabolic process 0.818 GO:0006265 DNA topological change 0.8174466326530612 GO:0006259 DNA metabolic process 0.7740476530612245 GO:0006396 RNA processing 0.769 GO:0006261 DNA-dependent DNA replication 0.7622919387755102 GO:0010468 regulation of gene expression 0.591 GO:0016071 mRNA metabolic process 0.543 GO:0051171 regulation of nitrogen compound metabolic process 0.528 GO:0006268 DN…	GO:0005737 cytoplasm 0.9981799153061225 GO:0005694 chromosome 0.9896861224489796 GO:0043231 intracellular membrane-bounded organelle 0.0046599999999999975 GO:0044444 cytoplasmic part 0.004495000000000027 GO:0044446 intracellular organelle part 0.0005349999999999522	DNA topoisomerase type II (ATP-hydrolyzing) activity 0.9958; DNA topological change 0.8; chromosome 0.989686	Yes but general	-
MMSYN1_0008	Ribose/Galactose ABC transporter, permease	GO:0005215 transporter activity 0.9993236525826578 GO:0022891 substrate-specific transmembrane transporter activity 0.9926653081748644 GO:0022857 transmembrane transporter activity 0.9898442728575045 GO:0008324 cation transmembrane transporter activity 0.978 GO:0008509 anion transmembrane transporter activity 0.966 GO:0015075 ion transmembrane transporter activity 0.963 GO:0022890 inorganic catio…	GO:0006810 transport 1.0 GO:0055085 transmembrane transport 0.963 GO:0034220 ion transmembrane transport 0.941 GO:0098655 cation transmembrane transport 0.926 GO:0006811 ion transport 0.887 GO:0006812 cation transport 0.84 GO:0006820 anion transport 0.81 GO:0015672 monovalent inorganic cation transport 0.747 GO:0046474 glycerophospholipid biosynthetic process 0.723 GO:0006796 phosphate-containing…	GO:0016021 integral to membrane 1.0 GO:0031224 intrinsic component of membrane 1.0 GO:0005886 plasma membrane 0.9998880879755102 GO:0016020 membrane 0.9927001306122449 GO:0005887 integral component of plasma membrane 0.964 GO:0031226 intrinsic component of plasma membrane 0.861 GO:0071944 cell periphery 0.842 GO:0070062 extracellular vesicular exosome 0.741 GO:0000139 Golgi membrane 0.705 GO:0005…	substrate-specific transmembrane transporter activity 0.99, transmembrane transport 0.963, intrinsic component of membrane 1.0	Yes but general	-
MMSYN1_0009	Ribose/Galactose ABC transporter, permease	GO:0005215 transporter activity 0.9899824648974748 GO:0000166 nucleotide binding 0.9321661171187876 GO:0022857 transmembrane transporter activity 0.812 GO:0015267 channel activity 0.811 GO:0015075 ion transmembrane transporter activity 0.78 GO:0008324 cation transmembrane transporter activity 0.744 GO:0005216 ion channel activity 0.74 GO:0022891 substrate-specific transmembrane transporter activi…	GO:0006810 transport 1.0 GO:0055085 transmembrane transport 0.8 GO:0098655 cation transmembrane transport 0.611 GO:0034220 ion transmembrane transport 0.596 GO:0008104 protein localization 0.557	GO:0016021 integral to membrane 0.9999767769510204 GO:0005886 plasma membrane 0.9982349021469388 GO:0031224 intrinsic component of membrane 0.995 GO:0016020 membrane 0.99065815 GO:0005887 integral component of plasma membrane 0.922 GO:0031226 intrinsic component of plasma membrane 0.798 GO:1902495 transmembrane transporter complex 0.791 GO:0071944 cell periphery 0.68 GO:0005783 endoplasmic reticu…	transporter activity 0.98998, transmembrane transporter activity 0.812, transmembrane transport 0.8, integral component of membrane 0.9999	Yes but general	-
MMSYN1_0010	Ribose/Galactose ABC transporter, ATP-binding	GO:0005524 ATP binding 0.9986548725571378 GO:0001883 purine nucleoside binding 0.9964278753129018 GO:0000166 nucleotide binding 0.9935937029185613 GO:0032550 purine ribonucleoside binding 0.971423002503214 GO:0032559 adenyl ribonucleotide binding 0.971423002503214 GO:0032549 ribonucleoside binding 0.971423002503214 GO:0032555 purine ribonucleotide binding 0.971423002503214 GO:0035639 purine ribon…	GO:0015749 monosaccharide transport 1.0 GO:0006810 transport 0.8622986696530612 GO:0006796 phosphate-containing compound metabolic process 0.81 GO:0008643 carbohydrate transport 0.7227319795918367 GO:0009056 catabolic process 0.705 GO:0016310 phosphorylation 0.618 GO:0043241 protein complex disassembly 0.55 GO:0055086 nucleobase-containing small molecule metabolic process 0.536 GO:0006414 transla…	GO:0005886 plasma membrane 0.9719987224489796 GO:0016021 integral to membrane 0.967816293877551 GO:0005576 extracellular region 0.807 GO:0016020 membrane 0.7387915306122449 GO:0005739 mitochondrion 0.727 GO:0070062 extracellular vesicular exosome 0.714 GO:0005737 cytoplasm 0.703165306122449	ATP binding 0.99865, monosaccharide transport 1.0, plasma membrane 0.97	Yes but general	-
MMSYN1_0011	Ribose/galactose ABC transporter,substrate binding component	GO:0003824 catalytic activity 0.959 GO:0008233 peptidase activity 0.7610774279292452 GO:0016491 oxidoreductase activity 0.643 GO:0004175 endopeptidase activity 0.601 GO:0000166 nucleotide binding 0.596 GO:0005524 ATP binding 0.574 GO:0048037 cofactor binding 0.549 GO:0001883 purine nucleoside binding 0.533 GO:0008237 metallopeptidase activity 0.512 GO:0046914 transition metal ion binding 0.5 GO:0…	GO:0019752 carboxylic acid metabolic process 0.864 GO:0009056 catabolic process 0.818 GO:0044255 cellular lipid metabolic process 0.755 GO:0006629 lipid metabolic process 0.755 GO:0006508 proteolysis 0.686 GO:0055114 oxidation-reduction process 0.678 GO:0006486 protein glycosylation 0.637 GO:0005975 carbohydrate metabolic process 0.635 GO:0006631 fatty acid metabolic process 0.632 GO:1901605 alph…	GO:0005886 plasma membrane 1.0 GO:0005576 extracellular region 0.99135 GO:0070062 extracellular vesicular exosome 0.748 GO:0005615 extracellular space 0.562 GO:0016020 membrane 0.51	cellular lipid metabolic process 0.755, plasma membrane 1.0	Yes but general	-
MMSYN1_0012	metG; Methionine--tRNA ligase	GO:0003824 catalytic activity 0.9974510633062874 GO:0005524 ATP binding 0.9969374746378517 GO:0001883 purine nucleoside binding 0.9935123024875203 GO:0004825 methionine-tRNA ligase activity 0.9934378570613907 GO:0004812 aminoacyl-tRNA ligase activity 0.9927219221128887 GO:0017076 purine nucleotide binding 0.972625748892491 GO:0032550 purine ribonucleoside binding 0.972625748892491 GO:0035639 puri…	GO:0006796 phosphate-containing compound metabolic process 0.863 GO:0009165 nucleotide biosynthetic process 0.858 GO:0006431 methionyl-tRNA aminoacylation 0.8238522448979592 GO:0006418 tRNA aminoacylation for protein translation 0.785170306122449 GO:0055086 nucleobase-containing small molecule metabolic process 0.772 GO:0006412 translation 0.7669982653061225 GO:0019752 carboxylic acid metabolic p…	GO:0005737 cytoplasm 0.9978473224489796 GO:0005576 extracellular region 0.83 GO:0070062 extracellular vesicular exosome 0.797 GO:0016020 membrane 0.595 GO:0005886 plasma membrane 0.543 GO:0044444 cytoplasmic part 0.005454999999999988 GO:0005829 cytosol 0.003369999999999984	methionine-tRNA ligase activity 0.99; methionyl-tRNA aminoacylation 0.82; tRNA aminoacylation for protein translation 0.785	Yes	-
MMSYN1_0025	rpsR; 30S ribosomal protein S18	GO:0003723 RNA binding 0.9972258372442014 GO:0003735 structural constituent of ribosome 0.9966373755510204 GO:0019843 rRNA binding 0.9918272984689794 GO:0003676 nucleic acid binding 0.9870880082239426 GO:0003824 catalytic activity 0.933 GO:0001883 purine nucleoside binding 0.902 GO:0005524 ATP binding 0.896 GO:0000166 nucleotide binding 0.867 GO:0016301 kinase activity 0.839 GO:0016740 transferas…	GO:0043241 protein complex disassembly 0.955 GO:0051171 regulation of nitrogen compound metabolic process 0.895 GO:0006402 mRNA catabolic process 0.889 GO:0051252 regulation of RNA metabolic process 0.883 GO:0010468 regulation of gene expression 0.867 GO:2001141 regulation of RNA biosynthetic process 0.86 GO:0006811 ion transport 0.86 GO:0006355 regulation of transcription, DNA-templated 0.851 GO…	GO:0005840 ribosome 0.9476710671020409 GO:0005737 cytoplasm 0.93 GO:0070062 extracellular vesicular exosome 0.877 GO:0030529 intracellular ribonucleoprotein complex 0.8640687481428572 GO:0016020 membrane 0.708 GO:0005622 intracellular 0.7014559489795918 GO:0005576 extracellular region 0.651 GO:0005739 mitochondrion 0.522 GO:0005730 nucleolus 0.519	RNA binding 0.997; structural constituent of ribosome 0.9966; rRNA binding 0.99; regulation of RNA metabolic process 0.883; translational elongation 0.846; ribosome 0.9	Yes but general	-
MMSYN1_0026	ssb; single-stranded DNA binding protein	GO:0003697 single-stranded DNA binding 0.9943551290843284 GO:0003677 DNA binding 0.9936011496472599 GO:0003676 nucleic acid binding 0.9704031550869135 GO:0008092 cytoskeletal protein binding 0.781 GO:0000166 nucleotide binding 0.706 GO:0097159 organic cyclic compound binding 0.643411507071248 GO:1901363 heterocyclic compound binding 0.643411507071248 GO:0003723 RNA binding 0.636 GO:0001883 purine…	GO:0051171 regulation of nitrogen compound metabolic process 0.864 GO:0010468 regulation of gene expression 0.809 GO:0006260 DNA replication 0.7691833673469387 GO:0006355 regulation of transcription, DNA-templated 0.706 GO:0006974 cellular response to DNA damage stimulus 0.7039537857142857 GO:0051252 regulation of RNA metabolic process 0.696 GO:2001141 regulation of RNA biosynthetic process 0.69 …	GO:0005737 cytoplasm 0.89 GO:0005730 nucleolus 0.71 GO:0016020 membrane 0.6 GO:0005886 plasma membrane 0.508	single-stranded DNA binding 0.994, DNA binding 0.9936, regulation of gene expression 0.809, DNA replication 0.769,cellular response to DNA damage stimulus 0.7, cytoplasm 0.89, nucleolus 0.71	Yes but general	-
MMSYN1_0027	rpsF; 30S ribosomal protein S6	GO:0003723 RNA binding 0.9975995504977415 GO:0019843 rRNA binding 0.993561063323981 GO:0003676 nucleic acid binding 0.9413185407615446 GO:0003824 catalytic activity 0.903 GO:0017111 nucleoside-triphosphatase activity 0.824 GO:0000166 nucleotide binding 0.808 GO:0016462 pyrophosphatase activity 0.807 GO:0001883 purine nucleoside binding 0.774 GO:0032561 guanyl ribonucleotide binding 0.749 GO:00037…	GO:0006412 translation 0.888234387755102 GO:0006810 transport 0.829 GO:0051649 establishment of localization in cell 0.702 GO:0008104 protein localization 0.637 GO:0006886 intracellular protein transport 0.573 GO:0015031 protein transport 0.57 GO:0006605 protein targeting 0.531	GO:0005737 cytoplasm 0.98 GO:0030529 intracellular ribonucleoprotein complex 0.9143084946938775 GO:0005840 ribosome 0.7748674489795918 GO:0016020 membrane 0.691 GO:0005730 nucleolus 0.555 GO:0005576 extracellular region 0.504	RNA binding 0.99759955; rRNA binding 0.99; structural constituent of ribosome 0.744; translation 0.888;	Yes but general	-
MMSYN1_0029	azoR; FMN-dependent NADH-azoreductase azoR	GO:0008752 FMN reductase activity 0.9940207023004151 GO:0016652 oxidoreductase activity, acting on NAD(P)H, NAD(P) as acceptor 0.9932275662121662 GO:0016646 oxidoreductase activity, acting on the CH-NH group of donors, NAD or NADP as acceptor 0.976443691842631 GO:0016491 oxidoreductase activity 0.9559038753629008 GO:0010181 FMN binding 0.9062286760331597 GO:0000166 nucleotide binding 0.848 GO:000…	GO:0055114 oxidation-reduction process 0.9858177054081633 GO:0006796 phosphate-containing compound metabolic process 0.701 GO:0006810 transport 0.695 GO:0009056 catabolic process 0.653 GO:0016310 phosphorylation 0.595 GO:0051171 regulation of nitrogen compound metabolic process 0.589 GO:0010468 regulation of gene expression 0.562 GO:0019752 carboxylic acid metabolic process 0.554 GO:0051649 estab…	GO:0005737 cytoplasm 0.98 GO:0005576 extracellular region 0.92 GO:0070062 extracellular vesicular exosome 0.817 GO:0016020 membrane 0.53	FMN reductase activity 0.994, oxidoreductase activity, acting on NAD(P)H, NAD(P) as acceptor 0.99, oxidation-reduction process 0.98	Yes but general	-
MMSYN1_0030	ABC transporter, ATP-binding protein	GO:0005524 ATP binding 0.998911633171111 GO:0001883 purine nucleoside binding 0.9966727813377745 GO:0003824 catalytic activity 0.993 GO:0000166 nucleotide binding 0.9924223399153325 GO:0032559 adenyl ribonucleotide binding 0.976402704523223 GO:0032549 ribonucleoside binding 0.976402704523223 GO:0030554 adenyl nucleotide binding 0.976402704523223 GO:0035639 purine ribonucleoside triphosphate bindi…	GO:0006810 transport 0.8963740679591836 GO:0015716 organic phosphonate transport 0.7392060204081632 GO:0015748 organophosphate ester transport 0.7332672448979591 GO:0006796 phosphate-containing compound metabolic process 0.7 GO:0016310 phosphorylation 0.688 GO:0010468 regulation of gene expression 0.621 GO:0009056 catabolic process 0.557	GO:0016021 integral to membrane 0.89 GO:0005886 plasma membrane 0.89 GO:0005739 mitochondrion 0.889	ATP binding 0.9989, transport 0.89637, integral to membrane 0.89	Yes	-
MMSYN1_0033	Transmembrane protein, likely a protease	GO:0008233 peptidase activity 0.793 GO:0003824 catalytic activity 0.7075039599999999 GO:0003676 nucleic acid binding 0.587 GO:0001883 purine nucleoside binding 0.535 GO:0003677 DNA binding 0.5106459999999999 GO:0008270 zinc ion binding 0.49944999999999995 GO:0003755 peptidyl-prolyl cis-trans isomerase activity 0.4491400000000001 GO:0046872 metal ion binding 0.36485999999999996 GO:0016853 isomeras…	GO:0006508 proteolysis 0.645 GO:0009056 catabolic process 0.52 GO:0002376 immune system process 0.03856000000000004 GO:0006355 regulation of transcription, DNA-templated 0.013355000000000006 GO:0044699 single-organism process 0.009885000000000033 GO:0006357 regulation of transcription from RNA polymerase II promoter 0.007770000000000055 GO:0035556 intracellular signal transduction 0.0042799999999…	GO:0005576 extracellular region 0.99172 GO:0016020 membrane 0.9836387328571429 GO:0016021 integral component of membrane 0.9274013236734694 GO:0070062 extracellular vesicular exosome 0.751 GO:0005886 plasma membrane 0.725 GO:0005783 endoplasmic reticulum 0.653 GO:0000139 Golgi membrane 0.527 GO:0031224 intrinsic component of membrane 0.514 GO:0043231 intracellular membrane-bounded organelle 0.429…	peptidase activity 0.793, proteolysis 0.645	Yes	Yes
MMSYN1_0034	FtsX-like permease	GO:1901363 heterocyclic compound binding 0.347312814746366 GO:0036094 small molecule binding 0.347312814746366 GO:0001882 nucleoside binding 0.347312814746366 GO:0032553 ribonucleotide binding 0.347312814746366 GO:0043168 anion binding 0.347312814746366 GO:0097159 organic cyclic compound binding 0.347312814746366 GO:0043167 ion binding 0.347312814746366 GO:0000166 nucleotide binding 0.34731281474…	GO:0006810 transport 0.9151517346938776	GO:0005886 plasma membrane 0.9983745081632653 GO:0016021 integral to membrane 0.9980873408163266 GO:0016020 membrane 0.7737207142857142	transport 0.915, plasma membrane 0.9983	Yes but general	-
MMSYN1_0039	ftsH; ATP-dependent zinc-binding metallopeptidase FtsH	GO:0005524 ATP binding 0.9978953157196829 GO:0001883 purine nucleoside binding 0.9965631872615663 GO:0016887 ATPase activity 0.993840841988212 GO:0008237 metallopeptidase activity 0.9935230736641145 GO:0008270 zinc ion binding 0.9934117064757377 GO:0046872 metal ion binding 0.9931888542784372 GO:0000166 nucleotide binding 0.9888661556744323 GO:0032549 ribonucleoside binding 0.976460186723057 GO:0…	GO:0006508 proteolysis 0.856839387755102 GO:0030163 protein catabolic process 0.8478311224489796 GO:0006796 phosphate-containing compound metabolic process 0.773 GO:0051301 cell division 0.771848775510204 GO:0019752 carboxylic acid metabolic process 0.6 GO:0006468 protein phosphorylation 0.535 GO:0007049 cell cycle 0.000160000000000049 GO:0044267 cellular protein metabolic process 4.4999999999961…	GO:0016021 integral to membrane 0.9997591350204081 GO:0005886 plasma membrane 0.9964544816836735 GO:0031224 intrinsic component of membrane 0.989 GO:0016020 membrane 0.9889064751020408 GO:0071944 cell periphery 0.723 GO:0070062 extracellular vesicular exosome 0.673 GO:0005783 endoplasmic reticulum 0.613 GO:0005887 integral component of plasma membrane 0.574 GO:0005576 extracellular region 0.546 G…	ATP binding 0.997895, ATPase activity 0.99384, metallopeptidase activity 0.99, zinc ion binding 0.99, proteolysis 0.8568, cell division 0.77, integral component of membrane 0.999759	Yes but general	-
MMSYN1_0040	tilS; tRNA(Ile)-lysidine synthase	GO:0005524 ATP binding 0.9947943896602441 GO:0001883 purine nucleoside binding 0.9896430219080387 GO:0003824 catalytic activity 0.9872076946135826 GO:0032549 ribonucleoside binding 0.975744781986039 GO:0017076 purine nucleotide binding 0.975744781986039 GO:0032559 adenyl ribonucleotide binding 0.975744781986039 GO:0032550 purine ribonucleoside binding 0.975744781986039 GO:0032555 purine ribonucle…	GO:0008033 tRNA processing 0.9305567346938776 GO:0006400 tRNA modification 0.8752847959183674 GO:0019752 carboxylic acid metabolic process 0.798 GO:0006796 phosphate-containing compound metabolic process 0.732 GO:0055114 oxidation-reduction process 0.669 GO:0009056 catabolic process 0.588 GO:0006810 transport 0.573 GO:0006412 translation 0.572 GO:0016567 protein ubiquitination 0.554 GO:0005975 ca…	GO:0005737 cytoplasm 0.9999503836734693 GO:0005576 extracellular region 0.867 GO:0005739 mitochondrion 0.777 GO:0070062 extracellular vesicular exosome 0.727 GO:0016020 membrane 0.572	ATP binding 0.99, tRNA processing 0.93, tRNA modification 0.875, cytoplasm 0.99995	Yes but general	-
MMSYN1_0042	Transcriptional regulator, RpiR family	GO:0003677 DNA binding 0.9931574299273642 GO:0030246 carbohydrate binding 0.8658176530612245 GO:0003700 transcription factor activity, sequence-specific DNA binding 0.865225 GO:0017111 nucleoside-triphosphatase activity 0.784 GO:0016462 pyrophosphatase activity 0.745 GO:0000166 nucleotide binding 0.694 GO:0001883 purine nucleoside binding 0.693 GO:0016818 hydrolase activity, acting on acid anhydr…	GO:0005975 carbohydrate metabolic process 0.8587618367346939 GO:0006355 regulation of transcription, DNA-templated 0.8116195918367347 GO:0006351 transcription, DNA-templated 0.7997420408163265 GO:0006810 transport 0.644 GO:0010468 regulation of gene expression 0.506	GO:0005737 cytoplasm 0.98 GO:0016020 membrane 0.84387304 GO:0005739 mitochondrion 0.769 GO:0005576 extracellular region 0.721 GO:0016021 integral component of membrane 0.683098 GO:0005774 vacuolar membrane 0.637	DNA binding 0.99, transcription factor activity, sequence-specific DNA binding 0.865, regulation of transcription, DNA-templated 0.8116, transcription, DNA-templated 0.7997, cytoplasm 0.98	Yes but general	-
MMSYN1_0043	RNA methyltransferase	GO:0008168 methyltransferase activity 0.9936231445839903 GO:0016740 transferase activity 0.9859215601065073 GO:0003676 nucleic acid binding 0.9629765273469387 GO:0000166 nucleotide binding 0.849 GO:0008092 cytoskeletal protein binding 0.827 GO:0003824 catalytic activity 0.7789194801248812 GO:0003723 RNA binding 0.773 GO:0001883 purine nucleoside binding 0.772 GO:0005524 ATP binding 0.752 GO:00037…	GO:0032259 methylation 1.0 GO:0009056 catabolic process 0.889 GO:0006810 transport 0.826 GO:0006412 translation 0.824 GO:0019752 carboxylic acid metabolic process 0.752 GO:0006796 phosphate-containing compound metabolic process 0.723 GO:0006414 translational elongation 0.72 GO:0006811 ion transport 0.672 GO:0051649 establishment of localization in cell 0.655 GO:0051171 regulation of nitrogen comp…	GO:0005737 cytoplasm 0.98 GO:0005739 mitochondrion 0.822 GO:0005576 extracellular region 0.791 GO:0070062 extracellular vesicular exosome 0.677 GO:0030529 ribonucleoprotein complex 0.523	methyltransferase activity 0.99, RNA binding 0.773, methylation 1.0, cytoplasm 0.98	Yes	-
MMSYN1_0044	DNA polymerase III, delta/delta' subunit	GO:0003887 DNA-directed DNA polymerase activity 0.9910142459862669 GO:0016779 nucleotidyltransferase activity 0.983127032682252 GO:0034061 DNA polymerase activity 0.969829833498287 GO:0016740 transferase activity 0.9358483795237397 GO:0003824 catalytic activity 0.906462223919533 GO:0008408 3'-5' exonuclease activity 0.7016069897959183 GO:0016772 transferase activity, transferring phosphorus-conta…	GO:0044255 cellular lipid metabolic process 0.796 GO:0009056 catabolic process 0.736 GO:0006810 transport 0.727 GO:0005975 carbohydrate metabolic process 0.709 GO:0006796 phosphate-containing compound metabolic process 0.612 GO:0071897 DNA biosynthetic process 0.58437 GO:0006629 lipid metabolic process 0.557 GO:0055114 oxidation-reduction process 0.547 GO:0051171 regulation of nitrogen compound m…	GO:0005737 cytoplasm 0.98 GO:0005576 extracellular region 0.863 GO:0070062 extracellular vesicular exosome 0.832 GO:0009360 DNA polymerase III complex 0.7282783673469387	DNA-directed DNA polymerase activity 0.99, DNA polymerase activity 0.9698, 3'-5' exonuclease activity 0.7,cytoplasm 0.98, DNA polymerase III complex 0.728	Yes but general	-
MMSYN1_0045	tmk; Thymidylate kinase	GO:0005524 ATP binding 0.998281553958884 GO:0001883 purine nucleoside binding 0.9949639349045886 GO:0004798 thymidylate kinase activity 0.9949170985837743 GO:0016301 kinase activity 0.9937153351742384 GO:0000166 nucleotide binding 0.9803202534229726 GO:0019205 nucleobase-containing compound kinase activity 0.976360606346679 GO:0016776 phosphotransferase activity, phosphate group as acceptor 0.976…	GO:0016310 phosphorylation 0.8938190744897959 GO:0006810 transport 0.792 GO:0006233 dTDP biosynthetic process 0.7580105102040816 GO:0009056 catabolic process 0.748 GO:0046939 nucleotide phosphorylation 0.739525 GO:0009165 nucleotide biosynthetic process 0.7288615306122449 GO:0006235 dTTP biosynthetic process 0.7285832653061224 GO:0006796 phosphate-containing compound metabolic process 0.712 GO:00…	GO:0005737 cytoplasm 0.99 GO:0005576 extracellular region 0.92 GO:0005739 mitochondrion 0.779 GO:0070062 extracellular vesicular exosome 0.694 GO:0005730 nucleolus 0.547	ATP binding 0.998; thymidylate kinase activity 0.99; dTDP biosynthetic process 0.758; dTTP biosynthetic process 0.7	Yes	-
MMSYN1_0046	recR; Recombination protein RecR	GO:0003677 DNA binding 0.9945543837967638 GO:0046872 metal ion binding 0.9944779018426765 GO:0003676 nucleic acid binding 0.8713285321977329 GO:0001883 purine nucleoside binding 0.839 GO:0008092 cytoskeletal protein binding 0.794 GO:0000166 nucleotide binding 0.793 GO:0003824 catalytic activity 0.729 GO:0003723 RNA binding 0.728 GO:1901363 heterocyclic compound binding 0.643569341267958 GO:009715…	GO:0006412 translation 0.895 GO:0009056 catabolic process 0.88 GO:0005975 carbohydrate metabolic process 0.812 GO:0006974 cellular response to DNA damage stimulus 0.8036916326530612 GO:0006796 phosphate-containing compound metabolic process 0.763 GO:0006310 DNA recombination 0.7536825510204082 GO:0006281 DNA repair 0.7511362244897959 GO:0006066 alcohol metabolic process 0.702 GO:0006810 transport…	GO:0005737 cytoplasm 0.98 GO:0005576 extracellular region 0.882 GO:0070062 extracellular vesicular exosome 0.737 GO:0005739 mitochondrion 0.521	DNA binding 0.99; translation 0.895; cellular response to DNA damage stimulus 0.8; DNA recombination 0.75; DNA repair 0.75	Yes but general	-
MMSYN1_0047	DNA polymerase III, gamma subunit	GO:0003887 DNA-directed DNA polymerase activity 0.9966808488604759 GO:0016779 nucleotidyltransferase activity 0.9917412740900162 GO:0034061 DNA polymerase activity 0.969017361070786 GO:0005524 ATP binding 0.9074730112244898 GO:0016740 transferase activity 0.8895864453497864 GO:0017111 nucleoside-triphosphatase activity 0.8241859777152339 GO:0016818 hydrolase activity, acting on acid anhydrides, i…	GO:0071897 DNA biosynthetic process 0.8798527551020408 GO:0006260 DNA replication 0.8697574489795918 GO:0006810 transport 0.753 GO:0009056 catabolic process 0.601 GO:0051649 establishment of localization in cell 0.573 GO:0015031 protein transport 0.568 GO:0006508 proteolysis 0.501 GO:0090305 nucleic acid phosphodiester bond hydrolysis 0.12104999999999999	GO:0009360 DNA polymerase III complex 1.0 GO:0005737 cytoplasm 0.99 GO:0005739 mitochondrion 0.873 GO:0070062 extracellular vesicular exosome 0.717	DNA-directed DNA polymerase activity 0.99668, ATP binding 0.9, DNA biosynthetic process 0.87985, DNA replication 0.869757, DNA polymerase III complex 1.0	Yes but general	-
MMSYN1_0054	bcp; Bacterioferritin comigratory protein	GO:0016491 oxidoreductase activity 0.9910327033874725 GO:0003824 catalytic activity 0.984066168288404 GO:0042578 phosphoric ester hydrolase activity 0.912 GO:0016788 hydrolase activity, acting on ester bonds 0.893 GO:0016740 transferase activity 0.879 GO:0016209 antioxidant activity 0.8674187904437571 GO:0000166 nucleotide binding 0.843 GO:0003676 nucleic acid binding 0.801 GO:0001883 purine nucl…	GO:0055114 oxidation-reduction process 0.9477779444897959 GO:0055086 nucleobase-containing small molecule metabolic process 0.862 GO:0006796 phosphate-containing compound metabolic process 0.862 GO:0051171 regulation of nitrogen compound metabolic process 0.811 GO:0098869 cellular oxidant detoxification 0.7953501020408162 GO:0010468 regulation of gene expression 0.794 GO:0051252 regulation of RNA…	GO:0005576 extracellular region 0.943 GO:0005737 cytoplasm 0.88 GO:0070062 extracellular vesicular exosome 0.779 GO:0005623 cell 0.7251265306122449 GO:0005739 mitochondrion 0.717	oxidoreductase activity 0.99, oxidation-reduction process 0.947777	Yes but general	-
MMSYN1_0060	Transmembrane protein, likely an anion transporter	GO:0022857 transmembrane transporter activity 0.981 GO:0022891 substrate-specific transmembrane transporter activity 0.98 GO:0005215 transporter activity 0.978 GO:0015075 ion transmembrane transporter activity 0.92 GO:0003824 catalytic activity 0.904 GO:0008509 anion transmembrane transporter activity 0.834 GO:0004871 signal transducer activity 0.818 GO:0038023 signaling receptor activity 0.794 G…	GO:0055085 transmembrane transport 0.979 GO:0006811 ion transport 0.929 GO:0006810 transport 0.905 GO:0098655 cation transmembrane transport 0.897 GO:0009593 detection of chemical stimulus 0.835 GO:0044255 cellular lipid metabolic process 0.788 GO:0006812 cation transport 0.718 GO:0007166 cell surface receptor signaling pathway 0.68 GO:0015980 energy derivation by oxidation of organic compounds 0…	GO:0016021 integral component of membrane 1.0 GO:0031224 intrinsic component of membrane 1.0 GO:0005886 plasma membrane 0.99897 GO:0016020 membrane 0.9954611126530613 GO:0005887 integral component of plasma membrane 0.965 GO:0031226 intrinsic component of plasma membrane 0.803 GO:0005789 endoplasmic reticulum membrane 0.78 GO:0071944 cell periphery 0.762 GO:0005783 endoplasmic reticulum 0.714 GO:…	transmembrane transporter activity 0.981, substrate-specific transmembrane transporter activity 0.98, transporter activity 0.978, ion transmembrane transporter activity 0.92, transmembrane transport 0.979, ion transport 0.929, integral component of membrane 1.0	Yes	Yes
MMSYN1_0061	serS; Serine--tRNA ligase	GO:0005524 ATP binding 0.9981774671186704 GO:0001883 purine nucleoside binding 0.9961221322378616 GO:0004828 serine-tRNA ligase activity 0.9949273100989717 GO:0004812 aminoacyl-tRNA ligase activity 0.9941087922187664 GO:0000166 nucleotide binding 0.981026372600978 GO:0016874 ligase activity 0.9799767325589537 GO:0017076 purine nucleotide binding 0.976497771138555 GO:0032550 purine ribonucleoside …	GO:0006412 translation 0.9519504957142857 GO:0097056 selenocysteinyl-tRNA(Sec) biosynthetic process 0.9271404081632653 GO:0016260 selenocysteine biosynthetic process 0.8773495918367347 GO:0006434 seryl-tRNA aminoacylation 0.7822171428571428 GO:0006520 cellular amino acid metabolic process 0.781 GO:0006418 tRNA aminoacylation for protein translation 0.7568466326530612 GO:0019752 carboxylic acid me…	GO:0005737 cytoplasm 1.0 GO:0005576 extracellular region 0.654 GO:0005739 mitochondrion 0.638 GO:0070062 extracellular vesicular exosome 0.506 GO:0044444 cytoplasmic part 9.99999999995449e-06	ATP binding 0.998; serine-tRNA ligase activity 0.99; aminoacyl-tRNA ligase activity 0.99; translation 0.95; selenocysteinyl-tRNA(Sec) biosynthetic process 0.9; selenocysteine biosynthetic process 0.877; seryl-tRNA aminoacylation 0.78	Yes	-
MMSYN1_0063	tRNA-dihydrouridine synthase B	GO:0003824 catalytic activity 0.981849264703424 GO:0016491 oxidoreductase activity 0.9640454908849406 GO:0017150 tRNA dihydrouridine synthase activity 0.941932947987001 GO:0050660 flavin adenine dinucleotide binding 0.8358981632653061 GO:0016740 transferase activity 0.813 GO:0000166 nucleotide binding 0.8 GO:0001883 purine nucleoside binding 0.791 GO:0048037 cofactor binding 0.69 GO:0005524 ATP b…	GO:0005975 carbohydrate metabolic process 0.91 GO:0055114 oxidation-reduction process 0.884423775510204 GO:0009056 catabolic process 0.88 GO:0002943 tRNA dihydrouridine synthesis 0.8788459183673469 GO:0006091 generation of precursor metabolites and energy 0.827 GO:0008033 tRNA processing 0.8269431632653061 GO:0006796 phosphate-containing compound metabolic process 0.776 GO:0019752 carboxylic acid…	GO:0005737 cytoplasm 0.88 GO:0070062 extracellular vesicular exosome 0.842 GO:0005576 extracellular region 0.793 GO:0005739 mitochondrion 0.702	tRNA dihydrouridine synthase activity 0.94, flavin adenine dinucleotide binding 0.835898	Yes but general	-
MMSYN1_0064	lysS; Lysine--tRNA ligase	GO:0005524 ATP binding 0.998254284655606 GO:0000287 magnesium ion binding 0.9973834914675046 GO:0001883 purine nucleoside binding 0.9959761634134735 GO:0004824 lysine-tRNA ligase activity 0.9939757789161157 GO:0004812 aminoacyl-tRNA ligase activity 0.9934608279335354 GO:0046872 metal ion binding 0.9929629787076756 GO:0000166 nucleotide binding 0.9847126047227237 GO:0016876 ligase activity, formin…	GO:0009056 catabolic process 0.904 GO:0019752 carboxylic acid metabolic process 0.879 GO:0006430 lysyl-tRNA aminoacylation 0.8319810204081632 GO:0006520 cellular amino acid metabolic process 0.816 GO:0006418 tRNA aminoacylation for protein translation 0.7933609183673469 GO:0006412 translation 0.7501232653061224 GO:0006796 phosphate-containing compound metabolic process 0.729 GO:0009116 nucleoside…	GO:0005737 cytoplasm 0.9988448469387755 GO:0005576 extracellular region 0.723 GO:0005739 mitochondrion 0.619 GO:0070062 extracellular vesicular exosome 0.596 GO:0044444 cytoplasmic part 0.0020299999999999763 GO:0005829 cytosol 0.0003300000000000525	ATP binding 0.998; magnesium ion binding 0.997; lysine-tRNA ligase activity 0.99; aminoacyl-tRNA ligase activity 0.99; ligase activity, forming aminoacyl-tRNA and related compounds 0.9758; lysyl-tRNA aminoacylation 0.8	Yes	-
MMSYN1_0065	trxA; Thioredoxin	GO:0015035 protein disulfide oxidoreductase activity 0.9462804402533548 GO:0003824 catalytic activity 0.9438782567599887 GO:0016671 oxidoreductase activity, acting on a sulfur group of donors, disulfide as acceptor 0.934388316917687 GO:0000166 nucleotide binding 0.924 GO:0003676 nucleic acid binding 0.866 GO:0008092 cytoskeletal protein binding 0.853 GO:0001883 purine nucleoside binding 0.837 GO:…	GO:0055114 oxidation-reduction process 0.9041980667346938 GO:0051171 regulation of nitrogen compound metabolic process 0.858 GO:0010468 regulation of gene expression 0.825 GO:0051252 regulation of RNA metabolic process 0.82 GO:0006355 regulation of transcription, DNA-templated 0.805 GO:2001141 regulation of RNA biosynthetic process 0.784 GO:1903506 regulation of nucleic acid-templated transcripti…	GO:0005737 cytoplasm 0.89 GO:0005576 extracellular region 0.872 GO:0070062 extracellular vesicular exosome 0.856 GO:0016020 membrane 0.721 GO:0005623 cell 0.7149046428571428 GO:0005739 mitochondrion 0.693	protein disulfide oxidoreductase activity 0.94628; oxidoreductase activity, acting on a sulfur group of donors, disulfide as acceptor 0.934388; oxidation-reduction process 0.9	Yes but general	-
MMSYN1_0066	Magnesium binding cof-like hydrolase, sugar phosphatase, HAD family	GO:0003824 catalytic activity 0.9890744970954756 GO:0016491 oxidoreductase activity 0.936 GO:0016787 hydrolase activity 0.9277811849014895 GO:0016740 transferase activity 0.866 GO:0016791 phosphatase activity 0.641591999724881 GO:0042578 phosphoric ester hydrolase activity 0.641591999724881 GO:0016462 pyrophosphatase activity 0.599 GO:0000166 nucleotide binding 0.54 GO:0016773 phosphotransferase …	GO:0009165 nucleotide biosynthetic process 0.926 GO:0019752 carboxylic acid metabolic process 0.922 GO:0055114 oxidation-reduction process 0.913 GO:0044255 cellular lipid metabolic process 0.9 GO:0008610 lipid biosynthetic process 0.881 GO:0006629 lipid metabolic process 0.798 GO:0006796 phosphate-containing compound metabolic process 0.749 GO:0055086 nucleobase-containing small molecule metaboli…	GO:0005737 cytoplasm 0.99 GO:0016020 membrane 0.917 GO:0005576 extracellular region 0.878 GO:0005739 mitochondrion 0.866 GO:0070062 extracellular vesicular exosome 0.825 GO:0005789 endoplasmic reticulum membrane 0.657 GO:0005783 endoplasmic reticulum 0.651 GO:0005886 plasma membrane 0.564	hydrolase activity 0.92778	Yes but general	-
MMSYN1_0076	asnS; Asparagine--tRNA ligase	GO:0005524 ATP binding 0.998314472146687 GO:0001883 purine nucleoside binding 0.9952007829180836 GO:0004816 asparagine-tRNA ligase activity 0.9947037554695394 GO:0004812 aminoacyl-tRNA ligase activity 0.9938957966951394 GO:0003824 catalytic activity 0.9938552675760034 GO:0000166 nucleotide binding 0.9834711102439446 GO:0017076 purine nucleotide binding 0.976474426069037 GO:0032550 purine ribonucl…	GO:0019752 carboxylic acid metabolic process 0.857 GO:0006421 asparaginyl-tRNA aminoacylation 0.8409014285714286 GO:0055114 oxidation-reduction process 0.809 GO:0006418 tRNA aminoacylation for protein translation 0.792534081632653 GO:0006412 translation 0.7551127551020408 GO:0006796 phosphate-containing compound metabolic process 0.689 GO:0044255 cellular lipid metabolic process 0.643 GO:0006629 …	GO:0005737 cytoplasm 0.9966837020408164 GO:0005576 extracellular region 0.804 GO:0070062 extracellular vesicular exosome 0.749 GO:0005739 mitochondrion 0.605 GO:0016020 membrane 0.565 GO:0044444 cytoplasmic part 0.03424000000000005 GO:0005829 cytosol 5.500000000002725e-05	ATP binding 0.998; asparagine-tRNA ligase activity 0.99; aminoacyl-tRNA ligase activity 0.99; asparaginyl-tRNA aminoacylation 0.84; tRNA aminoacylation for protein translation 0.79; translation 0.755	Yes	-
MMSYN1_0077	Magnesium binding cof-like hydrolase, sugar phosphatase, HAD family	GO:0003824 catalytic activity 0.9791218248207056 GO:0016787 hydrolase activity 0.9621187144835688 GO:0016491 oxidoreductase activity 0.872 GO:0000166 nucleotide binding 0.838 GO:0016740 transferase activity 0.77 GO:0001883 purine nucleoside binding 0.73 GO:0016462 pyrophosphatase activity 0.712 GO:0048037 cofactor binding 0.683 GO:0019203 carbohydrate phosphatase activity 0.640798568840503 GO:005…	GO:0016311 dephosphorylation 1.0 GO:0019752 carboxylic acid metabolic process 0.906 GO:0009165 nucleotide biosynthetic process 0.9 GO:0055114 oxidation-reduction process 0.815 GO:0008610 lipid biosynthetic process 0.783 GO:0006796 phosphate-containing compound metabolic process 0.759 GO:0044255 cellular lipid metabolic process 0.732 GO:0016310 phosphorylation 0.725 GO:0009117 nucleotide metabolic…	GO:0005737 cytoplasm 0.99 GO:0016020 membrane 0.955 GO:0005576 extracellular region 0.935 GO:0070062 extracellular vesicular exosome 0.881 GO:0005739 mitochondrion 0.823 GO:0005886 plasma membrane 0.762 GO:0005783 endoplasmic reticulum 0.644 GO:0005789 endoplasmic reticulum membrane 0.577 GO:0071944 cell periphery 0.574 GO:0000139 Golgi membrane 0.516	hydrolase activity 0.96	Yes but general	-
MMSYN1_0079	gcp; tRNA N6-adenosine threonylcarbamoyltransferase	GO:0061711 N(6)-L-threonylcarbamoyladenine synthase 0.9956841770820343 GO:0016747 transferase activity, transferring acyl groups other than amino-acyl groups 0.9941163326972999 GO:0005506 iron ion binding 0.9934203688740958 GO:0046872 metal ion binding 0.9932873918738848 GO:0003824 catalytic activity 0.9891054205512164 GO:0016740 transferase activity 0.9817039687760534 GO:0046914 transition metal…	GO:0006508 proteolysis 0.9148679591836735 GO:0009165 nucleotide biosynthetic process 0.878 GO:0006163 purine nucleotide metabolic process 0.869 GO:0002949 tRNA threonylcarbamoyladenosine modification 0.8687965306122449 GO:0009117 nucleotide metabolic process 0.852 GO:0006796 phosphate-containing compound metabolic process 0.849 GO:0005975 carbohydrate metabolic process 0.835 GO:0008033 tRNA proce…	GO:0005737 cytoplasm 1.0 GO:0005576 extracellular region 0.958 GO:0005829 cytosol 0.89 GO:0070062 extracellular vesicular exosome 0.849 GO:0005739 mitochondrion 0.635 GO:0016020 membrane 0.566	N(6)-L-threonylcarbamoyladenine synthase 0.99568, tRNA threonylcarbamoyladenosine modification 0.8687965, tRNA threonylcarbamoyladenosine modification 0.8687965, cytoplasm 1.0	Yes but general	-
MMSYN1_0080	Ribosomal protein	GO:0003676 nucleic acid binding 0.976 GO:0003677 DNA binding 0.9695836228367347 GO:0003824 catalytic activity 0.9429504750013639 GO:0003735 structural constituent of ribosome 0.924 GO:0016462 pyrophosphatase activity 0.866 GO:0016818 hydrolase activity, acting on acid anhydrides, in phosphorus-containing anhydrides 0.825 GO:0005198 structural molecule activity 0.785 GO:0017111 nucleoside-triphosp…	GO:0006412 translation 0.929 GO:0010468 regulation of gene expression 0.876 GO:0006810 transport 0.873 GO:0051171 regulation of nitrogen compound metabolic process 0.852 GO:2001141 regulation of RNA biosynthetic process 0.813 GO:0006355 regulation of transcription, DNA-templated 0.8 GO:1903506 regulation of nucleic acid-templated transcription 0.795 GO:0006413 translational initiation 0.788 GO:00…	GO:0016020 membrane 0.9443287841224489 GO:0005737 cytoplasm 0.94 GO:0005840 ribosome 0.918 GO:0070062 extracellular vesicular exosome 0.776 GO:0016021 integral component of membrane 0.7036808775510204 GO:0005576 extracellular region 0.643 GO:0005739 mitochondrion 0.598 GO:0030529 ribonucleoprotein complex 0.576 GO:0071944 cell periphery 0.514	nucleic acid binding 0.976, DNA binding 0.96958, structural constituent of ribosome 0.924, translation 0.929, regulation of gene expression 0.876, regulation of RNA biosynthetic process 0.813, ribosome 0.918	Yes	-
MMSYN1_0081	trmE; tRNA modification GTPase	GO:0003924 GTPase activity 0.9954860669957177 GO:0005525 GTP binding 0.9954210513066015 GO:0001883 purine nucleoside binding 0.9951175969255642 GO:0046872 metal ion binding 0.994270314636006 GO:0017111 nucleoside-triphosphatase activity 0.9907195908190195 GO:0016818 hydrolase activity, acting on acid anhydrides, in phosphorus-containing anhydrides 0.9898357423255928 GO:0016462 pyrophosphatase act…	GO:0006400 tRNA modification 0.9118355102040816 GO:0008033 tRNA processing 0.8929336734693878 GO:0006796 phosphate-containing compound metabolic process 0.723 GO:0006631 fatty acid metabolic process 0.722 GO:0016310 phosphorylation 0.632 GO:0009056 catabolic process 0.618 GO:0006644 phospholipid metabolic process 0.581 GO:0019752 carboxylic acid metabolic process 0.503	GO:0005737 cytoplasm 0.9819250979591837 GO:0005576 extracellular region 0.89 GO:0070062 extracellular vesicular exosome 0.841 GO:0005622 intracellular 0.7706894897959183 GO:0005739 mitochondrion 0.754	GTPase activity 0.995, tRNA modification 0.9, cytoplasm 0.98	Yes but general	-
MMSYN1_0082	rpsT; 30S ribosomal protein S20	GO:0003723 RNA binding 0.9984066466643634 GO:0019843 rRNA binding 0.9932832459409207 GO:0008092 cytoskeletal protein binding 0.929 GO:0016887 ATPase activity 0.926 GO:0003735 structural constituent of ribosome 0.9061605794285714 GO:0005215 transporter activity 0.878 GO:0003676 nucleic acid binding 0.8766149980204355 GO:0003824 catalytic activity 0.855 GO:0008017 microtubule binding 0.849 GO:00037…	GO:0043241 protein complex disassembly 0.908 GO:0006869 lipid transport 0.897 GO:0006810 transport 0.891 GO:0010468 regulation of gene expression 0.864 GO:2001141 regulation of RNA biosynthetic process 0.82 GO:0051171 regulation of nitrogen compound metabolic process 0.807 GO:1903506 regulation of nucleic acid-templated transcription 0.803 GO:0006412 translation 0.7974730612244898 GO:0006351 tran…	GO:0005737 cytoplasm 0.89 GO:0016020 membrane 0.847 GO:0070062 extracellular vesicular exosome 0.738 GO:0005840 ribosome 0.7217949081632653 GO:0030529 intracellular ribonucleoprotein complex 0.7182702755102041 GO:0005622 intracellular 0.7014942448979591 GO:0005576 extracellular region 0.576 GO:0044444 cytoplasmic part 0.03632499999999994	RNA binding 0.998; rRNA binding 0.99; ATPase activity 0.926; ribosome 0.7	Yes but general	-
MMSYN1_0094	Transmembrane protein, likely a cation transporter	GO:0022857 transmembrane transporter activity 0.963 GO:0022891 substrate-specific transmembrane transporter activity 0.961 GO:0005215 transporter activity 0.957 GO:0015075 ion transmembrane transporter activity 0.907 GO:0003824 catalytic activity 0.876 GO:0008509 anion transmembrane transporter activity 0.849 GO:0022890 inorganic cation transmembrane transporter activity 0.825 GO:0015293 symporte…	GO:0055085 transmembrane transport 0.941 GO:0006810 transport 0.885 GO:0098655 cation transmembrane transport 0.845 GO:0015672 monovalent inorganic cation transport 0.801 GO:0006812 cation transport 0.772 GO:0006811 ion transport 0.743 GO:0046474 glycerophospholipid biosynthetic process 0.698 GO:0006629 lipid metabolic process 0.624 GO:0044255 cellular lipid metabolic process 0.614 GO:0008610 lip…	GO:0016021 integral component of membrane 1.0 GO:0031224 intrinsic component of membrane 1.0 GO:0005886 plasma membrane 0.99918 GO:0016020 membrane 0.9936585586734694 GO:0005887 integral component of plasma membrane 0.969 GO:0031226 intrinsic component of plasma membrane 0.856 GO:0005789 endoplasmic reticulum membrane 0.822 GO:0071944 cell periphery 0.819 GO:0005783 endoplasmic reticulum 0.746	transmembrane transporter activity 0.963, substrate-specific transmembrane transporter activity 0.961, transporter activity 0.957, ion transmembrane transporter activity 0.907, transmembrane transport 0.941, cation transmembrane transport 0.845, integral component of membrane 1.0	Yes	Yes
MMSYN1_0095	secA; Protein translocase subunit SecA	GO:0005524 ATP binding 0.9982094178446992 GO:0001883 purine nucleoside binding 0.9959686296193844 GO:0000166 nucleotide binding 0.9886833966247462 GO:0032550 purine ribonucleoside binding 0.976286056584614 GO:0030554 adenyl nucleotide binding 0.976286056584614 GO:0032559 adenyl ribonucleotide binding 0.976286056584614 GO:0032555 purine ribonucleotide binding 0.976286056584614 GO:0035639 purine ri…	GO:0006810 transport 0.9467309313265306 GO:0017038 protein import 0.7294094897959184 GO:0006605 protein targeting 0.7261364285714286 GO:0006886 intracellular protein transport 0.7236350714285714 GO:0015031 protein transport 0.7187071122448979 GO:0065002 intracellular protein transmembrane transport 0.717835275510204 GO:0006796 phosphate-containing compound metabolic process 0.554 GO:0071806 prote…	GO:0005737 cytoplasm 0.9978221102040816 GO:0005886 plasma membrane 0.8320514285714286 GO:0016020 membrane 0.7699428571428572 GO:0005576 extracellular region 0.542 GO:0005622 intracellular 0.372545 GO:0044444 cytoplasmic part 0.03454999999999997 GO:0009579 thylakoid 0.019455 GO:0005829 cytosol 0.00024500000000005073	ATP binding 0.998; transport 0.9467; protein import 0.729; protein targeting 0.726	Yes but general	-
MMSYN1_0097	5'-3' exonuclease	GO:0004518 nuclease activity 0.9937076274730504 GO:0003824 catalytic activity 0.9928856244957067 GO:0004527 exonuclease activity 0.9867642092079084 GO:0003887 DNA-directed DNA polymerase activity 0.9313110747479495 GO:0016779 nucleotidyltransferase activity 0.9247913597699156 GO:0003677 DNA binding 0.9184854866734413 GO:0016787 hydrolase activity 0.9006705090658284 GO:0003676 nucleic acid binding…	GO:0090305 nucleic acid phosphodiester bond hydrolysis 0.9500677551020408 GO:0071897 DNA biosynthetic process 0.7574882653061225 GO:0009056 catabolic process 0.749 GO:0006796 phosphate-containing compound metabolic process 0.708 GO:0006261 DNA-dependent DNA replication 0.702370887755102 GO:0006260 DNA replication 0.7013826632653061 GO:0006810 transport 0.658 GO:0006091 generation of precursor met…	GO:0005737 cytoplasm 0.98 GO:0016021 integral component of membrane 0.7567134693877551 GO:0016020 membrane 0.737558469387755 GO:0070062 extracellular vesicular exosome 0.689 GO:0005576 extracellular region 0.681 GO:0005739 mitochondrion 0.654	nuclease activity 0.9937, exonuclease activity 0.98676, DNA-directed DNA polymerase activity 0.93, DNA binding 0.918, DNA biosynthetic process 0.757, cytoplasm 0.98	Yes but general	-
MMSYN1_0105	xseB; Exodeoxyribonuclease 7 small subunit	GO:0008855 exodeoxyribonuclease VII activity 0.9909396333902595 GO:0004527 exonuclease activity 0.9902425946273329 GO:0004518 nuclease activity 0.989943880601092 GO:0004536 deoxyribonuclease activity 0.964276854530487 GO:0004529 exodeoxyribonuclease activity 0.964276854530487 GO:0016796 exonuclease activity, active with either ribo- or deoxyribonucleic acids and producing 5'-phosphomonoesters 0.9…	GO:0006810 transport 0.918 GO:0010468 regulation of gene expression 0.894 GO:0051649 establishment of localization in cell 0.848 GO:0051171 regulation of nitrogen compound metabolic process 0.846 GO:2001141 regulation of RNA biosynthetic process 0.824 GO:1903506 regulation of nucleic acid-templated transcription 0.802 GO:0006355 regulation of transcription, DNA-templated 0.769 GO:0051252 regulati…	GO:0005737 cytoplasm 0.9971607941836734 GO:0009318 exodeoxyribonuclease VII complex 0.756895 GO:0016020 membrane 0.696 GO:0005576 extracellular region 0.669 GO:0070062 extracellular vesicular exosome 0.612 GO:0005739 mitochondrion 0.596 GO:0005615 extracellular space 0.514 GO:0043232 intracellular non-membrane-bounded organelle 0.513692 GO:0044446 intracellular organelle part 0.007589999999999986…	exodeoxyribonuclease VII activity 0.99; exonuclease activity 0.99; deoxyribonuclease activity 0.96; exodeoxyribonuclease VII complex 0.756895	Yes	-
MMSYN1_0106	xseA; Exodeoxyribonuclease 7 large subunit	GO:0008855 exodeoxyribonuclease VII activity 0.9968957250157108 GO:0004527 exonuclease activity 0.9941066001357532 GO:0004518 nuclease activity 0.993742852050297 GO:0016796 exonuclease activity, active with either ribo- or deoxyribonucleic acids and producing 5'-phosphomonoesters 0.976287766242465 GO:0004536 deoxyribonuclease activity 0.976287766242465 GO:0016895 exodeoxyribonuclease activity, pr…	GO:0090305 nucleic acid phosphodiester bond hydrolysis 1.0 GO:0006308 DNA catabolic process 1.0 GO:0006810 transport 0.747 GO:0006412 translation 0.588 GO:0008104 protein localization 0.586 GO:0006468 protein phosphorylation 0.573 GO:0006796 phosphate-containing compound metabolic process 0.564 GO:0051649 establishment of localization in cell 0.536 GO:0010468 regulation of gene expression 0.504	GO:0009318 exodeoxyribonuclease VII complex 1.0 GO:0005737 cytoplasm 0.9816718489795918 GO:0005739 mitochondrion 0.611 GO:0005576 extracellular region 0.526	exodeoxyribonuclease VII activity 0.9968957; nucleic acid phosphodiester bond hydrolysis 1.0; DNA catabolic process 1.0; exodeoxyribonuclease VII complex 1.0	Yes	-
MMSYN1_0107	nusB; Transcription antitermination protein NusB	GO:0003723 RNA binding 0.9895620769394887 GO:0003779 actin binding 0.957 GO:0005215 transporter activity 0.902 GO:0003676 nucleic acid binding 0.8549855206172304 GO:0008092 cytoskeletal protein binding 0.854 GO:0005509 calcium ion binding 0.795 GO:0022857 transmembrane transporter activity 0.745 GO:0008324 cation transmembrane transporter activity 0.699 GO:0003824 catalytic activity 0.683 GO:0000…	GO:0006810 transport 0.919 GO:0006355 regulation of transcription, DNA-templated 0.9153014844387755 GO:0055085 transmembrane transport 0.827 GO:0010468 regulation of gene expression 0.789 GO:0006811 ion transport 0.779 GO:0051171 regulation of nitrogen compound metabolic process 0.776 GO:0015031 protein transport 0.771 GO:0006353 DNA-templated transcription, termination 0.7222939183673469 GO:0006…	GO:0005737 cytoplasm 0.98 GO:0005576 extracellular region 0.918 GO:0016020 membrane 0.846 GO:0005739 mitochondrion 0.794 GO:0070062 extracellular vesicular exosome 0.748 GO:0005886 plasma membrane 0.511	RNA binding 0.98956, regulation of transcription, regulation of transcription, DNA-templated 0.9, DNA-templated transcription, termination 0.7, cytoplasm 0.98	Yes but general	-
MMSYN1_0108	Lipoprotein, putative	GO:0003824 catalytic activity 0.936 GO:0000166 nucleotide binding 0.891 GO:0001883 purine nucleoside binding 0.839 GO:0003676 nucleic acid binding 0.825 GO:0005524 ATP binding 0.757 GO:0016818 hydrolase activity, acting on acid anhydrides, in phosphorus-containing anhydrides 0.594 GO:0016740 transferase activity 0.505 GO:0016301 kinase activity 0.07713499999999995 GO:0003677 DNA binding 0.0676250…	GO:0051252 regulation of RNA metabolic process 0.544 GO:0007166 cell surface receptor signaling pathway 0.528 GO:0051171 regulation of nitrogen compound metabolic process 0.502 GO:0008380 RNA splicing 0.15971000000000002 GO:0006355 regulation of transcription, DNA-templated 0.07964000000000004 GO:0016310 phosphorylation 0.07437000000000005 GO:0006351 transcription, DNA-templated 0.071605000000000…	GO:0005576 extracellular region 0.99604 GO:0016020 membrane 0.77112928 GO:0005840 ribosome 0.732 GO:0005886 plasma membrane 0.618 GO:0005615 extracellular space 0.514 GO:0043231 intracellular membrane-bounded organelle 0.12014499999999995 GO:0016021 integral component of membrane 0.03153499999999998 GO:0070013 intracellular organelle lumen 0.007929999999999993 GO:0044446 intracellular organelle p…	cell surface receptor signaling pathway 0.528, extracellular region 0.99604	Yes but general	-
MMSYN1_0109	nfo; Endonuclease IV	GO:0008833 deoxyribonuclease IV (phage-T4-induced) activity 0.9948767307057549 GO:0004519 endonuclease activity 0.9924298786006281 GO:0004518 nuclease activity 0.9922582440444061 GO:0046914 transition metal ion binding 0.9918648314040689 GO:0008270 zinc ion binding 0.9914356114919246 GO:0046872 metal ion binding 0.9911654790572707 GO:0003824 catalytic activity 0.9815812360216074 GO:0004536 deoxyr…	GO:0006974 cellular response to DNA damage stimulus 0.940283775510204 GO:0009056 catabolic process 0.936 GO:0019752 carboxylic acid metabolic process 0.936 GO:0006796 phosphate-containing compound metabolic process 0.829 GO:0006281 DNA repair 0.8223574489795918 GO:0090305 nucleic acid phosphodiester bond hydrolysis 0.8216092857142857 GO:0009165 nucleotide biosynthetic process 0.816 GO:0055114 oxi…	GO:0005737 cytoplasm 0.98 GO:0005576 extracellular region 0.962 GO:0005739 mitochondrion 0.877 GO:0070062 extracellular vesicular exosome 0.725	deoxyribonuclease IV (phage-T4-induced) activity 0.99,endonuclease activity 0.99, zinc ion binding 0.99, cellular response to DNA damage stimulus 0.94, DNA repair 0.8, cytoplasm 0.98	Yes but general	-
MMSYN1_0113	Glycosyltransferase	GO:0016740 transferase activity 0.9754215682796241 GO:0003824 catalytic activity 0.884 GO:0022857 transmembrane transporter activity 0.877 GO:0005215 transporter activity 0.848 GO:0015075 ion transmembrane transporter activity 0.84 GO:0004888 transmembrane signaling receptor activity 0.832 GO:0022891 substrate-specific transmembrane transporter activity 0.824 GO:0004871 signal transducer activity…	GO:0006810 transport 0.824 GO:0007166 cell surface receptor signaling pathway 0.814 GO:0055085 transmembrane transport 0.799 GO:0007186 G-protein coupled receptor signaling pathway 0.653 GO:0006629 lipid metabolic process 0.627	GO:0016021 integral component of membrane 0.9999834625918367 GO:0031224 intrinsic component of membrane 0.996 GO:0016020 membrane 0.9930025486734694 GO:0005886 plasma membrane 0.9856 GO:0005887 integral component of plasma membrane 0.914 GO:0071944 cell periphery 0.886 GO:0031226 intrinsic component of plasma membrane 0.73 GO:0005789 endoplasmic reticulum membrane 0.512	transferase activity 0.975; substrate-specific transmembrane transporter activity 0.824;	Yes but general	-
MMSYN1_0114	Nucleotide-diphospho-sugar transferase	GO:0016740 transferase activity 0.9922921521828331 GO:0003824 catalytic activity 0.986539255838159 GO:0050501 hyaluronan synthase activity 0.621176054501257 GO:0008194 UDP-glycosyltransferase activity 0.620692364321721 GO:0016758 transferase activity, transferring hexosyl groups 0.605224439220702 GO:0050510 N-acetylgalactosaminyl-proteoglycan 3-beta-glucuronosyltransferase activity 0.568400348576…	GO:0044255 cellular lipid metabolic process 0.92 GO:0006629 lipid metabolic process 0.828 GO:0009056 catabolic process 0.764 GO:0006796 phosphate-containing compound metabolic process 0.746 GO:0006644 phospholipid metabolic process 0.745 GO:0006810 transport 0.703 GO:0005975 carbohydrate metabolic process 0.636 GO:0019752 carboxylic acid metabolic process 0.633 GO:0006631 fatty acid metabolic pro…	GO:0005737 cytoplasm 0.93 GO:0005576 extracellular region 0.901 GO:0016020 membrane 0.8725147084489795 GO:0016021 integral component of membrane 0.7107070918367346 GO:0070062 extracellular vesicular exosome 0.661 GO:0005739 mitochondrion 0.59	transferase activity 0.99; cellular lipid metabolic process 0.92; lipid metabolic process 0.828;cytoplasm 0.93; UDP-glycosyltransferase activity 0.62; glucuronosyltransferase activity 0.56	Yes but general	-
MMSYN1_0115	galU; UTP glucose 1 phosphate uridylyltransferase	GO:0016779 nucleotidyltransferase activity 0.9964481399698446 GO:0003824 catalytic activity 0.9875533148061179 GO:0016740 transferase activity 0.9822849163519415 GO:0003983 UTP:glucose-1-phosphate uridylyltransferase activity 0.9493663217607943 GO:0016491 oxidoreductase activity 0.936 GO:0051748 UTP-monosaccharide-1-phosphate uridylyltransferase activity 0.761997241706421 GO:0070569 uridylyltrans…	GO:0009165 nucleotide biosynthetic process 0.95 GO:0019752 carboxylic acid metabolic process 0.924 GO:0009056 catabolic process 0.921 GO:1901605 alpha-amino acid metabolic process 0.888 GO:0006011 UDP-glucose metabolic process 0.8696209183673469 GO:0055086 nucleobase-containing small molecule metabolic process 0.856 GO:0005975 carbohydrate metabolic process 0.846 GO:0055114 oxidation-reduction pr…	GO:0005737 cytoplasm 0.99 GO:0005576 extracellular region 0.952 GO:0005739 mitochondrion 0.86 GO:0070062 extracellular vesicular exosome 0.777 GO:0005759 mitochondrial matrix 0.682	nucleotidyltransferase activity 0.996; UTP:glucose-1-phosphate uridylyltransferase activity 0.949; nucleotide biosynthetic process 0.95; cytoplasm 0.99	Yes	-
MMSYN1_0116	Transmembrane protein, not a transporter	GO:0003824 catalytic activity 0.816346339256336 GO:0003676 nucleic acid binding 0.7267110299999999 GO:0008092 cytoskeletal protein binding 0.674 GO:0015075 ion transmembrane transporter activity 0.613 GO:0016462 pyrophosphatase activity 0.607 GO:0001883 purine nucleoside binding 0.594 GO:0000166 nucleotide binding 0.5856115199999999 GO:0008017 microtubule binding 0.518 GO:0003779 actin binding 0.…	GO:0006810 transport 0.919660705 GO:0006413 translational initiation 0.766 GO:0007166 cell surface receptor signaling pathway 0.727 GO:0051649 establishment of localization in cell 0.705 GO:0051171 regulation of nitrogen compound metabolic process 0.669 GO:0008104 protein localization 0.658 GO:0034220 ion transmembrane transport 0.631 GO:0010468 regulation of gene expression 0.617 GO:0006355 regu…	GO:0016020 membrane 0.985953445 GO:0016021 integral component of membrane 0.9735865160408164 GO:0005737 cytoplasm 0.9300385 GO:0031224 intrinsic component of membrane 0.77 GO:0005739 mitochondrion 0.634 GO:0005886 plasma membrane 0.622 GO:0005783 endoplasmic reticulum 0.604 GO:0005576 extracellular region 0.566 GO:0070062 extracellular vesicular exosome 0.53 GO:0012505 endomembrane system 0.23503…	membrane 0.985953445, integral component of membrane 0.97	Yes	-
MMSYN1_0117	plsY; Glycerol-3-phosphate acyltransferase	GO:0043772 acyl-phosphate glycerol-3-phosphate acyltransferase activity 0.9921321565035401 GO:0016747 transferase activity, transferring acyl groups other than amino-acyl groups 0.9892677776519568 GO:0016740 transferase activity 0.9863460881874376 GO:0003824 catalytic activity 0.9642387854407275 GO:0022891 substrate-specific transmembrane transporter activity 0.957 GO:0015293 symporter activity 0…	GO:0006629 lipid metabolic process 0.9444782212244898 GO:0006810 transport 0.871 GO:0015672 monovalent inorganic cation transport 0.796 GO:0007166 cell surface receptor signaling pathway 0.789 GO:0008654 phospholipid biosynthetic process 0.7788421428571428 GO:0006644 phospholipid metabolic process 0.7695305102040816 GO:0055085 transmembrane transport 0.766 GO:0007186 G-protein coupled receptor si…	GO:0016021 integral component of membrane 1.0 GO:0031224 intrinsic component of membrane 1.0 GO:0005886 plasma membrane 0.9984797227642858 GO:0016020 membrane 0.9903348675510204 GO:0005887 integral component of plasma membrane 0.941 GO:0071944 cell periphery 0.86 GO:0031226 intrinsic component of plasma membrane 0.78 GO:0000139 Golgi membrane 0.773 GO:0005789 endoplasmic reticulum membrane 0.764 …	acyl-phosphate glycerol-3-phosphate acyltransferase activity 0.99; transferase activity, transferring acyl groups other than amino-acyl groups 0.989;lipid metabolic process 0.9; phospholipid biosynthetic process 0.7788	Yes but general	-
MMSYN1_0126	gltX; Glutamate--tRNA ligase	GO:0005524 ATP binding 0.9965941414552666 GO:0004818 glutamate-tRNA ligase activity 0.9919913279147063 GO:0004812 aminoacyl-tRNA ligase activity 0.9915492204686585 GO:0016876 ligase activity, forming aminoacyl-tRNA and related compounds 0.9915385426165637 GO:0001883 purine nucleoside binding 0.9913478300917645 GO:0000166 nucleotide binding 0.9732423281753846 GO:0017076 purine nucleotide binding 0…	GO:0006091 generation of precursor metabolites and energy 0.815 GO:0006796 phosphate-containing compound metabolic process 0.77 GO:0019752 carboxylic acid metabolic process 0.766 GO:0006424 glutamyl-tRNA aminoacylation 0.765714693877551 GO:0006418 tRNA aminoacylation for protein translation 0.7457239795918367 GO:0006629 lipid metabolic process 0.745 GO:0043039 tRNA aminoacylation 0.74435836734693…	GO:0005737 cytoplasm 0.9983125551020409 GO:0005739 mitochondrion 0.847 GO:0005759 mitochondrial matrix 0.724 GO:0005576 extracellular region 0.648 GO:0070062 extracellular vesicular exosome 0.57 GO:0044444 cytoplasmic part 0.0071949999999999514 GO:0005829 cytosol 0.00038000000000004697	ATP binding 0.99659; glutamate-tRNA ligase activity 0.99; aminoacyl-tRNA ligase activity 0.99; glutamyl-tRNA aminoacylation 0.7657; tRNA aminoacylation 0.7	Yes	-
MMSYN1_0127	HD domain phosphohydrolase	GO:0003824 catalytic activity 0.9915852645340355 GO:0016787 hydrolase activity 0.9225949664526543 GO:0046914 transition metal ion binding 0.8750128942779093 GO:0016491 oxidoreductase activity 0.868 GO:0003676 nucleic acid binding 0.765 GO:0005506 iron ion binding 0.745 GO:0016740 transferase activity 0.744 GO:0000166 nucleotide binding 0.74 GO:0001883 purine nucleoside binding 0.688 GO:0042578 ph…	GO:0055114 oxidation-reduction process 0.901 GO:0055086 nucleobase-containing small molecule metabolic process 0.801 GO:0019752 carboxylic acid metabolic process 0.786 GO:0009117 nucleotide metabolic process 0.766 GO:0009165 nucleotide biosynthetic process 0.747 GO:0009116 nucleoside metabolic process 0.679 GO:0006163 purine nucleotide metabolic process 0.678 GO:0006631 fatty acid metabolic proce…	GO:0005737 cytoplasm 0.98 GO:0005576 extracellular region 0.935 GO:0070062 extracellular vesicular exosome 0.68 GO:0005739 mitochondrion 0.65 GO:0016020 membrane 0.564	hydrolase activity 0.9	Yes but general	-
MMSYN1_0128	DNA-directed RNA polymerase delta subunit	GO:0003899 DNA-directed 5'-3' RNA polymerase activity 0.9966150034987817 GO:0016779 nucleotidyltransferase activity 0.9738214948169105 GO:0034062 5'-3' RNA polymerase activity 0.973668111566787 GO:0008092 cytoskeletal protein binding 0.887 GO:0003779 actin binding 0.774 GO:0046914 transition metal ion binding 0.711 GO:0046982 protein heterodimerization activity 0.663 GO:0016740 transferase activi…	GO:0006355 regulation of transcription, DNA-templated 0.9633690201020408 GO:0010468 regulation of gene expression 0.924 GO:0006351 transcription, DNA-templated 0.9016179951020408 GO:1903506 regulation of nucleic acid-templated transcription 0.89 GO:0051171 regulation of nitrogen compound metabolic process 0.878 GO:2001141 regulation of RNA biosynthetic process 0.865 GO:0051252 regulation of RNA m…	GO:0005737 cytoplasm 0.98 GO:0005576 extracellular region 0.601 GO:0016020 membrane 0.54 GO:0071944 cell periphery 0.533	DNA-directed 5'-3' RNA polymerase activity 0.9966, regulation of transcription, DNA-templated 0.96, cytoplasm 0.98	Yes but general	-
MMSYN1_0129	pyrG; CTP synthase	GO:0005524 ATP binding 0.9983403791405603 GO:0003883 CTP synthase activity 0.9972023099862721 GO:0046872 metal ion binding 0.9939727772032766 GO:0001883 purine nucleoside binding 0.992320304182083 GO:0003824 catalytic activity 0.9913072259452389 GO:0000166 nucleotide binding 0.9794239548945934 GO:0032555 purine ribonucleotide binding 0.976442650865285 GO:0032559 adenyl ribonucleotide binding 0.97…	GO:1901605 alpha-amino acid metabolic process 0.933 GO:0006541 glutamine metabolic process 0.9249902040816327 GO:0006221 pyrimidine nucleotide biosynthetic process 0.909969693877551 GO:0019752 carboxylic acid metabolic process 0.857 GO:0009056 catabolic process 0.846 GO:0005975 carbohydrate metabolic process 0.839 GO:0055114 oxidation-reduction process 0.837 GO:0044210 'de novo' CTP biosynthetic …	GO:0005737 cytoplasm 0.9555248000000001 GO:0005739 mitochondrion 0.911 GO:0005576 extracellular region 0.855 GO:0016021 integral component of membrane 0.8108304081632652 GO:0016020 membrane 0.777805612244898 GO:0070062 extracellular vesicular exosome 0.772 GO:0097268 cytoophidium 0.7560620408163264 GO:0043231 intracellular membrane-bounded organelle 0.7236522448979591 GO:0044444 cytoplasmic part …	ATP binding 0.998; CTP synthase activity 0.997; 'de novo' CTP biosynthetic process 0.83; CTP biosynthetic process 0.825	Yes	-
MMSYN1_0131	fba; Fructose-1,6-bisphosphate aldolase	GO:0046872 metal ion binding 0.99327484423795 GO:0016832 aldehyde-lyase activity 0.9925153726030573 GO:0004332 fructose-bisphosphate aldolase activity 0.9924176137066911 GO:0003824 catalytic activity 0.991816572602418 GO:0016829 lyase activity 0.9167805937398023 GO:0016491 oxidoreductase activity 0.862 GO:0000166 nucleotide binding 0.83 GO:0001883 purine nucleoside binding 0.785 GO:0000287 magnes…	GO:0006096 glycolytic process 1.0 GO:0030388 fructose 1,6-bisphosphate metabolic process 1.0 GO:0005975 carbohydrate metabolic process 0.9856333272448979 GO:0009056 catabolic process 0.959 GO:1901605 alpha-amino acid metabolic process 0.922 GO:0055114 oxidation-reduction process 0.919 GO:0019752 carboxylic acid metabolic process 0.865 GO:0006091 generation of precursor metabolites and energy 0.81…	GO:0005737 cytoplasm 0.98 GO:0005576 extracellular region 0.951 GO:0005739 mitochondrion 0.936 GO:0070062 extracellular vesicular exosome 0.826	metal ion binding 0.99; aldehyde-lyase activity 0.99; fructose-bisphosphate aldolase activity 0.99; glycolytic process 1.0; fructose 1,6-bisphosphate metabolic process 1.0	Yes	-
MMSYN1_0132	ATPase, AAA family	GO:0005524 ATP binding 0.974318841065856 GO:0000166 nucleotide binding 0.9489662798469387 GO:0017111 nucleoside-triphosphatase activity 0.9226996483553356 GO:0003824 catalytic activity 0.9085203697929912 GO:0016462 pyrophosphatase activity 0.8947597622187099 GO:0016818 hydrolase activity, acting on acid anhydrides, in phosphorus-containing anhydrides 0.8798584896125096 GO:0001883 purine nucleosid…	GO:0006508 proteolysis 0.9663920408163265 GO:0006810 transport 0.718 GO:0009056 catabolic process 0.654 GO:0019752 carboxylic acid metabolic process 0.552 GO:0006520 cellular amino acid metabolic process 0.525	GO:0016021 integral to membrane 0.88 GO:0005886 plasma membrane 0.88 GO:0005739 mitochondrion 0.799 GO:0005576 extracellular region 0.622 GO:0070062 extracellular vesicular exosome 0.52	ATP binding 0.97, ATPase activity, coupled 0.8476	Yes but general	-
MMSYN1_0133	Subtilisin-like 1 serine protease	GO:0004252 serine-type endopeptidase activity 1.0 GO:0003824 catalytic activity 0.995 GO:0016787 hydrolase activity 0.8427251799103879 GO:0016740 transferase activity 0.836 GO:0008092 cytoskeletal protein binding 0.776 GO:0003723 RNA binding 0.751 GO:0008233 peptidase activity 0.7491654081632653 GO:0003779 actin binding 0.749 GO:0005516 calmodulin binding 0.72 GO:0000166 nucleotide binding 0.638 …	GO:0006508 proteolysis 1.0 GO:0009056 catabolic process 0.583	GO:0005576 extracellular region 0.88	serine-type endopeptidase activity 1.0, proteolysis 1.0, extracellular region 0.88	Yes but general	-
MMSYN1_0137	rpmE; 50S ribosomal protein L31	GO:0003723 RNA binding 0.9958147019125768 GO:0019843 rRNA binding 0.9896226783124872 GO:0003676 nucleic acid binding 0.961746495552856 GO:0003824 catalytic activity 0.923 GO:0003735 structural constituent of ribosome 0.9177837057142857 GO:0008270 zinc ion binding 0.915 GO:0000166 nucleotide binding 0.878 GO:0001883 purine nucleoside binding 0.702 GO:0046872 metal ion binding 0.678437241114103 GO:…	GO:0006412 translation 0.8260722448979592 GO:0006810 transport 0.789 GO:0051171 regulation of nitrogen compound metabolic process 0.782 GO:0010468 regulation of gene expression 0.759 GO:0051252 regulation of RNA metabolic process 0.729 GO:0006355 regulation of transcription, DNA-templated 0.681 GO:2001141 regulation of RNA biosynthetic process 0.664 GO:1903506 regulation of nucleic acid-templated…	GO:0005737 cytoplasm 0.89 GO:0005840 ribosome 0.7318808163265306 GO:0030529 intracellular ribonucleoprotein complex 0.7242482346938776 GO:0005622 intracellular 0.7042460102040816 GO:0016020 membrane 0.62 GO:0005886 plasma membrane 0.542 GO:0005730 nucleolus 0.528	RNA binding 0.9958; rRNA binding 0.9896; structural constituent of ribosome 0.9; translation 0.826; ribosome 0.7	Yes but general	-
MMSYN1_0138	Possible ABC transporter, ATP-binding protein	GO:0005524 ATP binding 0.9770407277993398 GO:0001883 purine nucleoside binding 0.9768801734482861 GO:0032555 purine ribonucleotide binding 0.919722824473216 GO:0035639 purine ribonucleoside triphosphate binding 0.919722824473216 GO:0032559 adenyl ribonucleotide binding 0.919722824473216 GO:0017076 purine nucleotide binding 0.919722824473216 GO:0032549 ribonucleoside binding 0.919722824473216 GO:0…	GO:0006810 transport 0.771 GO:0051649 establishment of localization in cell 0.595 GO:0010468 regulation of gene expression 0.588 GO:0051171 regulation of nitrogen compound metabolic process 0.529 GO:1903506 regulation of nucleic acid-templated transcription 0.519 GO:0008104 protein localization 0.517 GO:0006412 translation 0.514 GO:0007166 cell surface receptor signaling pathway 0.511	GO:0005737 cytoplasm 0.93 GO:0005576 extracellular region 0.7 GO:0016020 membrane 0.529	ATP binding 0.977, transport 0.771	Yes but general	Yes
MMSYN1_0139	Manganese binding DHH-family phosphoesterase	GO:0003824 catalytic activity 0.9744709475937522 GO:0003676 nucleic acid binding 0.938183775510204 GO:0016787 hydrolase activity 0.8959652543254604 GO:0016788 hydrolase activity, acting on ester bonds 0.813 GO:0016491 oxidoreductase activity 0.769 GO:0001883 purine nucleoside binding 0.694 GO:0000166 nucleotide binding 0.662 GO:0008441 3'(2'),5'-bisphosphate nucleotidase activity 0.65131112436996…	GO:0016311 dephosphorylation 0.8104710204081632 GO:0055114 oxidation-reduction process 0.753 GO:0090305 nucleic acid phosphodiester bond hydrolysis 0.723556 GO:0009056 catabolic process 0.666 GO:0006796 phosphate-containing compound metabolic process 0.629 GO:0019752 carboxylic acid metabolic process 0.625 GO:0006629 lipid metabolic process 0.589 GO:0006810 transport 0.583 GO:0005975 carbohydrate…	GO:0005737 cytoplasm 0.99 GO:0016020 membrane 0.913 GO:0005576 extracellular region 0.789 GO:0070062 extracellular vesicular exosome 0.772 GO:0005739 mitochondrion 0.701 GO:0005886 plasma membrane 0.667 GO:0005783 endoplasmic reticulum 0.609 GO:0005789 endoplasmic reticulum membrane 0.58	dephosphorylation 0.81, nucleic acid phosphodiester bond hydrolysis 0.723556, hydrolase activity, acting on ester bonds 0.813	Yes but general	-
MMSYN1_0140	tdk; Thymidine kinase	GO:0005524 ATP binding 0.997609911355376 GO:0016301 kinase activity 0.997007976278316 GO:0004797 thymidine kinase activity 0.9941716981322501 GO:0001883 purine nucleoside binding 0.993913550701237 GO:0046872 metal ion binding 0.9930815969816412 GO:0008270 zinc ion binding 0.9929429370302686 GO:0016740 transferase activity 0.9897187213267721 GO:0046914 transition metal ion binding 0.97616979362298…	GO:0009056 catabolic process 0.901 GO:0009157 deoxyribonucleoside monophosphate biosynthetic process 0.8282601020408162 GO:0035556 intracellular signal transduction 0.777 GO:0006796 phosphate-containing compound metabolic process 0.774 GO:0016310 phosphorylation 0.7679098979591836 GO:0071897 DNA biosynthetic process 0.7491360204081632 GO:0006259 DNA metabolic process 0.7180634591836734 GO:0006790…	GO:0005737 cytoplasm 0.9967689020408164 GO:0005576 extracellular region 0.789 GO:0070062 extracellular vesicular exosome 0.695 GO:0005829 cytosol 0.0024600000000000177	ATP binding 0.9976; thymidine kinase activity 0.99; deoxyribonucleoside monophosphate biosynthetic process 0.8; zinc ion binding 0.99	Yes	-
MMSYN1_0141	prfA; Peptide chain release factor 1	GO:0016149 translation release factor activity, codon specific 0.9976352673681024 GO:0003747 translation release factor activity 0.9972387691164873 GO:0003723 RNA binding 0.9890805331483469 GO:0008079 translation termination factor activity 0.976466666267989 GO:0008135 translation factor activity, RNA binding 0.976466666267989 GO:0003676 nucleic acid binding 0.9060664399609819 GO:0008092 cytoskel…	GO:0006415 translational termination 0.9551007142857143 GO:0006412 translation 0.8573674489795918 GO:0006810 transport 0.713 GO:0010468 regulation of gene expression 0.554	GO:0005737 cytoplasm 1.0 GO:0070062 extracellular vesicular exosome 0.628 GO:0005576 extracellular region 0.537 GO:0044444 cytoplasmic part 2.5000000000052758e-05	translation release factor activity, codon specific 0.9976; translation termination factor activity 0.976; translational termination 0.955	Yes but general	-
MMSYN1_0142	prmC; Release factor glutamine methyltransferase	GO:0008276 protein methyltransferase activity 0.994713405675473 GO:0008168 methyltransferase activity 0.9939775302073617 GO:0008757 S-adenosylmethionine-dependent methyltransferase activity 0.976485564323964 GO:0036009 protein-glutamine N-methyltransferase activity 0.976471918195685 GO:0008170 N-methyltransferase activity 0.976471918195685 GO:0016740 transferase activity 0.9666726039120571 GO:000…	GO:0032259 methylation 0.9860622448979592 GO:0006479 protein methylation 0.955224387755102 GO:0018364 peptidyl-glutamine methylation 0.7295668367346938 GO:0019752 carboxylic acid metabolic process 0.693 GO:0006810 transport 0.636 GO:0055114 oxidation-reduction process 0.52 GO:0006520 cellular amino acid metabolic process 0.517 GO:0006629 lipid metabolic process 0.505	GO:0005737 cytoplasm 0.99 GO:0016020 membrane 0.923 GO:0005576 extracellular region 0.852 GO:0005829 cytosol 0.7696997959183673 GO:0070062 extracellular vesicular exosome 0.762 GO:0005886 plasma membrane 0.654 GO:0005739 mitochondrion 0.635 GO:0005783 endoplasmic reticulum 0.568	S-adenosylmethionine-dependent methyltransferase activity 0.976; protein-glutamine N-methyltransferase activity 0.976; protein methylation 0.955; peptidyl-glutamine methylation 0.7295668	Yes but general	-
MMSYN1_0143	Transmembrane protein, likely an anion transporter	GO:0008168 methyltransferase activity 0.9842202391176862 GO:0022891 substrate-specific transmembrane transporter activity 0.978 GO:0022857 transmembrane transporter activity 0.971 GO:0005215 transporter activity 0.961 GO:0015267 channel activity 0.939 GO:0008509 anion transmembrane transporter activity 0.932 GO:0015075 ion transmembrane transporter activity 0.917 GO:0022890 inorganic cation trans…	GO:0055085 transmembrane transport 0.966 GO:0098655 cation transmembrane transport 0.949 GO:0009593 detection of chemical stimulus 0.922 GO:0006810 transport 0.901 GO:0006811 ion transport 0.889 GO:0006812 cation transport 0.834 GO:0032259 methylation 0.8259871428571428 GO:0034220 ion transmembrane transport 0.806 GO:0030001 metal ion transport 0.757 GO:0015672 monovalent inorganic cation transpo…	GO:0016021 integral component of membrane 1.0 GO:0005886 plasma membrane 0.99953 GO:0031224 intrinsic component of membrane 0.999 GO:0016020 membrane 0.9952719923469387 GO:0005887 integral component of plasma membrane 0.994 GO:0031226 intrinsic component of plasma membrane 0.984 GO:0071944 cell periphery 0.895 GO:0005789 endoplasmic reticulum membrane 0.704 GO:0005783 endoplasmic reticulum 0.598 …	substrate-specific transmembrane transporter activity 0.978, transmembrane transporter activity 0.971, transporter activity 0.961, transmembrane transport 0.966, cation transmembrane transport 0.949, integral component of membrane 1.0	Yes	Yes
MMSYN1_0144	tRNA threonylcarbamoyl adenosine modification protein, Sua5/YciO/YrdC/YwlC family	GO:0061710 L-threonylcarbamoyladenylate synthase 0.9914331773750499 GO:0003824 catalytic activity 0.991 GO:0016779 nucleotidyltransferase activity 0.9884900928621324 GO:0016740 transferase activity 0.9860404829850475 GO:0001883 purine nucleoside binding 0.9849280730530131 GO:0003725 double-stranded RNA binding 0.9816793058515589 GO:0005524 ATP binding 0.9613781871983461 GO:0000166 nucleotide bind…	GO:0006796 phosphate-containing compound metabolic process 0.838 GO:0055114 oxidation-reduction process 0.818 GO:0009056 catabolic process 0.78 GO:0009165 nucleotide biosynthetic process 0.725 GO:0055086 nucleobase-containing small molecule metabolic process 0.719 GO:0002949 tRNA threonylcarbamoyladenosine modification 0.7049110918367346 GO:0008033 tRNA processing 0.7020848775510203 GO:0009117 nu…	GO:0005737 cytoplasm 0.9820285 GO:0005739 mitochondrion 0.9 GO:0005576 extracellular region 0.854 GO:0005840 ribosome 0.814 GO:0016020 membrane 0.73197505 GO:0070062 extracellular vesicular exosome 0.731 GO:0030529 ribonucleoprotein complex 0.506 GO:0016021 integral component of membrane 0.4865250000000001	L-threonylcarbamoyladenylate synthase 0.99, double-stranded RNA binding 0.98, tRNA threonylcarbamoyladenosine modification 0.7, cytoplasm 0.98, ribosome 0.814	Yes but general	-
MMSYN1_0145	Acetyltransferase	GO:0016740 transferase activity 0.9672360518411762 GO:0003824 catalytic activity 0.941 GO:0000166 nucleotide binding 0.751 GO:0008080 N-acetyltransferase activity 0.7128068163265305 GO:0003676 nucleic acid binding 0.66 GO:0001883 purine nucleoside binding 0.657 GO:0008092 cytoskeletal protein binding 0.606 GO:0003723 RNA binding 0.595 GO:0000287 magnesium ion binding 0.538 GO:0016746 transferase …	GO:0006412 translation 0.87 GO:0009056 catabolic process 0.697 GO:0006413 translational initiation 0.672 GO:0006810 transport 0.641 GO:0016071 mRNA metabolic process 0.614 GO:0055114 oxidation-reduction process 0.6 GO:0006796 phosphate-containing compound metabolic process 0.598 GO:0019752 carboxylic acid metabolic process 0.578 GO:0006631 fatty acid metabolic process 0.568 GO:0006520 cellular am…	GO:0005737 cytoplasm 0.97 GO:0005576 extracellular region 0.892 GO:0016020 membrane 0.637 GO:0070062 extracellular vesicular exosome 0.61	transferase activity 0.967236, N-acetyltransferase activity 0.7	Yes	-
MMSYN1_0146	Transmembrane protein, not a transporter	GO:0003779 actin binding 0.893 GO:0004322 ferroxidase activity 0.7070550510204081 GO:0008199 ferric iron binding 0.7068761224489796 GO:0005215 transporter activity 0.689 GO:0008092 cytoskeletal protein binding 0.638 GO:0003723 RNA binding 0.621 GO:0046982 protein heterodimerization activity 0.581 GO:0003676 nucleic acid binding 0.561 GO:0034986 iron chaperone activity 0.06821500000000003 GO:00165…	GO:0006810 transport 0.895 GO:0016226 iron-sulfur cluster assembly 0.7006175408163264 GO:0051649 establishment of localization in cell 0.656 GO:0015031 protein transport 0.638 GO:0051171 regulation of nitrogen compound metabolic process 0.605 GO:0010468 regulation of gene expression 0.601 GO:0006886 intracellular protein transport 0.543 GO:0008104 protein localization 0.522 GO:0055114 oxidation-r…	GO:0005576 extracellular region 0.9916 GO:0016020 membrane 0.9422397678571428 GO:0005739 mitochondrion 0.855 GO:0016021 integral component of membrane 0.7649558163265305 GO:0070062 extracellular vesicular exosome 0.566	membrane 0.94	Yes	-
MMSYN1_0147	cls; Cardiolipin synthetase	GO:0003824 catalytic activity 0.981814158348257 GO:0016740 transferase activity 0.9774919140528607 GO:0008808 cardiolipin synthase activity 0.9701557320492088 GO:0016780 phosphotransferase activity, for other substituted phosphate groups 0.9660358581534626 GO:0000166 nucleotide binding 0.747 GO:0016746 transferase activity, transferring acyl groups 0.66 GO:0005524 ATP binding 0.628 GO:0016491 oxi…	GO:0006629 lipid metabolic process 0.979375512755102 GO:0006066 alcohol metabolic process 0.913 GO:0032049 cardiolipin biosynthetic process 0.8910008163265306 GO:0008654 phospholipid biosynthetic process 0.840534693877551 GO:0005975 carbohydrate metabolic process 0.806 GO:0006810 transport 0.801 GO:0019752 carboxylic acid metabolic process 0.774 GO:0044255 cellular lipid metabolic process 0.768 G…	GO:0016021 integral component of membrane 0.9996509528163265 GO:0016020 membrane 0.9988502705714286 GO:0005886 plasma membrane 0.9948333948693877 GO:0031224 intrinsic component of membrane 0.987 GO:0005789 endoplasmic reticulum membrane 0.858 GO:0005783 endoplasmic reticulum 0.754 GO:0005887 integral component of plasma membrane 0.659 GO:0005576 extracellular region 0.583 GO:0005739 mitochondrion…	catalytic activity 0.98; transferase activity 0.977; cardiolipin synthase activity 0.97; phosphotransferase activity, for other substituted phosphate groups 0.966; lipid metabolic process 0.979; cardiolipin biosynthetic process 0.89	Yes but general	-
MMSYN1_0148	rpsL; 30S ribosomal protein S12	GO:0003723 RNA binding 0.999134651721734 GO:0003735 structural constituent of ribosome 0.9973402520408163 GO:0000049 tRNA binding 0.993216016377702 GO:0019843 rRNA binding 0.9931699468728318 GO:0003676 nucleic acid binding 0.9877488389491983 GO:0003824 catalytic activity 0.952 GO:0000166 nucleotide binding 0.894 GO:0005198 structural molecule activity 0.887 GO:0001883 purine nucleoside binding 0.…	GO:0006414 translational elongation 0.986 GO:0043241 protein complex disassembly 0.939 GO:0006402 mRNA catabolic process 0.915 GO:0006412 translation 0.8989198979591837 GO:0006810 transport 0.803 GO:0006413 translational initiation 0.8 GO:0010468 regulation of gene expression 0.755 GO:0051171 regulation of nitrogen compound metabolic process 0.743 GO:0006468 protein phosphorylation 0.61 GO:001607…	GO:0005840 ribosome 0.9812093312653062 GO:0030529 intracellular ribonucleoprotein complex 0.9484597551020408 GO:0005737 cytoplasm 0.9 GO:0070062 extracellular vesicular exosome 0.813 GO:0005576 extracellular region 0.788 GO:0015935 small ribosomal subunit 0.7229777653061225 GO:0005622 intracellular 0.7055630408163265 GO:0016020 membrane 0.692 GO:0005730 nucleolus 0.506	RNA binding 0.999; structural constituent of ribosome 0.997; rRNA binding 0.99; translation 0.8989; ribosome 0.98	Yes but general	-
MMSYN1_0149	rpsG; 30S ribosomal protein S7	GO:0003723 RNA binding 0.9971328383615765 GO:0000049 tRNA binding 0.9932643080030515 GO:0019843 rRNA binding 0.9932123568768079 GO:0003735 structural constituent of ribosome 0.9785721951020409 GO:0003824 catalytic activity 0.96 GO:0003779 actin binding 0.915 GO:0003676 nucleic acid binding 0.9054629095643908 GO:0005215 transporter activity 0.872 GO:0022857 transmembrane transporter activity 0.847…	GO:0006412 translation 0.9710781458163266 GO:0006414 translational elongation 0.965 GO:0006355 regulation of transcription, DNA-templated 0.916 GO:0006812 cation transport 0.913 GO:0051171 regulation of nitrogen compound metabolic process 0.912 GO:0006810 transport 0.907 GO:1903506 regulation of nucleic acid-templated transcription 0.896 GO:0010468 regulation of gene expression 0.889 GO:0051252 r…	GO:0005737 cytoplasm 0.93 GO:0005576 extracellular region 0.87 GO:0070062 extracellular vesicular exosome 0.84 GO:0030529 intracellular ribonucleoprotein complex 0.7508245918367347 GO:0015935 small ribosomal subunit 0.7374041836734694 GO:0005840 ribosome 0.7259095918367346 GO:0016020 membrane 0.707 GO:0005739 mitochondrion 0.669 GO:0005730 nucleolus 0.531	RNA binding 0.997; rRNA binding 0.99; structural constituent of ribosome 0.97857; translation 0.97; small ribosomal subunit 0.737	Yes but general	-
MMSYN1_0150	fusA; Elongation factor G	GO:0003746 translation elongation factor activity 0.9968674812174676 GO:0005525 GTP binding 0.996215584858331 GO:0001883 purine nucleoside binding 0.9945010585518335 GO:0000166 nucleotide binding 0.9858847217714207 GO:0008135 translation factor activity, RNA binding 0.976413858436504 GO:0003723 RNA binding 0.976413858436504 GO:0017076 purine nucleotide binding 0.976399392926324 GO:0032550 purine …	GO:0006414 translational elongation 0.9507399999999999 GO:0019752 carboxylic acid metabolic process 0.873 GO:0006412 translation 0.811539387755102 GO:0007005 mitochondrion organization 0.7566954081632653 GO:0006631 fatty acid metabolic process 0.66 GO:0006796 phosphate-containing compound metabolic process 0.637 GO:0009056 catabolic process 0.614 GO:0006810 transport 0.608 GO:0055086 nucleobase-c…	GO:0005737 cytoplasm 0.98499865 GO:0005576 extracellular region 0.882 GO:0070062 extracellular vesicular exosome 0.833 GO:0005739 mitochondrion 0.832 GO:0005622 intracellular 0.7687385714285714 GO:0044444 cytoplasmic part 0.58794	translation elongation factor activity 0.996867; GTP binding 0.996; translation factor activity, RNA binding 0.976; GTPase activity 0.9; translational elongation 0.95	Yes but general	-
MMSYN1_0151	tuf; Elongation factor Tu	GO:0005525 GTP binding 0.9985200373099645 GO:0003746 translation elongation factor activity 0.996556414669385 GO:0003723 RNA binding 0.9887124357660062 GO:0001883 purine nucleoside binding 0.9874920426821682 GO:0008135 translation factor activity, RNA binding 0.974577049572537 GO:0017076 purine nucleotide binding 0.974525545177532 GO:0032550 purine ribonucleoside binding 0.974525545177532 GO:0032…	GO:0006414 translational elongation 0.9909669387755102 GO:0006412 translation 0.7935908163265306 GO:0007005 mitochondrion organization 0.7547692857142857 GO:0006508 proteolysis 0.748 GO:0009056 catabolic process 0.704 GO:0051171 regulation of nitrogen compound metabolic process 0.66 GO:0006396 RNA processing 0.611 GO:0010468 regulation of gene expression 0.598 GO:0051252 regulation of RNA metabol…	GO:0005737 cytoplasm 0.9858900571428572 GO:0005576 extracellular region 0.788 GO:0005622 intracellular 0.7642508163265306 GO:0043231 intracellular membrane-bounded organelle 0.7299788775510203 GO:0044444 cytoplasmic part 0.7029031734693877 GO:0070062 extracellular vesicular exosome 0.679 GO:0043227 membrane-bounded organelle 0.051754999999999995 GO:0044446 intracellular organelle part 0.015650000…	GTP binding 0.9985; translation elongation factor activity 0.996556; RNA binding 0.9887; translational elongation 0.99	Yes but general	-
MMSYN1_0154	Leucyl aminopeptidase	GO:0004177 aminopeptidase activity 0.9942255851569199 GO:0046872 metal ion binding 0.9928288526755291 GO:0008238 exopeptidase activity 0.976480526062449 GO:0070011 peptidase activity, acting on L-amino acid peptides 0.976480526062449 GO:0030145 manganese ion binding 0.9339438401995925 GO:0008235 metalloexopeptidase activity 0.9315954255228999 GO:0008233 peptidase activity 0.9168646403450287 GO:00…	GO:0006508 proteolysis 0.8687983673469388 GO:0019538 protein metabolic process 0.8142179591836735 GO:0055114 oxidation-reduction process 0.778 GO:0009165 nucleotide biosynthetic process 0.753 GO:0019752 carboxylic acid metabolic process 0.739 GO:0006796 phosphate-containing compound metabolic process 0.72 GO:0055086 nucleobase-containing small molecule metabolic process 0.678 GO:0009056 catabolic…	GO:0005737 cytoplasm 0.9834313397959183 GO:0005576 extracellular region 0.921 GO:0070062 extracellular vesicular exosome 0.851 GO:0005622 intracellular 0.7706894897959183 GO:0005739 mitochondrion 0.728	aminopeptidase activity 0.994, peptidase activity, acting on L-amino acid peptides 0.976, proteolysis 0.868798, cytoplasm 0.98	Yes but general	-
MMSYN1_0163	alaS; Alanine--tRNA ligase	GO:0005524 ATP binding 0.9979168380009622 GO:0001883 purine nucleoside binding 0.9939995778967501 GO:0000049 tRNA binding 0.9934584208483382 GO:0004813 alanine-tRNA ligase activity 0.9934075972457961 GO:0003723 RNA binding 0.9931806725046102 GO:0004812 aminoacyl-tRNA ligase activity 0.9931390431271154 GO:0016876 ligase activity, forming aminoacyl-tRNA and related compounds 0.9931295267387721 GO:0…	GO:0006419 alanyl-tRNA aminoacylation 0.8306316326530612 GO:0043039 tRNA aminoacylation 0.7742548979591837 GO:0006412 translation 0.7609844897959184 GO:0009056 catabolic process 0.589 GO:0006810 transport 0.582 GO:0006796 phosphate-containing compound metabolic process 0.555 GO:0008152 metabolic process 0.0003149999999999542 GO:0006413 translational initiation 5.000000000032756e-06 GO:0006414 tra…	GO:0005737 cytoplasm 0.9902010540816326 GO:0043231 intracellular membrane-bounded organelle 0.7103664387755102 GO:0005576 extracellular region 0.67 GO:0016020 membrane 0.606 GO:0005739 mitochondrion 0.6 GO:0044444 cytoplasmic part 0.272795 GO:0005829 cytosol 0.03025 GO:0005622 intracellular 0.01175499999999996 GO:0044446 intracellular organelle part 0.004905000000000048	ATP binding 0.9979; tRNA binding 0.99; alanine-tRNA ligase activity 0.99; aminoacyl-tRNA ligase activity 0.99; alanyl-tRNA aminoacylation 0.83; tRNA aminoacylation 0.77; translation 0.76	Yes	-
MMSYN1_0164	Transmembrane protein, likely an ion transporter	GO:0005215 transporter activity 0.8320401949999999 GO:0022857 transmembrane transporter activity 0.8300390999999999 GO:0015075 ion transmembrane transporter activity 0.753085215 GO:0017076 purine nucleotide binding 0.686326643925574 GO:0032549 ribonucleoside binding 0.686326643925574 GO:0032555 purine ribonucleotide binding 0.686326643925574 GO:0032559 adenyl ribonucleotide binding 0.686326643925…	GO:0055085 transmembrane transport 0.9281526400000001 GO:0006810 transport 0.87373279 GO:0051649 establishment of localization in cell 0.651 GO:0007166 cell surface receptor signaling pathway 0.61 GO:0006811 ion transport 0.589148 GO:0008104 protein localization 0.583 GO:0098655 cation transmembrane transport 0.567 GO:0043473 pigmentation 0.0030850000000000044 GO:0044763 single-organism cellular …	GO:0016021 integral component of membrane 1.0 GO:0031224 intrinsic component of membrane 0.999 GO:0005886 plasma membrane 0.99823 GO:0016020 membrane 0.991881496 GO:0005887 integral component of plasma membrane 0.823 GO:0005789 endoplasmic reticulum membrane 0.691 GO:0071944 cell periphery 0.616 GO:0005783 endoplasmic reticulum 0.603 GO:1902495 transmembrane transporter complex 0.566 GO:0044444 c…	transporter activity 0.832, transmembrane transporter activity 0.83, ion transmembrane transporter activity 0.753, transmembrane transport 0.928, transport 0.8737, integral component of membrane 1.0	Yes	Yes
MMSYN1_0165	oppB; Oligopeptide ABC transporter, permease	GO:0022857 transmembrane transporter activity 0.9852064371632392 GO:0005215 transporter activity 0.9843617929634383 GO:0022891 substrate-specific transmembrane transporter activity 0.983 GO:0015075 ion transmembrane transporter activity 0.9825059631862512 GO:0008324 cation transmembrane transporter activity 0.898 GO:0046873 metal ion transmembrane transporter activity 0.886 GO:0015267 channel act…	GO:0006810 transport 1.0 GO:0055085 transmembrane transport 0.968 GO:0034220 ion transmembrane transport 0.85 GO:0098655 cation transmembrane transport 0.822 GO:0006811 ion transport 0.81 GO:0006812 cation transport 0.676 GO:0055114 oxidation-reduction process 0.627 GO:0044255 cellular lipid metabolic process 0.612 GO:0030001 metal ion transport 0.604 GO:0055082 cellular chemical homeostasis 0.53…	GO:0016021 integral component of membrane 0.9998060848979592 GO:0031224 intrinsic component of membrane 0.999 GO:0005887 integral to plasma membrane 0.99832 GO:0016020 membrane 0.9956657025510204 GO:0005886 plasma membrane 0.9857001302040816 GO:0031226 intrinsic component of plasma membrane 0.912 GO:0005789 endoplasmic reticulum membrane 0.848 GO:0071944 cell periphery 0.834 GO:0005783 endoplasmi…	transmembrane transporter activity 0.985, transporter activity 0.98, transport 1.0,integral component of membrane 0.9998	Yes but general	-
MMSYN1_0166	oppC; Oligopeptide ABC transporter, permease	GO:0022891 substrate-specific transmembrane transporter activity 0.9059889040498756 GO:0015075 ion transmembrane transporter activity 0.8965720093635412 GO:0022857 transmembrane transporter activity 0.8904176731517113 GO:0005215 transporter activity 0.8890712925395932 GO:0003824 catalytic activity 0.783 GO:0022890 inorganic cation transmembrane transporter activity 0.6917178601674585 GO:0008324 c…	GO:0006810 transport 1.0 GO:0055085 transmembrane transport 0.84 GO:0006812 cation transport 0.661 GO:0098655 cation transmembrane transport 0.657 GO:0015672 monovalent inorganic cation transport 0.605 GO:0030001 metal ion transport 0.572 GO:0006629 lipid metabolic process 0.543 GO:0015992 proton transport 0.506	GO:0016021 integral to membrane 0.9999301905632653 GO:0005886 plasma membrane 0.998377275644898 GO:0031224 intrinsic component of membrane 0.998 GO:0016020 membrane 0.9945250979591836 GO:0005887 integral component of plasma membrane 0.964 GO:0043190 ATP-binding cassette (ABC) transporter complex 0.88 GO:0000139 Golgi membrane 0.854 GO:0071944 cell periphery 0.84 GO:0005789 endoplasmic reticulum m…	substrate-specific transmembrane transporter activity 0.9, transport 1.0, transmembrane transport 0.84, integral to membrane 0.9999	Yes	-
MMSYN1_0167	oppD; Oligopeptide ABC transporter, ATP-binding protein	GO:0005524 ATP binding 0.9992076213631039 GO:0001883 purine nucleoside binding 0.9950302196577329 GO:0000166 nucleotide binding 0.9896882980981107 GO:0032559 adenyl ribonucleotide binding 0.973280750848026 GO:0032549 ribonucleoside binding 0.973280750848026 GO:0030554 adenyl nucleotide binding 0.973280750848026 GO:0035639 purine ribonucleoside triphosphate binding 0.973280750848026 GO:0017076 pur…	GO:0015833 peptide transport 1.0 GO:0006810 transport 0.9103826530612245 GO:0006796 phosphate-containing compound metabolic process 0.776 GO:0009056 catabolic process 0.635 GO:0006631 fatty acid metabolic process 0.626 GO:0019752 carboxylic acid metabolic process 0.572 GO:0035672 oligopeptide transmembrane transport 0.0005549999999999722	GO:0005886 plasma membrane 0.9724979010204081 GO:0016021 integral to membrane 0.89 GO:0005739 mitochondrion 0.791 GO:0044430 cytoskeletal part 0.7413791836734693 GO:0043234 protein complex 0.7284638775510204 GO:0016020 membrane 0.7229183469387754	ATP binding 0.999, peptide transport 1.0, plasma membrane 0.97	Yes	-
MMSYN1_0168	oppF; Oligopeptide ABC transporter, ATP-binding protein	GO:0005524 ATP binding 0.9983837725545752 GO:0001883 purine nucleoside binding 0.9934614463814929 GO:0000166 nucleotide binding 0.9823178529998543 GO:0032559 adenyl ribonucleotide binding 0.973420513745906 GO:0032549 ribonucleoside binding 0.973420513745906 GO:0030554 adenyl nucleotide binding 0.973420513745906 GO:0035639 purine ribonucleoside triphosphate binding 0.973420513745906 GO:0017076 pur…	GO:0015833 peptide transport 1.0 GO:0006810 transport 0.9778349230612244 GO:0006796 phosphate-containing compound metabolic process 0.665 GO:0051649 establishment of localization in cell 0.634 GO:0019752 carboxylic acid metabolic process 0.599 GO:0006886 intracellular protein transport 0.578 GO:0051171 regulation of nitrogen compound metabolic process 0.55 GO:1903506 regulation of nucleic acid-te…	GO:0016021 integral to membrane 0.9710050551020408 GO:0005886 plasma membrane 0.89 GO:0016020 membrane 0.8786192340816327 GO:0005576 extracellular region 0.679 GO:0005739 mitochondrion 0.665 GO:0070062 extracellular vesicular exosome 0.525	ATP binding 0.998, peptide transport 1.0, integral to membrane 0.97	Yes but general	-
MMSYN1_0169	oppA; Oligopeptide binding protein	GO:0003824 catalytic activity 0.977 GO:0008233 peptidase activity 0.769 GO:0008237 metallopeptidase activity 0.768 GO:0003676 nucleic acid binding 0.718 GO:0046914 transition metal ion binding 0.586 GO:0016788 hydrolase activity, acting on ester bonds 0.562 GO:0016757 transferase activity, transferring glycosyl groups 0.561 GO:0016491 oxidoreductase activity 0.514 GO:0004672 protein kinase activi…	GO:0055085 transmembrane transport 0.7031314795918366 GO:0006508 proteolysis 0.618 GO:0009056 catabolic process 0.559 GO:0005975 carbohydrate metabolic process 0.528	GO:0042597 periplasmic space 0.88 GO:0005576 extracellular region 0.857 GO:0043190 ATP-binding cassette (ABC) transporter complex 0.7054151530612245 GO:0070062 extracellular vesicular exosome 0.638 GO:0005615 extracellular space 0.579 GO:0016020 membrane 0.534 GO:0005783 endoplasmic reticulum 0.525	transmembrane transport 0.7, extracellular region 0.857, ATP-binding cassette (ABC) transporter complex 0.7	Yes but general	-
MMSYN1_0195	potCD; Spermidine/putrescine ABC transporter, permease and binding domains	GO:0019808 polyamine binding 1.0 GO:0000166 nucleotide binding 0.8825972918677345 GO:0015075 ion transmembrane transporter activity 0.811 GO:0022857 transmembrane transporter activity 0.803 GO:0003824 catalytic activity 0.774 GO:0016818 hydrolase activity, acting on acid anhydrides, in phosphorus-containing anhydrides 0.759 GO:0001883 purine nucleoside binding 0.757 GO:0015267 channel activity 0.…	GO:0015846 polyamine transport 1.0 GO:0006810 transport 0.9949028867346938 GO:0055085 transmembrane transport 0.782 GO:0098655 cation transmembrane transport 0.719 GO:0034220 ion transmembrane transport 0.686 GO:0051171 regulation of nitrogen compound metabolic process 0.531 GO:0007166 cell surface receptor signaling pathway 0.531 GO:0010468 regulation of gene expression 0.522	GO:0016021 integral component of membrane 0.9995740697959183 GO:0031224 intrinsic component of membrane 0.995 GO:0016020 membrane 0.9901040852040817 GO:0005886 plasma membrane 0.987871906122449 GO:0042597 periplasmic space 0.9778148530612245 GO:0005887 integral component of plasma membrane 0.879 GO:0071944 cell periphery 0.789 GO:1902495 transmembrane transporter complex 0.673 GO:0031226 intrinsi…	polyamine binding 1.0, transmembrane transporter activity 0.811, transport 0.994, integral component of membrane 0.99957	Yes but general	-
MMSYN1_0196	potB; Spermidine/putrescine ABC transporter, permease subunit	GO:0022891 substrate-specific transmembrane transporter activity 0.9526425415196896 GO:0022857 transmembrane transporter activity 0.9502446955206866 GO:0015075 ion transmembrane transporter activity 0.932 GO:0005215 transporter activity 0.906 GO:0022890 inorganic cation transmembrane transporter activity 0.867 GO:0016462 pyrophosphatase activity 0.773021370409343 GO:0046873 metal ion transmembran…	GO:0006810 transport 0.9924969632653061 GO:0055085 transmembrane transport 0.9 GO:0098655 cation transmembrane transport 0.899 GO:0006812 cation transport 0.757 GO:0044255 cellular lipid metabolic process 0.696 GO:0030001 metal ion transport 0.695 GO:0015672 monovalent inorganic cation transport 0.637 GO:0006811 ion transport 0.634 GO:0006629 lipid metabolic process 0.551 GO:0019752 carboxylic ac…	GO:0016021 integral to membrane 0.9999709872326531 GO:0031224 intrinsic component of membrane 0.998 GO:0005886 plasma membrane 0.9976535571387755 GO:0016020 membrane 0.9952949855102041 GO:0005887 integral component of plasma membrane 0.983 GO:0005789 endoplasmic reticulum membrane 0.87 GO:0071944 cell periphery 0.841 GO:0031226 intrinsic component of plasma membrane 0.788 GO:0000139 Golgi membran…	substrate-specific transmembrane transporter activity 0.95,transport 0.99, transmembrane transport 0.9, integral to membrane 0.99997	Yes but general	-
MMSYN1_0197	potA; Spermidine/putrescine ABC transporter, ATP-binding subunit	GO:0005524 ATP binding 0.993778575739968 GO:0016820 hydrolase activity, acting on acid anhydrides, catalyzing transmembrane movement of substances 0.992684452826674 GO:0016887 ATPase activity 0.992489274910882 GO:0015417 polyamine-transporting ATPase activity 0.9914581499066271 GO:0001883 purine nucleoside binding 0.97646431921604 GO:0032559 adenyl ribonucleotide binding 0.97646431921604 GO:00325…	GO:0006810 transport 0.9051410763265306 GO:0015847 putrescine transport 0.7463861224489795 GO:1903711 spermidine transmembrane transport 0.745764693877551 GO:1902047 polyamine transmembrane transport 0.7415325510204082 GO:0055085 transmembrane transport 0.7390379591836734 GO:0015846 polyamine transport 0.7373105102040816 GO:0051171 regulation of nitrogen compound metabolic process 0.569 GO:000679…	GO:0005886 plasma membrane 0.9814308693877551 GO:0043190 ATP-binding cassette (ABC) transporter complex 0.9367456122448979 GO:0016020 membrane 0.9028293528571428 GO:0016021 integral to membrane 0.8818156 GO:0070062 extracellular vesicular exosome 0.722 GO:0005576 extracellular region 0.721 GO:0071944 cell periphery 0.543 GO:0005739 mitochondrion 0.542	ATP binding 0.9937785757, ATPase activity 0.992, polyamine-transporting ATPase activity 0.99, putrescine transport 0.746386, spermidine transmembrane transport 0.74576, ATP-binding cassette (ABC) transporter complex 0.9367	Yes	-
MMSYN1_0198	rplT; 50S ribosomal protein L20	GO:0003723 RNA binding 0.9991628527726467 GO:0019843 rRNA binding 0.9934577484295831 GO:0003676 nucleic acid binding 0.9630152364456906 GO:0003735 structural constituent of ribosome 0.9594712642857143 GO:0003779 actin binding 0.934 GO:0008092 cytoskeletal protein binding 0.904 GO:0005198 structural molecule activity 0.656 GO:1901363 heterocyclic compound binding 0.647764156625625 GO:0097159 organ…	GO:0006414 translational elongation 0.991 GO:0006412 translation 0.9734472742857143 GO:0043241 protein complex disassembly 0.972 GO:0006810 transport 0.93 GO:0000027 ribosomal large subunit assembly 0.8088295918367346 GO:0010468 regulation of gene expression 0.786 GO:0051649 establishment of localization in cell 0.763 GO:0051171 regulation of nitrogen compound metabolic process 0.728 GO:0016071 m…	GO:0005737 cytoplasm 0.96 GO:0005576 extracellular region 0.933 GO:0070062 extracellular vesicular exosome 0.901 GO:0016020 membrane 0.854 GO:0005840 ribosome 0.7417532653061224 GO:0030529 intracellular ribonucleoprotein complex 0.736434693877551 GO:0005739 mitochondrion 0.734 GO:0005622 intracellular 0.7069394591836734	RNA binding 0.999; rRNA binding 0.99; structural constituent of ribosome 0.959; translation 0.97; ribosomal large subunit assembly 0.8; ribosome 0.74	Yes but general	-
MMSYN1_0199	rpmI; 50S ribosomal protein L35	GO:0003735 structural constituent of ribosome 1.0 GO:0003676 nucleic acid binding 0.966 GO:0005524 ATP binding 0.952 GO:0003677 DNA binding 0.921 GO:0008270 zinc ion binding 0.839 GO:0000166 nucleotide binding 0.836 GO:0001883 purine nucleoside binding 0.83 GO:0016740 transferase activity 0.8059981374468631 GO:0016301 kinase activity 0.803 GO:0003824 catalytic activity 0.743 GO:0003723 RNA bindin…	GO:0006412 translation 0.9793773014285714 GO:0006413 translational initiation 0.973 GO:0010468 regulation of gene expression 0.895 GO:0051171 regulation of nitrogen compound metabolic process 0.88 GO:2001141 regulation of RNA biosynthetic process 0.852 GO:0051252 regulation of RNA metabolic process 0.836 GO:0006810 transport 0.788 GO:0006355 regulation of transcription, DNA-templated 0.787 GO:190…	GO:0005840 ribosome 0.9889272931122449 GO:0005737 cytoplasm 0.93 GO:0030529 intracellular ribonucleoprotein complex 0.9122677610408163 GO:0016020 membrane 0.756 GO:0070062 extracellular vesicular exosome 0.749 GO:0005622 intracellular 0.6958359999999999 GO:0005730 nucleolus 0.677 GO:0005576 extracellular region 0.651 GO:0005886 plasma membrane 0.526	structural constituent of ribosome 1.0; translation 0.979; ribosome 0.9889	Yes but general	-
MMSYN1_0200	infC; Translation initiation factor IF-3	GO:0003743 translation initiation factor activity 0.9999444443353788 GO:0003723 RNA binding 0.995360369255557 GO:0008135 translation factor activity, RNA binding 0.97668527264099 GO:0003676 nucleic acid binding 0.9612641313648036 GO:0003824 catalytic activity 0.958 GO:0003735 structural constituent of ribosome 0.902 GO:0000166 nucleotide binding 0.847 GO:0016818 hydrolase activity, acting on acid…	GO:0006412 translation 0.9713971746938775 GO:0006413 translational initiation 0.9315684182653061 GO:0006796 phosphate-containing compound metabolic process 0.675 GO:0009056 catabolic process 0.649 GO:0019439 aromatic compound catabolic process 0.639 GO:0006414 translational elongation 0.618 GO:0010468 regulation of gene expression 0.608 GO:0006810 transport 0.604 GO:0016310 phosphorylation 0.591 …	GO:0005737 cytoplasm 0.9808429275510204 GO:0005840 ribosome 0.869 GO:0005739 mitochondrion 0.827 GO:0005576 extracellular region 0.695 GO:0030529 ribonucleoprotein complex 0.627 GO:0005730 nucleolus 0.617 GO:0070062 extracellular vesicular exosome 0.609	translation initiation factor activity 0.9999; translation factor activity, RNA binding 0.976685; structural constituent of ribosome 0.902; translation 0.97; translational initiation 0.9; ribosome 0.869	Yes but general	-
MMSYN1_0201	pdf; Peptide deformylase	GO:0042586 peptide deformylase activity 0.9961389687953647 GO:0046872 metal ion binding 0.9939682693884592 GO:0003824 catalytic activity 0.9786434852090818 GO:0016811 hydrolase activity, acting on carbon-nitrogen (but not peptide) bonds, in linear amides 0.976485992615197 GO:0016787 hydrolase activity 0.9041247701074124 GO:0016740 transferase activity 0.843 GO:0003676 nucleic acid binding 0.841 G…	GO:0006412 translation 1.0 GO:0006810 transport 0.786 GO:0010468 regulation of gene expression 0.714 GO:0051171 regulation of nitrogen compound metabolic process 0.694 GO:0006355 regulation of transcription, DNA-templated 0.689 GO:0006796 phosphate-containing compound metabolic process 0.688 GO:1903506 regulation of nucleic acid-templated transcription 0.686 GO:2001141 regulation of RNA biosynthe…	GO:0005737 cytoplasm 0.98 GO:0005576 extracellular region 0.876 GO:0070062 extracellular vesicular exosome 0.748 GO:0016020 membrane 0.623 GO:0005840 ribosome 0.501	peptide deformylase activity 0.996; translation 1.0	Yes	-
MMSYN1_0202	rsmD; 16S rRNA (guanine(966)-N(2))-methyltransferase	GO:0008168 methyltransferase activity 0.9939731965410774 GO:0003824 catalytic activity 0.9866445386578442 GO:0016740 transferase activity 0.9830979833898882 GO:0003676 nucleic acid binding 0.8983288749387754 GO:0008092 cytoskeletal protein binding 0.861 GO:0046914 transition metal ion binding 0.786 GO:0000166 nucleotide binding 0.764 GO:0016491 oxidoreductase activity 0.754 GO:0016462 pyrophospha…	GO:0031167 rRNA methylation 0.823855306122449 GO:0032259 methylation 0.7909009183673469 GO:0006810 transport 0.75 GO:0006796 phosphate-containing compound metabolic process 0.733 GO:0051171 regulation of nitrogen compound metabolic process 0.67 GO:0009056 catabolic process 0.657 GO:0043687 post-translational protein modification 0.647 GO:0019752 carboxylic acid metabolic process 0.631 GO:0006508 …	GO:0005737 cytoplasm 0.99 GO:0005576 extracellular region 0.853 GO:0005739 mitochondrion 0.769 GO:0070062 extracellular vesicular exosome 0.666 GO:0016020 membrane 0.587	methyltransferase activity 0.99, rRNA methylation 0.8, cytoplasm 0.99	Yes but general	-
MMSYN1_0203	gmk; Guanylate kinase	GO:0004385 guanylate kinase activity 0.9969635973431619 GO:0016301 kinase activity 0.9946221259237767 GO:0005524 ATP binding 0.9945673647925183 GO:0001883 purine nucleoside binding 0.9923138952979775 GO:0032555 purine ribonucleotide binding 0.976637979629111 GO:0032559 adenyl ribonucleotide binding 0.976637979629111 GO:0035639 purine ribonucleoside triphosphate binding 0.976637979629111 GO:001707…	GO:0006163 purine nucleotide metabolic process 0.9127601248979592 GO:0016310 phosphorylation 0.8486301020408163 GO:0006796 phosphate-containing compound metabolic process 0.798 GO:0046710 GDP metabolic process 0.7907735714285714 GO:0046037 GMP metabolic process 0.7824761224489796 GO:0006520 cellular amino acid metabolic process 0.761 GO:0009056 catabolic process 0.74 GO:0019752 carboxylic acid me…	GO:0005737 cytoplasm 1.0 GO:0005576 extracellular region 0.937 GO:0070062 extracellular vesicular exosome 0.795 GO:0016020 membrane 0.586	guanylate kinase activity 0.99696; ATP binding 0.99; purine nucleotide metabolic process 0.9	Yes	-
MMSYN1_0213	eno; Enolase	GO:0004634 phosphopyruvate hydratase activity 0.9983360295822528 GO:0000287 magnesium ion binding 0.9980159969787904 GO:0046872 metal ion binding 0.9930743777079408 GO:0003824 catalytic activity 0.978 GO:0016836 hydro-lyase activity 0.97486259660477 GO:0016740 transferase activity 0.963 GO:0016829 lyase activity 0.9274515621818302 GO:0000166 nucleotide binding 0.805 GO:0001883 purine nucleoside b…	GO:0006096 glycolytic process 1.0 GO:0009165 nucleotide biosynthetic process 0.82 GO:0006796 phosphate-containing compound metabolic process 0.802 GO:0005975 carbohydrate metabolic process 0.8 GO:0019752 carboxylic acid metabolic process 0.759 GO:0055086 nucleobase-containing small molecule metabolic process 0.716 GO:0009056 catabolic process 0.702 GO:0061621 canonical glycolysis 4.49999999999617…	GO:0005737 cytoplasm 0.9883290051020408 GO:0005576 extracellular region 0.98369518 GO:0000015 phosphopyruvate hydratase complex 0.9671870408163266 GO:0009986 cell surface 0.8994029591836734 GO:0070062 extracellular vesicular exosome 0.876 GO:0005739 mitochondrion 0.644 GO:0016020 membrane 0.56 GO:0005829 cytosol 0.00034000000000000696 GO:0044444 cytoplasmic part 0.0003300000000000525 GO:0044464 c…	phosphopyruvate hydratase activity 0.998; magnesium ion binding 0.998; glycolytic process 1.0; phosphopyruvate hydratase complex 0.967	Yes	-
MMSYN1_0214	PAP2 superfamily protein	GO:0003824 catalytic activity 0.9737795890915463 GO:0022857 transmembrane transporter activity 0.921 GO:0022891 substrate-specific transmembrane transporter activity 0.92 GO:0015293 symporter activity 0.902 GO:0005215 transporter activity 0.897 GO:0016740 transferase activity 0.886 GO:0016791 phosphatase activity 0.883777347802666 GO:0008962 phosphatidylglycerophosphatase activity 0.8837773478026…	GO:0006810 transport 0.871 GO:0098655 cation transmembrane transport 0.87 GO:0055085 transmembrane transport 0.839 GO:0015992 proton transport 0.824 GO:0006796 phosphate-containing compound metabolic process 0.803 GO:0006811 ion transport 0.797 GO:0015672 monovalent inorganic cation transport 0.764 GO:0006812 cation transport 0.73 GO:0007166 cell surface receptor signaling pathway 0.721 GO:000662…	GO:0016021 integral component of membrane 1.0 GO:0031224 intrinsic component of membrane 1.0 GO:0005886 plasma membrane 0.99899 GO:0016020 membrane 0.9930025486734694 GO:0005887 integral component of plasma membrane 0.892 GO:0005789 endoplasmic reticulum membrane 0.817 GO:0005783 endoplasmic reticulum 0.726 GO:0071944 cell periphery 0.698 GO:0031226 intrinsic component of plasma membrane 0.594 GO…	substrate-specific transmembrane transporter activity 0.92; phosphatase activity 0.88; phosphatidylglycerophosphatase activity 0.88; phosphate-containing compound metabolic process 0.803; intrinsic component of membrane 1.0	Yes but general	-
MMSYN1_0215	YqgF/RNase H-like domain protein	GO:0004518 nuclease activity 0.993339715536041 GO:0003824 catalytic activity 0.9586186102052128 GO:0003676 nucleic acid binding 0.917489256632653 GO:0016787 hydrolase activity 0.898420610679614 GO:0016788 hydrolase activity, acting on ester bonds 0.8941598598326976 GO:0017111 nucleoside-triphosphatase activity 0.8442865930193442 GO:0016462 pyrophosphatase activity 0.829105620193932 GO:0016818 hyd…	GO:0006810 transport 0.874 GO:0006796 phosphate-containing compound metabolic process 0.852 GO:0015031 protein transport 0.791 GO:0006886 intracellular protein transport 0.786 GO:0016310 phosphorylation 0.78 GO:0042254 ribosome biogenesis 0.7454264285714285 GO:0006644 phospholipid metabolic process 0.733 GO:0006364 rRNA processing 0.7242602346938775 GO:0090305 nucleic acid phosphodiester bond hyd…	GO:0005737 cytoplasm 0.9811910010204081 GO:0005576 extracellular region 0.963 GO:0070062 extracellular vesicular exosome 0.786 GO:0005739 mitochondrion 0.73 GO:0016020 membrane 0.558	nuclease activity 0.9933397, nucleic acid binding 0.9, cytoplasm 0.98119	Yes but general	-
MMSYN1_0216	hpt; Hypoxanthine phosphoribosyltransferase	GO:0004422 hypoxanthine phosphoribosyltransferase activity 0.9934127005799972 GO:0052657 guanine phosphoribosyltransferase activity 0.9901649244785656 GO:0016740 transferase activity 0.9813419576312865 GO:0016763 transferase activity, transferring pentosyl groups 0.96716530720006 GO:0003824 catalytic activity 0.9439603688161856 GO:0016757 transferase activity, transferring glycosyl groups 0.91439…	GO:0006166 purine ribonucleoside salvage 0.92422 GO:0009116 nucleoside metabolic process 0.9145650935714286 GO:0009056 catabolic process 0.794 GO:0006412 translation 0.69 GO:0044255 cellular lipid metabolic process 0.689 GO:0019752 carboxylic acid metabolic process 0.682 GO:1901605 alpha-amino acid metabolic process 0.652 GO:0006520 cellular amino acid metabolic process 0.649 GO:0006796 phosphate…	GO:0005576 extracellular region 0.97 GO:0005829 cytosol 0.9 GO:0005737 cytoplasm 0.8286427551020408 GO:0005739 mitochondrion 0.729 GO:0070062 extracellular vesicular exosome 0.68	hypoxanthine phosphoribosyltransferase activity 0.99; purine ribonucleoside salvage 0.9	Yes	-
MMSYN1_0218	glpK; Glycerol kinase	GO:0005524 ATP binding 0.998524590129164 GO:0016773 phosphotransferase activity, alcohol group as acceptor 0.9984602405254642 GO:0003824 catalytic activity 0.9979510173305772 GO:0016301 kinase activity 0.997397643048491 GO:0001883 purine nucleoside binding 0.9967998139688067 GO:0004370 glycerol kinase activity 0.9941754185015399 GO:0016740 transferase activity 0.991735289663274 GO:0000166 nucleot…	GO:0005975 carbohydrate metabolic process 0.9741340440816326 GO:0016310 phosphorylation 0.9645843152040816 GO:0006072 glycerol-3-phosphate metabolic process 0.8938808163265306 GO:0019752 carboxylic acid metabolic process 0.883 GO:0006796 phosphate-containing compound metabolic process 0.819 GO:0006071 glycerol metabolic process 0.8022951020408163 GO:0019563 glycerol catabolic process 0.7944222448…	GO:0005737 cytoplasm 0.9794412892857143 GO:0005576 extracellular region 0.883 GO:0005739 mitochondrion 0.873 GO:0070062 extracellular vesicular exosome 0.81 GO:0043231 intracellular membrane-bounded organelle 0.7263142857142857 GO:0016021 integral component of membrane 0.7194908163265306 GO:0016020 membrane 0.7125110714285714 GO:0044444 cytoplasmic part 0.7117349591836735 GO:0005622 intracellular…	ATP binding 0.9985; phosphotransferase activity, alcohol group as acceptor 0.998; carbohydrate metabolic process 0.97; glycerol-3-phosphate metabolic process 0.89; cytoplasm 0.979	Yes but general	-
MMSYN1_0220	pfkA; ATP-dependent 6-phosphofructokinase	GO:0005524 ATP binding 0.9980974547281511 GO:0016301 kinase activity 0.997407534373396 GO:0003872 6-phosphofructokinase activity 0.9941313162260413 GO:0008443 phosphofructokinase activity 0.9940116849863522 GO:0046872 metal ion binding 0.9937291930507034 GO:0001883 purine nucleoside binding 0.992590433814909 GO:0003824 catalytic activity 0.9911703728195722 GO:0016740 transferase activity 0.988936…	GO:0019752 carboxylic acid metabolic process 0.922 GO:0016310 phosphorylation 0.9110640902040816 GO:0005975 carbohydrate metabolic process 0.909 GO:0009165 nucleotide biosynthetic process 0.883 GO:0046835 carbohydrate phosphorylation 0.8620492857142856 GO:0009056 catabolic process 0.844 GO:0006796 phosphate-containing compound metabolic process 0.818 GO:0006002 fructose 6-phosphate metabolic proc…	GO:0005737 cytoplasm 0.9893108163265306 GO:0005576 extracellular region 0.977 GO:0005945 6-phosphofructokinase complex 0.91 GO:0070062 extracellular vesicular exosome 0.902 GO:0005739 mitochondrion 0.587	ATP binding 0.998; 6-phosphofructokinase activity 0.99; carboxylic acid metabolic process 0.922; 6-phosphofructokinase complex 0.91	Yes	-
MMSYN1_0221	pyk; Pyruvate kinase	GO:0003824 catalytic activity 0.9963742780588023 GO:0004743 pyruvate kinase activity 0.9944260661342328 GO:0016301 kinase activity 0.9935504864454842 GO:0016773 phosphotransferase activity, alcohol group as acceptor 0.976547058092708 GO:0001883 purine nucleoside binding 0.9127552743625529 GO:0016740 transferase activity 0.904423269319914 GO:0016772 transferase activity, transferring phosphorus-co…	GO:0006096 glycolytic process 1.0 GO:0016310 phosphorylation 0.9981268342857142 GO:0006520 cellular amino acid metabolic process 0.804 GO:0019752 carboxylic acid metabolic process 0.759 GO:0006796 phosphate-containing compound metabolic process 0.623 GO:0009056 catabolic process 0.588 GO:1901605 alpha-amino acid metabolic process 0.578 GO:0006790 sulfur compound metabolic process 0.575 GO:0055114…	GO:0005737 cytoplasm 0.99 GO:0005739 mitochondrion 0.918 GO:0005576 extracellular region 0.815 GO:0005759 mitochondrial matrix 0.784 GO:0070062 extracellular vesicular exosome 0.71	pyruvate kinase activity 0.99; phosphotransferase activity, alcohol group as acceptor 0.9765; glycolytic process 1.0	Yes	-
MMSYN1_0222	thrS; Threonine--tRNA ligase	GO:0005524 ATP binding 0.998595866896105 GO:0003824 catalytic activity 0.9959337264491072 GO:0001883 purine nucleoside binding 0.9956489795723804 GO:0046872 metal ion binding 0.9932554221223749 GO:0004829 threonine-tRNA ligase activity 0.9927852412636635 GO:0004812 aminoacyl-tRNA ligase activity 0.9919892085052776 GO:0016876 ligase activity, forming aminoacyl-tRNA and related compounds 0.99192191…	GO:0006796 phosphate-containing compound metabolic process 0.897 GO:0019752 carboxylic acid metabolic process 0.895 GO:0005975 carbohydrate metabolic process 0.818 GO:0006435 threonyl-tRNA aminoacylation 0.7694998979591836 GO:0006418 tRNA aminoacylation for protein translation 0.7468844897959184 GO:0043039 tRNA aminoacylation 0.7423612244897959 GO:0006412 translation 0.733554693877551 GO:0009056 …	GO:0005737 cytoplasm 0.9986076357142857 GO:0005739 mitochondrion 0.811 GO:0005576 extracellular region 0.711 GO:0070062 extracellular vesicular exosome 0.668 GO:0044444 cytoplasmic part 0.0065950000000000175 GO:0005622 intracellular 0.004390000000000005 GO:0005829 cytosol 1.4999999999987246e-05	ATP binding 0.998595866896; threonine-tRNA ligase activity 0.99; aminoacyl-tRNA ligase activity 0.99; threonyl-tRNA aminoacylation 0.769; tRNA aminoacylation for protein translation 0.7	Yes	-
MMSYN1_0227	Dihydrolipoamide acetyltransferase component of pyruvate dehydrogenase complex	GO:0016740 transferase activity 0.9837279867468975 GO:0016746 transferase activity, transferring acyl groups 0.9658945867629778 GO:0003779 actin binding 0.894 GO:0003824 catalytic activity 0.89 GO:0008092 cytoskeletal protein binding 0.851 GO:0019901 protein kinase binding 0.801 GO:0016417 S-acyltransferase activity 0.63919304254117 GO:0016747 transferase activity, transferring acyl groups other …	GO:0008152 metabolic process 0.7523555102040815 GO:0006810 transport 0.738 GO:0006796 phosphate-containing compound metabolic process 0.688 GO:0006811 ion transport 0.516 GO:0009056 catabolic process 0.516	GO:0005737 cytoplasm 0.98 GO:0045254 pyruvate dehydrogenase complex 0.948683469387755 GO:0005739 mitochondrion 0.732 GO:0070062 extracellular vesicular exosome 0.609 GO:0016020 membrane 0.511	transferase activity, transferring acyl groups 0.96589; metabolic process 0.75; pyruvate dehydrogenase complex 0.94868; acetyltransferase activity 0.61; dihydrolipoyllysine-residue acetyltransferase activity 0.61	Yes but general	-
MMSYN1_0228	Dihydrolipoamide dehydrogenase	GO:0004148 dihydrolipoyl dehydrogenase activity 0.9954282846158539 GO:0016668 oxidoreductase activity, acting on a sulfur group of donors, NAD(P) as acceptor 0.9948676430957902 GO:0003824 catalytic activity 0.941414360618775 GO:0016491 oxidoreductase activity 0.917188394163997 GO:0050660 flavin adenine dinucleotide binding 0.8366405102040816 GO:0016740 transferase activity 0.754 GO:0004672 protei…	GO:0045454 cell redox homeostasis 1.0 GO:0055114 oxidation-reduction process 0.9124404081632653 GO:0006096 glycolytic process 0.8203737755102041 GO:0006796 phosphate-containing compound metabolic process 0.794 GO:0006810 transport 0.674 GO:0007166 cell surface receptor signaling pathway 0.555	GO:0005737 cytoplasm 0.89 GO:0016020 membrane 0.883 GO:0005623 cell 0.787555 GO:0005886 plasma membrane 0.654 GO:0070062 extracellular vesicular exosome 0.633 GO:0005739 mitochondrion 0.591 GO:0005783 endoplasmic reticulum 0.578 GO:0016021 integral component of membrane 0.547 GO:0071944 cell periphery 0.519	dihydrolipoyl dehydrogenase activity 0.995; oxidoreductase activity, acting on a sulfur group of donors, NAD(P) as acceptor 0.99; flavin adenine dinucleotide binding 0.8366; cell redox homeostasis 1.0	Yes	-
MMSYN1_0229	pta; Phosphate acetyltransferase	GO:0016407 acetyltransferase activity 0.9948134752241216 GO:0008959 phosphate acetyltransferase activity 0.9920829237222785 GO:0016740 transferase activity 0.9759315415753979 GO:0016747 transferase activity, transferring acyl groups other than amino-acyl groups 0.971716292974078 GO:0003824 catalytic activity 0.9461957031349093 GO:0016746 transferase activity, transferring acyl groups 0.9368594305…	GO:0006796 phosphate-containing compound metabolic process 0.765 GO:0008152 metabolic process 0.7513033673469387 GO:0019752 carboxylic acid metabolic process 0.738 GO:0009056 catabolic process 0.708 GO:0006629 lipid metabolic process 0.698 GO:0044255 cellular lipid metabolic process 0.609 GO:0055086 nucleobase-containing small molecule metabolic process 0.6 GO:0005975 carbohydrate metabolic proce…	GO:0005737 cytoplasm 1.0 GO:0005576 extracellular region 0.949 GO:0070062 extracellular vesicular exosome 0.845 GO:0005739 mitochondrion 0.767	phosphate acetyltransferase activity 0.99; phosphate-containing compound metabolic process 0.765	Yes	-
MMSYN1_0230	ackA; Acetate kinase	GO:0005524 ATP binding 0.9974366552444094 GO:0016301 kinase activity 0.9970603974165637 GO:0008776 acetate kinase activity 0.9954797829888178 GO:0016774 phosphotransferase activity, carboxyl group as acceptor 0.9939109212159001 GO:0046872 metal ion binding 0.9932857227384071 GO:0000287 magnesium ion binding 0.9932094342762938 GO:0016740 transferase activity 0.9929611616569956 GO:0003824 catalytic…	GO:0006085 acetyl-CoA biosynthetic process 0.9551940816326531 GO:0019752 carboxylic acid metabolic process 0.955 GO:0016310 phosphorylation 0.9459623928571428 GO:0005975 carbohydrate metabolic process 0.935 GO:0009165 nucleotide biosynthetic process 0.885 GO:0009056 catabolic process 0.879 GO:0006631 fatty acid metabolic process 0.845 GO:0044255 cellular lipid metabolic process 0.818 GO:0006082 o…	GO:0005576 extracellular region 0.953 GO:0005829 cytosol 0.89 GO:0016020 membrane 0.89 GO:0070062 extracellular vesicular exosome 0.85 GO:0005737 cytoplasm 0.8470930612244898 GO:0005622 intracellular 0.7716381632653061 GO:0005739 mitochondrion 0.718	ATP binding 0.99; acetate kinase activity 0.995; acetyl-CoA biosynthetic process 0.955; phosphorylation 0.94596	Yes	-
MMSYN1_0233	ptsP; Phosphoenolpyruvate-protein phosphotransferase	GO:0003824 catalytic activity 0.997011709908637 GO:0008965 phosphoenolpyruvate-protein phosphotransferase activity 0.9945549297878993 GO:0046872 metal ion binding 0.993861815870686 GO:0016301 kinase activity 0.9935129211439747 GO:0016775 phosphotransferase activity, nitrogenous group as acceptor 0.97639348024185 GO:0016740 transferase activity 0.9696382231240595 GO:0016772 transferase activity, t…	GO:0019752 carboxylic acid metabolic process 0.902 GO:0006520 cellular amino acid metabolic process 0.856 GO:0016310 phosphorylation 0.8524410204081633 GO:0009056 catabolic process 0.829 GO:0009401 phosphoenolpyruvate-dependent sugar phosphotransferase system 0.8238488775510203 GO:0006810 transport 0.7992145918367347 GO:0008643 carbohydrate transport 0.7811564285714285 GO:0006631 fatty acid metab…	GO:0005737 cytoplasm 0.9998903959183674 GO:0070062 extracellular vesicular exosome 0.793 GO:0005576 extracellular region 0.789 GO:0005739 mitochondrion 0.712	phosphoenolpyruvate-protein phosphotransferase activity 0.99; phosphoenolpyruvate-dependent sugar phosphotransferase system 0.8238	Yes	-
MMSYN1_0234	Phosphotransferase system, sugar-specific permease EIIA type 1	GO:0016301 kinase activity 0.9937672657909744 GO:0008982 protein-N(PI)-phosphohistidine-sugar phosphotransferase activity 0.9893813222395893 GO:0016740 transferase activity 0.9681084337369299 GO:0003824 catalytic activity 0.967312765061809 GO:0103111 D-glucosamine PTS permease activity 0.9670728907659841 GO:0016773 phosphotransferase activity, alcohol group as acceptor 0.964241978045003 GO:000367…	GO:0006810 transport 0.9603014117346939 GO:0016310 phosphorylation 0.7379068367346938 GO:0009056 catabolic process 0.729 GO:0009401 phosphoenolpyruvate-dependent sugar phosphotransferase system 0.7231988775510204 GO:0008643 carbohydrate transport 0.7197302346938775 GO:0015031 protein transport 0.718 GO:0006396 RNA processing 0.669 GO:0035556 intracellular signal transduction 0.664 GO:0051649 esta…	GO:0016020 membrane 0.9978870875444898 GO:0005737 cytoplasm 0.9940395204081632 GO:0005576 extracellular region 0.92 GO:0070062 extracellular vesicular exosome 0.862 GO:0005886 plasma membrane 0.7119697551020407 GO:0016021 integral component of membrane 0.7073494795918367 GO:0030529 ribonucleoprotein complex 0.523 GO:0005615 extracellular space 0.511	kinase activity 0.99; protein-N(PI)-phosphohistidine-sugar phosphotransferase activity 0.989; transport 0.96; phosphorylation 0.7379; phosphoenolpyruvate-dependent sugar phosphotransferase system 0.72;	Yes but general	-
MMSYN1_0235	Transmembrane protein, likely a transporter from Major Facilitator Superfamily	GO:0016462 pyrophosphatase activity 0.905 GO:0003824 catalytic activity 0.783038755 GO:0015075 ion transmembrane transporter activity 0.728 GO:0005524 ATP binding 0.7274395199999999 GO:0016818 hydrolase activity, acting on acid anhydrides, in phosphorus-containing anhydrides 0.718 GO:0008484 sulfuric ester hydrolase activity 0.7006360612244897 GO:0001883 purine nucleoside binding 0.659 GO:0008324…	GO:0006810 transport 0.839 GO:0007166 cell surface receptor signaling pathway 0.77 GO:0051171 regulation of nitrogen compound metabolic process 0.667 GO:0051649 establishment of localization in cell 0.662 GO:0010468 regulation of gene expression 0.639 GO:0006811 ion transport 0.604 GO:0008104 protein localization 0.561 GO:1903506 regulation of nucleic acid-templated transcription 0.56 GO:0006355 …	GO:0031224 intrinsic component of membrane 1.0 GO:0016021 integral component of membrane 1.0 GO:0005886 plasma membrane 0.99664 GO:0016020 membrane 0.98129364 GO:0071944 cell periphery 0.7720000516899941 GO:0005783 endoplasmic reticulum 0.759 GO:0005576 extracellular region 0.585 GO:0005789 endoplasmic reticulum membrane 0.543 GO:0005887 integral component of plasma membrane 0.52 GO:0012505 endom…	ion transmembrane transporter activity 0.728, transport 0.839, intrinsic component of membrane 1.0	Yes	Yes
MMSYN1_0238	rpsD; 30S ribosomal protein S4	GO:0003723 RNA binding 0.9988766775180413 GO:0019843 rRNA binding 0.9939165399113883 GO:0003676 nucleic acid binding 0.9929269046110164 GO:0003735 structural constituent of ribosome 0.983446956632653 GO:0016740 transferase activity 0.976 GO:0003824 catalytic activity 0.951 GO:0008092 cytoskeletal protein binding 0.925 GO:0000166 nucleotide binding 0.908 GO:0046914 transition metal ion binding 0.8…	GO:0006412 translation 1.0 GO:0043241 protein complex disassembly 0.937 GO:0006414 translational elongation 0.916 GO:0045333 cellular respiration 0.903 GO:0055086 nucleobase-containing small molecule metabolic process 0.841 GO:0006796 phosphate-containing compound metabolic process 0.827 GO:0006163 purine nucleotide metabolic process 0.766 GO:0010468 regulation of gene expression 0.76 GO:0009117 …	GO:0005737 cytoplasm 0.98 GO:0005840 ribosome 0.9662998746938776 GO:0030529 intracellular ribonucleoprotein complex 0.9208457518367347 GO:0005739 mitochondrion 0.9 GO:0005759 mitochondrial matrix 0.819 GO:0015935 small ribosomal subunit 0.7405502040816326 GO:0005622 intracellular 0.7126193775510203 GO:0016020 membrane 0.676 GO:0005576 extracellular region 0.665 GO:0070062 extracellular vesicular …	RNA binding 0.9988766775; rRNA binding 0.99; structural constituent of ribosome 0.98; translation 1.0; ribosome 0.966	Yes but general	-
MMSYN1_0239	Septin ring assembly protein	GO:0016301 kinase activity 0.675009224249351 GO:0005215 transporter activity 0.599 GO:0003779 actin binding 0.529	GO:0006810 transport 0.814 GO:0000921 septin ring assembly 0.7021011326530612 GO:0008104 protein localization 0.683 GO:0051649 establishment of localization in cell 0.551 GO:0015031 protein transport 0.503	GO:0016021 integral component of membrane 0.9993083576530613 GO:0016020 membrane 0.9931787310204081 GO:0005737 cytoplasm 0.99 GO:0031224 intrinsic component of membrane 0.974 GO:0005783 endoplasmic reticulum 0.695 GO:0005576 extracellular region 0.668 GO:0005886 plasma membrane 0.555 GO:0005739 mitochondrion 0.522 GO:0070062 extracellular vesicular exosome 0.503	septin ring assembly 0.7,integral component of membrane 0.9993083576530613	Yes	Yes
MMSYN1_0240	thiI; tRNA sulfurtransferase	GO:0005524 ATP binding 0.9985074547764783 GO:0001883 purine nucleoside binding 0.9973368803356073 GO:0003824 catalytic activity 0.9960611442030451 GO:0016783 sulfurtransferase activity 0.9951700829794691 GO:0000049 tRNA binding 0.9938740648425002 GO:0003723 RNA binding 0.9934788830389293 GO:0000166 nucleotide binding 0.9897459045275112 GO:0030554 adenyl nucleotide binding 0.976432569341658 GO:003…	GO:0009229 thiamine diphosphate biosynthetic process 1.0 GO:0009228 thiamine biosynthetic process 1.0 GO:0034227 tRNA thio-modification 1.0 GO:0006796 phosphate-containing compound metabolic process 0.792 GO:0006520 cellular amino acid metabolic process 0.726 GO:0008610 lipid biosynthetic process 0.711 GO:0019752 carboxylic acid metabolic process 0.686 GO:0009056 catabolic process 0.641 GO:004425…	GO:0005737 cytoplasm 1.0 GO:0005576 extracellular region 0.928 GO:0005739 mitochondrion 0.894 GO:0070062 extracellular vesicular exosome 0.711	ATP binding 0.9985, sulfurtransferase activity 0.995, tRNA binding 0.99, thiamine biosynthetic process 1.0, tRNA thio-modification 1.0,cytoplasm 1.0	Yes but general	-
MMSYN1_0247	engB; Probable GTP-binding protein EngB	GO:0003824 catalytic activity 0.9943996266656825 GO:0005525 GTP binding 0.9940798761507823 GO:0001883 purine nucleoside binding 0.99396910216332 GO:0046872 metal ion binding 0.9931983419130914 GO:0003924 GTPase activity 0.9931939677711131 GO:0000287 magnesium ion binding 0.993130985479504 GO:0017111 nucleoside-triphosphatase activity 0.9920191255839917 GO:0016818 hydrolase activity, acting on aci…	GO:0009056 catabolic process 0.904 GO:0019752 carboxylic acid metabolic process 0.853 GO:0006412 translation 0.831 GO:0006796 phosphate-containing compound metabolic process 0.808 GO:0090529 cell septum assembly 0.7965660204081633 GO:0055114 oxidation-reduction process 0.795 GO:0055086 nucleobase-containing small molecule metabolic process 0.76 GO:0051301 cell division 0.7549263265306122 GO:00070…	GO:0005737 cytoplasm 0.98 GO:0005576 extracellular region 0.936 GO:0070062 extracellular vesicular exosome 0.724 GO:0005739 mitochondrion 0.642	GTP binding 0.99; GTPase activity 0.99; magnesium ion binding 0.99; cell septum assembly 0.796566; cytoplasm 0.98	Yes but general	-
MMSYN1_0248	Transmembrane protein, likely a cation transporter	GO:0003824 catalytic activity 0.854 GO:0022857 transmembrane transporter activity 0.848 GO:0005215 transporter activity 0.828 GO:0015075 ion transmembrane transporter activity 0.809 GO:0022890 inorganic cation transmembrane transporter activity 0.75 GO:0008324 cation transmembrane transporter activity 0.749 GO:0022891 substrate-specific transmembrane transporter activity 0.738 GO:0043621 protein …	GO:0006810 transport 0.865 GO:0098655 cation transmembrane transport 0.859 GO:0055085 transmembrane transport 0.845 GO:0006811 ion transport 0.832 GO:0007166 cell surface receptor signaling pathway 0.802 GO:0030154 cell differentiation 0.7151360408163265 GO:0006812 cation transport 0.695 GO:0034220 ion transmembrane transport 0.691 GO:0051171 regulation of nitrogen compound metabolic process 0.63…	GO:0016021 integral component of membrane 1.0 GO:0005886 plasma membrane 0.99828 GO:0031224 intrinsic component of membrane 0.996 GO:0016020 membrane 0.9875771132653061 GO:0005789 endoplasmic reticulum membrane 0.834 GO:0005783 endoplasmic reticulum 0.785 GO:1902495 transmembrane transporter complex 0.523 GO:0005887 integral component of plasma membrane 0.519 GO:0005622 intracellular 0.0004150000…	transmembrane transporter activity 0.848, transporter activity 0.828, ion transmembrane transporter activity 0.809, transport 0.865, cation transmembrane transport 0.859, integral component of membrane 1.0	Yes	Yes
MMSYN1_0249	Transmembrane protein, not a transporter	GO:0003824 catalytic activity 0.875 GO:0003677 DNA binding 0.778 GO:0003676 nucleic acid binding 0.77 GO:0015267 channel activity 0.72 GO:0016740 transferase activity 0.606 GO:0005215 transporter activity 0.59 GO:0016758 transferase activity, transferring hexosyl groups 0.573 GO:0008092 cytoskeletal protein binding 0.5 GO:1901363 heterocyclic compound binding 0.36251473788547206 GO:0097367 carboh…	GO:0006810 transport 0.871 GO:0010468 regulation of gene expression 0.727 GO:0051649 establishment of localization in cell 0.668 GO:0051171 regulation of nitrogen compound metabolic process 0.642 GO:0008104 protein localization 0.637 GO:0007166 cell surface receptor signaling pathway 0.633 GO:0015031 protein transport 0.594 GO:0006066 alcohol metabolic process 0.58 GO:0006811 ion transport 0.554 …	GO:0016021 integral component of membrane 0.9951059024714286 GO:0016020 membrane 0.9843252096938775 GO:0005886 plasma membrane 0.98284 GO:0031224 intrinsic component of membrane 0.932 GO:0070062 extracellular vesicular exosome 0.824 GO:0005576 extracellular region 0.792 GO:0071944 cell periphery 0.736 GO:0005887 integral component of plasma membrane 0.664 GO:0005789 endoplasmic reticulum membrane…	integral component of membrane 0.9951059024714286, membrane 0.984325, plasma membrane 0.98284	Yes	-
MMSYN1_0250	Hypothetical protein	GO:0008092 cytoskeletal protein binding 0.922 GO:0003779 actin binding 0.907 GO:0008199 ferric iron binding 0.7060577346938776 GO:0030234 enzyme regulator activity 0.698 GO:0008017 microtubule binding 0.672 GO:0030695 GTPase regulator activity 0.628 GO:0005215 transporter activity 0.6269593099999999 GO:0003676 nucleic acid binding 0.615 GO:0046982 protein heterodimerization activity 0.602 GO:0046…	GO:0006810 transport 0.919188325 GO:0015031 protein transport 0.862 GO:0006886 intracellular protein transport 0.838 GO:0051649 establishment of localization in cell 0.703 GO:0006879 cellular iron ion homeostasis 0.7022695918367347 GO:0006826 iron ion transport 0.7000349285714286 GO:0008104 protein localization 0.617 GO:0055114 oxidation-reduction process 0.573078 GO:0051171 regulation of nitroge…	GO:0005737 cytoplasm 0.9811057 GO:0016020 membrane 0.855380625 GO:0005576 extracellular region 0.619 GO:0005623 cell 0.235595 GO:0044444 cytoplasmic part 0.03282499999999999 GO:0043231 intracellular membrane-bounded organelle 0.02819499999999997 GO:0012505 endomembrane system 0.006329999999999947 GO:0044422 organelle part 0.003354999999999997 GO:0044424 intracellular part 0.0018249999999999655 GO…	-	-	-
MMSYN1_0253	greA; Transcription elongation factor GreA	GO:0003746 translation elongation factor activity 0.994078096938232 GO:0003677 DNA binding 0.9937379804717948 GO:0003723 RNA binding 0.976032535814993 GO:0008135 translation factor activity, RNA binding 0.976032535814993 GO:0008092 cytoskeletal protein binding 0.898 GO:0016740 transferase activity 0.85 GO:0003676 nucleic acid binding 0.8478260106418896 GO:0003779 actin binding 0.819 GO:0070063 RN…	GO:0006355 regulation of transcription, DNA-templated 0.894784735 GO:0006810 transport 0.759 GO:0006414 translational elongation 0.7514157142857143 GO:0032784 regulation of DNA-templated transcription, elongation 0.7225899387755101 GO:0006351 transcription, DNA-templated 0.7099371632653061 GO:0051171 regulation of nitrogen compound metabolic process 0.685 GO:0006457 protein folding 0.66 GO:005125…	GO:0005737 cytoplasm 0.99 GO:0070062 extracellular vesicular exosome 0.875 GO:0005576 extracellular region 0.843 GO:0005739 mitochondrion 0.659 GO:0016020 membrane 0.524	translation elongation factor activity 0.99,DNA binding 0.99, RNA binding 0.976,translation factor activity, RNA binding 0.976,regulation of transcription, DNA-templated 0.89, regulation of DNA-templated transcription, elongation 0.7, cytoplasm 0.99	Yes but general	-
MMSYN1_0254	uvrC; UvrABC system protein C	GO:0009381 excinuclease ABC activity 0.9992099222980252 GO:0004518 nuclease activity 0.9956795012407778 GO:0003677 DNA binding 0.9948594338090165 GO:0004536 deoxyribonuclease activity 0.97472015502265 GO:0004520 endodeoxyribonuclease activity 0.97472015502265 GO:0004519 endonuclease activity 0.97472015502265 GO:0003824 catalytic activity 0.9562887713756302 GO:0003676 nucleic acid binding 0.898546…	GO:0009432 SOS response 0.8956486734693877 GO:0006810 transport 0.85 GO:0006974 cellular response to DNA damage stimulus 0.8461967346938776 GO:0006281 DNA repair 0.7495514285714285 GO:0090305 nucleic acid phosphodiester bond hydrolysis 0.7492272448979591 GO:0006289 nucleotide-excision repair 0.7456410204081633 GO:0006796 phosphate-containing compound metabolic process 0.715 GO:0019752 carboxylic …	GO:0009380 excinuclease repair complex 1.0 GO:0005737 cytoplasm 0.9834313397959183 GO:0005576 extracellular region 0.775 GO:0070062 extracellular vesicular exosome 0.599	excinuclease ABC activity 0.999; DNA binding 0.99; endodeoxyribonuclease activity 0.97; SOS response 0.8956; cellular response to DNA damage stimulus 0.846; DNA repair 0.74955; excinuclease repair complex 1.0	Yes but general	-
MMSYN1_0257	rnjB; Ribonuclease J2	GO:0003824 catalytic activity 0.9867556989643055 GO:0003723 RNA binding 0.9804667299892414 GO:0046872 metal ion binding 0.9349312137311591 GO:0004534 5'-3' exoribonuclease activity 0.9342272824261686 GO:0004521 endoribonuclease activity 0.9320854579111183 GO:0004527 exonuclease activity 0.9283720466160441 GO:0004519 endonuclease activity 0.9200271543854509 GO:0004518 nuclease activity 0.905625306…	GO:0006796 phosphate-containing compound metabolic process 0.749 GO:0090503 RNA phosphodiester bond hydrolysis, exonucleolytic 0.7087520408163265 GO:0090502 RNA phosphodiester bond hydrolysis, endonucleolytic 0.7070467244897959 GO:0090501 RNA phosphodiester bond hydrolysis 0.7061841326530611 GO:0006364 rRNA processing 0.705811 GO:0006396 RNA processing 0.7038358979591837 GO:0006810 transport 0.62…	GO:0005737 cytoplasm 0.9765759387755102 GO:0016020 membrane 0.601 GO:0070062 extracellular vesicular exosome 0.587	RNA binding 0.9; 5'-3' exoribonuclease activity 0.93; endoribonuclease activity 0.93;RNA phosphodiester bond hydrolysis, exonucleolytic 0.7	Yes but general	-
MMSYN1_0259	nadK; NAD kinase	GO:0003951 NAD+ kinase activity 0.9941138766627077 GO:0005524 ATP binding 0.9938715539474205 GO:0046872 metal ion binding 0.9928023115647766 GO:0016301 kinase activity 0.9925159046459241 GO:0001883 purine nucleoside binding 0.9905294786119441 GO:0016740 transferase activity 0.9824223647566694 GO:0016773 phosphotransferase activity, alcohol group as acceptor 0.974654767080445 GO:0032549 ribonucleo…	GO:0016310 phosphorylation 0.8453304081632653 GO:0006741 NADP biosynthetic process 0.8370816326530612 GO:0019674 NAD metabolic process 0.8171212244897958 GO:0006810 transport 0.786 GO:0009056 catabolic process 0.781 GO:0019752 carboxylic acid metabolic process 0.744 GO:0008152 metabolic process 0.7088612346938775 GO:0006629 lipid metabolic process 0.601 GO:0044255 cellular lipid metabolic process…	GO:0005737 cytoplasm 1.0 GO:0005576 extracellular region 0.886 GO:0070062 extracellular vesicular exosome 0.739 GO:0016020 membrane 0.584 GO:0005739 mitochondrion 0.559	NAD+ kinase activity 0.99; ATP binding 0.99; NADP biosynthetic process 0.837; NAD metabolic process 0.817	Yes	-
MMSYN1_0260	valS; Valine--tRNA ligase	GO:0005524 ATP binding 0.9975202476950529 GO:0004832 valine-tRNA ligase activity 0.9945279624891287 GO:0001883 purine nucleoside binding 0.9941770602277228 GO:0004812 aminoacyl-tRNA ligase activity 0.993774709505569 GO:0000166 nucleotide binding 0.982106356139171 GO:0017076 purine nucleotide binding 0.976135492736569 GO:0032550 purine ribonucleoside binding 0.976135492736569 GO:0032559 adenyl rib…	GO:0006412 translation 0.961654401632653 GO:0015980 energy derivation by oxidation of organic compounds 0.84 GO:0006520 cellular amino acid metabolic process 0.828 GO:0006631 fatty acid metabolic process 0.815 GO:0009117 nucleotide metabolic process 0.807 GO:0019752 carboxylic acid metabolic process 0.804 GO:0006438 valyl-tRNA aminoacylation 0.7692687755102041 GO:0006796 phosphate-containing comp…	GO:0005737 cytoplasm 0.9978573908163265 GO:0016020 membrane 0.832 GO:0005576 extracellular region 0.662 GO:0070062 extracellular vesicular exosome 0.655 GO:0005739 mitochondrion 0.621 GO:0005886 plasma membrane 0.604 GO:0005783 endoplasmic reticulum 0.583 GO:0005789 endoplasmic reticulum membrane 0.52 GO:0044444 cytoplasmic part 0.007750000000000035 GO:0005829 cytosol 0.0029400000000000537 GO:000…	ATP binding 0.9975; valine-tRNA ligase activity 0.99; aminoacyl-tRNA ligase activity 0.99; translation 0.96;valyl-tRNA aminoacylation 0.769	Yes	-
MMSYN1_0262	rpe; Ribulose phosphate 3 epimerase	GO:0003824 catalytic activity 0.9995402431837987 GO:0016857 racemase and epimerase activity, acting on carbohydrates and derivatives 0.9930041554433084 GO:0004750 ribulose-phosphate 3-epimerase activity 0.9923022701486632 GO:0016740 transferase activity 0.942 GO:0046872 metal ion binding 0.9305318443757039 GO:0016853 isomerase activity 0.8923525144767188 GO:0016491 oxidoreductase activity 0.878 G…	GO:0009056 catabolic process 0.942 GO:0019752 carboxylic acid metabolic process 0.908 GO:0005975 carbohydrate metabolic process 0.9003267473469387 GO:0044255 cellular lipid metabolic process 0.894 GO:0055086 nucleobase-containing small molecule metabolic process 0.76 GO:0006098 pentose-phosphate shunt 0.7578963265306122 GO:0055114 oxidation-reduction process 0.712 GO:0006796 phosphate-containing …	GO:0005737 cytoplasm 0.98 GO:0005576 extracellular region 0.904 GO:0005739 mitochondrion 0.71 GO:0070062 extracellular vesicular exosome 0.653	racemase and epimerase activity, acting on carbohydrates and derivatives 0.99; ribulose-phosphate 3-epimerase activity 0.99; carboxylic acid metabolic process 0.908; carbohydrate metabolic process 0.9; cytoplasm 0.98	Yes	-
MMSYN1_0263	rsgA; Small ribosomal subunit biogenesis GTPase RsgA	GO:0003924 GTPase activity 0.9972615921454256 GO:0001883 purine nucleoside binding 0.9949435131588352 GO:0005525 GTP binding 0.9942953181029145 GO:0046872 metal ion binding 0.9936354933672443 GO:0016462 pyrophosphatase activity 0.9910960058635064 GO:0003824 catalytic activity 0.9862016489545093 GO:0000166 nucleotide binding 0.984238823843663 GO:0035639 purine ribonucleoside triphosphate binding 0…	GO:0006796 phosphate-containing compound metabolic process 0.82 GO:0006810 transport 0.759 GO:0016310 phosphorylation 0.69 GO:0055114 oxidation-reduction process 0.673 GO:0006811 ion transport 0.523 GO:0006468 protein phosphorylation 0.52 GO:0007166 cell surface receptor signaling pathway 0.505 GO:0009056 catabolic process 0.505 GO:0044255 cellular lipid metabolic process 0.502	GO:0005737 cytoplasm 0.99 GO:0016020 membrane 0.946 GO:0005886 plasma membrane 0.764 GO:0005739 mitochondrion 0.739 GO:0005576 extracellular region 0.726 GO:0070062 extracellular vesicular exosome 0.689 GO:0005783 endoplasmic reticulum 0.648 GO:0071944 cell periphery 0.582 GO:0005789 endoplasmic reticulum membrane 0.573	GTPase activity 0.997; GTP binding 0.99; cytoplasm 0.99	Yes but general	-
MMSYN1_0264	Ser/Thr-protein kinase	GO:0016301 kinase activity 0.9930662817968315 GO:0004672 protein kinase activity 0.9924591657170682 GO:0004674 protein serine/threonine kinase activity 0.9915730607802214 GO:0005524 ATP binding 0.9718806828622519 GO:0016773 phosphotransferase activity, alcohol group as acceptor 0.969906688162471 GO:0003824 catalytic activity 0.9413840123043599 GO:0016740 transferase activity 0.9401998653422703 GO…	GO:0006468 protein phosphorylation 1.0 GO:0016310 phosphorylation 0.9910746096938775 GO:0006810 transport 0.757 GO:0019439 aromatic compound catabolic process 0.7 GO:0006796 phosphate-containing compound metabolic process 0.623 GO:0055114 oxidation-reduction process 0.533	GO:0016021 integral component of membrane 0.9953144010204081 GO:0016020 membrane 0.9935699095918368 GO:0005737 cytoplasm 0.89 GO:0031224 intrinsic component of membrane 0.882 GO:0005886 plasma membrane 0.783 GO:0005789 endoplasmic reticulum membrane 0.676 GO:0005783 endoplasmic reticulum 0.673 GO:0071944 cell periphery 0.665 GO:0005739 mitochondrion 0.664 GO:0070062 extracellular vesicular exosom…	kinase activity 0.993, protein kinase activity 0.992, protein serine/threonine kinase activity 0.99, ATP binding 0.97, protein phosphorylation 1.0, integral component of membrane 0.995	Yes	-
MMSYN1_0270	ATPase, YjeE family	GO:0003824 catalytic activity 0.9112649512517423 GO:0016787 hydrolase activity 0.8311349709036646 GO:0005524 ATP binding 0.8282999036389138 GO:0016740 transferase activity 0.801 GO:0008092 cytoskeletal protein binding 0.768 GO:0001883 purine nucleoside binding 0.75149676920493 GO:0000166 nucleotide binding 0.685 GO:0003779 actin binding 0.682 GO:0016301 kinase activity 0.623826507613538 GO:000487…	GO:0002949 tRNA threonylcarbamoyladenosine modification 1.0 GO:0006810 transport 0.848 GO:0009056 catabolic process 0.678 GO:0055114 oxidation-reduction process 0.67 GO:0006412 translation 0.61 GO:0006796 phosphate-containing compound metabolic process 0.609 GO:0051252 regulation of RNA metabolic process 0.554 GO:0051171 regulation of nitrogen compound metabolic process 0.513 GO:0008104 protein l…	GO:0070062 extracellular vesicular exosome 0.901 GO:0005576 extracellular region 0.897 GO:0005737 cytoplasm 0.89 GO:0016020 membrane 0.8898613939795919 GO:0005739 mitochondrion 0.815 GO:0016021 integral component of membrane 0.706033887755102	ATP binding 0.8, transferase activity 0.801, tRNA threonylcarbamoyladenosine modification 1.0	Yes but general	-
MMSYN1_0271	yeaZ; tRNA threonylcarbamoyl adenosine modification protein; Glucoprotease family protein	GO:0003824 catalytic activity 0.9810166396060808 GO:0016740 transferase activity 0.979 GO:0008233 peptidase activity 0.9122062360976387 GO:0000166 nucleotide binding 0.776 GO:0016491 oxidoreductase activity 0.699 GO:0001883 purine nucleoside binding 0.694 GO:0016787 hydrolase activity 0.6625453158129848 GO:0016462 pyrophosphatase activity 0.593 GO:0017111 nucleoside-triphosphatase activity 0.552 …	GO:0002949 tRNA threonylcarbamoyladenosine modification 1.0 GO:0009056 catabolic process 0.826 GO:0006796 phosphate-containing compound metabolic process 0.803 GO:0016310 phosphorylation 0.77 GO:0055114 oxidation-reduction process 0.77 GO:0006629 lipid metabolic process 0.722 GO:0006508 proteolysis 0.7214750102040816 GO:0044255 cellular lipid metabolic process 0.701 GO:0055086 nucleobase-containi…	GO:0005576 extracellular region 0.969 GO:0005737 cytoplasm 0.88 GO:0005739 mitochondrion 0.72 GO:0070062 extracellular vesicular exosome 0.689 GO:0016020 membrane 0.533	transferase activity 0.979, peptidase activity 0.9, tRNA threonylcarbamoyladenosine modification, extracellular region 0.969	Yes but general	-
MMSYN1_0281	Hypothetical protein	GO:0003824 catalytic activity 0.99 GO:0016740 transferase activity 0.9259428358873786 GO:0048037 cofactor binding 0.633 GO:0003723 RNA binding 0.588 GO:0003676 nucleic acid binding 0.533 GO:0000166 nucleotide binding 0.53	GO:0009056 catabolic process 0.671 GO:0006796 phosphate-containing compound metabolic process 0.56	GO:0005737 cytoplasm 0.91 GO:0005739 mitochondrion 0.619	-	-	-
MMSYN1_0282	proS; Proline--tRNA ligase	GO:0004827 proline-tRNA ligase activity 0.9938411535512527 GO:0004812 aminoacyl-tRNA ligase activity 0.9930006585589434 GO:0003824 catalytic activity 0.9929285740780935 GO:0005524 ATP binding 0.9908991326804456 GO:0001883 purine nucleoside binding 0.9829985967300956 GO:0016876 ligase activity, forming aminoacyl-tRNA and related compounds 0.9726795953518634 GO:0000166 nucleotide binding 0.96923086…	GO:0006520 cellular amino acid metabolic process 0.976 GO:0019752 carboxylic acid metabolic process 0.974 GO:0006412 translation 0.901433518367347 GO:0009165 nucleotide biosynthetic process 0.881 GO:1901605 alpha-amino acid metabolic process 0.848 GO:0055114 oxidation-reduction process 0.848 GO:0005975 carbohydrate metabolic process 0.844 GO:0006433 prolyl-tRNA aminoacylation 0.8291028571428571 G…	GO:0005737 cytoplasm 0.9958975948979591 GO:0005576 extracellular region 0.961 GO:0070062 extracellular vesicular exosome 0.772 GO:0005739 mitochondrion 0.566 GO:0044444 cytoplasmic part 0.02096500000000001 GO:0005829 cytosol 0.00024000000000001798 GO:0044445 cytosolic part 1.4999999999987246e-05	proline-tRNA ligase activity 0.99; aminoacyl-tRNA ligase activity 0.99; ligase activity, forming aminoacyl-tRNA and related compounds 0.97; prolyl-tRNA aminoacylation 0.8	Yes	-
MMSYN1_0283	Ribonuclease HI	GO:0004523 RNA-DNA hybrid ribonuclease activity 0.9954754074830026 GO:0003824 catalytic activity 0.9740709419451377 GO:0004519 endonuclease activity 0.968811145952241 GO:0016893 endonuclease activity, active with either ribo- or deoxyribonucleic acids and producing 5'-phosphomonoesters 0.968811145952241 GO:0004521 endoribonuclease activity 0.968811145952241 GO:0016891 endoribonuclease activity, p…	GO:0090502 RNA phosphodiester bond hydrolysis, endonucleolytic 1.0 GO:0006810 transport 0.872 GO:0015031 protein transport 0.822 GO:0006796 phosphate-containing compound metabolic process 0.798 GO:0051649 establishment of localization in cell 0.767 GO:0006886 intracellular protein transport 0.744 GO:0008104 protein localization 0.655 GO:0010468 regulation of gene expression 0.638 GO:0045333 cellu…	GO:0005737 cytoplasm 0.94 GO:0005576 extracellular region 0.82 GO:0070062 extracellular vesicular exosome 0.7 GO:0000139 Golgi membrane 0.61 GO:0016020 membrane 0.572 GO:0005739 mitochondrion 0.563	RNA-DNA hybrid ribonuclease activity 0.995475, RNA phosphodiester bond hydrolysis, endonucleolytic 1.0, cytoplasm 0.94	Yes but general	-
MMSYN1_0285	lepA; Elongation factor 4	GO:0003924 GTPase activity 0.9951508233120412 GO:0005525 GTP binding 0.9948185730738575 GO:0043022 ribosome binding 0.9947130339115894 GO:0003746 translation elongation factor activity 0.9943724203015791 GO:0001883 purine nucleoside binding 0.9932872599748503 GO:0003824 catalytic activity 0.9909376996214222 GO:0000166 nucleotide binding 0.9749911804596605 GO:0008135 translation factor activity, R…	GO:0045727 positive regulation of translation 1.0 GO:0019752 carboxylic acid metabolic process 0.911 GO:0006412 translation 0.8461967346938776 GO:0006414 translational elongation 0.7977571428571428 GO:1901605 alpha-amino acid metabolic process 0.765 GO:0006629 lipid metabolic process 0.714 GO:0006796 phosphate-containing compound metabolic process 0.694 GO:0055086 nucleobase-containing small mole…	GO:0005737 cytoplasm 0.88 GO:0005576 extracellular region 0.839 GO:0005886 plasma membrane 0.813084081632653 GO:0016020 membrane 0.7653513265306122 GO:0044444 cytoplasmic part 0.7399517346938775 GO:0070013 intracellular organelle lumen 0.728408469387755 GO:0043231 intracellular membrane-bounded organelle 0.7212046428571428 GO:0044446 intracellular organelle part 0.7003796224489796 GO:0070062 extr…	GTPase activity 0.995; GTP binding 0.99; ribosome binding 0.99; translation elongation factor activity 0.99; translation factor activity, RNA binding 0.97; positive regulation of translation 1.0; translational elongation 0.797757	Yes but general	-
MMSYN1_0286	Hypothetical protein	GO:0003824 catalytic activity 0.8489115412168509 GO:0016491 oxidoreductase activity 0.735316675 GO:0005215 transporter activity 0.691 GO:0005085 guanyl-nucleotide exchange factor activity 0.633274 GO:0005488 binding 0.32258168327469117 GO:0008198 ferrous iron binding 0.0036000000000000476 GO:0016168 chlorophyll binding 0.0034600000000000186 GO:0003777 microtubule motor activity 0.0032050000000000…	GO:0006810 transport 0.846 GO:0055114 oxidation-reduction process 0.666 GO:0009116 nucleoside metabolic process 0.658 GO:0006811 ion transport 0.636 GO:0015980 energy derivation by oxidation of organic compounds 0.557 GO:0055085 transmembrane transport 0.557 GO:0043547 positive regulation of GTPase activity 0.5456719999999999 GO:0015031 protein transport 0.524 GO:0008104 protein localization 0.5 …	GO:0005737 cytoplasm 0.980018 GO:0016020 membrane 0.9670532949999999 GO:0070062 extracellular vesicular exosome 0.884 GO:0005739 mitochondrion 0.846 GO:0005576 extracellular region 0.815 GO:0016021 integral component of membrane 0.813 GO:0005789 endoplasmic reticulum membrane 0.654 GO:0005783 endoplasmic reticulum 0.595 GO:0031224 intrinsic component of membrane 0.561 GO:0044444 cytoplasmic part …	-	-	-
MMSYN1_0287	aspS; Aspartate--tRNA ligase	GO:0003824 catalytic activity 0.9980029947197788 GO:0005524 ATP binding 0.9972095226256352 GO:0004812 aminoacyl-tRNA ligase activity 0.9942435159135329 GO:0001883 purine nucleoside binding 0.9925540327860954 GO:0016876 ligase activity, forming aminoacyl-tRNA and related compounds 0.975829672644654 GO:0017076 purine nucleotide binding 0.975824781773037 GO:0032550 purine ribonucleoside binding 0.97…	GO:0006418 tRNA aminoacylation for protein translation 0.9099782653061225 GO:0006412 translation 0.8472302040816326 GO:0019752 carboxylic acid metabolic process 0.716 GO:0006629 lipid metabolic process 0.708 GO:0006796 phosphate-containing compound metabolic process 0.645 GO:0044255 cellular lipid metabolic process 0.642 GO:0055114 oxidation-reduction process 0.618 GO:0009056 catabolic process 0.…	GO:0005737 cytoplasm 0.9978166122448979 GO:0005576 extracellular region 0.755 GO:0070062 extracellular vesicular exosome 0.712 GO:0005739 mitochondrion 0.616 GO:0016020 membrane 0.518 GO:0044444 cytoplasmic part 0.012545000000000028	ATP binding 0.99; aminoacyl-tRNA ligase activity 0.99; ligase activity, forming aminoacyl-tRNA and related compounds 0.9758; tRNA aminoacylation for protein translation 0.9	Yes but general	-
MMSYN1_0288	hisS; Histidine--tRNA ligase	GO:0004821 histidine-tRNA ligase activity 0.994900925666773 GO:0003824 catalytic activity 0.9945263417448321 GO:0005524 ATP binding 0.9944983174071771 GO:0004812 aminoacyl-tRNA ligase activity 0.9940550764989119 GO:0001883 purine nucleoside binding 0.993339508458036 GO:0000166 nucleotide binding 0.9814768679269894 GO:0016876 ligase activity, forming aminoacyl-tRNA and related compounds 0.97632745…	GO:0006427 histidyl-tRNA aminoacylation 0.985405306122449 GO:0019752 carboxylic acid metabolic process 0.974 GO:0006520 cellular amino acid metabolic process 0.952 GO:0005975 carbohydrate metabolic process 0.918 GO:0009056 catabolic process 0.876 GO:0006412 translation 0.8627836734693878 GO:0055086 nucleobase-containing small molecule metabolic process 0.821 GO:0006790 sulfur compound metabolic p…	GO:0005737 cytoplasm 1.0 GO:0005576 extracellular region 0.937 GO:0005739 mitochondrion 0.71 GO:0070062 extracellular vesicular exosome 0.705	histidine-tRNA ligase activity 0.99; ATP binding 0.99; aminoacyl-tRNA ligase activity 0.99; histidyl-tRNA aminoacylation 0.985	Yes	-
MMSYN1_0289	rbfA; Ribosome-binding factor A	GO:0001883 purine nucleoside binding 0.9 GO:0003824 catalytic activity 0.862 GO:0000166 nucleotide binding 0.85 GO:0003676 nucleic acid binding 0.829 GO:0005524 ATP binding 0.756 GO:0005525 GTP binding 0.697 GO:0003723 RNA binding 0.69 GO:0016740 transferase activity 0.69 GO:0016491 oxidoreductase activity 0.653 GO:0016818 hydrolase activity, acting on acid anhydrides, in phosphorus-containing an…	GO:0006810 transport 0.893 GO:0006364 rRNA processing 0.8225662244897959 GO:0051649 establishment of localization in cell 0.755 GO:0006796 phosphate-containing compound metabolic process 0.697 GO:0035556 intracellular signal transduction 0.681 GO:0015031 protein transport 0.66 GO:0008104 protein localization 0.631 GO:0006886 intracellular protein transport 0.591 GO:0009056 catabolic process 0.578…	GO:0005737 cytoplasm 0.9974172418367346 GO:0005576 extracellular region 0.755 GO:0070062 extracellular vesicular exosome 0.69 GO:0016020 membrane 0.62	ATP binding 0.756; rRNA processing 0.8; cytoplasm 0.997; GTP binding 0.697; RNA binding 0.69	Yes but general	-
MMSYN1_0290	truB; tRNA pseudouridine synthase B	GO:0009982 pseudouridine synthase activity 0.998433524908371 GO:0003824 catalytic activity 0.9898387943624942 GO:0016853 isomerase activity 0.9445811316195117 GO:0016740 transferase activity 0.847 GO:0003723 RNA binding 0.8307470408163264 GO:0000166 nucleotide binding 0.711 GO:0015075 ion transmembrane transporter activity 0.645 GO:0016866 intramolecular transferase activity 0.644659716343966 GO:…	GO:0034220 ion transmembrane transport 0.805 GO:0006810 transport 0.777 GO:0006412 translation 0.751 GO:0001522 pseudouridine synthesis 0.7352426530612245 GO:0008033 tRNA processing 0.7285471428571428 GO:0009451 RNA modification 0.7269978571428571 GO:0031119 tRNA pseudouridine synthesis 0.7245124489795918 GO:0006396 RNA processing 0.7241884183673469 GO:0019752 carboxylic acid metabolic process 0.…	GO:0005737 cytoplasm 0.99 GO:0016020 membrane 0.929 GO:0005576 extracellular region 0.874 GO:0070062 extracellular vesicular exosome 0.786 GO:0005886 plasma membrane 0.749 GO:0071944 cell periphery 0.594 GO:0005783 endoplasmic reticulum 0.538	pseudouridine synthase activity 0.998, tRNA pseudouridine synthesis 0.7, cytoplasm 0.99	Yes but general	-
MMSYN1_0291	FAD synthetase	GO:0016301 kinase activity 0.9931246769945108 GO:0003824 catalytic activity 0.977908167392584 GO:0016740 transferase activity 0.9500530337241279 GO:0001883 purine nucleoside binding 0.949809688098577 GO:0003919 FMN adenylyltransferase activity 0.9441895933678521 GO:0000166 nucleotide binding 0.884299765 GO:0016491 oxidoreductase activity 0.878 GO:0005524 ATP binding 0.8701700322874116 GO:0008531 …	GO:0016310 phosphorylation 0.9641908122448979 GO:0009231 riboflavin biosynthetic process 0.8195992857142856 GO:0006810 transport 0.818 GO:0055114 oxidation-reduction process 0.796 GO:0009165 nucleotide biosynthetic process 0.791 GO:0006811 ion transport 0.718 GO:0009398 FMN biosynthetic process 0.7009958775510203 GO:0006747 FAD biosynthetic process 0.7009941632653061 GO:0019752 carboxylic acid me…	GO:0005737 cytoplasm 0.99 GO:0016020 membrane 0.962 GO:0070062 extracellular vesicular exosome 0.875 GO:0005576 extracellular region 0.855 GO:0005739 mitochondrion 0.81 GO:0005886 plasma membrane 0.784 GO:0005783 endoplasmic reticulum 0.527 GO:0005789 endoplasmic reticulum membrane 0.513	kinase activity 0.99; ATP binding 0.87; riboflavin kinase activity 0.83755; riboflavin biosynthetic process 0.819599; FMN biosynthetic process 0.7; FAD biosynthetic process 0.7	Yes but general	-
MMSYN1_0294	rpsO; 30S ribosomal protein S15	GO:0003723 RNA binding 0.9984913516575831 GO:0019843 rRNA binding 0.9934030542957174 GO:0003676 nucleic acid binding 0.9140785735844956 GO:0008092 cytoskeletal protein binding 0.846 GO:0008017 microtubule binding 0.811 GO:0016818 hydrolase activity, acting on acid anhydrides, in phosphorus-containing anhydrides 0.774 GO:0003735 structural constituent of ribosome 0.725559081632653 GO:0003677 DNA b…	GO:0006414 translational elongation 0.974 GO:0006810 transport 0.934 GO:0006412 translation 0.9178270777551021 GO:0043241 protein complex disassembly 0.885 GO:0051171 regulation of nitrogen compound metabolic process 0.839 GO:1903506 regulation of nucleic acid-templated transcription 0.839 GO:2001141 regulation of RNA biosynthetic process 0.824 GO:0051252 regulation of RNA metabolic process 0.822…	GO:0016020 membrane 0.937 GO:0005737 cytoplasm 0.93 GO:0005739 mitochondrion 0.783 GO:0070062 extracellular vesicular exosome 0.77 GO:0005840 ribosome 0.7274426530612245 GO:0030529 intracellular ribonucleoprotein complex 0.723713775510204 GO:0005622 intracellular 0.703035081632653 GO:0005576 extracellular region 0.603 GO:0016021 integral component of membrane 0.532 GO:0005886 plasma membrane 0.507	RNA binding 0.998; rRNA binding 0.99; translational elongation 0.974; translation 0.9;	Yes but general	-
MMSYN1_0296	Transmembrane protein, likely a cation transporter	GO:0022857 transmembrane transporter activity 0.931 GO:0022891 substrate-specific transmembrane transporter activity 0.922 GO:0005215 transporter activity 0.915 GO:0015075 ion transmembrane transporter activity 0.912 GO:0003824 catalytic activity 0.851949802022509 GO:0008324 cation transmembrane transporter activity 0.824 GO:0022890 inorganic cation transmembrane transporter activity 0.81 GO:0015…	GO:0055085 transmembrane transport 0.931 GO:0006810 transport 0.896 GO:0006811 ion transport 0.893 GO:0098655 cation transmembrane transport 0.876 GO:0034220 ion transmembrane transport 0.808 GO:0006812 cation transport 0.8 GO:0007166 cell surface receptor signaling pathway 0.791 GO:0009267 cellular response to starvation 0.7356801020408162 GO:0051649 establishment of localization in cell 0.689 G…	GO:0016021 integral component of membrane 1.0 GO:0031224 intrinsic component of membrane 1.0 GO:0005886 plasma membrane 0.99873 GO:0016020 membrane 0.9919909746938775 GO:0005887 integral component of plasma membrane 0.873 GO:0071944 cell periphery 0.765 GO:0031226 intrinsic component of plasma membrane 0.756 GO:0005789 endoplasmic reticulum membrane 0.673 GO:0005783 endoplasmic reticulum 0.63	transmembrane transporter activity 0.931, substrate-specific transmembrane transporter activity 0.922, transporter activity 0.915, transmembrane transport 0.931, cation transmembrane transport 0.876, integral component of membrane 1.0	Yes	Yes
MMSYN1_0297	infB; Translation initiation factor IF-2	GO:0005525 GTP binding 0.9980092700612304 GO:0003743 translation initiation factor activity 0.9966502731709347 GO:0003924 GTPase activity 0.9960531393705685 GO:0003723 RNA binding 0.9958090183161429 GO:0001883 purine nucleoside binding 0.9953333378832538 GO:0016818 hydrolase activity, acting on acid anhydrides, in phosphorus-containing anhydrides 0.9912941995997717 GO:0017111 nucleoside-triphosph…	GO:0006413 translational initiation 0.9728013057142857 GO:0006412 translation 0.8500673469387755 GO:0009056 catabolic process 0.802 GO:0006396 RNA processing 0.785 GO:0009117 nucleotide metabolic process 0.756 GO:0016071 mRNA metabolic process 0.723 GO:0006450 regulation of translational fidelity 0.0003049999999999997 GO:0006414 translational elongation 5.000000000032756e-06	GO:0005737 cytoplasm 0.9845825591836734 GO:0005622 intracellular 0.7723348979591836 GO:0005730 nucleolus 0.627 GO:0044444 cytoplasmic part 0.016170000000000018	GTP binding 0.998; translation initiation factor activity 0.99665; GTPase activity 0.996; RNA binding 0.9958; translational initiation 0.97; translation 0.85	Yes but general	-
MMSYN1_0298	Ribosomal protein L7Ae/L30e family	GO:0003824 catalytic activity 0.951 GO:0001883 purine nucleoside binding 0.871 GO:0003676 nucleic acid binding 0.868 GO:0016462 pyrophosphatase activity 0.836 GO:0000166 nucleotide binding 0.819 GO:0017111 nucleoside-triphosphatase activity 0.801 GO:0016491 oxidoreductase activity 0.784 GO:0008092 cytoskeletal protein binding 0.774 GO:0003723 RNA binding 0.758 GO:0005524 ATP binding 0.745 GO:0003…	GO:0006810 transport 0.884 GO:0006886 intracellular protein transport 0.846 GO:0055114 oxidation-reduction process 0.8 GO:0015031 protein transport 0.789 GO:0006796 phosphate-containing compound metabolic process 0.781 GO:0051171 regulation of nitrogen compound metabolic process 0.746 GO:0051252 regulation of RNA metabolic process 0.725 GO:0009056 catabolic process 0.712 GO:1903506 regulation of …	GO:0005840 ribosome 0.9580909306122449 GO:0005737 cytoplasm 0.94 GO:0005739 mitochondrion 0.8 GO:0005576 extracellular region 0.727 GO:0070062 extracellular vesicular exosome 0.71 GO:0016020 membrane 0.702 GO:0030529 ribonucleoprotein complex 0.5087378250000001	RNA binding 0.758, ribosome 0.95809	Yes but general	-
MMSYN1_0299	Ribosomal protein from YlxR-like superfamily	GO:0003677 DNA binding 0.9949380225665839 GO:0003735 structural constituent of ribosome 0.975 GO:0003676 nucleic acid binding 0.9606279133808104 GO:0003824 catalytic activity 0.956 GO:0001883 purine nucleoside binding 0.909 GO:0016740 transferase activity 0.877 GO:0000166 nucleotide binding 0.873 GO:0005524 ATP binding 0.738 GO:0004672 protein kinase activity 0.655 GO:0008092 cytoskeletal protein…	GO:0043241 protein complex disassembly 0.88 GO:0006412 translation 0.874 GO:0016567 protein ubiquitination 0.868 GO:0051171 regulation of nitrogen compound metabolic process 0.758 GO:0010468 regulation of gene expression 0.757 GO:0006810 transport 0.737 GO:0006355 regulation of transcription, DNA-templated 0.722 GO:0009056 catabolic process 0.72 GO:0006508 proteolysis 0.71 GO:1903506 regulation o…	GO:0005737 cytoplasm 0.99 GO:0005840 ribosome 0.958066420489796 GO:0070062 extracellular vesicular exosome 0.782 GO:0005739 mitochondrion 0.732 GO:0005576 extracellular region 0.716 GO:0016020 membrane 0.644 GO:0005730 nucleolus 0.561 GO:0030529 ribonucleoprotein complex 0.56	DNA binding 0.99493, structural constituent of ribosome 0.975, translation 0.874, ribosome 0.958066, RNA binding 0.623	Yes	-
MMSYN1_0300	nusA; Transcription termination/antitermination protein NusA	GO:0003723 RNA binding 0.9972123343300698 GO:0003676 nucleic acid binding 0.961148920512189 GO:0003824 catalytic activity 0.953 GO:0003746 translation elongation factor activity 0.9181981578015209 GO:0008092 cytoskeletal protein binding 0.853 GO:0000166 nucleotide binding 0.85090109 GO:0003700 transcription factor activity, sequence-specific DNA binding 0.8463188775510204 GO:0001883 purine nucleo…	GO:0031564 transcription antitermination 0.7982558163265305 GO:0031554 regulation of DNA-templated transcription, termination 0.794545612244898 GO:0006353 DNA-templated transcription, termination 0.7557439795918367 GO:0006355 regulation of transcription, DNA-templated 0.7345024489795918 GO:0006351 transcription, DNA-templated 0.730404081632653 GO:0006796 phosphate-containing compound metabolic pr…	GO:0005737 cytoplasm 1.0 GO:0005829 cytosol 0.88 GO:0005739 mitochondrion 0.805	RNA binding 0.997, translation elongation factor activity 0.9, transcription factor activity, sequence-specific DNA binding 0.8, transcription antitermination 0.798,regulation of DNA-templated transcription, termination 0.7945, cytoplasm 1.0	Yes but general	-
MMSYN1_0301	rimP; Ribosome maturation factor RimP	GO:0008092 cytoskeletal protein binding 0.847 GO:0003676 nucleic acid binding 0.785 GO:0003779 actin binding 0.769 GO:0003723 RNA binding 0.6 GO:0003824 catalytic activity 0.581 GO:0016788 hydrolase activity, acting on ester bonds 0.527 GO:0016740 transferase activity 0.37459660249207594	GO:0042274 ribosomal small subunit biogenesis 0.7845121428571429 GO:0042254 ribosome biogenesis 0.7637659183673469 GO:0006810 transport 0.681 GO:0006412 translation 0.579 GO:0051649 establishment of localization in cell 0.561 GO:0008104 protein localization 0.558	GO:0005737 cytoplasm 0.9980376295918367 GO:0005576 extracellular region 0.893 GO:0005739 mitochondrion 0.7 GO:0070062 extracellular vesicular exosome 0.695 GO:0016020 membrane 0.594	ribosomal small subunit biogenesis 0.78; ribosome biogenesis 0.76; cytoplasm 0.998; RNA binding 0.6	Yes but general	-
MMSYN1_0302	Oxygen-insensitive NAD(P)H nitroreductase	GO:0016491 oxidoreductase activity 0.9902429379904707 GO:0003824 catalytic activity 0.9742060723439209 GO:0046914 transition metal ion binding 0.65 GO:0003676 nucleic acid binding 0.601 GO:0004871 signal transducer activity 0.54 GO:0004155 6,7-dihydropteridine reductase activity 0.521464609893711 GO:0016462 pyrophosphatase activity 0.515 GO:0016646 oxidoreductase activity, acting on the CH-NH gro…	GO:0055114 oxidation-reduction process 0.9974129885714286 GO:0006810 transport 0.697 GO:0007166 cell surface receptor signaling pathway 0.642 GO:0051171 regulation of nitrogen compound metabolic process 0.575 GO:0010468 regulation of gene expression 0.554 GO:0008104 protein localization 0.532 GO:0051649 establishment of localization in cell 0.532 GO:0009117 nucleotide metabolic process 0.522	GO:0016020 membrane 0.918 GO:0005737 cytoplasm 0.88 GO:0070062 extracellular vesicular exosome 0.815 GO:0031224 intrinsic component of membrane 0.75 GO:0005739 mitochondrion 0.698 GO:0005576 extracellular region 0.669 GO:0016021 integral component of membrane 0.625 GO:0005886 plasma membrane 0.607 GO:0071944 cell periphery 0.514	oxidoreductase activity 0.99, oxidation-reduction process 0.997	Yes but general	-
MMSYN1_0303	polC; DNA polymerase III, alpha subunit	GO:0003887 DNA-directed DNA polymerase activity 0.9943393668898917 GO:0016779 nucleotidyltransferase activity 0.993795680247028 GO:0008408 3'-5' exonuclease activity 0.9932768379613481 GO:0004527 exonuclease activity 0.9931609131958992 GO:0003677 DNA binding 0.9931442992828339 GO:0004518 nuclease activity 0.9930452534732156 GO:0034061 DNA polymerase activity 0.976166574519861 GO:0003676 nucleic a…	GO:0006508 proteolysis 0.771 GO:0071897 DNA biosynthetic process 0.7476057142857142 GO:0006261 DNA-dependent DNA replication 0.7452026530612245 GO:0006260 DNA replication 0.7449497959183673 GO:0090305 nucleic acid phosphodiester bond hydrolysis 0.7432189795918367 GO:0006810 transport 0.528	GO:0005737 cytoplasm 1.0 GO:0016020 membrane 0.848 GO:0005886 plasma membrane 0.674 GO:0070062 extracellular vesicular exosome 0.593 GO:0005783 endoplasmic reticulum 0.544 GO:0005576 extracellular region 0.511	DNA-directed DNA polymerase activity 0.99, 3'-5' exonuclease activity 0.99, ATP binding 0.812, proteolysis 0.771, DNA biosynthetic process 0.7476, DNA-dependent DNA replication 0.745	Yes but general	-
MMSYN1_0304	cdsA; Phosphatidate cytidylyltransferase	GO:0004605 phosphatidate cytidylyltransferase activity 0.9980554730442096 GO:0016779 nucleotidyltransferase activity 0.9942740887609306 GO:0016740 transferase activity 0.9844349488850784 GO:0070567 cytidylyltransferase activity 0.97634536379139 GO:0022891 substrate-specific transmembrane transporter activity 0.968 GO:0022857 transmembrane transporter activity 0.968 GO:0003824 catalytic activity 0…	GO:0016024 CDP-diacylglycerol biosynthetic process 1.0 GO:0055085 transmembrane transport 0.923 GO:0006810 transport 0.888 GO:0098655 cation transmembrane transport 0.831 GO:0006811 ion transport 0.805 GO:0034220 ion transmembrane transport 0.789 GO:0015672 monovalent inorganic cation transport 0.754 GO:0015992 proton transport 0.716 GO:0006486 protein glycosylation 0.715 GO:0006812 cation transp…	GO:0016021 integral component of membrane 1.0 GO:0031224 intrinsic component of membrane 1.0 GO:0016020 membrane 0.9943263908163266 GO:0005886 plasma membrane 0.98889 GO:0005887 integral component of plasma membrane 0.946 GO:0005789 endoplasmic reticulum membrane 0.893 GO:0031226 intrinsic component of plasma membrane 0.829 GO:0000139 Golgi membrane 0.698 GO:0005783 endoplasmic reticulum 0.693 GO…	phosphatidate cytidylyltransferase activity 0.998; CDP-diacylglycerol biosynthetic process 1.0; intrinsic component of membrane 1.0	Yes but general	-
MMSYN1_0305	pepQ; Xaa-Pro dipeptidase	GO:0003824 catalytic activity 0.9895599148116581 GO:0102009 proline dipeptidase activity 0.958775116775394 GO:0070011 peptidase activity, acting on L-amino acid peptides 0.957902380897976 GO:0008238 exopeptidase activity 0.957902380897976 GO:0016805 dipeptidase activity 0.956114739921347 GO:0016787 hydrolase activity 0.9435988036934335 GO:0046872 metal ion binding 0.894677441815118 GO:0000166 nuc…	GO:0006508 proteolysis 1.0 GO:0019752 carboxylic acid metabolic process 0.815 GO:0006520 cellular amino acid metabolic process 0.776 GO:0005975 carbohydrate metabolic process 0.724 GO:0009165 nucleotide biosynthetic process 0.675 GO:1901605 alpha-amino acid metabolic process 0.67 GO:0006796 phosphate-containing compound metabolic process 0.667 GO:0055114 oxidation-reduction process 0.586 GO:00091…	GO:0005576 extracellular region 0.939 GO:0005829 cytosol 0.89 GO:0070062 extracellular vesicular exosome 0.794 GO:0005739 mitochondrion 0.572 GO:0016020 membrane 0.521	proline dipeptidase activity 0.958775, proteolysis 1.0, extracellular region 0.939	Yes	-
MMSYN1_0308	trpS; Tryptophan--tRNA ligase	GO:0005524 ATP binding 0.9985720939750681 GO:0004830 tryptophan-tRNA ligase activity 0.9949004844647159 GO:0004812 aminoacyl-tRNA ligase activity 0.9941033682238416 GO:0001883 purine nucleoside binding 0.9931202859863819 GO:0000166 nucleotide binding 0.976930221949644 GO:0017076 purine nucleotide binding 0.976519747393795 GO:0032550 purine ribonucleoside binding 0.976519747393795 GO:0035639 purin…	GO:0009056 catabolic process 0.832 GO:0016310 phosphorylation 0.822 GO:0006436 tryptophanyl-tRNA aminoacylation 0.8212486734693877 GO:0006418 tRNA aminoacylation for protein translation 0.7850845918367346 GO:0006796 phosphate-containing compound metabolic process 0.785 GO:0044255 cellular lipid metabolic process 0.779 GO:0006412 translation 0.7689470408163265 GO:0019752 carboxylic acid metabolic …	GO:0005737 cytoplasm 1.0 GO:0005576 extracellular region 0.884 GO:0005739 mitochondrion 0.88 GO:0070062 extracellular vesicular exosome 0.691 GO:0016020 membrane 0.548	ATP binding 0.99857; tryptophan-tRNA ligase activity 0.99; aminoacyl-tRNA ligase activity 0.99; tryptophanyl-tRNA aminoacylation 0.82; tRNA aminoacylation for protein translation 0.785	Yes	-
MMSYN1_0314	S component of ECF transporter with possible substrate vitamins, e.g. folate	GO:0005215 transporter activity 0.9816069920408164 GO:0022891 substrate-specific transmembrane transporter activity 0.978 GO:0003824 catalytic activity 0.9617863561581804 GO:0046873 metal ion transmembrane transporter activity 0.96 GO:0015075 ion transmembrane transporter activity 0.96 GO:0022857 transmembrane transporter activity 0.953 GO:0008324 cation transmembrane transporter activity 0.952 G…	GO:0006810 transport 0.9672745492857143 GO:0098655 cation transmembrane transport 0.942 GO:0007186 G-protein coupled receptor signaling pathway 0.83 GO:0006812 cation transport 0.825 GO:0007166 cell surface receptor signaling pathway 0.813 GO:0015672 monovalent inorganic cation transport 0.789 GO:0009117 nucleotide metabolic process 0.782 GO:0055085 transmembrane transport 0.752 GO:0006629 lipid …	GO:0031224 intrinsic component of membrane 1.0 GO:0016021 integral component of membrane 1.0 GO:0005886 plasma membrane 0.99918 GO:0016020 membrane 0.9923094791836735 GO:0005887 integral component of plasma membrane 0.92 GO:0005789 endoplasmic reticulum membrane 0.8 GO:0071944 cell periphery 0.785 GO:0031226 intrinsic component of plasma membrane 0.764 GO:0005783 endoplasmic reticulum 0.698	transporter activity 0.98, substrate-specific transmembrane transporter activity 0.978, transport 0.967, cation transmembrane transport 0.942, intrinsic component of membrane 1.0	Yes but general	-
MMSYN1_0315	Hypothetical protein	GO:0008092 cytoskeletal protein binding 0.927 GO:0003779 actin binding 0.918 GO:0001883 purine nucleoside binding 0.8658036591845943 GO:0003824 catalytic activity 0.8636604109739379 GO:0000166 nucleotide binding 0.831762399135256 GO:0046914 transition metal ion binding 0.804 GO:0005215 transporter activity 0.788 GO:0008017 microtubule binding 0.752 GO:0003676 nucleic acid binding 0.737 GO:0005524…	GO:0006810 transport 0.911 GO:0051171 regulation of nitrogen compound metabolic process 0.841 GO:0006351 transcription, DNA-templated 0.828 GO:2001141 regulation of RNA biosynthetic process 0.815 GO:1903506 regulation of nucleic acid-templated transcription 0.812 GO:0051252 regulation of RNA metabolic process 0.803 GO:0015031 protein transport 0.787 GO:0006355 regulation of transcription, DNA-tem…	GO:0005737 cytoplasm 0.9941812220408163 GO:0016020 membrane 0.9513858749999999 GO:0070062 extracellular vesicular exosome 0.761 GO:0005576 extracellular region 0.758 GO:0005739 mitochondrion 0.735 GO:0016021 integral component of membrane 0.7 GO:0005886 plasma membrane 0.63 GO:1902495 transmembrane transporter complex 0.611 GO:0071944 cell periphery 0.578 GO:0005840 ribosome 0.521	-	-	-
MMSYN1_0316	tkt; Transketolase	GO:0003824 catalytic activity 0.9991924552675033 GO:0004802 transketolase activity 0.9980932677184053 GO:0046872 metal ion binding 0.9944468069097858 GO:0016740 transferase activity 0.9847115275481825 GO:0016491 oxidoreductase activity 0.818 GO:0000166 nucleotide binding 0.816 GO:0001883 purine nucleoside binding 0.791 GO:0016744 transferase activity, transferring aldehyde or ketonic groups 0.647…	GO:0019752 carboxylic acid metabolic process 0.967 GO:0055114 oxidation-reduction process 0.881 GO:0005975 carbohydrate metabolic process 0.861 GO:1901605 alpha-amino acid metabolic process 0.853 GO:0009056 catabolic process 0.852 GO:0006520 cellular amino acid metabolic process 0.802 GO:0008152 metabolic process 0.7523974489795918 GO:0006629 lipid metabolic process 0.734 GO:0006796 phosphate-con…	GO:0005737 cytoplasm 0.9802402 GO:0005739 mitochondrion 0.947 GO:0005829 cytosol 0.7917791836734693 GO:0043231 intracellular membrane-bounded organelle 0.7746513265306122 GO:0016021 integral component of membrane 0.7629807142857142 GO:0016020 membrane 0.743663775510204 GO:0044444 cytoplasmic part 0.636628 GO:0070062 extracellular vesicular exosome 0.597 GO:0005576 extracellular region 0.513 GO:00…	transketolase activity 0.998; carboxylic acid metabolic process 0.967; transferase activity, transferring aldehyde or ketonic groups 0.647	Yes	-
MMSYN1_0317	Transmembrane protein, likely a transporter	GO:0015075 ion transmembrane transporter activity 0.827 GO:0008324 cation transmembrane transporter activity 0.802 GO:0003824 catalytic activity 0.713 GO:0005215 transporter activity 0.704 GO:0000166 nucleotide binding 0.701 GO:0022857 transmembrane transporter activity 0.683 GO:0008017 microtubule binding 0.68 GO:0003676 nucleic acid binding 0.644 GO:0022891 substrate-specific transmembrane tran…	GO:0006810 transport 0.85 GO:0007166 cell surface receptor signaling pathway 0.738 GO:0055085 transmembrane transport 0.733 GO:0006811 ion transport 0.732 GO:0034220 ion transmembrane transport 0.685 GO:0051171 regulation of nitrogen compound metabolic process 0.677 GO:0051649 establishment of localization in cell 0.59 GO:0008104 protein localization 0.579 GO:0006812 cation transport 0.556 GO:001…	GO:0016021 integral component of membrane 1.0 GO:0005886 plasma membrane 0.9994660336 GO:0031224 intrinsic component of membrane 0.998 GO:0016020 membrane 0.9906891725714285 GO:0070062 extracellular vesicular exosome 0.762 GO:0005783 endoplasmic reticulum 0.743 GO:0005739 mitochondrion 0.663 GO:0005576 extracellular region 0.628 GO:0071944 cell periphery 0.566 GO:0005789 endoplasmic reticulum mem…	transmembrane transporter activity 0.827, cation transmembrane transporter activity 0.802, transport 0.85, transmembrane transport 0.733, integral component of membrane 1.0	Yes	Yes
MMSYN1_0325	Transmembrane protein, likely a cation transporter from Major Facilitator Superfamily	GO:0015293 symporter activity 0.961 GO:0022857 transmembrane transporter activity 0.96 GO:0008324 cation transmembrane transporter activity 0.953 GO:0005215 transporter activity 0.946 GO:0015075 ion transmembrane transporter activity 0.94 GO:0022891 substrate-specific transmembrane transporter activity 0.937 GO:0008509 anion transmembrane transporter activity 0.911 GO:0003824 catalytic activity 0…	GO:0055085 transmembrane transport 0.899 GO:0098655 cation transmembrane transport 0.865 GO:0006810 transport 0.848 GO:0009593 detection of chemical stimulus 0.835 GO:0043687 post-translational protein modification 0.809 GO:0006811 ion transport 0.781 GO:0007166 cell surface receptor signaling pathway 0.777 GO:0006812 cation transport 0.768 GO:0015672 monovalent inorganic cation transport 0.729 G…	GO:0016021 integral component of membrane 1.0 GO:0031224 intrinsic component of membrane 1.0 GO:0005886 plasma membrane 0.99915 GO:0016020 membrane 0.9918106719387755 GO:0005887 integral component of plasma membrane 0.9 GO:0071944 cell periphery 0.817 GO:0031226 intrinsic component of plasma membrane 0.777 GO:0005789 endoplasmic reticulum membrane 0.772 GO:0005783 endoplasmic reticulum 0.626	symporter activity 0.961, transmembrane transporter activity 0.96, cation transmembrane transporter activity 0.953, transmembrane transport 0.899, cation transmembrane transport 0.865,integral component of membrane 1.0	Yes	Yes
MMSYN1_0326	Transmembrane protein, not a transporter	GO:0005215 transporter activity 0.939 GO:0003779 actin binding 0.929 GO:0008092 cytoskeletal protein binding 0.882 GO:0046982 protein heterodimerization activity 0.701 GO:0003824 catalytic activity 0.686	GO:0006810 transport 0.905 GO:0015031 protein transport 0.733 GO:0006811 ion transport 0.728 GO:0051649 establishment of localization in cell 0.66 GO:0008104 protein localization 0.621 GO:0035556 intracellular signal transduction 0.617 GO:0010468 regulation of gene expression 0.583 GO:0006886 intracellular protein transport 0.582 GO:0009056 catabolic process 0.516 GO:0051171 regulation of nitroge…	GO:0005576 extracellular region 0.98101 GO:0016020 membrane 0.9133820806122449 GO:0016021 integral component of membrane 0.7900379591836735 GO:0070062 extracellular vesicular exosome 0.512	extracellular region 0.98101, membrane 0.91338, integral component of membrane 0.79	Yes	-
MMSYN1_0327	scpA	GO:0003824 catalytic activity 0.9180451514184425 GO:0016740 transferase activity 0.8840200069651194 GO:0016491 oxidoreductase activity 0.608 GO:0005524 ATP binding 0.562	GO:0006520 cellular amino acid metabolic process 0.714 GO:0007059 chromosome segregation 0.702753387755102 GO:0051301 cell division 0.7024487346938775 GO:0006260 DNA replication 0.7007222653061224 GO:0007049 cell cycle 0.7003100714285714 GO:0006810 transport 0.699 GO:0044255 cellular lipid metabolic process 0.637 GO:0019752 carboxylic acid metabolic process 0.636 GO:0055114 oxidation-reduction pr…	GO:0005737 cytoplasm 0.9675817428571428 GO:0016020 membrane 0.938 GO:0005739 mitochondrion 0.866 GO:0016021 integral component of membrane 0.732 GO:0005789 endoplasmic reticulum membrane 0.706 GO:0005783 endoplasmic reticulum 0.665 GO:0005886 plasma membrane 0.659 GO:0070062 extracellular vesicular exosome 0.643 GO:0005576 extracellular region 0.614 GO:0071944 cell periphery 0.55	chromosome segregation 0.7, cell division 0.7, DNA replication 0.7, cytoplasm 0.96758	Yes but general	-
MMSYN1_0328	scpB; Segregation and condensation protein B	GO:0000166 nucleotide binding 0.724 GO:0003779 actin binding 0.712 GO:0008092 cytoskeletal protein binding 0.662 GO:0001883 purine nucleoside binding 0.639 GO:0005515 protein binding 0.443235813730952 GO:0042802 identical protein binding 0.43915729595927	GO:0051304 chromosome separation 0.8033582653061224 GO:0007059 chromosome segregation 0.7228187040816326 GO:0051301 cell division 0.7218253673469387 GO:0007049 cell cycle 0.7148519285714285 GO:0006260 DNA replication 0.7015287142857143 GO:0009056 catabolic process 0.597 GO:0006810 transport 0.59 GO:1903506 regulation of nucleic acid-templated transcription 0.551 GO:0008104 protein localization 0.…	GO:0005737 cytoplasm 0.9830205908163265 GO:0005576 extracellular region 0.7 GO:0070062 extracellular vesicular exosome 0.661 GO:0005739 mitochondrion 0.657	chromosome separation 0.8; chromosome segregation 0.7228;	Yes but general	-
MMSYN1_0329	rluB; pseudouridine synthase	GO:0003723 RNA binding 0.9987306437555451 GO:0003824 catalytic activity 0.9616677208165323 GO:0016853 isomerase activity 0.9119484901159582 GO:0003676 nucleic acid binding 0.8696436029936675 GO:0009982 pseudouridine synthase activity 0.7431106122448979 GO:0016866 intramolecular transferase activity 0.7357275510204081 GO:1901363 heterocyclic compound binding 0.645770660308879 GO:0097159 organic cy…	GO:0001522 pseudouridine synthesis 0.8286684693877551 GO:0009451 RNA modification 0.7995182653061224 GO:0043241 protein complex disassembly 0.767 GO:0016071 mRNA metabolic process 0.764 GO:0009056 catabolic process 0.649	GO:0005737 cytoplasm 0.99 GO:0005576 extracellular region 0.8	RNA binding 0.9987, pseudouridine synthase activity 0.7, pseudouridine synthesis 0.8, RNA modification 0.7995, cytoplasm 0.99	Yes but general	-
MMSYN1_0330	dgk; deoxynucleoside kinase	GO:0016301 kinase activity 0.9940274750625528 GO:0016740 transferase activity 0.9750483895126341 GO:0019206 nucleoside kinase activity 0.920367001513679 GO:0001883 purine nucleoside binding 0.8711754287882747 GO:0005524 ATP binding 0.8504603152874594 GO:0000166 nucleotide binding 0.825 GO:0016491 oxidoreductase activity 0.784 GO:0004138 deoxyguanosine kinase activity 0.7826106095480653 GO:0003676…	GO:0009165 nucleotide biosynthetic process 0.9074582071428571 GO:0006520 cellular amino acid metabolic process 0.8 GO:0055086 nucleobase-containing small molecule metabolic process 0.792 GO:0016310 phosphorylation 0.7750921428571429 GO:0006091 generation of precursor metabolites and energy 0.767 GO:0009117 nucleotide metabolic process 0.756 GO:0006139 nucleobase-containing compound metabolic proc…	GO:0005737 cytoplasm 0.98 GO:0005576 extracellular region 0.975 GO:0070062 extracellular vesicular exosome 0.875 GO:0005739 mitochondrion 0.859 GO:0016020 membrane 0.556	nucleoside kinase activity 0.9; ATP binding 0.85; deoxyguanosine kinase activity 0.78; nucleotide biosynthetic process 0.9	Yes	-
MMSYN1_0332	Transmembrane protein, likely an ion transporter	GO:0003824 catalytic activity 0.938 GO:0005215 transporter activity 0.836 GO:0022891 substrate-specific transmembrane transporter activity 0.777 GO:0022857 transmembrane transporter activity 0.757 GO:0016740 transferase activity 0.756 GO:0015075 ion transmembrane transporter activity 0.742 GO:0016491 oxidoreductase activity 0.717 GO:0016746 transferase activity, transferring acyl groups 0.605 GO:…	GO:0055085 transmembrane transport 0.879 GO:0006629 lipid metabolic process 0.806 GO:0006810 transport 0.782 GO:0055114 oxidation-reduction process 0.761 GO:0006066 alcohol metabolic process 0.721 GO:0006811 ion transport 0.674 GO:0009117 nucleotide metabolic process 0.667 GO:0007166 cell surface receptor signaling pathway 0.657 GO:0044255 cellular lipid metabolic process 0.631 GO:0019752 carboxy…	GO:0016021 integral component of membrane 0.9999972437653061 GO:0031224 intrinsic component of membrane 0.998 GO:0005886 plasma membrane 0.9978 GO:0016020 membrane 0.9958393532653061 GO:0005789 endoplasmic reticulum membrane 0.856 GO:0005887 integral component of plasma membrane 0.837 GO:0071944 cell periphery 0.695 GO:0031226 intrinsic component of plasma membrane 0.63 GO:0005783 endoplasmic ret…	transporter activity 0.836, substrate-specific transmembrane transporter activity 0.777, transmembrane transporter activity 0.757, transmembrane transport 0.879, transport 0.782, integral component of membrane 0.999997	Yes	Yes
MMSYN1_0338	Lipoprotein, putative	GO:0003824 catalytic activity 0.7679482545751184 GO:0003676 nucleic acid binding 0.597 GO:0004866 endopeptidase inhibitor activity 0.524 GO:0004857 enzyme inhibitor activity 0.523 GO:0016787 hydrolase activity 0.3495394301882504 GO:0016798 hydrolase activity, acting on glycosyl bonds 0.337154155585363 GO:0015093 ferrous iron transmembrane transporter activity 0.081395 GO:0005525 GTP binding 0.048…	GO:0007166 cell surface receptor signaling pathway 0.753 GO:1903506 regulation of nucleic acid-templated transcription 0.594 GO:0010468 regulation of gene expression 0.587 GO:2001141 regulation of RNA biosynthetic process 0.541 GO:0006810 transport 0.53259009 GO:0043087 regulation of GTPase activity 0.526046 GO:0051649 establishment of localization in cell 0.516 GO:0051171 regulation of nitrogen …	GO:0005576 extracellular region 0.99814 GO:0070062 extracellular vesicular exosome 0.912 GO:0016020 membrane 0.8863060739999999 GO:0005615 extracellular space 0.832 GO:0005886 plasma membrane 0.705 GO:0016021 integral component of membrane 0.6606759999999999 GO:0071944 cell periphery 0.545	cell surface receptor signaling pathway 0.753, extracellular region 0.99814	Yes but general	-
MMSYN1_0344	ppa; Inorganic pyrophosphatase	GO:0000287 magnesium ion binding 0.9897258241917949 GO:0004427 inorganic diphosphatase activity 0.9891537347857855 GO:0046872 metal ion binding 0.9859257452860226 GO:0016462 pyrophosphatase activity 0.9807842570450959 GO:0016818 hydrolase activity, acting on acid anhydrides, in phosphorus-containing anhydrides 0.956028048158114 GO:0003824 catalytic activity 0.9267415773956303 GO:0016787 hydrolase…	GO:0006810 transport 0.873 GO:0006796 phosphate-containing compound metabolic process 0.8654998979591837 GO:0051649 establishment of localization in cell 0.656 GO:0015031 protein transport 0.611 GO:0008104 protein localization 0.604 GO:0009056 catabolic process 0.524 GO:0006886 intracellular protein transport 0.522 GO:0035556 intracellular signal transduction 0.505	GO:0005737 cytoplasm 0.9806602489795918 GO:0070062 extracellular vesicular exosome 0.86 GO:0005576 extracellular region 0.679 GO:0016020 membrane 0.528	inorganic diphosphatase activity 0.989; pyrophosphatase activity 0.98; phosphate-containing compound metabolic process 0.865;magnesium ion binding 0.9897	Yes but general	-
MMSYN1_0345	ecfS	GO:0005215 transporter activity 0.9986022081632653 GO:0022891 substrate-specific transmembrane transporter activity 0.991 GO:0022857 transmembrane transporter activity 0.987 GO:0022890 inorganic cation transmembrane transporter activity 0.977 GO:0015075 ion transmembrane transporter activity 0.974 GO:0003824 catalytic activity 0.9664667310385616 GO:0046873 metal ion transmembrane transporter acti…	GO:0006810 transport 1.0 GO:0098655 cation transmembrane transport 0.988 GO:0034220 ion transmembrane transport 0.985 GO:0055085 transmembrane transport 0.982 GO:0006812 cation transport 0.947 GO:0015672 monovalent inorganic cation transport 0.941 GO:0006811 ion transport 0.92 GO:0030001 metal ion transport 0.901 GO:0044255 cellular lipid metabolic process 0.829 GO:0015992 proton transport 0.801 …	GO:0016021 integral component of membrane 0.9999986218826531 GO:0005886 plasma membrane 0.99936 GO:0016020 membrane 0.9964067141836734 GO:0031224 intrinsic component of membrane 0.995 GO:0005887 integral component of plasma membrane 0.993 GO:0071944 cell periphery 0.904 GO:0031226 intrinsic component of plasma membrane 0.889 GO:0005789 endoplasmic reticulum membrane 0.869 GO:0005783 endoplasmic r…	transporter activity 0.9986, substrate-specific transmembrane transporter activity 0.991, transmembrane transporter activity 0.987, integral component of membrane 0.9999986	Yes but general	-
MMSYN1_0346	Transmembrane protein, not a transporter	GO:0008092 cytoskeletal protein binding 0.697 GO:0032549 ribonucleoside binding 0.572067518826488 GO:0032555 purine ribonucleotide binding 0.572067518826488 GO:0035639 purine ribonucleoside triphosphate binding 0.572067518826488 GO:0001883 purine nucleoside binding 0.572067518826488 GO:0032559 adenyl ribonucleotide binding 0.572067518826488 GO:0017076 purine nucleotide binding 0.572067518826488 G…	GO:0006810 transport 0.851 GO:0008104 protein localization 0.682 GO:0051649 establishment of localization in cell 0.613	GO:0016021 integral component of membrane 0.983 GO:0031224 intrinsic component of membrane 0.967 GO:0016020 membrane 0.956 GO:0005576 extracellular region 0.94 GO:0005789 endoplasmic reticulum membrane 0.685 GO:0005783 endoplasmic reticulum 0.574 GO:0005774 vacuolar membrane 0.513 GO:0005739 mitochondrion 0.507	integral component of membrane 0.983, intrinsic component of membrane 0.967	Yes	-
MMSYN1_0347	cmk; Cytidylate kinase	GO:0005524 ATP binding 0.997604384011569 GO:0016301 kinase activity 0.9969229521845671 GO:0001883 purine nucleoside binding 0.9958269672759664 GO:0004127 cytidylate kinase activity 0.9949936020558305 GO:0000166 nucleotide binding 0.982507530860555 GO:0032555 purine ribonucleotide binding 0.976686968022159 GO:0032559 adenyl ribonucleotide binding 0.976686968022159 GO:0035639 purine ribonucleoside …	GO:0006091 generation of precursor metabolites and energy 0.828 GO:0009056 catabolic process 0.809 GO:0016310 phosphorylation 0.7712986734693877 GO:0046939 nucleotide phosphorylation 0.7533938775510204 GO:0019752 carboxylic acid metabolic process 0.753 GO:0006220 pyrimidine nucleotide metabolic process 0.7373625510204082 GO:0006139 nucleobase-containing compound metabolic process 0.73723642857142…	GO:0005737 cytoplasm 0.9815279959183674 GO:0005576 extracellular region 0.956 GO:0005739 mitochondrion 0.9 GO:0070062 extracellular vesicular exosome 0.748 GO:0016020 membrane 0.6 GO:0005829 cytosol 0.005279999999999951	ATP binding 0.9976; cytidylate kinase activity 0.99; generation of precursor metabolites and energy 0.828	Yes	-
MMSYN1_0348	engA; GTPase Der	GO:0005525 GTP binding 0.9993060577757144 GO:0001883 purine nucleoside binding 0.9953851067772922 GO:0000166 nucleotide binding 0.9894181589745985 GO:0003824 catalytic activity 0.977 GO:0035639 purine ribonucleoside triphosphate binding 0.976454626414756 GO:0032555 purine ribonucleotide binding 0.976454626414756 GO:0032561 guanyl ribonucleotide binding 0.976454626414756 GO:0017076 purine nucleoti…	GO:0042254 ribosome biogenesis 1.0 GO:0005975 carbohydrate metabolic process 0.91 GO:0009165 nucleotide biosynthetic process 0.856 GO:0006796 phosphate-containing compound metabolic process 0.834 GO:0006520 cellular amino acid metabolic process 0.832 GO:0019752 carboxylic acid metabolic process 0.823 GO:0055114 oxidation-reduction process 0.743 GO:0055086 nucleobase-containing small molecule meta…	GO:0005737 cytoplasm 0.9697965479591837 GO:0005576 extracellular region 0.907 GO:0043231 intracellular membrane-bounded organelle 0.7142784387755101 GO:0005886 plasma membrane 0.7129747551020408 GO:0016021 integral component of membrane 0.7080978571428571 GO:0070062 extracellular vesicular exosome 0.708 GO:0016020 membrane 0.7037628571428571 GO:0044444 cytoplasmic part 0.6758959999999999 GO:00057…	GTP binding 0.999; ribosome biogenesis 1.0; cytoplasm 0.9697965	Yes but general	-
MMSYN1_0350	DNA-binding protein HU	GO:0003677 DNA binding 0.9974938006606108 GO:0003735 structural constituent of ribosome 0.996 GO:0003676 nucleic acid binding 0.9514796873519948 GO:0008092 cytoskeletal protein binding 0.802 GO:0005215 transporter activity 0.797 GO:0003723 RNA binding 0.745 GO:0003824 catalytic activity 0.729 GO:0005198 structural molecule activity 0.647 GO:1901363 heterocyclic compound binding 0.645837133956167 …	GO:0030261 chromosome condensation 0.8866376530612244 GO:0006412 translation 0.879 GO:0006810 transport 0.853 GO:0051171 regulation of nitrogen compound metabolic process 0.813 GO:0006355 regulation of transcription, DNA-templated 0.794 GO:1903506 regulation of nucleic acid-templated transcription 0.79 GO:0010468 regulation of gene expression 0.777 GO:2001141 regulation of RNA biosynthetic proces…	GO:0005737 cytoplasm 0.89 GO:0005840 ribosome 0.838 GO:0005576 extracellular region 0.827 GO:0070062 extracellular vesicular exosome 0.824 GO:0016020 membrane 0.771 GO:0005829 cytosol 0.738985306122449 GO:0005730 nucleolus 0.654 GO:0005739 mitochondrion 0.504	DNA binding 0.997493, regulation of transcription, DNA-templated 0.794	Yes but general	-
MMSYN1_0352	DnaD family protein	GO:0003779 actin binding 0.917 GO:0003824 catalytic activity 0.89618148 GO:0005215 transporter activity 0.884 GO:0008092 cytoskeletal protein binding 0.875 GO:0022857 transmembrane transporter activity 0.8 GO:0001883 purine nucleoside binding 0.78 GO:0022891 substrate-specific transmembrane transporter activity 0.759 GO:0000166 nucleotide binding 0.72415042 GO:0003676 nucleic acid binding 0.71991…	GO:0006810 transport 0.913 GO:0034220 ion transmembrane transport 0.876 GO:0006355 regulation of transcription, DNA-templated 0.8563776319999999 GO:0010468 regulation of gene expression 0.768 GO:0006812 cation transport 0.746 GO:0009432 SOS response 0.7017419285714285 GO:0045892 negative regulation of transcription, DNA-templated 0.7016178265306122 GO:0006260 DNA replication 0.7002317346938776 GO…	GO:0005737 cytoplasm 0.9807904 GO:0005576 extracellular region 0.755 GO:0016020 membrane 0.66774619 GO:0070062 extracellular vesicular exosome 0.606 GO:0005739 mitochondrion 0.598 GO:0005829 cytosol 0.08577500000000005 GO:0005618 cell wall 0.07000499999999998 GO:0005886 plasma membrane 0.058030000000000026 GO:0016021 integral component of membrane 0.04477500000000001	regulation of transcription, DNA-templated 0.8563776, DNA replication 0.7; DNA binding 0.621838	Yes but general	-
MMSYN1_0353	Cell division DivIVA/GpsB protein	GO:0003677 DNA binding 0.939681268 GO:0008017 microtubule binding 0.823 GO:0016818 hydrolase activity, acting on acid anhydrides, in phosphorus-containing anhydrides 0.778 GO:0008092 cytoskeletal protein binding 0.753 GO:0030234 enzyme regulator activity 0.73 GO:0015075 ion transmembrane transporter activity 0.708 GO:0017111 nucleoside-triphosphatase activity 0.652 GO:0003824 catalytic activity 0…	GO:0006810 transport 0.869 GO:0051171 regulation of nitrogen compound metabolic process 0.846 GO:0006355 regulation of transcription, DNA-templated 0.822 GO:0051252 regulation of RNA metabolic process 0.808 GO:0051301 cell division 0.7410121428571428 GO:2001141 regulation of RNA biosynthetic process 0.741 GO:1903506 regulation of nucleic acid-templated transcription 0.733 GO:0007049 cell cycle 0.…	GO:0005737 cytoplasm 0.9734229785714286 GO:0016020 membrane 0.95021884 GO:0005739 mitochondrion 0.777 GO:0005576 extracellular region 0.529	DNA binding 0.9396, cell division 0.74, cell cycle 0.72925	Yes but general	Yes
MMSYN1_0359	rny; Ribonuclease Y	GO:0004521 endoribonuclease activity 0.9951528824592095 GO:0004519 endonuclease activity 0.9936979318169641 GO:0004518 nuclease activity 0.9935242942606323 GO:0003723 RNA binding 0.9935036227727936 GO:0004540 ribonuclease activity 0.976312381834438 GO:0016787 hydrolase activity 0.906065564885059 GO:0003676 nucleic acid binding 0.9004062693947725 GO:0003824 catalytic activity 0.8262606398588168 GO…	GO:0006402 mRNA catabolic process 1.0 GO:0090305 nucleic acid phosphodiester bond hydrolysis 0.8332422448979592 GO:0090502 RNA phosphodiester bond hydrolysis, endonucleolytic 0.8273842857142857 GO:0006810 transport 0.795 GO:0008104 protein localization 0.581	GO:0016021 integral component of membrane 0.9944449942857143 GO:0005737 cytoplasm 0.99 GO:0016020 membrane 0.9871226705102041 GO:0031224 intrinsic component of membrane 0.931 GO:0005886 plasma membrane 0.8459273469387755 GO:0005783 endoplasmic reticulum 0.731 GO:0070062 extracellular vesicular exosome 0.68 GO:0005789 endoplasmic reticulum membrane 0.646 GO:0005739 mitochondrion 0.626 GO:0005576 e…	endoribonuclease activity 0.995; RNA binding 0.9935; mRNA catabolic process 1.0	Yes but general	-
MMSYN1_0360	ffh; Signal recognition particle protein	GO:0003723 RNA binding 0.9988104208352436 GO:0001883 purine nucleoside binding 0.9970511371794645 GO:0003924 GTPase activity 0.9957188353928941 GO:0005525 GTP binding 0.9954422231811706 GO:0016818 hydrolase activity, acting on acid anhydrides, in phosphorus-containing anhydrides 0.9939949346946045 GO:0017111 nucleoside-triphosphatase activity 0.9939713854188972 GO:0016462 pyrophosphatase activity…	GO:0006614 SRP-dependent cotranslational protein targeting to membrane 0.9741298979591837 GO:0006612 protein targeting to membrane 0.9360268367346939 GO:0006412 translation 0.869 GO:0006810 transport 0.645 GO:0006796 phosphate-containing compound metabolic process 0.592 GO:0015031 protein transport 0.533 GO:0006886 intracellular protein transport 0.512	GO:0030529 ribonucleoprotein complex 0.8919917628571429 GO:0005786 signal recognition particle, endoplasmic reticulum targeting 0.89 GO:0048500 signal recognition particle 0.8550054081632653 GO:0005737 cytoplasm 0.7933076530612244 GO:0005739 mitochondrion 0.622 GO:0070062 extracellular vesicular exosome 0.586 GO:0044444 cytoplasmic part 0.001495000000000024 GO:0080085 signal recognition particle,…	GTPase activity 0.9957; SRP-dependent cotranslational protein targeting to membrane 0.97; signal recognition particle, endoplasmic reticulum targeting 0.89	Yes but general	-
MMSYN1_0361	rlmH; Ribosomal RNA large subunit methyltransferase H	GO:0070038 rRNA (pseudouridine-N3-)-methyltransferase activity 0.9949870316292535 GO:0008168 methyltransferase activity 0.9941096587913687 GO:0008757 S-adenosylmethionine-dependent methyltransferase activity 0.97633819455784 GO:0008649 rRNA methyltransferase activity 0.97633819455784 GO:0070037 rRNA (pseudouridine) methyltransferase activity 0.97633819455784 GO:0008173 RNA methyltransferase activ…	GO:0015980 energy derivation by oxidation of organic compounds 0.886 GO:0016310 phosphorylation 0.827 GO:0006810 transport 0.814 GO:0032259 methylation 0.7786740816326531 GO:0009117 nucleotide metabolic process 0.772 GO:0006796 phosphate-containing compound metabolic process 0.755 GO:0006364 rRNA processing 0.7450584693877551 GO:0031167 rRNA methylation 0.7432520408163265 GO:0006163 purine nucleo…	GO:0005737 cytoplasm 0.9959985693877551 GO:0016020 membrane 0.96 GO:0005739 mitochondrion 0.897 GO:0016021 integral component of membrane 0.728 GO:0005789 endoplasmic reticulum membrane 0.672 GO:0005576 extracellular region 0.657 GO:0005783 endoplasmic reticulum 0.657 GO:0070062 extracellular vesicular exosome 0.649 GO:0031224 intrinsic component of membrane 0.553	rRNA (pseudouridine-N3-)-methyltransferase activity 0.99; methylation 0.77867, cytoplasm 0.995998569	Yes but general	-
MMSYN1_0362	rpsP; 30S ribosomal protein S16	GO:0003735 structural constituent of ribosome 0.99990251819367 GO:0005198 structural molecule activity 0.9959375169019595 GO:0003824 catalytic activity 0.912 GO:0003676 nucleic acid binding 0.909 GO:0001883 purine nucleoside binding 0.863 GO:0003723 RNA binding 0.76 GO:0000166 nucleotide binding 0.726 GO:0016788 hydrolase activity, acting on ester bonds 0.692 GO:0016301 kinase activity 0.622 GO:0…	GO:0043241 protein complex disassembly 0.981 GO:0006412 translation 0.977449012244898 GO:0006414 translational elongation 0.917 GO:0006810 transport 0.874 GO:0006413 translational initiation 0.874 GO:0051171 regulation of nitrogen compound metabolic process 0.748 GO:0015031 protein transport 0.743 GO:0009056 catabolic process 0.72 GO:0051252 regulation of RNA metabolic process 0.716 GO:0010468 re…	GO:0005840 ribosome 0.9913592359183674 GO:0005737 cytoplasm 0.98 GO:0030529 intracellular ribonucleoprotein complex 0.9451931836734694 GO:0070062 extracellular vesicular exosome 0.765 GO:0005739 mitochondrion 0.763 GO:0016020 membrane 0.742 GO:0005622 intracellular 0.7037263673469387 GO:0005576 extracellular region 0.641	structural constituent of ribosome 0.9999; protein complex disassembly 0.981; translation 0.977; ribosome 0.99	Yes but general	-
MMSYN1_0363	rimM; Ribosome maturation factor RimM	GO:0043022 ribosome binding 0.9709394897959184 GO:0003676 nucleic acid binding 0.919 GO:0003824 catalytic activity 0.898 GO:0008092 cytoskeletal protein binding 0.81 GO:0016740 transferase activity 0.794 GO:0003779 actin binding 0.753 GO:0003723 RNA binding 0.745 GO:0008270 zinc ion binding 0.706 GO:0003677 DNA binding 0.579 GO:0004871 signal transducer activity 0.578 GO:0016818 hydrolase activit…	GO:0006810 transport 0.857 GO:0006364 rRNA processing 0.7958484693877551 GO:0042274 ribosomal small subunit biogenesis 0.7499264285714285 GO:0042254 ribosome biogenesis 0.7438541836734693 GO:0006412 translation 0.724 GO:0015031 protein transport 0.681 GO:0007166 cell surface receptor signaling pathway 0.614 GO:0051171 regulation of nitrogen compound metabolic process 0.602 GO:0051649 establishmen…	GO:0005737 cytoplasm 0.9974941887755102 GO:0005576 extracellular region 0.915 GO:0005840 ribosome 0.7944378571428571 GO:0070062 extracellular vesicular exosome 0.746 GO:0030529 ribonucleoprotein complex 0.663	ribosome binding 0.97; ribosomal small subunit biogenesis 0.7499; cytoplasm 0.99; ribosome 0.79	Yes but general	-
MMSYN1_0364	trmD; tRNA (guanine-N(1)-)-methyltransferase; Unreviewed	GO:0052906 tRNA (guanine(37)-N(1))-methyltransferase activity 0.9944668775473199 GO:0008168 methyltransferase activity 0.9942704435669243 GO:0009019 tRNA (guanine-N1-)-methyltransferase activity 0.993752838306484 GO:0016740 transferase activity 0.9904230615058603 GO:0003824 catalytic activity 0.990250839691508 GO:0008757 S-adenosylmethionine-dependent methyltransferase activity 0.976560332555565 …	GO:0009056 catabolic process 0.944 GO:0019752 carboxylic acid metabolic process 0.912 GO:0055114 oxidation-reduction process 0.879 GO:0044255 cellular lipid metabolic process 0.844 GO:0006629 lipid metabolic process 0.834 GO:0006796 phosphate-containing compound metabolic process 0.82 GO:0032259 methylation 0.7981 GO:0030488 tRNA methylation 0.7448959183673469 GO:0008033 tRNA processing 0.7336312…	GO:0005737 cytoplasm 0.9986398948979592 GO:0005576 extracellular region 0.954 GO:0070062 extracellular vesicular exosome 0.875 GO:0005739 mitochondrion 0.809 GO:0016020 membrane 0.505	tRNA (guanine(37)-N(1))-methyltransferase activity 0.99, tRNA (guanine-N1-)-methyltransferase activity 0.99, tRNA methylation 0.7448959, cytoplasm 0.9986	Yes but general	-
MMSYN1_0365	rplS; 50S ribosomal protein L19	GO:0003735 structural constituent of ribosome 0.9799152271428572 GO:0003676 nucleic acid binding 0.955 GO:0003723 RNA binding 0.81 GO:0008092 cytoskeletal protein binding 0.78 GO:0003824 catalytic activity 0.725 GO:0003779 actin binding 0.656 GO:0005215 transporter activity 0.569 GO:0001883 purine nucleoside binding 0.564 GO:0003677 DNA binding 0.526 GO:0016740 transferase activity 0.501250394447…	GO:0006412 translation 0.9709831918367346 GO:0006810 transport 0.776 GO:0016071 mRNA metabolic process 0.645 GO:0008104 protein localization 0.637 GO:0006414 translational elongation 0.577 GO:0051649 establishment of localization in cell 0.551 GO:0019439 aromatic compound catabolic process 0.548 GO:0009056 catabolic process 0.525 GO:0016567 protein ubiquitination 0.519 GO:0006402 mRNA catabolic p…	GO:0005737 cytoplasm 0.98 GO:0030529 intracellular ribonucleoprotein complex 0.9727446892857143 GO:0005840 ribosome 0.9360532 GO:0005622 intracellular 0.7081643775510204 GO:0005576 extracellular region 0.682 GO:0016020 membrane 0.66 GO:0070062 extracellular vesicular exosome 0.616	structural constituent of ribosome 0.9799; RNA binding 0.81; translation 0.97; ribosome 0.936	Yes but general	-
MMSYN1_0366	ylqF; Ribosome biogenesis GTPase A	GO:0005525 GTP binding 0.9993905040946255 GO:0001883 purine nucleoside binding 0.9971840796385633 GO:0000166 nucleotide binding 0.9918705143827439 GO:0035639 purine ribonucleoside triphosphate binding 0.976533996988027 GO:0032555 purine ribonucleotide binding 0.976533996988027 GO:0032561 guanyl ribonucleotide binding 0.976533996988027 GO:0017076 purine nucleotide binding 0.976533996988027 GO:0032…	GO:0006796 phosphate-containing compound metabolic process 0.818 GO:0006811 ion transport 0.66 GO:0006091 generation of precursor metabolites and energy 0.616 GO:0006810 transport 0.606 GO:0009056 catabolic process 0.603 GO:0010468 regulation of gene expression 0.595 GO:0016310 phosphorylation 0.547 GO:0006468 protein phosphorylation 0.516 GO:0007166 cell surface receptor signaling pathway 0.501	GO:0005737 cytoplasm 1.0 GO:0005739 mitochondrion 0.851 GO:0070062 extracellular vesicular exosome 0.765 GO:0005576 extracellular region 0.694	GTP binding 0.999, cytoplasm 1.0	Yes but general	-
MMSYN1_0371	Transmembrane Anion/Proteins/mRNA/Other transporter, ABC-type, ATP-binding	GO:0005524 ATP binding 0.9986224757686625 GO:0001883 purine nucleoside binding 0.9922056632792072 GO:0022857 transmembrane transporter activity 0.984 GO:0000166 nucleotide binding 0.9828803815687747 GO:0005215 transporter activity 0.975 GO:0035639 purine ribonucleoside triphosphate binding 0.974937824048898 GO:0032550 purine ribonucleoside binding 0.974937824048898 GO:0030554 adenyl nucleotide bi…	GO:0055085 transmembrane transport 0.9952613163265306 GO:0006810 transport 0.9803275612244898 GO:0098655 cation transmembrane transport 0.918 GO:0006811 ion transport 0.901 GO:0034220 ion transmembrane transport 0.663 GO:0006812 cation transport 0.64 GO:0015672 monovalent inorganic cation transport 0.634 GO:0071805 potassium ion transmembrane transport 0.527 GO:0030001 metal ion transport 0.521 G…	GO:0016021 integral component of membrane 0.9999835817591837 GO:0031224 intrinsic component of membrane 0.999 GO:0016020 membrane 0.9960139771428571 GO:0005886 plasma membrane 0.9932799999999999 GO:0005887 integral component of plasma membrane 0.99 GO:0031226 intrinsic component of plasma membrane 0.93 GO:0071944 cell periphery 0.869 GO:0005789 endoplasmic reticulum membrane 0.825 GO:1902495 tran…	ATP binding 0.9986,transmembrane transporter activity 0.984, transmembrane transport 0.995,integral component of membrane 0.99998	Yes	-
MMSYN1_0372	Transmembrane Anion/Proteins/mRNA/Other transporter, ABC-type, ATP-binding	GO:0005524 ATP binding 0.9981494218563363 GO:0001883 purine nucleoside binding 0.9910115814796918 GO:0000166 nucleotide binding 0.9792769791562868 GO:0022857 transmembrane transporter activity 0.975 GO:0035639 purine ribonucleoside triphosphate binding 0.974537058016124 GO:0032549 ribonucleoside binding 0.974537058016124 GO:0017076 purine nucleotide binding 0.974537058016124 GO:0032550 purine rib…	GO:0055085 transmembrane transport 0.9943830142857143 GO:0006810 transport 0.9789492436734694 GO:0006811 ion transport 0.919 GO:0098655 cation transmembrane transport 0.906 GO:0034220 ion transmembrane transport 0.644 GO:0006812 cation transport 0.557 GO:0015031 protein transport 0.55 GO:0015672 monovalent inorganic cation transport 0.513	GO:0016021 integral component of membrane 0.9998632315306123 GO:0031224 intrinsic component of membrane 0.999 GO:0016020 membrane 0.9956335532653061 GO:0005887 integral component of plasma membrane 0.981 GO:0005886 plasma membrane 0.939 GO:0031226 intrinsic component of plasma membrane 0.883 GO:0005737 cytoplasm 0.88 GO:0005694 chromosome 0.88 GO:0071944 cell periphery 0.843 GO:1902495 transmembr…	ATP binding 0.9981494218563363,transmembrane transporter activity 0.975, transmembrane transport 0.994383,integral component of membrane 0.99986	Yes	-
MMSYN1_0373	Hypothetical protein	GO:0003824 catalytic activity 0.985 GO:0016740 transferase activity 0.89 GO:0000166 nucleotide binding 0.769 GO:0017111 nucleoside-triphosphatase activity 0.76 GO:0001883 purine nucleoside binding 0.739 GO:0016773 phosphotransferase activity, alcohol group as acceptor 0.667 GO:0005524 ATP binding 0.637 GO:0016301 kinase activity 0.622 GO:0003676 nucleic acid binding 0.589 GO:0016462 pyrophosphata…	GO:0006631 fatty acid metabolic process 0.807 GO:0006520 cellular amino acid metabolic process 0.691 GO:0006796 phosphate-containing compound metabolic process 0.672 GO:0019752 carboxylic acid metabolic process 0.626 GO:0009056 catabolic process 0.624 GO:0006629 lipid metabolic process 0.618 GO:0046474 glycerophospholipid biosynthetic process 0.614 GO:0044255 cellular lipid metabolic process 0.60…	GO:0005737 cytoplasm 0.91 GO:0005576 extracellular region 0.615 GO:0016020 membrane 0.597 GO:0005886 plasma membrane 0.512	-	-	-
MMSYN1_0375	Hypothetical protein	GO:0008092 cytoskeletal protein binding 0.913 GO:0003779 actin binding 0.832 GO:0046873 metal ion transmembrane transporter activity 0.712 GO:0008017 microtubule binding 0.688 GO:0019901 protein kinase binding 0.685 GO:0046982 protein heterodimerization activity 0.624 GO:0003676 nucleic acid binding 0.611 GO:0003824 catalytic activity 0.574 GO:0005215 transporter activity 0.546 GO:0016818 hydrola…	GO:0006810 transport 0.892 GO:0051649 establishment of localization in cell 0.759 GO:0015031 protein transport 0.727 GO:0010468 regulation of gene expression 0.722 GO:0008104 protein localization 0.695 GO:0051171 regulation of nitrogen compound metabolic process 0.62 GO:0007166 cell surface receptor signaling pathway 0.62 GO:0006457 protein folding 0.611 GO:0055085 transmembrane transport 0.599 G…	GO:0005737 cytoplasm 0.99 GO:0016020 membrane 0.792 GO:0070062 extracellular vesicular exosome 0.687 GO:0005739 mitochondrion 0.618 GO:0005576 extracellular region 0.535 GO:0005886 plasma membrane 0.518	-	-	-
MMSYN1_0376	Hypothetical protein	GO:0003824 catalytic activity 0.911290652333028 GO:0003779 actin binding 0.818 GO:0008092 cytoskeletal protein binding 0.81 GO:0003676 nucleic acid binding 0.703 GO:0008270 zinc ion binding 0.6757970200000001 GO:0030234 enzyme regulator activity 0.647 GO:0046982 protein heterodimerization activity 0.596 GO:0017111 nucleoside-triphosphatase activity 0.585 GO:0003723 RNA binding 0.535 GO:0019901 pr…	GO:0006811 ion transport 0.887 GO:0006810 transport 0.88 GO:0010468 regulation of gene expression 0.802 GO:0051171 regulation of nitrogen compound metabolic process 0.791 GO:1903506 regulation of nucleic acid-templated transcription 0.774 GO:2001141 regulation of RNA biosynthetic process 0.765 GO:0015031 protein transport 0.748 GO:0051252 regulation of RNA metabolic process 0.726 GO:0051649 estab…	GO:0005737 cytoplasm 0.93 GO:0005739 mitochondrion 0.766 GO:0070062 extracellular vesicular exosome 0.654 GO:0005576 extracellular region 0.581 GO:0016020 membrane 0.53183879 GO:0043234 protein complex 0.08753500000000003 GO:0043231 intracellular membrane-bounded organelle 0.06577500000000003 GO:0044446 intracellular organelle part 0.04491999999999996 GO:0005856 cytoskeleton 0.026285000000000003 …	-	-	-
MMSYN1_0377	cgtA; GTPase Obg	GO:0005525 GTP binding 0.9949889631442947 GO:0003924 GTPase activity 0.9949176835695139 GO:0046872 metal ion binding 0.9934247787813061 GO:0001883 purine nucleoside binding 0.9927041560836357 GO:0032561 guanyl ribonucleotide binding 0.9912027605510076 GO:0016818 hydrolase activity, acting on acid anhydrides, in phosphorus-containing anhydrides 0.9876090850151744 GO:0000166 nucleotide binding 0.97…	GO:0042254 ribosome biogenesis 1.0 GO:0009056 catabolic process 0.805 GO:0019752 carboxylic acid metabolic process 0.721 GO:0006796 phosphate-containing compound metabolic process 0.701 GO:0006810 transport 0.623 GO:0055114 oxidation-reduction process 0.576	GO:0005737 cytoplasm 1.0 GO:0005739 mitochondrion 0.904 GO:0005829 cytosol 0.89 GO:0070062 extracellular vesicular exosome 0.797 GO:0005576 extracellular region 0.757	GTP binding 0.99, GTPase activity 0.99, ribosome biogenesis 1.0, cytoplasm 1.0	Yes but general	-
MMSYN1_0378	nadE; NH(3)-dependent NAD(+) synthetase	GO:0005524 ATP binding 0.997674130567197 GO:0001883 purine nucleoside binding 0.9943669246478937 GO:0008795 NAD+ synthase activity 0.9914646152739915 GO:0000166 nucleotide binding 0.9856536080663292 GO:0032555 purine ribonucleotide binding 0.973553636844571 GO:0032550 purine ribonucleoside binding 0.973553636844571 GO:0035639 purine ribonucleoside triphosphate binding 0.973553636844571 GO:0017076…	GO:0009435 NAD biosynthetic process 1.0 GO:0019752 carboxylic acid metabolic process 0.744 GO:0055114 oxidation-reduction process 0.701 GO:0009056 catabolic process 0.576 GO:0006810 transport 0.565 GO:0009117 nucleotide metabolic process 0.558 GO:0044255 cellular lipid metabolic process 0.533 GO:0006796 phosphate-containing compound metabolic process 0.513	GO:0016020 membrane 0.9858476670510203 GO:0005737 cytoplasm 0.95 GO:0070062 extracellular vesicular exosome 0.862 GO:0005576 extracellular region 0.837 GO:0005739 mitochondrion 0.829 GO:0005789 endoplasmic reticulum membrane 0.757 GO:0016021 integral component of membrane 0.7350565306122449 GO:0005783 endoplasmic reticulum 0.672 GO:0005886 plasma membrane 0.632 GO:0005759 mitochondrial matrix 0.5…	ATP binding 0.99767; NAD+ synthase activity 0.99; NAD biosynthetic process 1.0	Yes	-
MMSYN1_0379	Transmembrane protein, not a transporter	GO:0016818 hydrolase activity, acting on acid anhydrides, in phosphorus-containing anhydrides 0.864 GO:0015075 ion transmembrane transporter activity 0.795 GO:0016462 pyrophosphatase activity 0.778 GO:0008017 microtubule binding 0.749 GO:0001883 purine nucleoside binding 0.72 GO:0003824 catalytic activity 0.717533455 GO:0005524 ATP binding 0.71612608 GO:0008948 oxaloacetate decarboxylase activity…	GO:0006810 transport 0.877449775 GO:0007166 cell surface receptor signaling pathway 0.84324612 GO:0006811 ion transport 0.748 GO:0051171 regulation of nitrogen compound metabolic process 0.731 GO:0051649 establishment of localization in cell 0.72 GO:0010468 regulation of gene expression 0.68 GO:0008104 protein localization 0.608 GO:0055085 transmembrane transport 0.606 GO:0006812 cation transport…	GO:0016021 integral component of membrane 0.999707446367347 GO:0031224 intrinsic component of membrane 0.998 GO:0016020 membrane 0.987547447 GO:0005576 extracellular region 0.94896 GO:0005886 plasma membrane 0.89493546 GO:0071944 cell periphery 0.825000875 GO:0005783 endoplasmic reticulum 0.679 GO:0005789 endoplasmic reticulum membrane 0.58 GO:0005887 integral component of plasma membrane 0.572 G…	integral component of membrane 0.9997	Yes	-
MMSYN1_0380	nadD; Probable nicotinate-nucleotide adenylyltransferase	GO:0003824 catalytic activity 0.9989858745881839 GO:0004515 nicotinate-nucleotide adenylyltransferase activity 0.9940444400373382 GO:0016779 nucleotidyltransferase activity 0.9923911751690643 GO:0005524 ATP binding 0.9904612004111659 GO:0001883 purine nucleoside binding 0.9824511203451499 GO:0016740 transferase activity 0.9781893291172159 GO:0070566 adenylyltransferase activity 0.961145126948279 …	GO:0019752 carboxylic acid metabolic process 0.953 GO:0055114 oxidation-reduction process 0.921 GO:0009435 NAD biosynthetic process 0.8612873469387755 GO:0019363 pyridine nucleotide biosynthetic process 0.8498065306122449 GO:0044255 cellular lipid metabolic process 0.792 GO:0009058 biosynthetic process 0.7808738775510203 GO:0015980 energy derivation by oxidation of organic compounds 0.761 GO:0006…	GO:0005737 cytoplasm 0.99 GO:0005739 mitochondrion 0.962 GO:0016020 membrane 0.904 GO:0005576 extracellular region 0.904 GO:0070062 extracellular vesicular exosome 0.724 GO:0005789 endoplasmic reticulum membrane 0.615 GO:0005783 endoplasmic reticulum 0.578	nicotinate-nucleotide adenylyltransferase activity 0.99; ATP binding 0.99; NAD biosynthetic process 0.86	Yes	-
MMSYN1_0381	mtnN; 5'-methylthioadenosine/S-adenosylhomocysteine nucleosidase	GO:0008782 adenosylhomocysteine nucleosidase activity 0.9943067635576501 GO:0008930 methylthioadenosine nucleosidase activity 0.9929694942479097 GO:0003824 catalytic activity 0.9913944368000904 GO:0016799 hydrolase activity, hydrolyzing N-glycosyl compounds 0.976749508107114 GO:0008477 purine nucleosidase activity 0.971257610645072 GO:0016798 hydrolase activity, acting on glycosyl bonds 0.8975699…	GO:0009164 nucleoside catabolic process 0.8105068367346938 GO:0019509 L-methionine biosynthetic process from methylthioadenosine 0.7949775510204081 GO:0006796 phosphate-containing compound metabolic process 0.788 GO:0006810 transport 0.765 GO:0009116 nucleoside metabolic process 0.7608623469387755 GO:0006486 protein glycosylation 0.73 GO:0009086 methionine biosynthetic process 0.7046338367346938 …	GO:0016020 membrane 0.9838803772244897 GO:0016021 integral component of membrane 0.8844817994897959 GO:0005856 cytoskeleton 0.88 GO:0005737 cytoplasm 0.88 GO:0005886 plasma membrane 0.774 GO:0005576 extracellular region 0.726 GO:0005739 mitochondrion 0.69 GO:0070062 extracellular vesicular exosome 0.625 GO:0071944 cell periphery 0.593 GO:0005789 endoplasmic reticulum membrane 0.59 GO:0005783 endo…	adenosylhomocysteine nucleosidase activity 0.994; methylthioadenosine nucleosidase activity 0.9929; nucleoside catabolic process 0.81; L-methionine biosynthetic process from methylthioadenosine 0.79	Yes but general	-
MMSYN1_0382	Deoxynucleoside kinase	GO:0016301 kinase activity 0.9939066334160914 GO:0016740 transferase activity 0.9918589513955142 GO:0003824 catalytic activity 0.9336558855302108 GO:0019206 nucleoside kinase activity 0.91287865603737 GO:0005524 ATP binding 0.8310412007144585 GO:0001883 purine nucleoside binding 0.7981901775888416 GO:0000166 nucleotide binding 0.738458335 GO:0005509 calcium ion binding 0.68 GO:0000287 magnesium i…	GO:0009165 nucleotide biosynthetic process 0.9330304532653061 GO:0006520 cellular amino acid metabolic process 0.925 GO:0019752 carboxylic acid metabolic process 0.92 GO:0016310 phosphorylation 0.8953549042857143 GO:0009056 catabolic process 0.781 GO:0006139 nucleobase-containing compound metabolic process 0.7510587755102041 GO:0005975 carbohydrate metabolic process 0.726 GO:0006796 phosphate-con…	GO:0005737 cytoplasm 0.99 GO:0005576 extracellular region 0.973 GO:0070062 extracellular vesicular exosome 0.866 GO:0005739 mitochondrion 0.856 GO:0016020 membrane 0.519	kinase activity 0.9939, nucleoside kinase activity 0.91, ATP binding 0.8, nucleotide biosynthetic process 0.933	Yes but general	-
MMSYN1_0387	mnmA; tRNA-specific 2-thiouridylase	GO:0005524 ATP binding 0.9941574813870098 GO:0000049 tRNA binding 0.9939882970267322 GO:0003723 RNA binding 0.9935590520532951 GO:0008168 methyltransferase activity 0.9905565845641897 GO:0016740 transferase activity 0.9825464325217519 GO:0003824 catalytic activity 0.9784689705739781 GO:0032555 purine ribonucleotide binding 0.976499174629416 GO:0032549 ribonucleoside binding 0.976499174629416 GO:0…	GO:0008033 tRNA processing 0.8883696938775509 GO:0006400 tRNA modification 0.8431526530612244 GO:0032259 methylation 0.821648775510204 GO:0019752 carboxylic acid metabolic process 0.817 GO:1901605 alpha-amino acid metabolic process 0.811 GO:0006520 cellular amino acid metabolic process 0.763 GO:0006629 lipid metabolic process 0.683 GO:0055114 oxidation-reduction process 0.672 GO:0009056 catabolic…	GO:0005737 cytoplasm 1.0 GO:0005576 extracellular region 0.944 GO:0005739 mitochondrion 0.796 GO:0070062 extracellular vesicular exosome 0.792 GO:0016020 membrane 0.519	ATP binding 0.99, tRNA binding 0.99, methyltransferase activity 0.99, tRNA modification 0.8, methylation 0.8, cytoplasm 1.0	Yes but general	-
MMSYN1_0388	Transmembrane protein, likely a cation transporter	GO:0098772 molecular function regulator 0.7026909387755101 GO:0003676 nucleic acid binding 0.6841058600000001 GO:0016818 hydrolase activity, acting on acid anhydrides, in phosphorus-containing anhydrides 0.671 GO:0003824 catalytic activity 0.6110213950000001 GO:0008092 cytoskeletal protein binding 0.539 GO:0017111 nucleoside-triphosphatase activity 0.533 GO:0016740 transferase activity 0.52416388…	GO:0006810 transport 0.773 GO:0009405 pathogenesis 0.6504099999999999 GO:0007166 cell surface receptor signaling pathway 0.58327072 GO:0016310 phosphorylation 0.032054999999999945 GO:0044767 single-organism developmental process 0.011515000000000053 GO:0009653 anatomical structure morphogenesis 0.004469999999999974 GO:0048856 anatomical structure development 0.004225000000000034 GO:0044763 single…	GO:0016021 integral component of membrane 0.995757021632653 GO:0016020 membrane 0.9907433751020408 GO:0005737 cytoplasm 0.95 GO:0031224 intrinsic component of membrane 0.945 GO:0070062 extracellular vesicular exosome 0.827 GO:0005789 endoplasmic reticulum membrane 0.646 GO:0005887 integral component of plasma membrane 0.637 GO:0005576 extracellular region 0.629 GO:0005783 endoplasmic reticulum 0.…	transport 0.773,integral component of membrane 0.99	Yes	Yes
MMSYN1_0389	PF11074 domain protein	GO:0003824 catalytic activity 0.997205500891207 GO:0016301 kinase activity 0.9714870558722469 GO:0016740 transferase activity 0.8972763311327772 GO:0003676 nucleic acid binding 0.708771081632653 GO:0000166 nucleotide binding 0.678 GO:0001883 purine nucleoside binding 0.658 GO:0016462 pyrophosphatase activity 0.627 GO:0017111 nucleoside-triphosphatase activity 0.546 GO:0016773 phosphotransferase a…	GO:0019752 carboxylic acid metabolic process 0.856 GO:0009056 catabolic process 0.829 GO:0005975 carbohydrate metabolic process 0.805 GO:0016310 phosphorylation 0.746363163265306 GO:0006796 phosphate-containing compound metabolic process 0.717 GO:0006091 generation of precursor metabolites and energy 0.678 GO:0006520 cellular amino acid metabolic process 0.669 GO:0055086 nucleobase-containing sma…	GO:0005737 cytoplasm 0.99 GO:0005739 mitochondrion 0.842 GO:0005576 extracellular region 0.805 GO:0016021 integral component of membrane 0.7707651020408163 GO:0070062 extracellular vesicular exosome 0.594	-	-	-
MMSYN1_0390	fmt; Methionyl-tRNA formyltransferase	GO:0003824 catalytic activity 0.9989141101473028 GO:0004479 methionyl-tRNA formyltransferase activity 0.9954990215233632 GO:0016740 transferase activity 0.995143292280295 GO:0016742 hydroxymethyl-, formyl- and related transferase activity 0.9948971286085624 GO:0016788 hydrolase activity, acting on ester bonds 0.929 GO:0003676 nucleic acid binding 0.84 GO:0042578 phosphoric ester hydrolase activit…	GO:0071951 conversion of methionyl-tRNA to N-formyl-methionyl-tRNA 0.9879497959183674 GO:0006796 phosphate-containing compound metabolic process 0.815 GO:0006413 translational initiation 0.8109785714285714 GO:0019752 carboxylic acid metabolic process 0.783 GO:0006412 translation 0.778330612244898 GO:0009058 biosynthetic process 0.7591247959183673 GO:0006629 lipid metabolic process 0.722 GO:000681…	GO:0005576 extracellular region 0.92 GO:0016023 cytoplasmic membrane-bounded vesicle 0.89 GO:0070062 extracellular vesicular exosome 0.782 GO:0005739 mitochondrion 0.761 GO:0016020 membrane 0.568	methionyl-tRNA formyltransferase activity 0.995499; conversion of methionyl-tRNA to N-formyl-methionyl-tRNA 0.9879; translational initiation 0.81; translation 0.778	Yes	-
MMSYN1_0391	efp; Elongation factor P	GO:0003746 translation elongation factor activity 0.9997019399765884 GO:0003723 RNA binding 0.9895853733863232 GO:0008135 translation factor activity, RNA binding 0.976701059029806 GO:0003676 nucleic acid binding 0.8967115975110896 GO:0003779 actin binding 0.878 GO:0008092 cytoskeletal protein binding 0.83 GO:0097159 organic cyclic compound binding 0.645057036120583 GO:1901363 heterocyclic compou…	GO:0006810 transport 0.796 GO:0006414 translational elongation 0.7368133673469387 GO:0006412 translation 0.7267575510204081 GO:0043043 peptide biosynthetic process 0.7266810204081632 GO:0007166 cell surface receptor signaling pathway 0.643 GO:0006396 RNA processing 0.629 GO:0051171 regulation of nitrogen compound metabolic process 0.567 GO:0051649 establishment of localization in cell 0.546 GO:00…	GO:0005737 cytoplasm 0.9813101132653061 GO:0005576 extracellular region 0.877 GO:0070062 extracellular vesicular exosome 0.871 GO:0016020 membrane 0.655 GO:0071944 cell periphery 0.52 GO:0005886 plasma membrane 0.504	translation elongation factor activity 0.9997; translation factor activity, RNA binding 0.9767; translational elongation 0.7368; peptide biosynthetic process 0.72668	Yes but general	-
MMSYN1_0392	Hypothetical protein	GO:0000166 nucleotide binding 0.856 GO:0003824 catalytic activity 0.8532532156925019 GO:0001883 purine nucleoside binding 0.838 GO:0005215 transporter activity 0.792 GO:0008092 cytoskeletal protein binding 0.787 GO:0003723 RNA binding 0.727 GO:0003676 nucleic acid binding 0.702 GO:0003779 actin binding 0.694 GO:0005198 structural molecule activity 0.69 GO:0005524 ATP binding 0.667 GO:0016462 pyro…	GO:0006810 transport 0.87 GO:0006412 translation 0.772 GO:0015031 protein transport 0.649 GO:0051649 establishment of localization in cell 0.644 GO:0008104 protein localization 0.633 GO:0051171 regulation of nitrogen compound metabolic process 0.569 GO:0010468 regulation of gene expression 0.556 GO:0006796 phosphate-containing compound metabolic process 0.555 GO:0006355 regulation of transcriptio…	GO:0005737 cytoplasm 0.93 GO:0070062 extracellular vesicular exosome 0.906 GO:0005576 extracellular region 0.901 GO:0016020 membrane 0.748 GO:0005840 ribosome 0.7078315	-	-	-
MMSYN1_0394	lon; Lon protease	GO:0005524 ATP binding 0.9986260908709902 GO:0001883 purine nucleoside binding 0.9947033749252148 GO:0004176 ATP-dependent peptidase activity 0.994040733567553 GO:0043565 sequence-specific DNA binding 0.9939794056115551 GO:0004252 serine-type endopeptidase activity 0.9936576968424956 GO:0008236 serine-type peptidase activity 0.9934530746305592 GO:0016887 ATPase activity 0.9931829968426638 GO:0016…	GO:0006515 misfolded or incompletely synthesized protein catabolic process 0.9159231632653061 GO:0033554 cellular response to stress 0.8216766326530612 GO:0030163 protein catabolic process 0.7931441836734694 GO:0006508 proteolysis 0.7766683673469388 GO:0006796 phosphate-containing compound metabolic process 0.692 GO:0009056 catabolic process 0.653 GO:0019941 modification-dependent protein catabol…	GO:0005737 cytoplasm 0.9849255663265306 GO:0005739 mitochondrion 0.795 GO:0070013 intracellular organelle lumen 0.7212161530612244 GO:0043231 intracellular membrane-bounded organelle 0.7012114795918367 GO:0005777 peroxisome 0.693168 GO:0044446 intracellular organelle part 0.66273 GO:0070062 extracellular vesicular exosome 0.582 GO:0005576 extracellular region 0.507 GO:0044444 cytoplasmic part 0.3…	ATP binding 0.9986, ATP-dependent peptidase activity 0.99, serine-type peptidase activity 0.99, misfolded or incompletely synthesized protein catabolic process 0.9159, cellular response to stress 0.82, proteolysis 0.776668, cytoplasm 0.98	Yes but general	-
MMSYN1_0398	Lipoprotein, putative	GO:0003824 catalytic activity 0.8490000009520776 GO:0003676 nucleic acid binding 0.781000003470296 GO:0003677 DNA binding 0.62902912 GO:0005524 ATP binding 0.531606985 GO:0016740 transferase activity 0.024885000000000046 GO:0017137 Rab GTPase binding 0.01619499999999996 GO:0008641 small protein activating enzyme activity 0.012539999999999996 GO:0003712 transcription cofactor activity 0.0121350000…	GO:0006810 transport 0.65251156 GO:0030001 metal ion transport 0.565 GO:0006629 lipid metabolic process 0.502 GO:0003006 developmental process involved in reproduction 0.04380499999999998 GO:0022414 reproductive process 0.007305000000000006 GO:0044767 single-organism developmental process 0.005665000000000031 GO:0048518 positive regulation of biological process 0.005574999999999997 GO:0048856 ana…	GO:0005576 extracellular region 0.99594 GO:0016020 membrane 0.8668398420000001 GO:0016021 integral component of membrane 0.7005822142857142 GO:0070062 extracellular vesicular exosome 0.62 GO:0005615 extracellular space 0.585 GO:0012505 endomembrane system 0.012194999999999956 GO:0044464 cell part 1.0313599974054455e-08 GO:0044424 intracellular part 8.311699994933974e-09 GO:0098805 whole membrane …	transport 0.6525, lipid metabolic process 0.502, extracellular region	Yes but general	-
MMSYN1_0399	ABC transporter, possible FtsX-like permease		GO:0006810 transport 0.9258014285714286	GO:0005886 plasma membrane 0.9984361979591837 GO:0016021 integral to membrane 0.9980643724489796 GO:0016020 membrane 0.7721239795918367	transport 0.9258,plasma membrane 0.998	Yes but general	-
MMSYN1_0400	DJ-1 family protein, pfpI-like intracellular protease	GO:0003824 catalytic activity 0.9843985898881649 GO:0008233 peptidase activity 0.8464639750188303 GO:0016491 oxidoreductase activity 0.845 GO:0046914 transition metal ion binding 0.8407619232290677 GO:0000166 nucleotide binding 0.809 GO:0036524 protein deglycase activity 0.7674954081632652 GO:0001883 purine nucleoside binding 0.738 GO:0048037 cofactor binding 0.579 GO:0016462 pyrophosphatase acti…	GO:0009056 catabolic process 0.843 GO:0036525 protein deglycation 0.8019005102040816 GO:0019752 carboxylic acid metabolic process 0.784 GO:0006796 phosphate-containing compound metabolic process 0.776 GO:0055114 oxidation-reduction process 0.759 GO:0006810 transport 0.753 GO:0006508 proteolysis 0.7239490918367346 GO:0044255 cellular lipid metabolic process 0.615 GO:0051649 establishment of locali…	GO:0005737 cytoplasm 0.99 GO:0005576 extracellular region 0.935 GO:0070062 extracellular vesicular exosome 0.878 GO:0005829 cytosol 0.720903969387755 GO:0005739 mitochondrion 0.706 GO:0043231 intracellular membrane-bounded organelle 0.7009783979591836 GO:0016020 membrane 0.61 GO:0044444 cytoplasmic part 0.32231999999999994	peptidase activity 0.846	Yes but general	-
MMSYN1_0401	Transmembrane peptidase, C39 family	GO:0005524 ATP binding 0.9979972456947449 GO:0001883 purine nucleoside binding 0.9932024769093927 GO:0030554 adenyl nucleotide binding 0.968529985691633 GO:0032550 purine ribonucleoside binding 0.968529985691633 GO:0032559 adenyl ribonucleotide binding 0.968529985691633 GO:0032555 purine ribonucleotide binding 0.968529985691633 GO:0032549 ribonucleoside binding 0.968529985691633 GO:0017076 purine…	GO:0006508 proteolysis 1.0 GO:0006810 transport 0.9627460440816327 GO:0055085 transmembrane transport 0.9451452436734694 GO:0006811 ion transport 0.707 GO:0007166 cell surface receptor signaling pathway 0.694	GO:0016021 integral to membrane 0.9999950392367347 GO:0005886 plasma membrane 0.99841 GO:0016020 membrane 0.9926477904081633 GO:0031224 intrinsic component of membrane 0.983 GO:0005887 integral component of plasma membrane 0.866 GO:0071944 cell periphery 0.739 GO:0005783 endoplasmic reticulum 0.565 GO:0031226 intrinsic component of plasma membrane 0.527 GO:1902495 transmembrane transporter comple…	ATP binding 0.997997, proteolysis 1.0, transmembrane transport 0.9451,integral to membrane 0.999995	Yes but general	-
MMSYN1_0402	ybeY; Endoribonuclease YbeY	GO:0004519 endonuclease activity 0.993156734981276 GO:0004518 nuclease activity 0.9931102616353781 GO:0046872 metal ion binding 0.9930814113686913 GO:0004521 endoribonuclease activity 0.9924410713817878 GO:0008270 zinc ion binding 0.9919567160596864 GO:0003824 catalytic activity 0.9821166473679249 GO:0046914 transition metal ion binding 0.972992527318835 GO:0004540 ribonuclease activity 0.9729925…	GO:0006796 phosphate-containing compound metabolic process 0.829 GO:0006810 transport 0.807 GO:0009056 catabolic process 0.761 GO:0006364 rRNA processing 0.755664081632653 GO:0042254 ribosome biogenesis 0.75232 GO:0006508 proteolysis 0.744625 GO:0051171 regulation of nitrogen compound metabolic process 0.727 GO:0090305 nucleic acid phosphodiester bond hydrolysis 0.725543469387755 GO:0090502 RNA p…	GO:0005737 cytoplasm 0.9764636040816327 GO:0005576 extracellular region 0.856 GO:0070062 extracellular vesicular exosome 0.76 GO:0016020 membrane 0.665 GO:0005739 mitochondrion 0.529	endoribonuclease activity 0.99; zinc ion binding 0.99; ribosome biogenesis 0.75; proteolysis 0.7; cytoplasm 0.976	Yes but general	-
MMSYN1_0403	era; GTPase Era	GO:0005525 GTP binding 0.9990845601146253 GO:0003824 catalytic activity 0.9979593430752924 GO:0003723 RNA binding 0.9975697167926884 GO:0032561 guanyl ribonucleotide binding 0.997564331602032 GO:0070181 small ribosomal subunit rRNA binding 0.996237931639508 GO:0003924 GTPase activity 0.9950729857824163 GO:0001883 purine nucleoside binding 0.9944963262161299 GO:0019843 rRNA binding 0.9939683439494…	GO:0042274 ribosomal small subunit biogenesis 0.931074081632653 GO:0019752 carboxylic acid metabolic process 0.922 GO:0042254 ribosome biogenesis 0.9071521428571429 GO:0009056 catabolic process 0.854 GO:0055086 nucleobase-containing small molecule metabolic process 0.755 GO:0009165 nucleotide biosynthetic process 0.689 GO:0055114 oxidation-reduction process 0.653 GO:0006796 phosphate-containing c…	GO:0005886 plasma membrane 0.9787584051020408 GO:0005576 extracellular region 0.97 GO:0016021 integral to membrane 0.89 GO:0005739 mitochondrion 0.842 GO:0005737 cytoplasm 0.7716265306122448 GO:0016020 membrane 0.7523784693877551 GO:0005622 intracellular 0.7322833673469388 GO:0070062 extracellular vesicular exosome 0.731	GTP binding 0.999, RNA binding 0.9975697, GTPase activity 0.995, ribosomal small subunit biogenesis 0.93	Yes but general	-
MMSYN1_0404	recO; DNA repair protein RecO	GO:0003824 catalytic activity 0.973 GO:0046914 transition metal ion binding 0.918 GO:0016740 transferase activity 0.912 GO:0000166 nucleotide binding 0.842 GO:0016773 phosphotransferase activity, alcohol group as acceptor 0.773 GO:0001883 purine nucleoside binding 0.768 GO:0016491 oxidoreductase activity 0.732 GO:0005244 voltage-gated ion channel activity 0.695 GO:0017111 nucleoside-triphosphatas…	GO:0006974 cellular response to DNA damage stimulus 0.8299771428571429 GO:0006810 transport 0.816 GO:0055114 oxidation-reduction process 0.777 GO:0006310 DNA recombination 0.7698066326530612 GO:0006281 DNA repair 0.7665739795918367 GO:0006796 phosphate-containing compound metabolic process 0.729 GO:0016310 phosphorylation 0.636 GO:0009056 catabolic process 0.613 GO:0006790 sulfur compound metabol…	GO:0005576 extracellular region 0.929 GO:0043590 bacterial nucleoid 0.88 GO:0005737 cytoplasm 0.88 GO:0070062 extracellular vesicular exosome 0.694 GO:0016020 membrane 0.659 GO:0005739 mitochondrion 0.615	cellular response to DNA damage stimulus 0.829977; DNA recombination 0.7698; DNA repair 0.76657	Yes but general	-
MMSYN1_0405	glyS; Glycine--tRNA ligase	GO:0005524 ATP binding 0.997432052102906 GO:0004820 glycine-tRNA ligase activity 0.9949849722567743 GO:0004812 aminoacyl-tRNA ligase activity 0.9940468410012886 GO:0003824 catalytic activity 0.9932151333066058 GO:0001883 purine nucleoside binding 0.9921463086356951 GO:0016874 ligase activity 0.9810201064471575 GO:0000166 nucleotide binding 0.9774519136814835 GO:0017076 purine nucleotide binding 0…	GO:0019752 carboxylic acid metabolic process 0.95 GO:0009056 catabolic process 0.882 GO:0005975 carbohydrate metabolic process 0.882 GO:0006520 cellular amino acid metabolic process 0.873 GO:0006426 glycyl-tRNA aminoacylation 0.829974693877551 GO:1901605 alpha-amino acid metabolic process 0.806 GO:0006418 tRNA aminoacylation for protein translation 0.790555 GO:0006412 translation 0.75832489795918…	GO:0005737 cytoplasm 1.0 GO:0005576 extracellular region 0.938 GO:0005739 mitochondrion 0.886 GO:0070062 extracellular vesicular exosome 0.696	ATP binding 0.997; glycine-tRNA ligase activity 0.99498; aminoacyl-tRNA ligase activity 0.99; tRNA aminoacylation for protein translation 0.79	Yes	-
MMSYN1_0406	dnaG; DNA primase	GO:0016779 nucleotidyltransferase activity 0.9942719362512007 GO:0003896 DNA primase activity 0.9941725926978366 GO:0003677 DNA binding 0.9939463785284773 GO:0003899 DNA-directed RNA polymerase activity 0.9938364892772192 GO:0008270 zinc ion binding 0.9935651066161605 GO:0046872 metal ion binding 0.993294501645699 GO:0034062 5'-3' RNA polymerase activity 0.976445436082029 GO:0046914 transition me…	GO:0006269 DNA replication, synthesis of RNA primer 0.9465351020408164 GO:0006260 DNA replication 0.885608775510204 GO:0016310 phosphorylation 0.756 GO:0006796 phosphate-containing compound metabolic process 0.72	GO:1990077 primosome complex 1.0 GO:0005737 cytoplasm 0.99 GO:0016020 membrane 0.891 GO:0005739 mitochondrion 0.844 GO:0005789 endoplasmic reticulum membrane 0.699 GO:0005783 endoplasmic reticulum 0.593 GO:0005886 plasma membrane 0.53	DNA primase activity 0.99, DNA-directed 5'-3' RNA polymerase activity 0.99, DNA replication, synthesis of RNA primer 0.9, primosome complex 1.0	Yes but general	-
MMSYN1_0407	rpoD; RNA polymerase sigma factor	GO:0016987 sigma factor activity 0.9976827856785834 GO:0003677 DNA binding 0.9947967508339267 GO:0003700 transcription factor activity, sequence-specific DNA binding 0.9480886934345468 GO:0008092 cytoskeletal protein binding 0.946 GO:0003779 actin binding 0.86 GO:0030234 enzyme regulator activity 0.692 GO:1901363 heterocyclic compound binding 0.653048622867903 GO:0000990 transcription factor acti…	GO:0006810 transport 0.817 GO:0006352 DNA-templated transcription, initiation 0.7468526530612245 GO:0006355 regulation of transcription, DNA-templated 0.7326902040816327 GO:0010468 regulation of gene expression 0.7282734693877551 GO:0006351 transcription, DNA-templated 0.728214387755102 GO:0001123 transcription initiation from bacterial-type RNA polymerase promoter 0.7064726836734694 GO:0009056 c…	GO:0005737 cytoplasm 0.9979992846938776 GO:0005739 mitochondrion 0.569	sigma factor activity 0.99768, transcription factor activity, sequence-specific DNA binding 0.948, DNA-templated transcription, initiation 0.74685, cytoplasm 0.997999	Yes but general	-
MMSYN1_0408	trmK; tRNA (adenine(22)-N(1))-methyltransferase	GO:0008168 methyltransferase activity 0.9931397301664462 GO:0016740 transferase activity 0.9843184188549183 GO:0003824 catalytic activity 0.9750100786948206 GO:0016429 tRNA (adenine-N1-)-methyltransferase activity 0.9685247959183674 GO:0008092 cytoskeletal protein binding 0.647 GO:0003676 nucleic acid binding 0.646 GO:0016741 transferase activity, transferring one-carbon groups 0.636280792023519 …	GO:0030488 tRNA methylation 1.0 GO:0032259 methylation 0.806843775510204 GO:0006796 phosphate-containing compound metabolic process 0.788 GO:0006644 phospholipid metabolic process 0.767 GO:0006810 transport 0.689 GO:0046474 glycerophospholipid biosynthetic process 0.653 GO:0016310 phosphorylation 0.648 GO:0044255 cellular lipid metabolic process 0.58 GO:0006629 lipid metabolic process 0.559 GO:00…	GO:0005737 cytoplasm 0.99 GO:0005576 extracellular region 0.832 GO:0005840 ribosome 0.7505965306122448 GO:0005739 mitochondrion 0.675 GO:0070062 extracellular vesicular exosome 0.566 GO:0016020 membrane 0.565	methyltransferase activity 0.99, tRNA (adenine-N1-)-methyltransferase activity 0.9685, tRNA methylation 1.0	Yes	-
MMSYN1_0409	GTP cyclohydrolase 1 type 2	GO:0003824 catalytic activity 0.9782787638930183 GO:0003934 GTP cyclohydrolase I activity 0.9326669928801394 GO:0016787 hydrolase activity 0.9131724225660154 GO:0016491 oxidoreductase activity 0.667 GO:0016740 transferase activity 0.665 GO:0016810 hydrolase activity, acting on carbon-nitrogen (but not peptide) bonds 0.643073657149173 GO:0016853 isomerase activity 0.639 GO:0015075 ion transmembran…	GO:0019752 carboxylic acid metabolic process 0.947 GO:0055114 oxidation-reduction process 0.801 GO:0005975 carbohydrate metabolic process 0.739 GO:0006796 phosphate-containing compound metabolic process 0.708 GO:0016226 iron-sulfur cluster assembly 0.7075592040816326 GO:0035998 7,8-dihydroneopterin 3'-triphosphate biosynthetic process 0.7045118469387754 GO:0009165 nucleotide biosynthetic process …	GO:0005737 cytoplasm 0.99087065 GO:0016020 membrane 0.947 GO:0005576 extracellular region 0.852 GO:0005739 mitochondrion 0.831 GO:0070062 extracellular vesicular exosome 0.778 GO:0043231 intracellular membrane-bounded organelle 0.7012885 GO:0071944 cell periphery 0.687 GO:0005886 plasma membrane 0.672 GO:0005783 endoplasmic reticulum 0.566 GO:0005789 endoplasmic reticulum membrane 0.556 GO:000582…	GTP cyclohydrolase I activity 0.9326669, cytoplasm 0.99087065	Yes but general	-
MMSYN1_0410	DEAD-box ATP-dependent RNA helicase	GO:0004386 helicase activity 0.993862363861948 GO:0016462 pyrophosphatase activity 0.9915007401486503 GO:0017111 nucleoside-triphosphatase activity 0.9908447570057608 GO:0003824 catalytic activity 0.9863270610523461 GO:0005524 ATP binding 0.9766271718015482 GO:0003723 RNA binding 0.9764654109672719 GO:0016818 hydrolase activity, acting on acid anhydrides, in phosphorus-containing anhydrides 0.971…	GO:0009409 response to cold 0.9212692857142857 GO:0006401 RNA catabolic process 0.8719719387755102 GO:0006810 transport 0.581 GO:0006796 phosphate-containing compound metabolic process 0.541 GO:0006412 translation 0.509	GO:0005737 cytoplasm 0.9793715653061225 GO:0043590 bacterial nucleoid 0.89 GO:0005739 mitochondrion 0.847 GO:0016020 membrane 0.529	helicase activity 0.99, ATP binding 0.9766, RNA binding 0.976, RNA catabolic process 0.87	Yes but general	-
MMSYN1_0411	Transmembrane protein, ABC-transporter permease, likely metal ion transporter	GO:0015267 channel activity 0.968 GO:0022857 transmembrane transporter activity 0.967 GO:0022891 substrate-specific transmembrane transporter activity 0.958 GO:0005215 transporter activity 0.953 GO:0046873 metal ion transmembrane transporter activity 0.933 GO:0015079 potassium ion transmembrane transporter activity 0.907 GO:0015075 ion transmembrane transporter activity 0.888 GO:0005244 voltage-g…	GO:0055085 transmembrane transport 0.981241266 GO:0098655 cation transmembrane transport 0.958 GO:0071805 potassium ion transmembrane transport 0.946 GO:0006810 transport 0.894 GO:0034220 ion transmembrane transport 0.879 GO:0006811 ion transport 0.872 GO:0006812 cation transport 0.696 GO:0015672 monovalent inorganic cation transport 0.6 GO:0030001 metal ion transport 0.585 GO:0019752 carboxylic …	GO:0016021 integral component of membrane 0.9999958340591837 GO:0031224 intrinsic component of membrane 0.999 GO:0005886 plasma membrane 0.99858 GO:0016020 membrane 0.9938089171428571 GO:0005887 integral component of plasma membrane 0.985 GO:0031226 intrinsic component of plasma membrane 0.929 GO:1902495 transmembrane transporter complex 0.834 GO:0071944 cell periphery 0.817 GO:0005789 endoplasmi…	transmembrane transporter activity 0.967,substrate-specific transmembrane transporter activity 0.958, transmembrane transport 0.98,metal ion transmembrane transporter activity 0.933,cation transmembrane transport 0.958, integral component of membrane 0.9999958340591837	Yes	Yes
MMSYN1_0412	protein-export membrane protein, SecD/SecF family	GO:0022857 transmembrane transporter activity 0.932 GO:0005215 transporter activity 0.93173444 GO:0015075 ion transmembrane transporter activity 0.887 GO:0022891 substrate-specific transmembrane transporter activity 0.871 GO:0005524 ATP binding 0.868 GO:0008324 cation transmembrane transporter activity 0.837 GO:0003824 catalytic activity 0.828 GO:0046873 metal ion transmembrane transporter activi…	GO:0006810 transport 0.931024576 GO:0055085 transmembrane transport 0.892 GO:0098655 cation transmembrane transport 0.837 GO:0006811 ion transport 0.787 GO:0030001 metal ion transport 0.716 GO:0034220 ion transmembrane transport 0.684 GO:0006812 cation transport 0.586 GO:0051171 regulation of nitrogen compound metabolic process 0.539 GO:0043952 protein transport by the Sec complex 0.2145200000000…	GO:0016021 integral component of membrane 0.9999105310367347 GO:0005886 plasma membrane 0.994489378 GO:0016020 membrane 0.9906385214285715 GO:0031224 intrinsic component of membrane 0.966 GO:0005887 integral component of plasma membrane 0.926 GO:0071944 cell periphery 0.892 GO:0031226 intrinsic component of plasma membrane 0.774 GO:0005789 endoplasmic reticulum membrane 0.545 GO:0005783 endoplasm…	transmembrane transporter activity 0.932; transport 0.931; integral component of membrane 0.9999	Yes but general	-
MMSYN1_0413	apt; Adenine phosphoribosyltransferase	GO:0016740 transferase activity 0.9982245662530888 GO:0003999 adenine phosphoribosyltransferase activity 0.9956307805944495 GO:0016763 transferase activity, transferring pentosyl groups 0.9763014108596 GO:0016757 transferase activity, transferring glycosyl groups 0.9664741342466205 GO:0003824 catalytic activity 0.9422639247336367 GO:0008092 cytoskeletal protein binding 0.902 GO:0003779 actin bind…	GO:0006810 transport 0.919 GO:0006520 cellular amino acid metabolic process 0.907 GO:0009116 nucleoside metabolic process 0.902964327755102 GO:0006796 phosphate-containing compound metabolic process 0.845 GO:1901605 alpha-amino acid metabolic process 0.823 GO:0009165 nucleotide biosynthetic process 0.816 GO:0042278 purine nucleoside metabolic process 0.814 GO:0009056 catabolic process 0.814 GO:00…	GO:0005576 extracellular region 0.964 GO:0005829 cytosol 0.89 GO:0070062 extracellular vesicular exosome 0.828 GO:0005737 cytoplasm 0.815708163265306 GO:0005739 mitochondrion 0.752 GO:0016020 membrane 0.652 GO:0030529 ribonucleoprotein complex 0.584	adenine phosphoribosyltransferase activity 0.9956; nucleoside metabolic process 0.9; phosphate-containing compound metabolic process 0.845	Yes	-
MMSYN1_0414	RelA/SpoT family protein	GO:0016597 amino acid binding 0.9932977551020408 GO:0016301 kinase activity 0.9923930141754429 GO:0003824 catalytic activity 0.9876377544433678 GO:0016740 transferase activity 0.9859995982133496 GO:0008728 GTP diphosphokinase activity 0.9234711116575978 GO:0003779 actin binding 0.875 GO:0008092 cytoskeletal protein binding 0.874 GO:0005524 ATP binding 0.806 GO:0000166 nucleotide binding 0.769 GO:…	GO:0015969 guanosine tetraphosphate metabolic process 1.0 GO:0016310 phosphorylation 0.7877157142857143 GO:0008152 metabolic process 0.7186366122448979 GO:0009056 catabolic process 0.637 GO:0006796 phosphate-containing compound metabolic process 0.603 GO:0009165 nucleotide biosynthetic process 0.574 GO:0015970 guanosine tetraphosphate biosynthetic process 0.0008700000000000374	GO:0005737 cytoplasm 0.89 GO:0005618 cell wall 0.783700306122449 GO:0005886 plasma membrane 0.7424163265306122 GO:0016020 membrane 0.7009728571428571	GTP diphosphokinase activity 0.9, guanosine tetraphosphate metabolic process 1.0, cytoplasm 0.89	Yes but general	-
MMSYN1_0415	smc; Chromosome partition protein Smc	GO:0005524 ATP binding 0.9995860312818787 GO:0001883 purine nucleoside binding 0.9957829811508734 GO:0003677 DNA binding 0.9944715234184075 GO:0000166 nucleotide binding 0.9933498528326661 GO:0035639 purine ribonucleoside triphosphate binding 0.970917111385334 GO:0032559 adenyl ribonucleotide binding 0.970917111385334 GO:0032550 purine ribonucleoside binding 0.970917111385334 GO:0030554 adenyl nu…	GO:0007062 sister chromatid cohesion 0.916075612244898 GO:0007059 chromosome segregation 0.8481883673469388 GO:0006260 DNA replication 0.8481372448979592 GO:0006810 transport 0.802 GO:0030261 chromosome condensation 0.8015163265306122 GO:0051276 chromosome organization 0.7720915306122449 GO:0007166 cell surface receptor signaling pathway 0.619 GO:0051171 regulation of nitrogen compound metabolic …	GO:0005694 chromosome 0.9923322448979592 GO:0016021 integral to membrane 0.89 GO:0005886 plasma membrane 0.89 GO:0005737 cytoplasm 0.846579081632653 GO:0016020 membrane 0.757 GO:0005783 endoplasmic reticulum 0.587 GO:0005576 extracellular region 0.549	ATP binding 0.999586; DNA binding 0.99; sister chromatid cohesion 0.916; chromosome segregation 0.848; DNA replication 0.848; chromosome 0.99; integral to membrane 0.89	Yes but general	-
MMSYN1_0416	Hypothetical protein	GO:0003824 catalytic activity 0.8600244703771914 GO:0008092 cytoskeletal protein binding 0.787 GO:0003676 nucleic acid binding 0.713 GO:0003723 RNA binding 0.618 GO:0016740 transferase activity 0.596 GO:0003779 actin binding 0.563 GO:0005198 structural molecule activity 0.514 GO:0008238 exopeptidase activity 0.511468264981725 GO:0004177 aminopeptidase activity 0.511468264981725 GO:0070011 peptida…	GO:0010468 regulation of gene expression 0.828 GO:1903506 regulation of nucleic acid-templated transcription 0.784 GO:0051171 regulation of nitrogen compound metabolic process 0.778 GO:2001141 regulation of RNA biosynthetic process 0.745 GO:0006355 regulation of transcription, DNA-templated 0.728 GO:0051252 regulation of RNA metabolic process 0.694 GO:0006810 transport 0.69 GO:0051649 establishme…	GO:0005576 extracellular region 0.93 GO:0016020 membrane 0.626 GO:0005739 mitochondrion 0.563 GO:0005730 nucleolus 0.532	-	-	-
MMSYN1_0418	rnc; Ribonuclease 3	GO:0003723 RNA binding 0.9975012620333602 GO:0004525 ribonuclease III activity 0.9944386449826171 GO:0046872 metal ion binding 0.9934206065971898 GO:0019843 rRNA binding 0.9933730908728747 GO:0004519 endonuclease activity 0.9933218894366188 GO:0004518 nuclease activity 0.9932432117583334 GO:0004540 ribonuclease activity 0.976628102151943 GO:0004521 endoribonuclease activity 0.976628102151943 GO:0…	GO:0009116 nucleoside metabolic process 0.859 GO:0010468 regulation of gene expression 0.79 GO:0006796 phosphate-containing compound metabolic process 0.784 GO:0006810 transport 0.778 GO:0016075 rRNA catabolic process 0.7734485714285714 GO:0090502 RNA phosphodiester bond hydrolysis, endonucleolytic 0.7029818469387754 GO:0090501 RNA phosphodiester bond hydrolysis 0.7023855204081633 GO:0006397 mRNA…	GO:0005737 cytoplasm 0.9852215224489795 GO:0005576 extracellular region 0.936 GO:0070062 extracellular vesicular exosome 0.783 GO:0005739 mitochondrion 0.706 GO:0016020 membrane 0.593	RNA binding 0.9975; ribonuclease III activity 0.99; endonuclease activity 0.99; ribonuclease activity 0.9766; endoribonuclease activity 0.9766	Yes	-
MMSYN1_0419	plsX; Phosphate acyltransferase	GO:0003824 catalytic activity 0.9882013158464199 GO:0004147 dihydrolipoamide branched chain acyltransferase activity 0.9872033424718509 GO:0016418 S-acetyltransferase activity 0.9866234623979552 GO:0016751 S-succinyltransferase activity 0.9865700058099465 GO:0016419 S-malonyltransferase activity 0.9862880901614857 GO:0030523 dihydrolipoamide S-acyltransferase activity 0.9861716185227117 GO:001970…	GO:0019752 carboxylic acid metabolic process 0.958 GO:0006629 lipid metabolic process 0.9438976489795918 GO:0006644 phospholipid metabolic process 0.9355939293877551 GO:1901605 alpha-amino acid metabolic process 0.929 GO:0009056 catabolic process 0.901 GO:0055114 oxidation-reduction process 0.8949163113265306 GO:0005975 carbohydrate metabolic process 0.894 GO:0006520 cellular amino acid metabolic…	GO:0005737 cytoplasm 1.0 GO:0005576 extracellular region 0.967 GO:0005739 mitochondrion 0.741 GO:0070062 extracellular vesicular exosome 0.729	dihydrolipoamide branched chain acyltransferase activity 0.987; 3-hydroxybutyryl-CoA thiolase activity 0.9779; carboxylic acid metabolic process 0.958; lipid metabolic process 0.9; cytoplasm 1.0	Yes but general	-
MMSYN1_0420	Dihydroxyacetone kinase, dhaL-like	GO:0004371 glycerone kinase activity 1.0 GO:0016301 kinase activity 0.9912416379430019 GO:0016740 transferase activity 0.8819990029306766 GO:0008092 cytoskeletal protein binding 0.848 GO:0003824 catalytic activity 0.747751801830753 GO:0016772 transferase activity, transferring phosphorus-containing groups 0.64301856992837 GO:0005524 ATP binding 0.605 GO:0003779 actin binding 0.587 GO:0000166 nucl…	GO:0006071 glycerol metabolic process 1.0 GO:0016310 phosphorylation 0.9967832653061224 GO:0006810 transport 0.646 GO:0008104 protein localization 0.56 GO:0051649 establishment of localization in cell 0.531	GO:0005737 cytoplasm 0.98 GO:0070062 extracellular vesicular exosome 0.854 GO:0016020 membrane 0.606 GO:0005576 extracellular region 0.578 GO:0005886 plasma membrane 0.505	glycerone kinase activity 1.0, kinase activity 0.99, glycerol metabolic process 1.0, ATP binding 0.605	Yes but general	-
MMSYN1_0421	Alkaline shock protein Asp23 family protein	GO:0008092 cytoskeletal protein binding 0.873 GO:0003824 catalytic activity 0.838 GO:0005215 transporter activity 0.82 GO:0003779 actin binding 0.817 GO:0005524 ATP binding 0.8087308 GO:0003676 nucleic acid binding 0.764 GO:0003723 RNA binding 0.74 GO:0004857 enzyme inhibitor activity 0.7 GO:0004161 dimethylallyltranstransferase activity 0.694116 GO:0001883 purine nucleoside binding 0.694 GO:0000…	GO:0006810 transport 0.87 GO:0034220 ion transmembrane transport 0.73 GO:0051649 establishment of localization in cell 0.72 GO:0051171 regulation of nitrogen compound metabolic process 0.658 GO:0015031 protein transport 0.65 GO:0008104 protein localization 0.647 GO:0006412 translation 0.636 GO:0006796 phosphate-containing compound metabolic process 0.622 GO:0055114 oxidation-reduction process 0.5…	GO:0005737 cytoplasm 0.96 GO:0016020 membrane 0.88257943 GO:0070062 extracellular vesicular exosome 0.876 GO:0005840 ribosome 0.872 GO:0005576 extracellular region 0.851 GO:0005739 mitochondrion 0.738 GO:0016021 integral component of membrane 0.58819 GO:0005730 nucleolus 0.521	cytoskeletal protein binding 0.873	Yes but general	-
MMSYN1_0422	rpmB; 50S ribosomal protein L28	GO:0003735 structural constituent of ribosome 0.9995242808163265 GO:0003676 nucleic acid binding 0.9766629299191274 GO:0000166 nucleotide binding 0.935 GO:0005198 structural molecule activity 0.929 GO:0008092 cytoskeletal protein binding 0.929 GO:0001883 purine nucleoside binding 0.92 GO:0003824 catalytic activity 0.912 GO:0016301 kinase activity 0.891 GO:0003779 actin binding 0.889 GO:0005524 AT…	GO:0006412 translation 0.982318377755102 GO:0006413 translational initiation 0.947 GO:0006414 translational elongation 0.936 GO:0043241 protein complex disassembly 0.926 GO:0010468 regulation of gene expression 0.882 GO:0006810 transport 0.872 GO:0006402 mRNA catabolic process 0.8 GO:0051171 regulation of nitrogen compound metabolic process 0.766 GO:2001141 regulation of RNA biosynthetic process …	GO:0005840 ribosome 0.993802101632653 GO:0005576 extracellular region 0.98857 GO:0030529 intracellular ribonucleoprotein complex 0.9354336534081633 GO:0070062 extracellular vesicular exosome 0.899 GO:0016020 membrane 0.867 GO:0005730 nucleolus 0.786 GO:0005622 intracellular 0.7005345510204081 GO:0005739 mitochondrion 0.571 GO:0005886 plasma membrane 0.526	structural constituent of ribosome 0.9995; translation 0.98; ribosome 0.9938	Yes but general	-
MMSYN1_0424	Hypothetical protein	GO:0003676 nucleic acid binding 0.9290859100000001 GO:0008092 cytoskeletal protein binding 0.855 GO:0017111 nucleoside-triphosphatase activity 0.816 GO:0003824 catalytic activity 0.784349815 GO:0008017 microtubule binding 0.779 GO:0016462 pyrophosphatase activity 0.722 GO:0016740 transferase activity 0.71201296 GO:0003723 RNA binding 0.678 GO:0003779 actin binding 0.671 GO:0004672 protein kinase …	GO:0006414 translational elongation 0.927 GO:0006810 transport 0.842 GO:0051171 regulation of nitrogen compound metabolic process 0.812 GO:0010468 regulation of gene expression 0.732 GO:0006355 regulation of transcription, DNA-templated 0.727 GO:0051252 regulation of RNA metabolic process 0.718 GO:1903506 regulation of nucleic acid-templated transcription 0.715 GO:0006106 fumarate metabolic proce…	GO:0005576 extracellular region 0.97222 GO:0005739 mitochondrion 0.744 GO:0045239 tricarboxylic acid cycle enzyme complex 0.7022236428571428 GO:0016020 membrane 0.684 GO:0070062 extracellular vesicular exosome 0.557 GO:0005737 cytoplasm 0.31687 GO:0044444 cytoplasmic part 0.01678500000000005	-	-	-
MMSYN1_0425	pstS; phosphate ABC transporter substrate-binding protein; Unreviewed	GO:0042301 phosphate ion binding 0.937395923722208 GO:0003824 catalytic activity 0.8385755161695695 GO:0015114 phosphate ion transmembrane transporter activity 0.813569355982516 GO:0042623 ATPase activity, coupled 0.813569355982516 GO:0015399 primary active transmembrane transporter activity 0.813569355982516 GO:0022853 active ion transmembrane transporter activity 0.813569355982516 GO:0015415 AT…	GO:0006810 transport 0.859424825744898 GO:0009056 catabolic process 0.583 GO:0009117 nucleotide metabolic process 0.542	GO:0005576 extracellular region 0.99256 GO:0016020 membrane 0.9918949077755101 GO:0016021 integral component of membrane 0.9702736336734694 GO:0005887 integral component of plasma membrane 0.945 GO:0031224 intrinsic component of membrane 0.926 GO:0070062 extracellular vesicular exosome 0.831 GO:0005886 plasma membrane 0.831 GO:0031226 intrinsic component of plasma membrane 0.742 GO:0071944 cell p…	phosphate ion binding 0.937; phosphate ion transmembrane transporter activity 0.813569; transport 0.859; extracellular region 0.99256; membrane 0.99	Yes but general	-
MMSYN1_0426	pstA; ABC transporter phosphate permease	GO:0005315 inorganic phosphate transmembrane transporter activity 1.0 GO:0022857 transmembrane transporter activity 0.9600658454381547 GO:0015075 ion transmembrane transporter activity 0.9348355712335907 GO:0008324 cation transmembrane transporter activity 0.934 GO:0005215 transporter activity 0.912 GO:0022891 substrate-specific transmembrane transporter activity 0.9083863512992958 GO:0008509 ani…	GO:0006810 transport 0.9816407301020408 GO:0055085 transmembrane transport 0.958 GO:0006811 ion transport 0.941 GO:0035435 phosphate ion transmembrane transport 0.9350564285714286 GO:0098655 cation transmembrane transport 0.862 GO:0006817 phosphate ion transport 0.788723775510204 GO:0006812 cation transport 0.65 GO:0034220 ion transmembrane transport 0.643 GO:0015849 organic acid transport 0.531	GO:0016021 integral component of membrane 1.0 GO:0031224 intrinsic component of membrane 1.0 GO:0005887 integral component of plasma membrane 0.9987766006857143 GO:0016020 membrane 0.990571012244898 GO:0005886 plasma membrane 0.9617509183673469 GO:0071944 cell periphery 0.707 GO:0005783 endoplasmic reticulum 0.69 GO:0005789 endoplasmic reticulum membrane 0.679 GO:0031226 intrinsic component of pl…	inorganic phosphate transmembrane transporter activity 1.0, phosphate ion transmembrane transport 0.935, integral component of membrane 1.0	Yes but general	-
MMSYN1_0427	pstB; phosphate ABC transporter, ATP-binding	GO:0005524 ATP binding 0.9986590520973239 GO:0001883 purine nucleoside binding 0.9952745414278726 GO:0016887 ATPase activity 0.9868853392588178 GO:0000166 nucleotide binding 0.9826228208464056 GO:0003824 catalytic activity 0.9798950093939566 GO:0032549 ribonucleoside binding 0.972685210565738 GO:0030554 adenyl nucleotide binding 0.972685210565738 GO:0032559 adenyl ribonucleotide binding 0.9726852…	GO:0035435 phosphate ion transmembrane transport 0.7871512244897959 GO:0006817 phosphate ion transport 0.7790095918367347 GO:0006810 transport 0.7692179591836734 GO:0055086 nucleobase-containing small molecule metabolic process 0.752 GO:0055114 oxidation-reduction process 0.722 GO:0006796 phosphate-containing compound metabolic process 0.72 GO:0009056 catabolic process 0.708 GO:0009116 nucleoside…	GO:0005886 plasma membrane 0.9772881510204081 GO:0005759 mitochondrial matrix 0.915 GO:0016020 membrane 0.88995616 GO:0016021 integral to membrane 0.88 GO:0005739 mitochondrion 0.717 GO:0005576 extracellular region 0.629 GO:0030529 ribonucleoprotein complex 0.606 GO:0005840 ribosome 0.578 GO:0070062 extracellular vesicular exosome 0.558	ATP binding 0.998659, ATPase activity 0.986885, phosphate ion transport 0.779, plasma membrane 0.977	Yes but general	-
MMSYN1_0428	phoU; Phosphate transport system regulatory protein	GO:0008092 cytoskeletal protein binding 0.902 GO:0003779 actin binding 0.899 GO:0042803 protein homodimerization activity 0.8094469874635111 GO:0046982 protein heterodimerization activity 0.748 GO:0005215 transporter activity 0.702 GO:0022857 transmembrane transporter activity 0.686 GO:0008017 microtubule binding 0.659 GO:0003824 catalytic activity 0.617 GO:0008324 cation transmembrane transporte…	GO:0006810 transport 0.9737335435918367 GO:0030643 cellular phosphate ion homeostasis 0.9157330612244898 GO:0045936 negative regulation of phosphate metabolic process 0.869094693877551 GO:0015031 protein transport 0.737 GO:0006817 phosphate ion transport 0.7110717755102041 GO:0010468 regulation of gene expression 0.698 GO:0008104 protein localization 0.668 GO:0051649 establishment of localization…	GO:0005737 cytoplasm 0.9826121469387755 GO:0005576 extracellular region 0.756 GO:0070062 extracellular vesicular exosome 0.756 GO:0016020 membrane 0.692 GO:0005774 vacuolar membrane 0.508	transport 0.97, negative regulation of phosphate metabolic process 0.869	Yes but general	-
MMSYN1_0429	ftsY; Signal recognition particle receptor FtsY	GO:0003924 GTPase activity 0.9975869957147535 GO:0005525 GTP binding 0.9971487291832496 GO:0017111 nucleoside-triphosphatase activity 0.9893825040583772 GO:0001883 purine nucleoside binding 0.9892415638467628 GO:0019001 guanyl nucleotide binding 0.976509964730923 GO:0032550 purine ribonucleoside binding 0.976509964730923 GO:0032555 purine ribonucleotide binding 0.976509964730923 GO:0016462 pyroph…	GO:0006614 SRP-dependent cotranslational protein targeting to membrane 0.9435054081632653 GO:0006612 protein targeting to membrane 0.9317365306122449 GO:0006810 transport 0.596 GO:0016071 mRNA metabolic process 0.537 GO:0009056 catabolic process 0.503	GO:0005786 signal recognition particle, endoplasmic reticulum targeting 0.88 GO:0031226 intrinsic component of plasma membrane 0.867715 GO:0005886 plasma membrane 0.8068945918367347 GO:0005737 cytoplasm 0.7716265306122448 GO:0016020 membrane 0.7523784693877551	GTPase activity 0.9975869957; SRP-dependent cotranslational protein targeting to membrane 0.9435; intrinsic component of plasma membrane 0.8677; signal recognition particle, endoplasmic reticulum targeting 0.88	Yes but general	-
MMSYN1_0430	DNA-binding protein, sigma factors	GO:0003677 DNA binding 0.9909980343378024 GO:0003779 actin binding 0.967 GO:0008092 cytoskeletal protein binding 0.962 GO:0005215 transporter activity 0.958 GO:0003676 nucleic acid binding 0.8471616216080354 GO:0030234 enzyme regulator activity 0.745 GO:0016987 sigma factor activity 0.7428923469387755 GO:0003700 transcription factor activity, sequence-specific DNA binding 0.72847 GO:0008017 micro…	GO:0006355 regulation of transcription, DNA-templated 0.9250386274489796 GO:0006810 transport 0.924 GO:0051649 establishment of localization in cell 0.828 GO:0006886 intracellular protein transport 0.792 GO:0051171 regulation of nitrogen compound metabolic process 0.792 GO:0010468 regulation of gene expression 0.772 GO:0015031 protein transport 0.769 GO:0006351 transcription, DNA-templated 0.755 …	GO:0005737 cytoplasm 0.99 GO:0016020 membrane 0.715 GO:0005576 extracellular region 0.656 GO:0005739 mitochondrion 0.589 GO:0070062 extracellular vesicular exosome 0.524	DNA binding 0.990998, regulation of transcription, DNA-templated 0.925, sigma factor activity 0.74289	Yes	-
MMSYN1_0431	Metallophosphoesterase, YmdB-like	GO:0003824 catalytic activity 0.9835782733124736 GO:0016787 hydrolase activity 0.8583817529190837 GO:0042578 phosphoric ester hydrolase activity 0.8526567197773821 GO:0016740 transferase activity 0.848 GO:0000166 nucleotide binding 0.785 GO:0032561 guanyl ribonucleotide binding 0.768 GO:0004721 phosphoprotein phosphatase activity 0.7379074489795918 GO:0001883 purine nucleoside binding 0.716 GO:00…	GO:0006470 protein dephosphorylation 0.9086423469387754 GO:0019752 carboxylic acid metabolic process 0.888 GO:0006520 cellular amino acid metabolic process 0.871 GO:0009056 catabolic process 0.835 GO:1901605 alpha-amino acid metabolic process 0.819 GO:0006796 phosphate-containing compound metabolic process 0.708 GO:0006629 lipid metabolic process 0.673 GO:0006810 transport 0.661 GO:0006790 sulfur…	GO:0005737 cytoplasm 0.99 GO:0005576 extracellular region 0.982 GO:0070062 extracellular vesicular exosome 0.902 GO:0005739 mitochondrion 0.826 GO:0016020 membrane 0.618	phosphoric ester hydrolase activity 0.852656, protein dephosphorylation 0.9	Yes but general	-
MMSYN1_0432	metK; S-adenosylmethionine synthase	GO:0005524 ATP binding 0.9977769393208417 GO:0004478 methionine adenosyltransferase activity 0.996693098929347 GO:0001883 purine nucleoside binding 0.9948494566710113 GO:0046872 metal ion binding 0.993539742817627 GO:0000287 magnesium ion binding 0.9933981859786568 GO:0000166 nucleotide binding 0.9886013064170255 GO:0032555 purine ribonucleotide binding 0.976481537310554 GO:0032550 purine ribonuc…	GO:0006556 S-adenosylmethionine biosynthetic process 1.0 GO:0006730 one-carbon metabolic process 1.0 GO:0006796 phosphate-containing compound metabolic process 0.838 GO:0019752 carboxylic acid metabolic process 0.735 GO:0006629 lipid metabolic process 0.648 GO:0055086 nucleobase-containing small molecule metabolic process 0.622 GO:0009165 nucleotide biosynthetic process 0.616 GO:0044255 cellular …	GO:0005737 cytoplasm 0.9625792857142856 GO:0005576 extracellular region 0.933 GO:0005829 cytosol 0.9211928500000001 GO:0070062 extracellular vesicular exosome 0.805 GO:0016020 membrane 0.596 GO:0005739 mitochondrion 0.546 GO:0044444 cytoplasmic part 5.000000000032756e-06	ATP binding 0.9977769; methionine adenosyltransferase activity 0.99669; magnesium ion binding 0.99; S-adenosylmethionine biosynthetic process 1.0	Yes	-
MMSYN1_0433	cutC; Copper homeostasis protein CutC	GO:0005507 copper ion binding 1.0 GO:0046872 metal ion binding 0.938416383843571 GO:0003824 catalytic activity 0.874 GO:0001883 purine nucleoside binding 0.715 GO:0000287 magnesium ion binding 0.699 GO:0000166 nucleotide binding 0.674 GO:0017111 nucleoside-triphosphatase activity 0.662 GO:0046914 transition metal ion binding 0.635527472082707 GO:0016818 hydrolase activity, acting on acid anhydrid…	GO:0055070 copper ion homeostasis 1.0 GO:0009056 catabolic process 0.765 GO:0006810 transport 0.611 GO:0006878 cellular copper ion homeostasis 0.599132 GO:0006796 phosphate-containing compound metabolic process 0.594 GO:0051649 establishment of localization in cell 0.527 GO:0010468 regulation of gene expression 0.506	GO:0005737 cytoplasm 0.9972466214285715 GO:0005739 mitochondrion 0.66 GO:0005576 extracellular region 0.66 GO:0070062 extracellular vesicular exosome 0.631	copper ion binding 1.0, copper ion homeostasis 1.0	Yes but general	-
MMSYN1_0434	trmFO; Methylenetetrahydrofolate--tRNA-(uracil-5-)-methyltransferase	GO:0016740 transferase activity 0.9974731124555579 GO:0030698 5,10-methylenetetrahydrofolate-dependent tRNA (m5U54) methyltransferase activity 0.9962437871348725 GO:0050660 flavin adenine dinucleotide binding 0.9950531869461117 GO:0047151 methylenetetrahydrofolate-tRNA-(uracil-5-)-methyltransferase (FADH2-oxidizing) activity 0.9948905279116658 GO:0008168 methyltransferase activity 0.9936742289401…	GO:0055114 oxidation-reduction process 0.9782658430612244 GO:0008033 tRNA processing 0.9552280612244899 GO:0032259 methylation 0.9373661224489795 GO:0019752 carboxylic acid metabolic process 0.907 GO:0005975 carbohydrate metabolic process 0.898 GO:0006796 phosphate-containing compound metabolic process 0.887 GO:0009056 catabolic process 0.871 GO:0006091 generation of precursor metabolites and ene…	GO:0005737 cytoplasm 0.9999446071428572 GO:0005739 mitochondrion 0.899 GO:0005576 extracellular region 0.84 GO:0070062 extracellular vesicular exosome 0.704 GO:0005886 plasma membrane 0.504 GO:0005829 cytosol 0.0024899999999999922	5,10-methylenetetrahydrofolate-dependent tRNA (m5U54) methyltransferase activity 0.996, flavin adenine dinucleotide binding 0.995, methylenetetrahydrofolate-tRNA-(uracil-5-)-methyltransferase (FADH2-oxidizing) activity 0.99489, tRNA (m5U54) methyltransferase activity 0.976, tRNA processing 0.955, methylation 0.937, cytoplasm 0.9999	Yes but general	-
MMSYN1_0435	manA; mannose-6-phosphate isomerase	GO:0003824 catalytic activity 0.9975017510126098 GO:0046872 metal ion binding 0.9932101347523308 GO:0004476 mannose-6-phosphate isomerase activity 0.9774840122040581 GO:0016853 isomerase activity 0.9305628114142348 GO:0016740 transferase activity 0.859 GO:0003779 actin binding 0.785 GO:0008270 zinc ion binding 0.7545155102040816 GO:0046914 transition metal ion binding 0.724 GO:0016861 intramolecu…	GO:0005975 carbohydrate metabolic process 1.0 GO:0006810 transport 0.769 GO:0006520 cellular amino acid metabolic process 0.737 GO:0051171 regulation of nitrogen compound metabolic process 0.681 GO:0006355 regulation of transcription, DNA-templated 0.629 GO:0051252 regulation of RNA metabolic process 0.609 GO:0010468 regulation of gene expression 0.601 GO:0019752 carboxylic acid metabolic process…	GO:0005737 cytoplasm 0.98 GO:0005576 extracellular region 0.941 GO:0070062 extracellular vesicular exosome 0.778 GO:0016020 membrane 0.6 GO:0005886 plasma membrane 0.546	mannose-6-phosphate isomerase activity 0.97748; carbohydrate metabolic process 1.0	Yes	-
MMSYN1_0437	yhaM; 3'-5' exoribonuclease	GO:0003824 catalytic activity 0.9565499291644384 GO:0004527 exonuclease activity 0.9025165303959849 GO:0016787 hydrolase activity 0.9017043997073522 GO:0000175 3'-5'-exoribonuclease activity 0.8849176523144653 GO:0004518 nuclease activity 0.8758941540174513 GO:0003676 nucleic acid binding 0.8723486506122449 GO:0001883 purine nucleoside binding 0.84 GO:0000166 nucleotide binding 0.781 GO:0046914 t…	GO:0006796 phosphate-containing compound metabolic process 0.778 GO:0090305 nucleic acid phosphodiester bond hydrolysis 0.7430478571428571 GO:0090503 RNA phosphodiester bond hydrolysis, exonucleolytic 0.7393924489795918 GO:0006810 transport 0.687 GO:0019752 carboxylic acid metabolic process 0.601 GO:0009056 catabolic process 0.576 GO:0055114 oxidation-reduction process 0.562 GO:0051649 establishm…	GO:0005737 cytoplasm 0.97 GO:0016020 membrane 0.8929114451530612 GO:0005576 extracellular region 0.761 GO:0016021 integral component of membrane 0.7234435612244897 GO:0070062 extracellular vesicular exosome 0.702 GO:0005739 mitochondrion 0.607 GO:0005886 plasma membrane 0.571	exonuclease activity 0.9,3'-5'-exoribonuclease activity 0.88, ATP binding 0.727, RNA phosphodiester bond hydrolysis, exonucleolytic 0.739, cytoplasm 0.97	Yes but general	-
MMSYN1_0438	Histidine triad HIT hydrolaselike protein	GO:0003824 catalytic activity 0.9966066591952872 GO:0046914 transition metal ion binding 0.835 GO:0016491 oxidoreductase activity 0.816 GO:0016740 transferase activity 0.676 GO:0008270 zinc ion binding 0.628 GO:0016787 hydrolase activity 0.606782002462052 GO:0000166 nucleotide binding 0.595 GO:0016788 hydrolase activity, acting on ester bonds 0.58 GO:0016462 pyrophosphatase activity 0.55594636039…	GO:0006810 transport 0.782 GO:0006796 phosphate-containing compound metabolic process 0.682 GO:0051252 regulation of RNA metabolic process 0.643 GO:0006355 regulation of transcription, DNA-templated 0.622 GO:0051171 regulation of nitrogen compound metabolic process 0.6 GO:0055114 oxidation-reduction process 0.591 GO:0051649 establishment of localization in cell 0.567 GO:0008104 protein localizati…	GO:0005737 cytoplasm 0.98 GO:0005576 extracellular region 0.898 GO:0016020 membrane 0.728 GO:0070062 extracellular vesicular exosome 0.71	hydrolase activity 0.6	Yes but general	-
MMSYN1_0439	Lipoprotein, putative	GO:0003824 catalytic activity 0.814 GO:0008378 galactosyltransferase activity 0.7070037448979591 GO:0008233 peptidase activity 0.707 GO:0016757 transferase activity, transferring glycosyl groups 0.7009370102040816 GO:0016788 hydrolase activity, acting on ester bonds 0.62 GO:0016740 transferase activity 0.500698 GO:0008237 metallopeptidase activity 0.5 GO:0016491 oxidoreductase activity 0.00016499…	GO:0070085 glycosylation 0.7018158265306123 GO:1901137 carbohydrate derivative biosynthetic process 0.67954 GO:0006464 cellular protein modification process 0.65731 GO:0006508 proteolysis 0.599 GO:0034645 cellular macromolecule biosynthetic process 0.590144 GO:0009056 catabolic process 0.543 GO:0007166 cell surface receptor signaling pathway 0.52 GO:0044763 single-organism cellular process 0.5139…	GO:0005576 extracellular region 0.9983 GO:0070062 extracellular vesicular exosome 0.722 GO:0012505 endomembrane system 0.68309 GO:0005615 extracellular space 0.643 GO:0016020 membrane 0.6323944 GO:0043231 intracellular membrane-bounded organelle 0.533458 GO:0044444 cytoplasmic part 0.513622 GO:0016021 integral component of membrane 0.38016000000000005 GO:0044446 intracellular organelle part 0.316…	extracellular region 0.9983, cell surface receptor signaling pathway 0.52	Yes but general	-
MMSYN1_0440	Lipoprotein, putative	GO:0003824 catalytic activity 0.8808012926238843 GO:0003676 nucleic acid binding 0.735 GO:0003735 structural constituent of ribosome 0.08972500000000005 GO:0004367 glycerol-3-phosphate dehydrogenase [NAD+] activity 0.03200999999999998 GO:0042393 histone binding 0.03200000000000003 GO:0004725 protein tyrosine phosphatase activity 0.028725 GO:0003682 chromatin binding 0.02861999999999998 GO:0016791…	GO:0007166 cell surface receptor signaling pathway 0.686 GO:0051171 regulation of nitrogen compound metabolic process 0.516 GO:0006508 proteolysis 0.505 GO:0016311 dephosphorylation 0.02078000000000002 GO:0032784 regulation of DNA-templated transcription, elongation 0.012210000000000054 GO:0006354 DNA-templated transcription, elongation 0.011534999999999962 GO:0006357 regulation of transcription …	GO:0005576 extracellular region 0.99758 GO:0070062 extracellular vesicular exosome 0.764 GO:0016020 membrane 0.6830144 GO:0005615 extracellular space 0.618 GO:0005789 endoplasmic reticulum membrane 0.55 GO:0043231 intracellular membrane-bounded organelle 0.08667000000000002 GO:0015935 small ribosomal subunit 0.07819500000000001 GO:0070013 intracellular organelle lumen 0.06578499999999998 GO:00058…	extracellular region 0.99758; cell surface receptor signaling pathway 0.686	Yes but general	-
MMSYN1_0441	sufS; Cysteine desulferase	GO:0031071 cysteine desulfurase activity 0.9967653771599582 GO:0003824 catalytic activity 0.9964987557874025 GO:0016740 transferase activity 0.9913732549435436 GO:0016783 sulfurtransferase activity 0.976583922750061 GO:0016491 oxidoreductase activity 0.893 GO:0048037 cofactor binding 0.851 GO:0000166 nucleotide binding 0.812 GO:0001883 purine nucleoside binding 0.742 GO:0030170 pyridoxal phosphat…	GO:0006534 cysteine metabolic process 1.0 GO:0019752 carboxylic acid metabolic process 0.968 GO:0044255 cellular lipid metabolic process 0.915 GO:0009165 nucleotide biosynthetic process 0.906 GO:0006790 sulfur compound metabolic process 0.902 GO:0005975 carbohydrate metabolic process 0.881 GO:0055114 oxidation-reduction process 0.859 GO:0006629 lipid metabolic process 0.838 GO:0006631 fatty acid …	GO:0016020 membrane 0.915 GO:0005737 cytoplasm 0.88 GO:0005739 mitochondrion 0.839 GO:0005576 extracellular region 0.824 GO:0070062 extracellular vesicular exosome 0.786 GO:0016021 integral component of membrane 0.721 GO:0005886 plasma membrane 0.673 GO:0005789 endoplasmic reticulum membrane 0.665 GO:0031224 intrinsic component of membrane 0.617 GO:0005783 endoplasmic reticulum 0.604	cysteine desulfurase activity 0.996765, sulfurtransferase activity 0.97658, cysteine metabolic process 1.0, sulfur compound metabolic process 0.9, membrane 0.915	Yes but general	-
MMSYN1_0442	Nitrogen fixation related family protein	GO:0003824 catalytic activity 0.929 GO:0046872 metal ion binding 0.925336085334311 GO:0005506 iron ion binding 0.9175158334132539 GO:0001883 purine nucleoside binding 0.912 GO:0000166 nucleotide binding 0.84 GO:0016740 transferase activity 0.776 GO:0051536 iron-sulfur cluster binding 0.7687085714285714 GO:0051539 4 iron, 4 sulfur cluster binding 0.645581709404471 GO:0051537 2 iron, 2 sulfur clust…	GO:0016226 iron-sulfur cluster assembly 1.0 GO:0006810 transport 0.894 GO:0006886 intracellular protein transport 0.69 GO:0051649 establishment of localization in cell 0.673 GO:0045333 cellular respiration 0.672 GO:0015031 protein transport 0.652 GO:0051171 regulation of nitrogen compound metabolic process 0.643 GO:0008104 protein localization 0.623 GO:0006796 phosphate-containing compound metabo…	GO:0005737 cytoplasm 0.97 GO:0070062 extracellular vesicular exosome 0.728 GO:0005739 mitochondrion 0.702 GO:0005576 extracellular region 0.678 GO:0016020 membrane 0.66	catalytic activity 0.929, iron ion binding 0.9, iron-sulfur cluster binding 0.7687,iron-sulfur cluster assembly 1.0, cytoplasm 0.97	Yes but general	-
MMSYN1_0443	5-formyltetrahydrofolate cyclo-ligase	GO:0030272 5-formyltetrahydrofolate cyclo-ligase activity 0.9947039551795621 GO:0005524 ATP binding 0.993547133844598 GO:0046872 metal ion binding 0.9934275908765067 GO:0016882 cyclo-ligase activity 0.976525261092435 GO:0001883 purine nucleoside binding 0.976525198005792 GO:0032555 purine ribonucleotide binding 0.976525198005792 GO:0032550 purine ribonucleoside binding 0.976525198005792 GO:003563…	GO:0045333 cellular respiration 0.867 GO:0034220 ion transmembrane transport 0.814 GO:0006810 transport 0.804 GO:0006811 ion transport 0.685 GO:0006812 cation transport 0.658 GO:0015672 monovalent inorganic cation transport 0.654 GO:0007166 cell surface receptor signaling pathway 0.6 GO:0015992 proton transport 0.583 GO:0055085 transmembrane transport 0.569 GO:0051171 regulation of nitrogen compo…	GO:0005737 cytoplasm 0.98 GO:0016020 membrane 0.946 GO:0070062 extracellular vesicular exosome 0.859 GO:0016021 integral component of membrane 0.853 GO:0005576 extracellular region 0.844 GO:0005886 plasma membrane 0.812 GO:0031224 intrinsic component of membrane 0.729 GO:0071944 cell periphery 0.61 GO:0005739 mitochondrion 0.576 GO:0005783 endoplasmic reticulum 0.571	5-formyltetrahydrofolate cyclo-ligase activity 0.9947; ATP binding 0.99;	Yes	-
MMSYN1_0444	pepO; Neutral endopeptidase pepO	GO:0003824 catalytic activity 0.9676395283930221 GO:0016787 hydrolase activity 0.8905820677536512 GO:0008237 metallopeptidase activity 0.863753680256898 GO:0004222 metalloendopeptidase activity 0.8316390816326531 GO:0000166 nucleotide binding 0.608 GO:0008092 cytoskeletal protein binding 0.603 GO:0001883 purine nucleoside binding 0.596 GO:0003676 nucleic acid binding 0.595 GO:0003779 actin bindin…	GO:0006508 proteolysis 1.0 GO:0019752 carboxylic acid metabolic process 0.68 GO:0006810 transport 0.616 GO:0009056 catabolic process 0.57 GO:0006520 cellular amino acid metabolic process 0.564 GO:0005975 carbohydrate metabolic process 0.0042999999999999705	GO:0016020 membrane 0.8994730462244898 GO:0005737 cytoplasm 0.89 GO:0016021 integral component of membrane 0.7662767346938775 GO:0005576 extracellular region 0.723 GO:0070062 extracellular vesicular exosome 0.67 GO:0005886 plasma membrane 0.513 GO:0005739 mitochondrion 0.505	metallopeptidase activity 0.86375, proteolysis 1.0, membrane 0.89947	Yes but general	-
MMSYN1_0445	pgi; Glucose-6-phosphate isomerase	GO:0004347 glucose-6-phosphate isomerase activity 1.0 GO:0003824 catalytic activity 0.9830903935988994 GO:0016861 intramolecular oxidoreductase activity, interconverting aldoses and ketoses 0.976529273762553 GO:0016853 isomerase activity 0.9725317759239471 GO:0000166 nucleotide binding 0.712 GO:0016860 intramolecular oxidoreductase activity 0.646912060135944 GO:0001883 purine nucleoside binding 0…	GO:0006094 gluconeogenesis 1.0 GO:0006096 glycolytic process 1.0 GO:0019752 carboxylic acid metabolic process 0.95 GO:0009165 nucleotide biosynthetic process 0.809 GO:0055114 oxidation-reduction process 0.782 GO:0005975 carbohydrate metabolic process 0.775 GO:0015980 energy derivation by oxidation of organic compounds 0.761 GO:0006790 sulfur compound metabolic process 0.76 GO:0055086 nucleobase-c…	GO:0005737 cytoplasm 0.9999823673469388 GO:0016020 membrane 0.966 GO:0005739 mitochondrion 0.937 GO:0070062 extracellular vesicular exosome 0.921 GO:0005576 extracellular region 0.903 GO:0005886 plasma membrane 0.723 GO:0005783 endoplasmic reticulum 0.627 GO:0005774 vacuolar membrane 0.563 GO:0005789 endoplasmic reticulum membrane 0.54	glucose-6-phosphate isomerase activity 1.0; gluconeogenesis 1.0; glycolytic process 1.0	Yes	-
MMSYN1_0447	dUTP diphosphatase	GO:0004170 dUTP diphosphatase activity 0.9791434892749754 GO:0016818 hydrolase activity, acting on acid anhydrides, in phosphorus-containing anhydrides 0.925202649653764 GO:0047429 nucleoside-triphosphate diphosphatase activity 0.925202649653764 GO:0016462 pyrophosphatase activity 0.925202649653764 GO:0016787 hydrolase activity 0.831601996205698 GO:0003824 catalytic activity 0.818377122061811 GO:…	GO:0006810 transport 0.838 GO:0055085 transmembrane transport 0.584 GO:0008104 protein localization 0.574 GO:0006796 phosphate-containing compound metabolic process 0.531 GO:0051171 regulation of nitrogen compound metabolic process 0.528 GO:0010468 regulation of gene expression 0.512 GO:0007166 cell surface receptor signaling pathway 0.509 GO:0051649 establishment of localization in cell 0.505	GO:0016020 membrane 0.952 GO:0005737 cytoplasm 0.95 GO:0070062 extracellular vesicular exosome 0.864 GO:0005783 endoplasmic reticulum 0.707 GO:0005739 mitochondrion 0.705 GO:0005576 extracellular region 0.607 GO:0016021 integral component of membrane 0.599 GO:0005789 endoplasmic reticulum membrane 0.591 GO:0005886 plasma membrane 0.556	dUTP diphosphatase activity 0.979	Yes	-
MMSYN1_0448	spoU/trmH rRNA methyltransferase	GO:0008168 methyltransferase activity 0.9936083021717248 GO:0003824 catalytic activity 0.9749176867666737 GO:0016740 transferase activity 0.9034598913099393 GO:0016491 oxidoreductase activity 0.819 GO:0003723 RNA binding 0.7551981632653061 GO:0008173 RNA methyltransferase activity 0.7386813265306122 GO:0016741 transferase activity, transferring one-carbon groups 0.644841162703208 GO:0016462 pyrop…	GO:0032259 methylation 0.8400311224489796 GO:0001510 RNA methylation 0.7809822448979591 GO:0006396 RNA processing 0.7633774489795918 GO:0055114 oxidation-reduction process 0.747 GO:0019752 carboxylic acid metabolic process 0.736 GO:0006810 transport 0.655 GO:0009165 nucleotide biosynthetic process 0.651	GO:0005737 cytoplasm 0.93 GO:0016020 membrane 0.921 GO:0005576 extracellular region 0.893 GO:0070062 extracellular vesicular exosome 0.871 GO:0005789 endoplasmic reticulum membrane 0.761 GO:0005783 endoplasmic reticulum 0.692 GO:0005886 plasma membrane 0.676 GO:0071944 cell periphery 0.604 GO:0005739 mitochondrion 0.54 GO:0000139 Golgi membrane 0.522	methyltransferase activity 0.99, RNA methyltransferase activity 0.73868, RNA methylation 0.78	Yes but general	-
MMSYN1_0451	NADP-dependent glyceraldehyde-3-phosphate dehydrogenase	GO:0016620 oxidoreductase activity, acting on the aldehyde or oxo group of donors, NAD or NADP as acceptor 0.9958192731193661 GO:0003824 catalytic activity 0.9934182086988702 GO:0016491 oxidoreductase activity 0.9876232251444603 GO:0000166 nucleotide binding 0.942 GO:0001883 purine nucleoside binding 0.886 GO:0008886 glyceraldehyde-3-phosphate dehydrogenase (NADP+) (non-phosphorylating) activity …	GO:0055114 oxidation-reduction process 0.9942947824489796 GO:0019752 carboxylic acid metabolic process 0.854 GO:0006629 lipid metabolic process 0.783 GO:0006163 purine nucleotide metabolic process 0.779 GO:0006412 translation 0.771 GO:0008152 metabolic process 0.723844887755102 GO:0006796 phosphate-containing compound metabolic process 0.722 GO:0009165 nucleotide biosynthetic process 0.716 GO:190…	GO:0005576 extracellular region 0.956 GO:0005739 mitochondrion 0.925 GO:0042597 periplasmic space 0.89 GO:0070062 extracellular vesicular exosome 0.851 GO:0005829 cytosol 0.7657097959183673 GO:0005737 cytoplasm 0.7269724489795918 GO:0016020 membrane 0.503	oxidoreductase activity, acting on the aldehyde or oxo group of donors, NAD or NADP as acceptor 0.9958, oxidoreductase activity 0.9876, glyceraldehyde-3-phosphate dehydrogenase (NADP+) (non-phosphorylating) activity 0.858, oxidation-reduction process 0.99	Yes but general	-
MMSYN1_0452	parE; DNA topoisomerase IV, subunit B	GO:0003918 DNA topoisomerase type II (ATP-hydrolyzing) activity 0.9954714455092216 GO:0016818 hydrolase activity, acting on acid anhydrides, in phosphorus-containing anhydrides 0.9915696814985658 GO:0016462 pyrophosphatase activity 0.9897093598180817 GO:0017111 nucleoside-triphosphatase activity 0.9893090374311422 GO:0005524 ATP binding 0.9846567803917265 GO:0016887 ATPase activity 0.976451624297…	GO:0006265 DNA topological change 1.0 GO:0019752 carboxylic acid metabolic process 0.828 GO:0006261 DNA-dependent DNA replication 0.823270612244898 GO:0044255 cellular lipid metabolic process 0.774 GO:0006796 phosphate-containing compound metabolic process 0.754 GO:0006163 purine nucleotide metabolic process 0.718 GO:0055114 oxidation-reduction process 0.699 GO:0042278 purine nucleoside metabolic…	GO:0005694 chromosome 1.0 GO:0005737 cytoplasm 0.9982834979591837 GO:0070062 extracellular vesicular exosome 0.655 GO:0005739 mitochondrion 0.654 GO:0005576 extracellular region 0.644 GO:0044444 cytoplasmic part 6.499999999998174e-05 GO:0043231 intracellular membrane-bounded organelle 5.500000000002725e-05	DNA topoisomerase type II (ATP-hydrolyzing) activity 0.995; DNA topological change 1.0; chromosome 1.0	Yes but general	-
MMSYN1_0453	parC; DNA topoisomerase 4 subunit A	GO:0003918 DNA topoisomerase type II (ATP-hydrolyzing) activity 0.9954187211069044 GO:0003677 DNA binding 0.9934516653577572 GO:0016462 pyrophosphatase activity 0.9875230939154191 GO:0016887 ATPase activity 0.973110116197024 GO:0008094 DNA-dependent ATPase activity 0.973110116197024 GO:0042623 ATPase activity, coupled 0.973110116197024 GO:0061505 DNA topoisomerase II activity 0.973110116197024 GO…	GO:0006265 DNA topological change 0.8259672448979591 GO:0006259 DNA metabolic process 0.7797917346938775 GO:0006261 DNA-dependent DNA replication 0.7412665306122449 GO:0006810 transport 0.53 GO:0009056 catabolic process 0.506 GO:0006268 DNA unwinding involved in DNA replication 0.001040000000000041 GO:0090305 nucleic acid phosphodiester bond hydrolysis 0.0	GO:0005737 cytoplasm 0.9978325153061225 GO:0005694 chromosome 0.9583348979591837 GO:0019897 extrinsic component of plasma membrane 0.7692139795918367 GO:0005886 plasma membrane 0.7295068367346939 GO:0016020 membrane 0.7123203571428571 GO:0044444 cytoplasmic part 0.0018299999999999983 GO:0043231 intracellular membrane-bounded organelle 0.0015399999999999858 GO:0044446 intracellular organelle part …	DNA topoisomerase type II (ATP-hydrolyzing) activity 0.995; DNA-dependent ATPase activity 0.97; DNA topological change 0.825967	Yes but general	-
MMSYN1_0475	ldh; L-lactate dehydrogenase	GO:0004459 L-lactate dehydrogenase activity 0.9984534889278863 GO:0003824 catalytic activity 0.9975903121481848 GO:0016616 oxidoreductase activity, acting on the CH-OH group of donors, NAD or NADP as acceptor 0.9959135224054708 GO:0016491 oxidoreductase activity 0.9856338691526078 GO:0004457 lactate dehydrogenase activity 0.976341857136613 GO:0016740 transferase activity 0.911 GO:0048037 cofactor…	GO:0019752 carboxylic acid metabolic process 0.9731408408163266 GO:0055114 oxidation-reduction process 0.9316240979591837 GO:0006096 glycolytic process 0.9003960204081632 GO:0009116 nucleoside metabolic process 0.883 GO:0005975 carbohydrate metabolic process 0.8495175510204082 GO:0009056 catabolic process 0.823 GO:1901605 alpha-amino acid metabolic process 0.773 GO:0006796 phosphate-containing co…	GO:0005737 cytoplasm 0.9979763591836734 GO:0005576 extracellular region 0.888 GO:0070062 extracellular vesicular exosome 0.744 GO:0005739 mitochondrion 0.686 GO:0016020 membrane 0.509	L-lactate dehydrogenase activity 0.998; oxidoreductase activity, acting on the CH-OH group of donors, NAD or NADP as acceptor 0.9959; carboxylic acid metabolic process 0.97; oxidation-reduction process 0.9; cytoplasm 0.997976	Yes	-
MMSYN1_0478	Transmembrane protein, likely a cation transporter from Major Facilitator Superfamily	GO:0015075 ion transmembrane transporter activity 0.868 GO:0022890 inorganic cation transmembrane transporter activity 0.799 GO:0022857 transmembrane transporter activity 0.725 GO:0022891 substrate-specific transmembrane transporter activity 0.718 GO:0005215 transporter activity 0.711 GO:0004872 receptor activity 0.683 GO:0008324 cation transmembrane transporter activity 0.621 GO:0003824 catalyti…	GO:0006810 transport 0.88771627 GO:0006812 cation transport 0.81 GO:0098655 cation transmembrane transport 0.775 GO:0007166 cell surface receptor signaling pathway 0.734 GO:0055085 transmembrane transport 0.6596542 GO:0006869 lipid transport 0.651 GO:0006811 ion transport 0.621 GO:0015672 monovalent inorganic cation transport 0.619 GO:0015031 protein transport 0.553 GO:0030001 metal ion transport…	GO:0016021 integral component of membrane 1.0 GO:0031224 intrinsic component of membrane 1.0 GO:0005886 plasma membrane 0.9992 GO:0016020 membrane 0.992086906122449 GO:0005887 integral component of plasma membrane 0.903 GO:0071944 cell periphery 0.81 GO:0031226 intrinsic component of plasma membrane 0.788 GO:0005783 endoplasmic reticulum 0.688 GO:0005789 endoplasmic reticulum membrane 0.662 GO:00…	ion transmembrane transporter activity 0.868, inorganic cation transmembrane transporter activity 0.799, transmembrane transporter activity 0.725, transport 0.88771, cation transport 0.81, integral component of membrane 1.0	Yes	Yes
MMSYN1_0479	Membrane metallopeptidase	GO:0008237 metallopeptidase activity 1.0 GO:0003824 catalytic activity 0.872 GO:0016788 hydrolase activity, acting on ester bonds 0.622 GO:0003676 nucleic acid binding 0.59 GO:0004872 receptor activity 0.549 GO:0008233 peptidase activity 0.522	GO:0006508 proteolysis 1.0 GO:0005975 carbohydrate metabolic process 0.796 GO:0006629 lipid metabolic process 0.681 GO:0019752 carboxylic acid metabolic process 0.638 GO:0007166 cell surface receptor signaling pathway 0.611 GO:0009056 catabolic process 0.565 GO:0008610 lipid biosynthetic process 0.516	GO:0016021 integral to membrane 0.9988351710693878 GO:0016020 membrane 0.9909158542857143 GO:0005886 plasma membrane 0.98976 GO:0031224 intrinsic component of membrane 0.942 GO:0071944 cell periphery 0.868 GO:0005576 extracellular region 0.865 GO:0005887 integral component of plasma membrane 0.782 GO:0070062 extracellular vesicular exosome 0.72 GO:0005789 endoplasmic reticulum membrane 0.665 GO:0…	metallopeptidase activity 1.0, proteolysis 1.0, integral to membrane 0.99883	Yes	-
MMSYN1_0481	Lipoprotein, putative	GO:0005524 ATP binding 0.889883964445035 GO:0032555 purine ribonucleotide binding 0.888959552721441 GO:0001883 purine nucleoside binding 0.888959552721441 GO:0032549 ribonucleoside binding 0.888959552721441 GO:0032550 purine ribonucleoside binding 0.888959552721441 GO:0017076 purine nucleotide binding 0.888959552721441 GO:0030554 adenyl nucleotide binding 0.888959552721441 GO:0035639 purine ribon…	GO:0051171 regulation of nitrogen compound metabolic process 0.875 GO:0006810 transport 0.813 GO:0007166 cell surface receptor signaling pathway 0.692 GO:0010468 regulation of gene expression 0.663 GO:0006355 regulation of transcription, DNA-templated 0.572 GO:0051252 regulation of RNA metabolic process 0.557 GO:1903506 regulation of nucleic acid-templated transcription 0.549 GO:0007155 cell adhe…	GO:0005737 cytoplasm 0.9803928 GO:0016020 membrane 0.86249224 GO:0070062 extracellular vesicular exosome 0.755 GO:0005576 extracellular region 0.57292448 GO:0043231 intracellular membrane-bounded organelle 0.541966 GO:0044444 cytoplasmic part 0.5245299999999999 GO:0005783 endoplasmic reticulum 0.522 GO:0005886 plasma membrane 0.5 GO:0044421 extracellular region part 0.24103000000000008 GO:0012505…	cell surface receptor signaling pathway 0.692	Yes but general	-
MMSYN1_0482	rpsU; 30S ribosomal protein S21	GO:0008092 cytoskeletal protein binding 0.921 GO:0003676 nucleic acid binding 0.919 GO:0016818 hydrolase activity, acting on acid anhydrides, in phosphorus-containing anhydrides 0.909 GO:0003723 RNA binding 0.816 GO:0017111 nucleoside-triphosphatase activity 0.749 GO:0003735 structural constituent of ribosome 0.7463827551020408 GO:0016462 pyrophosphatase activity 0.736 GO:0000166 nucleotide bindi…	GO:0006810 transport 0.829 GO:0051171 regulation of nitrogen compound metabolic process 0.792 GO:0010468 regulation of gene expression 0.788 GO:0030001 metal ion transport 0.777 GO:0006412 translation 0.7614338775510204 GO:0006355 regulation of transcription, DNA-templated 0.74 GO:0051252 regulation of RNA metabolic process 0.703 GO:1903506 regulation of nucleic acid-templated transcription 0.689…	GO:0005576 extracellular region 0.95116 GO:0016020 membrane 0.897 GO:0005840 ribosome 0.7220473367346938 GO:0030529 intracellular ribonucleoprotein complex 0.7167082244897959 GO:0005739 mitochondrion 0.663 GO:0005730 nucleolus 0.517 GO:0005886 plasma membrane 0.507 GO:0005622 intracellular 0.006765000000000021	RNA binding 0.816; structural constituent of ribosome 0.746; ribosome 0.722	Yes but general	-
MMSYN1_0493	pepV; Dipeptidase pepV	GO:0016805 dipeptidase activity 0.9949224514697587 GO:0070011 peptidase activity, acting on L-amino acid peptides 0.962709598913388 GO:0008238 exopeptidase activity 0.962709598913388 GO:0008270 zinc ion binding 0.9266483047740939 GO:0003824 catalytic activity 0.9148752965634013 GO:0016787 hydrolase activity 0.9131256751413189 GO:0008237 metallopeptidase activity 0.8625191922226505 GO:0008233 pept…	GO:0006508 proteolysis 1.0 GO:0008152 metabolic process 0.7239982857142857 GO:0006810 transport 0.585 GO:0019752 carboxylic acid metabolic process 0.578 GO:0006796 phosphate-containing compound metabolic process 0.542 GO:0009056 catabolic process 0.531	GO:0005737 cytoplasm 0.98 GO:0016020 membrane 0.942 GO:0005576 extracellular region 0.853 GO:0070062 extracellular vesicular exosome 0.849 GO:0005886 plasma membrane 0.778 GO:0005783 endoplasmic reticulum 0.65 GO:0005789 endoplasmic reticulum membrane 0.631 GO:0016021 integral component of membrane 0.616 GO:0005739 mitochondrion 0.57 GO:0071944 cell periphery 0.53	dipeptidase activity 0.994, peptidase activity, acting on L-amino acid peptides 0.9627, zinc ion binding 0.9266, proteolysis 1.0	Yes	-
MMSYN1_0494	Putative N-acetylmannosamine-6-phosphate 2-epimerase	GO:0003824 catalytic activity 0.9976109052830324 GO:0047465 N-acylglucosamine-6-phosphate 2-epimerase activity 0.9945709351199998 GO:0016857 racemase and epimerase activity, acting on carbohydrates and derivatives 0.9933871502949743 GO:0016853 isomerase activity 0.9137933666533548 GO:0016740 transferase activity 0.896 GO:0016491 oxidoreductase activity 0.885 GO:0016788 hydrolase activity, acting …	GO:0005975 carbohydrate metabolic process 0.9779275 GO:0009056 catabolic process 0.968 GO:0019752 carboxylic acid metabolic process 0.964 GO:0006790 sulfur compound metabolic process 0.952 GO:0009165 nucleotide biosynthetic process 0.932 GO:0055114 oxidation-reduction process 0.921 GO:1901605 alpha-amino acid metabolic process 0.91 GO:0006091 generation of precursor metabolites and energy 0.881 G…	GO:0005737 cytoplasm 0.98 GO:0005576 extracellular region 0.947 GO:0005739 mitochondrion 0.833 GO:0070062 extracellular vesicular exosome 0.745	catalytic activity 0.9976, N-acylglucosamine-6-phosphate 2-epimerase activity 0.99457, racemase and epimerase activity, acting on carbohydrates and derivatives 0.99	Yes but general	-
MMSYN1_0495	ROK family glucokinase	GO:0016301 kinase activity 0.9927345736230742 GO:0003824 catalytic activity 0.9835571417399736 GO:0016740 transferase activity 0.967379612450987 GO:0004340 glucokinase activity 0.8851415162777805 GO:0016462 pyrophosphatase activity 0.747 GO:0000166 nucleotide binding 0.705 GO:0048037 cofactor binding 0.667 GO:0016491 oxidoreductase activity 0.651 GO:0001883 purine nucleoside binding 0.638 GO:0016…	GO:0016310 phosphorylation 0.9104338757653061 GO:0006631 fatty acid metabolic process 0.805 GO:0009165 nucleotide biosynthetic process 0.783 GO:0005975 carbohydrate metabolic process 0.7454742999999999 GO:0006796 phosphate-containing compound metabolic process 0.731 GO:0046835 carbohydrate phosphorylation 0.7025393469387755 GO:0006810 transport 0.677 GO:0055114 oxidation-reduction process 0.673 G…	GO:0005737 cytoplasm 0.9684299539795919 GO:0070062 extracellular vesicular exosome 0.892 GO:0016020 membrane 0.855 GO:0016021 integral component of membrane 0.817 GO:0005576 extracellular region 0.786 GO:0071944 cell periphery 0.737 GO:0005739 mitochondrion 0.651 GO:0005789 endoplasmic reticulum membrane 0.613 GO:0005783 endoplasmic reticulum 0.588 GO:0031224 intrinsic component of membrane 0.584…	kinase activity 0.99273457, glucokinase activity 0.885	Yes but general	-
MMSYN1_0499	rpmA; 50S ribosomal protein L27	GO:0003735 structural constituent of ribosome 0.9814310629913726 GO:0003676 nucleic acid binding 0.952 GO:0003824 catalytic activity 0.938 GO:0005198 structural molecule activity 0.9099938950067834 GO:0005216 ion channel activity 0.771 GO:0003723 RNA binding 0.757 GO:0008092 cytoskeletal protein binding 0.741 GO:0016740 transferase activity 0.722 GO:0004672 protein kinase activity 0.713 GO:000367…	GO:0006414 translational elongation 0.97 GO:0006412 translation 0.9525918302040817 GO:0006810 transport 0.919 GO:0010468 regulation of gene expression 0.791 GO:0006796 phosphate-containing compound metabolic process 0.783 GO:0007166 cell surface receptor signaling pathway 0.773 GO:0051171 regulation of nitrogen compound metabolic process 0.744 GO:0007267 cell-cell signaling 0.735 GO:0051649 estab…	GO:0005576 extracellular region 0.9922300000000001 GO:0016020 membrane 0.926 GO:0005840 ribosome 0.9125190164285715 GO:0070062 extracellular vesicular exosome 0.897 GO:0030529 intracellular ribonucleoprotein complex 0.886734006632653 GO:0005886 plasma membrane 0.789 GO:0071944 cell periphery 0.78 GO:0005615 extracellular space 0.775 GO:0005622 intracellular 0.7030435918367346 GO:0005739 mitochond…	structural constituent of ribosome 0.98; RNA binding 0.757; translation 0.95;ribosome 0.9125	Yes but general	-
MMSYN1_0500	Cysteine protease Prp superfamily	GO:0003676 nucleic acid binding 0.93 GO:0003824 catalytic activity 0.828 GO:0005524 ATP binding 0.817 GO:0005216 ion channel activity 0.773 GO:0000166 nucleotide binding 0.762 GO:0017111 nucleoside-triphosphatase activity 0.759 GO:0048037 cofactor binding 0.755 GO:0008092 cytoskeletal protein binding 0.749 GO:0016740 transferase activity 0.727 GO:0015075 ion transmembrane transporter activity 0.7…	GO:0006810 transport 0.901 GO:0010468 regulation of gene expression 0.776 GO:0045333 cellular respiration 0.736 GO:0051171 regulation of nitrogen compound metabolic process 0.735 GO:1903506 regulation of nucleic acid-templated transcription 0.711 GO:0006355 regulation of transcription, DNA-templated 0.685 GO:0051252 regulation of RNA metabolic process 0.677 GO:2001141 regulation of RNA biosynthet…	GO:0005576 extracellular region 0.9702500000000001 GO:0070062 extracellular vesicular exosome 0.898 GO:0016020 membrane 0.891 GO:0005840 ribosome 0.731545 GO:0005739 mitochondrion 0.633	regulation of gene expression 0.776; RNA binding 0.643,regulation of transcription, DNA-templated 0.685	Yes but general	-
MMSYN1_0501	rplU; 50S ribosomal protein L21	GO:0003723 RNA binding 0.998874266313998 GO:0019843 rRNA binding 0.9934576359848726 GO:0003735 structural constituent of ribosome 0.9872513123469387 GO:0003676 nucleic acid binding 0.9644193034256819 GO:0005198 structural molecule activity 0.906 GO:0016853 isomerase activity 0.795 GO:0003779 actin binding 0.792 GO:0000166 nucleotide binding 0.749 GO:0008092 cytoskeletal protein binding 0.678 GO:0…	GO:0006412 translation 0.9874333048979592 GO:0043241 protein complex disassembly 0.93 GO:0006413 translational initiation 0.912 GO:0006810 transport 0.903 GO:0051649 establishment of localization in cell 0.767 GO:0007166 cell surface receptor signaling pathway 0.744 GO:0015031 protein transport 0.717 GO:0006402 mRNA catabolic process 0.717 GO:0006414 translational elongation 0.68 GO:0008104 prote…	GO:0005840 ribosome 0.9924888057142857 GO:0005737 cytoplasm 0.98 GO:0030529 intracellular ribonucleoprotein complex 0.9411479126530612 GO:0070062 extracellular vesicular exosome 0.936 GO:0005576 extracellular region 0.764 GO:0005622 intracellular 0.704208387755102 GO:0016020 membrane 0.595 GO:0005730 nucleolus 0.594 GO:0071944 cell periphery 0.537	RNA binding 0.99887; rRNA binding 0.99; structural constituent of ribosome 0.987; translation 0.987; ribosome 0.99	Yes but general	-
MMSYN1_0503	Hypothetical protein	GO:0003676 nucleic acid binding 0.833 GO:0016740 transferase activity 0.708 GO:0000166 nucleotide binding 0.689 GO:0016818 hydrolase activity, acting on acid anhydrides, in phosphorus-containing anhydrides 0.683 GO:0003723 RNA binding 0.67 GO:0003779 actin binding 0.64 GO:0008092 cytoskeletal protein binding 0.576 GO:0005215 transporter activity 0.552 GO:0003824 catalytic activity 0.52 GO:0017111…	GO:0006810 transport 0.852 GO:0051171 regulation of nitrogen compound metabolic process 0.836 GO:1903506 regulation of nucleic acid-templated transcription 0.804 GO:2001141 regulation of RNA biosynthetic process 0.795 GO:0010468 regulation of gene expression 0.782 GO:0051252 regulation of RNA metabolic process 0.749 GO:0006355 regulation of transcription, DNA-templated 0.739 GO:0007166 cell surfa…	GO:0005576 extracellular region 0.99572 GO:0070062 extracellular vesicular exosome 0.871 GO:0005739 mitochondrion 0.74 GO:0016020 membrane 0.727 GO:0016021 integral component of membrane 0.15423999999999993	-	-	-
MMSYN1_0504	rsmI; 16S rRNA (cytidine(1402)-2'-O)-methyltransferase	GO:0070677 rRNA (cytosine-2'-O-)-methyltransferase activity 0.9989897240065488 GO:0008168 methyltransferase activity 0.9961068425907017 GO:0008757 S-adenosylmethionine-dependent methyltransferase activity 0.975793548985671 GO:0008173 RNA methyltransferase activity 0.975793548985671 GO:0008171 O-methyltransferase activity 0.975793548985671 GO:0008649 rRNA methyltransferase activity 0.9757935489856…	GO:0032259 methylation 0.8909766326530613 GO:0000453 enzyme-directed rRNA 2'-O-methylation 0.8280179591836734 GO:0009056 catabolic process 0.798 GO:0006364 rRNA processing 0.7923651020408163 GO:0009165 nucleotide biosynthetic process 0.735 GO:0006810 transport 0.712 GO:0008152 metabolic process 0.7099729183673469 GO:0006796 phosphate-containing compound metabolic process 0.694 GO:0019752 carboxyl…	GO:0005737 cytoplasm 1.0 GO:0005576 extracellular region 0.914 GO:0005739 mitochondrion 0.747 GO:0070062 extracellular vesicular exosome 0.732 GO:0016020 membrane 0.538	rRNA (cytosine-2'-O-)-methyltransferase activity 0.9989897, methyltransferase activity 0.996, S-adenosylmethionine-dependent methyltransferase activity 0.97579	Yes	-
MMSYN1_0505	Lipoprotein, putative	GO:0003824 catalytic activity 0.774 GO:0003676 nucleic acid binding 0.5645798799999999 GO:0005515 protein binding 0.350403430762235 GO:0030234 enzyme regulator activity 0.348657833756703 GO:0008047 enzyme activator activity 0.348657833756703 GO:0003723 RNA binding 0.09711999999999998 GO:0004674 protein serine/threonine kinase activity 0.072125 GO:0004672 protein kinase activity 0.0510549999999999…	GO:0007166 cell surface receptor signaling pathway 0.629061215 GO:0010468 regulation of gene expression 0.612 GO:0051171 regulation of nitrogen compound metabolic process 0.569 GO:0006364 rRNA processing 0.20814500000000002 GO:0035556 intracellular signal transduction 0.08555500000000005 GO:0006360 transcription from RNA polymerase I promoter 0.084615 GO:0030490 maturation of SSU-rRNA 0.037675000…	GO:0005576 extracellular region 0.98691 GO:0030115 S-layer 0.89 GO:0005618 cell wall 0.89 GO:0016020 membrane 0.786 GO:0070062 extracellular vesicular exosome 0.77 GO:0005615 extracellular space 0.669 GO:0005886 plasma membrane 0.535 GO:0071944 cell periphery 0.519 GO:0043232 intracellular non-membrane-bounded organelle 0.389435 GO:0044446 intracellular organelle part 0.218125 GO:0005622 intracel…	extracellular region 0.98691; cell surface receptor signaling pathway 0.629	Yes but general	-
MMSYN1_0511	Hypothetical protein	GO:0003824 catalytic activity 0.972 GO:0008092 cytoskeletal protein binding 0.894 GO:0016462 pyrophosphatase activity 0.746 GO:0016740 transferase activity 0.708 GO:0017111 nucleoside-triphosphatase activity 0.705 GO:0003779 actin binding 0.695 GO:0003723 RNA binding 0.668 GO:0003676 nucleic acid binding 0.595 GO:0008017 microtubule binding 0.557 GO:0001883 purine nucleoside binding 0.502 GO:0030…	GO:0006810 transport 0.718 GO:0006811 ion transport 0.657 GO:0009056 catabolic process 0.584 GO:0051171 regulation of nitrogen compound metabolic process 0.571 GO:0006796 phosphate-containing compound metabolic process 0.562 GO:0006886 intracellular protein transport 0.559 GO:0010468 regulation of gene expression 0.556 GO:0051252 regulation of RNA metabolic process 0.525 GO:0042060 wound healing …	GO:0005576 extracellular region 0.97935000000745 GO:0005739 mitochondrion 0.82 GO:0005615 extracellular space 1.0344650003268896e-07 GO:0044421 extracellular region part 6.291200005392739e-08 GO:0009986 cell surface 1.1898400043008905e-08 GO:0012505 endomembrane system 1.10235000017056e-08 GO:1903561 extracellular vesicle 8.294349984616645e-09 GO:0005737 cytoplasm 1.197785204354318e-10 GO:0044444…	-	-	-
MMSYN1_0512	plsC; 1-acyl-sn-glycerol-3-phosphate acyltransferase	GO:0003841 1-acylglycerol-3-phosphate O-acyltransferase activity 0.9943758080126702 GO:0016740 transferase activity 0.9744253601424593 GO:0016411 acylglycerol O-acyltransferase activity 0.971871189829084 GO:0071617 lysophospholipid acyltransferase activity 0.971871189829084 GO:0016747 transferase activity, transferring acyl groups other than amino-acyl groups 0.971871189829084 GO:0008374 O-acyltr…	GO:0008654 phospholipid biosynthetic process 0.8035070408163265 GO:0006629 lipid metabolic process 0.775914693877551 GO:0006810 transport 0.731 GO:0008152 metabolic process 0.7242556734693877 GO:0016024 CDP-diacylglycerol biosynthetic process 0.007499999999999951	GO:0016020 membrane 0.9927158784693878 GO:0005737 cytoplasm 0.98 GO:0016021 integral component of membrane 0.909 GO:0005887 integral component of plasma membrane 0.818 GO:0031224 intrinsic component of membrane 0.779 GO:0005576 extracellular region 0.777 GO:0005739 mitochondrion 0.777 GO:0070062 extracellular vesicular exosome 0.775 GO:0005886 plasma membrane 0.724 GO:0071944 cell periphery 0.713…	1-acylglycerol-3-phosphate O-acyltransferase activity 0.99; lysophospholipid acyltransferase activity 0.97; phospholipid biosynthetic process 0.8	Yes	-
MMSYN1_0513	acpS; Holo-[acyl-carrier-protein] synthase	GO:0008897 holo-[acyl-carrier-protein] synthase activity 0.9940249608926703 GO:0000287 magnesium ion binding 0.9931945019464391 GO:0046872 metal ion binding 0.9930434954728322 GO:0016780 phosphotransferase activity, for other substituted phosphate groups 0.976588484891733 GO:0016740 transferase activity 0.8960843569404393 GO:0016772 transferase activity, transferring phosphorus-containing groups …	GO:0006633 fatty acid biosynthetic process 0.7453857142857142 GO:0006629 lipid metabolic process 0.7365164285714285 GO:0006631 fatty acid metabolic process 0.7174420306122449	GO:0005737 cytoplasm 0.995337118367347	holo-[acyl-carrier-protein] synthase activity 0.99; magnesium ion binding 0.99; fatty acid biosynthetic process 0.745	Yes	-
MMSYN1_0515	Cytidine/deoxycytidylate deaminase	GO:0003824 catalytic activity 0.9949811755662088 GO:0046872 metal ion binding 0.991474556435382 GO:0016814 hydrolase activity, acting on carbon-nitrogen (but not peptide) bonds, in cyclic amidines 0.952471226661767 GO:0004132 dCMP deaminase activity 0.9113937189117235 GO:0016787 hydrolase activity 0.8973094557377477 GO:0016740 transferase activity 0.787 GO:0000166 nucleotide binding 0.775 GO:0008…	GO:0006220 pyrimidine nucleotide metabolic process 0.8701505102040816 GO:0009056 catabolic process 0.785 GO:0006226 dUMP biosynthetic process 0.7011663265306122 GO:0006231 dTMP biosynthetic process 0.7006179693877551 GO:0019752 carboxylic acid metabolic process 0.689 GO:0006796 phosphate-containing compound metabolic process 0.669 GO:0055114 oxidation-reduction process 0.648 GO:0006520 cellular a…	GO:0005737 cytoplasm 0.9975265489795918 GO:0005576 extracellular region 0.928 GO:0070062 extracellular vesicular exosome 0.84 GO:0005739 mitochondrion 0.778 GO:0016020 membrane 0.619	dCMP deaminase activity 0.9; pyrimidine nucleotide metabolic process 0.87; zinc ion binding 0.7	Yes	-
MMSYN1_0516	Transmembrane protein, likely cation transporter or protease	GO:0022891 substrate-specific transmembrane transporter activity 0.986 GO:0015075 ion transmembrane transporter activity 0.978 GO:0008324 cation transmembrane transporter activity 0.978 GO:0022857 transmembrane transporter activity 0.973 GO:0005215 transporter activity 0.962 GO:0046873 metal ion transmembrane transporter activity 0.947 GO:0004252 serine-type endopeptidase activity 0.9079572373528…	GO:0034220 ion transmembrane transport 0.984 GO:0055085 transmembrane transport 0.966 GO:0006811 ion transport 0.939 GO:0006810 transport 0.906 GO:0098655 cation transmembrane transport 0.895 GO:0006812 cation transport 0.867 GO:0006508 proteolysis 0.7441924489795918 GO:0030001 metal ion transport 0.716 GO:0055114 oxidation-reduction process 0.611 GO:0015672 monovalent inorganic cation transport …	GO:0016021 integral component of membrane 0.9999986470826531 GO:0005886 plasma membrane 0.99915 GO:0031224 intrinsic component of membrane 0.997 GO:0016020 membrane 0.9956099454081633 GO:0005887 integral component of plasma membrane 0.952 GO:0031226 intrinsic component of plasma membrane 0.866 GO:0071944 cell periphery 0.823 GO:0005789 endoplasmic reticulum membrane 0.779 GO:0005783 endoplasmic r…	substrate-specific transmembrane transporter activity 0.986, transmembrane transporter activity 0.978, cation transmembrane transporter activity 0.978, serine-type endopeptidase activity 0.9, transmembrane transport 0.984,transmembrane transport 0.966, integral component of membrane 0.9999986	Yes	-
MMSYN1_0517	pseudouridine synthase Rlu family protein	GO:0003824 catalytic activity 0.9895056679771224 GO:0032561 guanyl ribonucleotide binding 0.945 GO:0016853 isomerase activity 0.9393302324061159 GO:0016491 oxidoreductase activity 0.9330234500000001 GO:0009982 pseudouridine synthase activity 0.9272083673469388 GO:0003723 RNA binding 0.9247916515306123 GO:0005525 GTP binding 0.852 GO:0000166 nucleotide binding 0.816 GO:0016740 transferase activity…	GO:0001522 pseudouridine synthesis 0.9286881632653061 GO:0019752 carboxylic acid metabolic process 0.9 GO:0055114 oxidation-reduction process 0.895 GO:0009451 RNA modification 0.8818866326530612 GO:1901605 alpha-amino acid metabolic process 0.837 GO:0009056 catabolic process 0.823 GO:0006796 phosphate-containing compound metabolic process 0.767 GO:0006629 lipid metabolic process 0.693 GO:0006790 …	GO:0005737 cytoplasm 0.99 GO:0005739 mitochondrion 0.936 GO:0005618 cell wall 0.9282448979591836 GO:0005576 extracellular region 0.928 GO:0005759 mitochondrial matrix 0.833 GO:0070062 extracellular vesicular exosome 0.557	catalytic activity 0.99, pseudouridine synthase activity 0.93, RNA binding 0.93, pseudouridine synthesis 0.93, RNA modification 0.88, cytoplasm 0.99	Yes but general	-
MMSYN1_0518	lspA; Lipoprotein signal peptidase	GO:0004190 aspartic-type endopeptidase activity 0.994863509702599 GO:0070001 aspartic-type peptidase activity 0.976431520845785 GO:0070011 peptidase activity, acting on L-amino acid peptides 0.976431520845785 GO:0004175 endopeptidase activity 0.976431520845785 GO:0003824 catalytic activity 0.9195369692149324 GO:0008233 peptidase activity 0.9080622398908437 GO:0016462 pyrophosphatase activity 0.90…	GO:0006508 proteolysis 0.969593469387755 GO:0006810 transport 0.857 GO:0055085 transmembrane transport 0.779 GO:0006811 ion transport 0.764 GO:0098655 cation transmembrane transport 0.758 GO:0006812 cation transport 0.673 GO:0015672 monovalent inorganic cation transport 0.585 GO:0030001 metal ion transport 0.557 GO:0008104 protein localization 0.548 GO:0006796 phosphate-containing compound metabo…	GO:0031224 intrinsic component of membrane 1.0 GO:0016021 integral component of membrane 1.0 GO:0005886 plasma membrane 0.9997717468734694 GO:0016020 membrane 0.9901294061224489 GO:0005887 integral component of plasma membrane 0.823 GO:0071944 cell periphery 0.778 GO:0005783 endoplasmic reticulum 0.764 GO:1902495 transmembrane transporter complex 0.727 GO:0005789 endoplasmic reticulum membrane 0.…	aspartic-type endopeptidase activity 0.99; proteolysis 0.96959; transport 0.857; transmembrane transport 0.779; intrinsic component of membrane 1.0	Yes but general	-
MMSYN1_0519	ileS; Isoleucine--tRNA ligase	GO:0005524 ATP binding 0.9974593237021848 GO:0003824 catalytic activity 0.997454033111911 GO:0001883 purine nucleoside binding 0.9942730944302447 GO:0004822 isoleucine-tRNA ligase activity 0.9940315086360113 GO:0004812 aminoacyl-tRNA ligase activity 0.9934959515500729 GO:0046872 metal ion binding 0.9928118753280846 GO:0008270 zinc ion binding 0.9923520327801902 GO:0000166 nucleotide binding 0.977…	GO:0019752 carboxylic acid metabolic process 0.971 GO:0006520 cellular amino acid metabolic process 0.941 GO:0006450 regulation of translational fidelity 0.9393210204081632 GO:1901605 alpha-amino acid metabolic process 0.858 GO:0005975 carbohydrate metabolic process 0.843 GO:0006091 generation of precursor metabolites and energy 0.842 GO:0006796 phosphate-containing compound metabolic process 0.8…	GO:0005737 cytoplasm 0.9922275234693878 GO:0005576 extracellular region 0.721 GO:0005739 mitochondrion 0.705 GO:0070062 extracellular vesicular exosome 0.579 GO:0005829 cytosol 0.26190500000000005 GO:0044444 cytoplasmic part 0.13415500000000002 GO:0044424 intracellular part 0.0	ATP binding 0.997459; isoleucine-tRNA ligase activity 0.99; zinc ion binding 0.99	Yes	-
MMSYN1_0523	bacterial cell division; FtsA (ATP-bound form)	GO:0003824 catalytic activity 0.97 GO:0016740 transferase activity 0.817 GO:0017111 nucleoside-triphosphatase activity 0.719 GO:0016462 pyrophosphatase activity 0.699 GO:0017076 purine nucleotide binding 0.680857797080684 GO:0035639 purine ribonucleoside triphosphate binding 0.680857797080684 GO:0032549 ribonucleoside binding 0.680857797080684 GO:0032550 purine ribonucleoside binding 0.6808577970…	GO:0006810 transport 0.79 GO:0044255 cellular lipid metabolic process 0.787 GO:0006811 ion transport 0.749 GO:0009056 catabolic process 0.714 GO:0016310 phosphorylation 0.711 GO:0051301 cell division 0.7050727857142857 GO:0006629 lipid metabolic process 0.693 GO:0006790 sulfur compound metabolic process 0.679 GO:0015031 protein transport 0.672 GO:0051649 establishment of localization in cell 0.60…	GO:0005737 cytoplasm 0.99 GO:0005576 extracellular region 0.909 GO:0070062 extracellular vesicular exosome 0.623 GO:0000139 Golgi membrane 0.524 GO:0016021 integral component of membrane 0.43554499999999996 GO:0016020 membrane 0.30277	cell division 0.7, ATP binding 0.68, cell cycle 0.6078	Yes but general	-
MMSYN1_0524	rsmH; 16S rRNA (cytosine(1402)-N(4))-methyltransferase	GO:0008168 methyltransferase activity 0.9964309084768195 GO:0071424 rRNA (cytosine-N4-)-methyltransferase activity 0.995888959888963 GO:0016740 transferase activity 0.9804084934485569 GO:0008649 rRNA methyltransferase activity 0.975963390949705 GO:0008170 N-methyltransferase activity 0.975963390949705 GO:0008173 RNA methyltransferase activity 0.975963390949705 GO:0016434 rRNA (cytosine) methyltra…	GO:0032259 methylation 0.9561201020408163 GO:0005975 carbohydrate metabolic process 0.896 GO:0006364 rRNA processing 0.8600365306122448 GO:0006796 phosphate-containing compound metabolic process 0.801 GO:0070475 rRNA base methylation 0.7629620408163265 GO:0009117 nucleotide metabolic process 0.72 GO:0009056 catabolic process 0.683 GO:0019752 carboxylic acid metabolic process 0.666 GO:0010468 regu…	GO:0005737 cytoplasm 1.0 GO:0005739 mitochondrion 0.842 GO:0005576 extracellular region 0.646 GO:0070062 extracellular vesicular exosome 0.581	rRNA (cytosine-N4-)-methyltransferase activity 0.99588895988896, methylation 0.956, rRNA base methylation 0.76, cytoplasm 1.0	Yes but general	-
MMSYN1_0525	mraZ; Transcriptional regulator MraZ	GO:0003677 DNA binding 0.9942177021582606 GO:0003676 nucleic acid binding 0.9424617257396013 GO:0003700 transcription factor activity, sequence-specific DNA binding 0.9149421315618249 GO:0000166 nucleotide binding 0.888 GO:0001883 purine nucleoside binding 0.847 GO:0003824 catalytic activity 0.828 GO:0016740 transferase activity 0.799 GO:0016301 kinase activity 0.791 GO:0005524 ATP binding 0.776 …	GO:0006355 regulation of transcription, DNA-templated 0.9266482532653061 GO:0006810 transport 0.848 GO:0006796 phosphate-containing compound metabolic process 0.811 GO:0009116 nucleoside metabolic process 0.773 GO:0051171 regulation of nitrogen compound metabolic process 0.747 GO:0006413 translational initiation 0.733 GO:0006351 transcription, DNA-templated 0.7318811224489795 GO:0051252 regulatio…	GO:0005737 cytoplasm 0.9947921102040816 GO:0005576 extracellular region 0.873 GO:0009295 nucleoid 0.8213723469387755 GO:0016020 membrane 0.801 GO:0070062 extracellular vesicular exosome 0.756 GO:0030529 ribonucleoprotein complex 0.674 GO:0005739 mitochondrion 0.53 GO:0005886 plasma membrane 0.516	DNA binding 0.99, transcription factor activity, sequence-specific DNA binding 0.9, regulation of transcription, DNA-templated 0.92,cytoplasm 0.99	Yes but general	-
MMSYN1_0526	rpmF; 50S ribosomal protein L32	GO:0005198 structural molecule activity 0.9987676039726252 GO:0003735 structural constituent of ribosome 0.9984008876605136 GO:0038023 signaling receptor activity 0.954 GO:0046914 transition metal ion binding 0.951 GO:0003676 nucleic acid binding 0.892 GO:0004872 receptor activity 0.872 GO:0008270 zinc ion binding 0.864 GO:0008092 cytoskeletal protein binding 0.817 GO:0003779 actin binding 0.814 …	GO:0006412 translation 0.9679997478571428 GO:0010468 regulation of gene expression 0.948 GO:0055085 transmembrane transport 0.948 GO:0006811 ion transport 0.945 GO:0043241 protein complex disassembly 0.921 GO:1903506 regulation of nucleic acid-templated transcription 0.911 GO:0006414 translational elongation 0.901 GO:2001141 regulation of RNA biosynthetic process 0.885 GO:0051252 regulation of RN…	GO:0005840 ribosome 0.9477627883061224 GO:0005737 cytoplasm 0.89 GO:0005739 mitochondrion 0.831 GO:0005882 intermediate filament 0.786 GO:0030529 intracellular ribonucleoprotein complex 0.7134281530612244 GO:0015934 large ribosomal subunit 0.7090874285714285 GO:0005576 extracellular region 0.7 GO:0005759 mitochondrial matrix 0.693 GO:0070062 extracellular vesicular exosome 0.623 GO:0016020 membra…	structural constituent of ribosome 0.998; translation 0.9679997; ribosome 0.94776; large ribosomal subunit 0.709	Yes but general	-
MMSYN1_0528	pheT_2; Phenylalanine--tRNA ligase beta subunit	GO:0003723 RNA binding 0.9975005363931965 GO:0004826 phenylalanine-tRNA ligase activity 0.9938132580143323 GO:0005524 ATP binding 0.9936959643841413 GO:0000049 tRNA binding 0.9935735368364433 GO:0004812 aminoacyl-tRNA ligase activity 0.9934445954033412 GO:0000287 magnesium ion binding 0.9934088918534323 GO:0046872 metal ion binding 0.9931282062675844 GO:0001883 purine nucleoside binding 0.9925304…	GO:0008033 tRNA processing 0.960008775510204 GO:0006432 phenylalanyl-tRNA aminoacylation 0.8766421428571428 GO:0006412 translation 0.8064816326530612 GO:0006796 phosphate-containing compound metabolic process 0.781 GO:0005975 carbohydrate metabolic process 0.711 GO:0006091 generation of precursor metabolites and energy 0.709 GO:0006629 lipid metabolic process 0.649 GO:0006644 phospholipid metabol…	GO:0005737 cytoplasm 1.0 GO:0005739 mitochondrion 0.644 GO:0005576 extracellular region 0.573 GO:0070062 extracellular vesicular exosome 0.568	RNA binding 0.9975; phenylalanine-tRNA ligase activity 0.9938; ATP binding 0.99369596; aminoacyl-tRNA ligase activity 0.99; magnesium ion binding 0.9934; tRNA processing 0.96; phenylalanyl-tRNA aminoacylation 0.8766; translation 0.80	Yes but general	-
MMSYN1_0529	pheS; Phenylalanine--tRNA ligase alpha subunit	GO:0001883 purine nucleoside binding 0.9945730417228903 GO:0004826 phenylalanine-tRNA ligase activity 0.9940137375729986 GO:0005524 ATP binding 0.9938850652108667 GO:0004812 aminoacyl-tRNA ligase activity 0.9936012044743998 GO:0000287 magnesium ion binding 0.9934296345412297 GO:0046872 metal ion binding 0.9932631791309297 GO:0017076 purine nucleotide binding 0.976404529229958 GO:0032550 purine ri…	GO:0006412 translation 0.9168218613265307 GO:0006432 phenylalanyl-tRNA aminoacylation 0.815814693877551 GO:0043039 tRNA aminoacylation 0.7842357142857143 GO:0007186 G-protein coupled receptor signaling pathway 0.646 GO:0009056 catabolic process 0.604 GO:0043547 positive regulation of GTPase activity 0.539 GO:0006796 phosphate-containing compound metabolic process 0.507	GO:0005737 cytoplasm 1.0 GO:0005576 extracellular region 0.544 GO:0070062 extracellular vesicular exosome 0.543 GO:0016020 membrane 0.517 GO:0005774 vacuolar membrane 0.508	phenylalanine-tRNA ligase activity 0.99; ATP binding 0.99; aminoacyl-tRNA ligase activity 0.99; magnesium ion binding 0.99; translation 0.9168; phenylalanyl-tRNA aminoacylation 0.8158; tRNA aminoacylation 0.78	Yes but general	-
MMSYN1_0530	Hypothetical protein	GO:0003779 actin binding 0.82 GO:0003824 catalytic activity 0.698 GO:0005198 structural molecule activity 0.695 GO:0005215 transporter activity 0.678 GO:0003676 nucleic acid binding 0.662 GO:0008092 cytoskeletal protein binding 0.636 GO:0046982 protein heterodimerization activity 0.552 GO:0016740 transferase activity 0.533 GO:0003723 RNA binding 0.531	GO:0006810 transport 0.929 GO:0010468 regulation of gene expression 0.739 GO:0051649 establishment of localization in cell 0.707 GO:0051171 regulation of nitrogen compound metabolic process 0.663 GO:0006886 intracellular protein transport 0.611 GO:0015031 protein transport 0.598 GO:0008104 protein localization 0.593 GO:1903506 regulation of nucleic acid-templated transcription 0.591 GO:0007166 ce…	GO:0005576 extracellular region 0.9913 GO:0070062 extracellular vesicular exosome 0.784 GO:0016020 membrane 0.761 GO:0005739 mitochondrion 0.693	-	-	-
MMSYN1_0531	FtsX-like permease	GO:0015267 channel activity 0.968 GO:0022857 transmembrane transporter activity 0.966 GO:0046873 metal ion transmembrane transporter activity 0.939 GO:0005215 transporter activity 0.936 GO:0003824 catalytic activity 0.931 GO:0022891 substrate-specific transmembrane transporter activity 0.928 GO:0008324 cation transmembrane transporter activity 0.918 GO:0015075 ion transmembrane transporter activi…	GO:0006810 transport 0.958778588 GO:0098655 cation transmembrane transport 0.947 GO:0034220 ion transmembrane transport 0.901 GO:0055085 transmembrane transport 0.888 GO:0006811 ion transport 0.882 GO:0030001 metal ion transport 0.866 GO:0006812 cation transport 0.751 GO:0006796 phosphate-containing compound metabolic process 0.539 GO:0051171 regulation of nitrogen compound metabolic process 0.52…	GO:0016021 integral component of membrane 0.9999786663755103 GO:0005886 plasma membrane 0.9998989448316327 GO:0031224 intrinsic component of membrane 0.997 GO:0016020 membrane 0.9906462767346939 GO:0005887 integral component of plasma membrane 0.946 GO:0071944 cell periphery 0.934 GO:0031226 intrinsic component of plasma membrane 0.835 GO:0034702 ion channel complex 0.741 GO:1902495 transmembrane…	channel activity 0.968,transmembrane transporter activity 0.966, metal ion transmembrane transporter activity 0.939, transport 0.958778588, integral component of membrane 0.999978666	Yes but general	-
MMSYN1_0535	argS; Arginine--tRNA ligase	GO:0005524 ATP binding 0.9980675849161702 GO:0001883 purine nucleoside binding 0.9955527431748 GO:0004814 arginine-tRNA ligase activity 0.994812957964351 GO:0004812 aminoacyl-tRNA ligase activity 0.9940707262205979 GO:0003824 catalytic activity 0.9882202702639611 GO:0000166 nucleotide binding 0.9845660648803808 GO:0016876 ligase activity, forming aminoacyl-tRNA and related compounds 0.97638706203…	GO:0006420 arginyl-tRNA aminoacylation 0.8188808163265306 GO:0006418 tRNA aminoacylation for protein translation 0.7854008163265306 GO:0006412 translation 0.7684275510204082 GO:0006811 ion transport 0.679 GO:0006796 phosphate-containing compound metabolic process 0.677 GO:0009056 catabolic process 0.672 GO:0005975 carbohydrate metabolic process 0.643 GO:0019752 carboxylic acid metabolic process 0…	GO:0005737 cytoplasm 1.0 GO:0005576 extracellular region 0.825 GO:0005739 mitochondrion 0.79 GO:0070062 extracellular vesicular exosome 0.732 GO:0016020 membrane 0.697 GO:0005886 plasma membrane 0.517	ATP binding 0.998; arginine-tRNA ligase activity 0.99; arginyl-tRNA aminoacylation 0.81888; tRNA aminoacylation for protein translation 0.7854; translation 0.7684	Yes	-
MMSYN1_0536	frr; Ribosome-recycling factor	GO:0043023 ribosomal large subunit binding 0.990516904027832 GO:0003824 catalytic activity 0.962 GO:0000166 nucleotide binding 0.914 GO:0001883 purine nucleoside binding 0.91 GO:0016740 transferase activity 0.83 GO:0005524 ATP binding 0.763 GO:0016874 ligase activity 0.667 GO:0016818 hydrolase activity, acting on acid anhydrides, in phosphorus-containing anhydrides 0.582 GO:0003676 nucleic acid b…	GO:0009056 catabolic process 0.847 GO:0006412 translation 0.7706181632653061 GO:0006415 translational termination 0.7669217346938775 GO:0006520 cellular amino acid metabolic process 0.714 GO:0009116 nucleoside metabolic process 0.618 GO:0005975 carbohydrate metabolic process 0.611 GO:0019752 carboxylic acid metabolic process 0.567 GO:0035556 intracellular signal transduction 0.545 GO:0006810 tran…	GO:0005737 cytoplasm 0.9800326765306122 GO:0005739 mitochondrion 0.886 GO:0005576 extracellular region 0.705 GO:0070062 extracellular vesicular exosome 0.675 GO:0005829 cytosol 0.005595000000000017	ribosomal large subunit binding 0.99; translation 0.77; translational termination 0.7669	Yes but general	-
MMSYN1_0537	pyrH; Uridylate kinase	GO:0005524 ATP binding 0.9982503693158932 GO:0001883 purine nucleoside binding 0.996978146412712 GO:0016301 kinase activity 0.9969326967947947 GO:0016740 transferase activity 0.9962454349980104 GO:0033862 UMP kinase activity 0.9937336057527713 GO:0009041 uridylate kinase activity 0.9936854504635607 GO:0003824 catalytic activity 0.9914762695900898 GO:0000166 nucleotide binding 0.9903583237206847 G…	GO:0016310 phosphorylation 0.9627560178571428 GO:0055114 oxidation-reduction process 0.935 GO:0009056 catabolic process 0.912 GO:0019752 carboxylic acid metabolic process 0.906 GO:0006520 cellular amino acid metabolic process 0.892 GO:1901605 alpha-amino acid metabolic process 0.842 GO:0006796 phosphate-containing compound metabolic process 0.817 GO:0046939 nucleotide phosphorylation 0.8026618367…	GO:0005737 cytoplasm 0.9849247918367346 GO:0005576 extracellular region 0.978 GO:0070062 extracellular vesicular exosome 0.876 GO:0005739 mitochondrion 0.713 GO:0005759 mitochondrial matrix 0.64	ATP binding 0.998; UMP kinase activity 0.99; uridylate kinase activity 0.99; phosphorylation 0.96	Yes	-
MMSYN1_0539	tsf; Elongation factor Ts	GO:0003746 translation elongation factor activity 1.0 GO:0008135 translation factor activity, RNA binding 0.976441676666614 GO:0003723 RNA binding 0.976441676666614 GO:0001883 purine nucleoside binding 0.684 GO:0008092 cytoskeletal protein binding 0.654 GO:0003676 nucleic acid binding 0.645088685734415 GO:0097159 organic cyclic compound binding 0.645088685734415 GO:1901363 heterocyclic compound b…	GO:0006414 translational elongation 0.9144412244897959 GO:0006412 translation 0.8627836734693878 GO:0006810 transport 0.715 GO:0009056 catabolic process 0.71 GO:0006508 proteolysis 0.612 GO:0035556 intracellular signal transduction 0.512	GO:0005737 cytoplasm 0.9834313397959183 GO:0016020 membrane 0.95908 GO:0005576 extracellular region 0.897 GO:0070062 extracellular vesicular exosome 0.859 GO:0005622 intracellular 0.7706894897959183	translation elongation factor activity 1.0; translation factor activity, RNA binding 0.976; translational elongation 0.91; translation 0.86	Yes but general	-
MMSYN1_0540	rpsB; 30S ribosomal protein S2	GO:0003735 structural constituent of ribosome 1.0 GO:0003824 catalytic activity 0.897 GO:0003676 nucleic acid binding 0.815 GO:0000166 nucleotide binding 0.786 GO:0008092 cytoskeletal protein binding 0.75 GO:0005524 ATP binding 0.733 GO:0001883 purine nucleoside binding 0.717 GO:0003723 RNA binding 0.715 GO:0016740 transferase activity 0.632 GO:0016773 phosphotransferase activity, alcohol group a…	GO:0006412 translation 1.0 GO:0006810 transport 0.723 GO:0010468 regulation of gene expression 0.646 GO:0006886 intracellular protein transport 0.627 GO:0006796 phosphate-containing compound metabolic process 0.594 GO:0008104 protein localization 0.542 GO:0035556 intracellular signal transduction 0.519	GO:0005737 cytoplasm 0.95 GO:0030529 intracellular ribonucleoprotein complex 0.9443497967346939 GO:0005739 mitochondrion 0.822 GO:0015935 small ribosomal subunit 0.7888814285714285 GO:0005840 ribosome 0.7637925510204081 GO:0005622 intracellular 0.7321979591836735 GO:0016020 membrane 0.565 GO:0070062 extracellular vesicular exosome 0.504 GO:0022627 cytosolic small ribosomal subunit 0.0003999999999…	structural constituent of ribosome 1.0; translation 1.0; intracellular ribonucleoprotein complex 0.94; small ribosomal subunit 0.78888; ribosome 0.76379	Yes but general	-
MMSYN1_0541	dnaJ; Chaperone protein DnaJ	GO:0046872 metal ion binding 0.993599814025481 GO:0008270 zinc ion binding 0.9935967547326661 GO:0046914 transition metal ion binding 0.976138156815955 GO:0051082 unfolded protein binding 0.9183521529859102 GO:0003723 RNA binding 0.823 GO:0003779 actin binding 0.783 GO:0031072 heat shock protein binding 0.7810955102040816 GO:0005524 ATP binding 0.7704516326530612 GO:0008092 cytoskeletal protein b…	GO:0009408 response to heat 1.0 GO:0006457 protein folding 0.9862707142857143 GO:0006260 DNA replication 0.9580645918367348 GO:0051171 regulation of nitrogen compound metabolic process 0.681 GO:0010468 regulation of gene expression 0.67 GO:0051252 regulation of RNA metabolic process 0.635 GO:0006355 regulation of transcription, DNA-templated 0.606 GO:0006810 transport 0.6 GO:0006351 transcription…	GO:0005737 cytoplasm 1.0 GO:0016020 membrane 0.94819 GO:0005576 extracellular region 0.763 GO:0070062 extracellular vesicular exosome 0.588	zinc ion binding 0.99; unfolded protein binding 0.918; heat shock protein binding 0.78; response to heat 1.0; protein folding 0.986	Yes but general	-
MMSYN1_0542	dnaK; Chaperone protein DnaK; protein folding 1.0; cytoplasm 0.99	GO:0005524 ATP binding 0.9946660031911961 GO:0001883 purine nucleoside binding 0.9940081293285076 GO:0000166 nucleotide binding 0.9857526809199635 GO:0032549 ribonucleoside binding 0.970337273903503 GO:0030554 adenyl nucleotide binding 0.970337273903503 GO:0032555 purine ribonucleotide binding 0.970337273903503 GO:0035639 purine ribonucleoside triphosphate binding 0.970337273903503 GO:0032550 pur…	GO:0006457 protein folding 1.0 GO:0006810 transport 0.776 GO:0065002 intracellular protein transmembrane transport 0.7026461224489795 GO:1902582 single-organism intracellular transport 0.701112969387755 GO:0006796 phosphate-containing compound metabolic process 0.634 GO:0051649 establishment of localization in cell 0.608 GO:0009056 catabolic process 0.592 GO:0008104 protein localization 0.554 GO:…	GO:0005737 cytoplasm 0.99004445 GO:0044444 cytoplasmic part 0.7665369387755102 GO:0012505 endomembrane system 0.7571778571428571 GO:0043231 intracellular membrane-bounded organelle 0.7557911224489795 GO:0070013 intracellular organelle lumen 0.7500898979591837 GO:0005739 mitochondrion 0.742 GO:0005576 extracellular region 0.731 GO:0019866 organelle inner membrane 0.7090185204081633 GO:0044446 intr…	ATP binding 0.99; protein folding 1.0; cytoplasm 0.99	Yes but general	-
MMSYN1_0543	grpE; Protein GrpE	GO:0000774 adenyl-nucleotide exchange factor activity 0.9837863443080737 GO:0060590 ATPase regulator activity 0.912954731534687 GO:0017076 purine nucleotide binding 0.912954731534687 GO:0030554 adenyl nucleotide binding 0.912954731534687 GO:0008092 cytoskeletal protein binding 0.89 GO:0051087 chaperone binding 0.8033781632653061 GO:0042803 protein homodimerization activity 0.7981771428571428 GO:0…	GO:0006457 protein folding 0.8681757142857143 GO:0050790 regulation of catalytic activity 0.8417276530612245 GO:0006810 transport 0.836 GO:0010468 regulation of gene expression 0.678 GO:0007166 cell surface receptor signaling pathway 0.65 GO:0006355 regulation of transcription, DNA-templated 0.615 GO:1903506 regulation of nucleic acid-templated transcription 0.61 GO:0051171 regulation of nitrogen…	GO:0005737 cytoplasm 0.9980291714285714 GO:0016020 membrane 0.807 GO:0005739 mitochondrion 0.749 GO:0005886 plasma membrane 0.53 GO:0005576 extracellular region 0.512 GO:0044444 cytoplasmic part 0.0015699999999999603	chaperone binding 0.8; protein folding 0.868; cytoplasm 0.998	Yes but general	-
MMSYN1_0544	hrcA; Heat-inducible transcription repressor	GO:0003677 DNA binding 1.0 GO:0003824 catalytic activity 0.782 GO:0016462 pyrophosphatase activity 0.748 GO:0001883 purine nucleoside binding 0.743 GO:0000166 nucleotide binding 0.669 GO:0005524 ATP binding 0.656 GO:0016818 hydrolase activity, acting on acid anhydrides, in phosphorus-containing anhydrides 0.587 GO:0017111 nucleoside-triphosphatase activity 0.56 GO:0016787 hydrolase activity 0.401…	GO:0045892 negative regulation of transcription, DNA-templated 0.9750311224489796 GO:0006355 regulation of transcription, DNA-templated 0.8070684693877551 GO:0006810 transport 0.799 GO:0006351 transcription, DNA-templated 0.7956497959183673 GO:0006796 phosphate-containing compound metabolic process 0.66 GO:0019752 carboxylic acid metabolic process 0.505	GO:0005737 cytoplasm 0.98 GO:0016020 membrane 0.944 GO:0070062 extracellular vesicular exosome 0.87 GO:0005576 extracellular region 0.777 GO:0005739 mitochondrion 0.741 GO:0005622 intracellular 0.7201973469387755 GO:0016021 integral component of membrane 0.691 GO:0005886 plasma membrane 0.641 GO:0031224 intrinsic component of membrane 0.617 GO:0005783 endoplasmic reticulum 0.596	DNA binding 1.0,negative regulation of transcription, DNA-templated 0.975, cytoplasm 0.98	Yes but general	-
MMSYN1_0545	clpB; ATP-dependent Clp protease ATP-binding subunit	GO:0005524 ATP binding 0.9990393272089403 GO:0001883 purine nucleoside binding 0.9923010907426731 GO:0000166 nucleotide binding 0.9846043715800914 GO:0030554 adenyl nucleotide binding 0.975402845823237 GO:0032549 ribonucleoside binding 0.975402845823237 GO:0032550 purine ribonucleoside binding 0.975402845823237 GO:0032559 adenyl ribonucleotide binding 0.975402845823237 GO:0035639 purine ribonucle…	GO:0009408 response to heat 0.928646224489796 GO:0016485 protein processing 0.9128460204081632 GO:0019538 protein metabolic process 0.8529002040816326 GO:0006810 transport 0.634 GO:0006508 proteolysis 0.593348 GO:0034605 cellular response to heat 0.20675999999999994 GO:0016539 intein-mediated protein splicing 2.0000000000020002e-05 GO:0005975 carbohydrate metabolic process 5.000000000032756e-06	GO:0005737 cytoplasm 0.9895994071428571 GO:0043231 intracellular membrane-bounded organelle 0.7234172653061224 GO:0012505 endomembrane system 0.7103312346938775 GO:0005739 mitochondrion 0.607 GO:0070062 extracellular vesicular exosome 0.518 GO:0044446 intracellular organelle part 0.43542499999999995 GO:0005829 cytosol 0.11458000000000002 GO:0044444 cytoplasmic part 0.083395 GO:0044445 cytosolic p…	ATP binding 0.999, response to heat 0.9286,protein processing 0.9, protein metabolic process 0.8529,cytoplasm 0.989599	Yes but general	-
MMSYN1_0599	Hypothetical protein	GO:0008092 cytoskeletal protein binding 0.866 GO:0003676 nucleic acid binding 0.853 GO:0016462 pyrophosphatase activity 0.82 GO:0008017 microtubule binding 0.804 GO:0003677 DNA binding 0.776 GO:0003779 actin binding 0.674 GO:0016818 hydrolase activity, acting on acid anhydrides, in phosphorus-containing anhydrides 0.625 GO:0003824 catalytic activity 0.625 GO:0030234 enzyme regulator activity 0.58…	GO:0006810 transport 0.87 GO:0051171 regulation of nitrogen compound metabolic process 0.855 GO:0006355 regulation of transcription, DNA-templated 0.832 GO:0051649 establishment of localization in cell 0.814 GO:0051252 regulation of RNA metabolic process 0.795 GO:0010468 regulation of gene expression 0.766 GO:2001141 regulation of RNA biosynthetic process 0.737 GO:1903506 regulation of nucleic ac…	GO:0005737 cytoplasm 0.95 GO:0016020 membrane 0.92 GO:0005739 mitochondrion 0.62 GO:0071944 cell periphery 0.54 GO:0005576 extracellular region 0.531	-	-	-
MMSYN1_0600	rnj; Ribonuclease J	GO:0003723 RNA binding 0.9989241397950728 GO:0003824 catalytic activity 0.9974493620893053 GO:0004534 5'-3' exoribonuclease activity 0.9952744022438306 GO:0004521 endoribonuclease activity 0.9945449724908685 GO:0004527 exonuclease activity 0.9932661975733595 GO:0004519 endonuclease activity 0.993214069117516 GO:0046872 metal ion binding 0.9931969669073979 GO:0004518 nuclease activity 0.9931410813…	GO:0006396 RNA processing 0.8804952687755102 GO:0009056 catabolic process 0.75 GO:0090503 RNA phosphodiester bond hydrolysis, exonucleolytic 0.7360058163265306 GO:0090502 RNA phosphodiester bond hydrolysis, endonucleolytic 0.7311758163265306 GO:0090501 RNA phosphodiester bond hydrolysis 0.7287326530612245 GO:0006364 rRNA processing 0.725964693877551 GO:0055114 oxidation-reduction process 0.613 GO…	GO:0005737 cytoplasm 1.0 GO:0044444 cytoplasmic part 1.4999999999987246e-05	RNA binding 0.9989; 5'-3' exoribonuclease activity 0.99527; endoribonuclease activity 0.994544; RNA processing 0.88;	Yes but general	-
MMSYN1_0601	Anion/Cation transmembrane transporter	GO:0022891 substrate-specific transmembrane transporter activity 0.988 GO:0022857 transmembrane transporter activity 0.97 GO:0005215 transporter activity 0.96601428 GO:0004872 receptor activity 0.9440681500000001 GO:0015075 ion transmembrane transporter activity 0.943 GO:0008509 anion transmembrane transporter activity 0.907 GO:0022890 inorganic cation transmembrane transporter activity 0.9 GO:00…	GO:0055085 transmembrane transport 0.95800105 GO:0006810 transport 0.915643885 GO:0006811 ion transport 0.90147333 GO:0098655 cation transmembrane transport 0.87 GO:0006812 cation transport 0.864 GO:0006629 lipid metabolic process 0.854 GO:0044255 cellular lipid metabolic process 0.811 GO:0008610 lipid biosynthetic process 0.802 GO:0015672 monovalent inorganic cation transport 0.792 GO:0006820 an…	GO:0016021 integral component of membrane 1.0 GO:0031224 intrinsic component of membrane 1.0 GO:0005886 plasma membrane 0.99934 GO:0016020 membrane 0.9961599914285715 GO:0005887 integral component of plasma membrane 0.996 GO:0031226 intrinsic component of plasma membrane 0.984 GO:0005789 endoplasmic reticulum membrane 0.864 GO:0000139 Golgi membrane 0.856 GO:0071944 cell periphery 0.834 GO:000578…	substrate-specific transmembrane transporter activity 0.988, transmembrane transporter activity 0.97, transporter activity, transmembrane transport 0.958, transport 0.9156, ion transport 0.9, integral component of membrane 1.0	Yes	Yes
MMSYN1_0606	pgk; Phosphoglycerate kinase	GO:0005524 ATP binding 0.9986509561066742 GO:0016301 kinase activity 0.9975905778435439 GO:0004618 phosphoglycerate kinase activity 0.9971993303342933 GO:0001883 purine nucleoside binding 0.9959940343936965 GO:0000166 nucleotide binding 0.9853036571504179 GO:0016740 transferase activity 0.9801941187558227 GO:0016774 phosphotransferase activity, carboxyl group as acceptor 0.97635570069208 GO:00356…	GO:0006096 glycolytic process 1.0 GO:0016310 phosphorylation 0.9850973469387756 GO:0006796 phosphate-containing compound metabolic process 0.667 GO:0009056 catabolic process 0.597 GO:0055086 nucleobase-containing small molecule metabolic process 0.504 GO:0006928 movement of cell or subcellular component 0.042215 GO:0008152 metabolic process 0.025164999999999993 GO:0044763 single-organism cellular…	GO:0005737 cytoplasm 0.9960125928571428 GO:0005739 mitochondrion 0.856 GO:0070062 extracellular vesicular exosome 0.823 GO:0005576 extracellular region 0.775 GO:0016020 membrane 0.525 GO:0042995 cell projection 0.05733999999999995 GO:0043226 organelle 0.029919999999999947 GO:0005829 cytosol 0.02202000000000004 GO:0044444 cytoplasmic part 0.018140000000000045 GO:0009986 cell surface 0.006985000000…	ATP binding 0.99865; phosphoglycerate kinase activity 0.997; glycolytic process 1.0	Yes	-
MMSYN1_0607	gap; Glyceraldehyde-3-phosphate dehydrogenase	GO:0016491 oxidoreductase activity 0.9947424765317959 GO:0003824 catalytic activity 0.9882718803265104 GO:0016620 oxidoreductase activity, acting on the aldehyde or oxo group of donors, NAD or NADP as acceptor 0.9356900416406074 GO:0051287 NAD binding 0.9078554384879699 GO:0050662 coenzyme binding 0.857 GO:0032561 guanyl ribonucleotide binding 0.854 GO:0016740 transferase activity 0.815 GO:005066…	GO:0006006 glucose metabolic process 1.0 GO:0055114 oxidation-reduction process 0.998569773877551 GO:0019752 carboxylic acid metabolic process 0.974 GO:0006790 sulfur compound metabolic process 0.945 GO:1901605 alpha-amino acid metabolic process 0.901 GO:0009165 nucleotide biosynthetic process 0.841 GO:0005975 carbohydrate metabolic process 0.808 GO:0009056 catabolic process 0.777 GO:0006796 phos…	GO:0005737 cytoplasm 0.9870477785714286 GO:0005576 extracellular region 0.955 GO:0005739 mitochondrion 0.917 GO:0005759 mitochondrial matrix 0.898 GO:0070062 extracellular vesicular exosome 0.747	oxidoreductase activity, acting on the aldehyde or oxo group of donors, NAD or NADP as acceptor 0.93569; NAD binding 0.907855; NADP binding 0.77; glucose metabolic process 1.0	Yes but general	-
MMSYN1_0608	dnaI; Primosomal protein DnaI	GO:0005524 ATP binding 1.0 GO:0017111 nucleoside-triphosphatase activity 0.9802162969140719 GO:0016818 hydrolase activity, acting on acid anhydrides, in phosphorus-containing anhydrides 0.937982121987686 GO:0016462 pyrophosphatase activity 0.937982121987686 GO:0004386 helicase activity 0.936328514055597 GO:0003824 catalytic activity 0.8925834233899193 GO:0008092 cytoskeletal protein binding 0.843…	GO:0006412 translation 0.768 GO:0009056 catabolic process 0.726 GO:0010468 regulation of gene expression 0.618 GO:0006810 transport 0.601	GO:0005737 cytoplasm 0.98 GO:0005576 extracellular region 0.653	ATP binding 1.0, helicase activity 0.93, translation 0.768, cytoplasm 0.98	Yes but general	-
MMSYN1_0609	Replication initiation and membrane attachment protein	GO:0004386 helicase activity 0.9830720750795433 GO:0016462 pyrophosphatase activity 0.937121119726311 GO:0017111 nucleoside-triphosphatase activity 0.937121119726311 GO:0016818 hydrolase activity, acting on acid anhydrides, in phosphorus-containing anhydrides 0.937121119726311 GO:0008092 cytoskeletal protein binding 0.635 GO:0000166 nucleotide binding 0.598 GO:0003824 catalytic activity 0.528 GO:…	GO:0006810 transport 0.79 GO:0051649 establishment of localization in cell 0.67 GO:0008104 protein localization 0.603 GO:0007166 cell surface receptor signaling pathway 0.57 GO:0010468 regulation of gene expression 0.538	GO:0005737 cytoplasm 0.98 GO:0016020 membrane 0.97151815 GO:0005886 plasma membrane 0.782 GO:0005789 endoplasmic reticulum membrane 0.743 GO:0005739 mitochondrion 0.671 GO:0005783 endoplasmic reticulum 0.669 GO:0005774 vacuolar membrane 0.622 GO:0071944 cell periphery 0.535 GO:0016021 integral component of membrane 0.511218	helicase activity 0.98, cytoplasm 0.98, membrane 0.98, nucleotide binding 0.6	Yes but general	-
MMSYN1_0611	polA; DNA polymerase I	GO:0003824 catalytic activity 0.9992733842361035 GO:0004518 nuclease activity 0.9931705518157766 GO:0016740 transferase activity 0.9594713533061224 GO:0003887 DNA-directed DNA polymerase activity 0.9430586404791756 GO:0016779 nucleotidyltransferase activity 0.931522586631424 GO:0003677 DNA binding 0.9193774395248621 GO:0016787 hydrolase activity 0.8962074077040164 GO:0000166 nucleotide binding 0.…	GO:0019752 carboxylic acid metabolic process 0.914 GO:0090305 nucleic acid phosphodiester bond hydrolysis 0.7857332653061224 GO:0006261 DNA-dependent DNA replication 0.7569923469387755 GO:0071897 DNA biosynthetic process 0.7525547959183673 GO:0006260 DNA replication 0.7494669387755102 GO:0006163 purine nucleotide metabolic process 0.718 GO:0006139 nucleobase-containing compound metabolic process …	GO:0005737 cytoplasm 0.9978849479591837 GO:0005739 mitochondrion 0.893 GO:0005576 extracellular region 0.769 GO:0016021 integral component of membrane 0.7523848979591836 GO:0016020 membrane 0.7345492857142857 GO:0070062 extracellular vesicular exosome 0.63	catalytic activity 0.999, nuclease activity 0.99, DNA-directed DNA polymerase activity 0.94, carboxylic acid metabolic process 0.914, nucleic acid phosphodiester bond hydrolysis 0.7857, DNA-dependent DNA replication 0.75699, cytoplasm 0.99788	Yes but general	-
MMSYN1_0612	DNA polymerase III, alpha subunit	GO:0003887 DNA-directed DNA polymerase activity 0.995194937421602 GO:0016779 nucleotidyltransferase activity 0.9943398524108931 GO:0003824 catalytic activity 0.9847737073718043 GO:0034061 DNA polymerase activity 0.976162504679558 GO:0016740 transferase activity 0.9673853856659612 GO:0003676 nucleic acid binding 0.8761766491428571 GO:0008408 3'-5' exonuclease activity 0.8038707142857142 GO:0003677…	GO:0071897 DNA biosynthetic process 0.7863626530612244 GO:0006260 DNA replication 0.7820126530612245 GO:0090305 nucleic acid phosphodiester bond hydrolysis 0.7790316326530612 GO:0006810 transport 0.694 GO:0007166 cell surface receptor signaling pathway 0.536 GO:0016567 protein ubiquitination 0.525 GO:0051171 regulation of nitrogen compound metabolic process 0.509 GO:0006284 base-excision repair 5…	GO:0005737 cytoplasm 1.0 GO:0016020 membrane 0.837 GO:0005576 extracellular region 0.656 GO:0005783 endoplasmic reticulum 0.61 GO:0005886 plasma membrane 0.568 GO:0070062 extracellular vesicular exosome 0.522 GO:0005774 vacuolar membrane 0.518 GO:0044444 cytoplasmic part 1.4999999999987246e-05	DNA-directed DNA polymerase activity 0.995, DNA biosynthetic process 0.78, DNA replication 0.78, cytoplasm 1.0	Yes but general	-
MMSYN1_0613	tyrS; Tyrosine--tRNA ligase	GO:0005524 ATP binding 0.9982121985600654 GO:0003723 RNA binding 0.9941700973686498 GO:0004831 tyrosine-tRNA ligase activity 0.993980666819711 GO:0001883 purine nucleoside binding 0.9932571537299222 GO:0004812 aminoacyl-tRNA ligase activity 0.9932230888344367 GO:0000166 nucleotide binding 0.9804060623210827 GO:0017076 purine nucleotide binding 0.973965844517074 GO:0032550 purine ribonucleoside bi…	GO:0006412 translation 0.8986374742857143 GO:0006437 tyrosyl-tRNA aminoacylation 0.8231567346938775 GO:0006418 tRNA aminoacylation for protein translation 0.7857210204081633 GO:0009056 catabolic process 0.523 GO:0043039 tRNA aminoacylation 3.500000000000725e-05	GO:0005737 cytoplasm 0.9997305112244897 GO:0070062 extracellular vesicular exosome 0.652 GO:0005576 extracellular region 0.63 GO:0005739 mitochondrion 0.63 GO:0044444 cytoplasmic part 0.0007300000000000084 GO:0005829 cytosol 0.00026999999999999247	ATP binding 0.9982; tyrosine-tRNA ligase activity 0.99; aminoacyl-tRNA ligase activity 0.99; translation 0.8986; tyrosyl-tRNA aminoacylation 0.82; tRNA aminoacylation for protein translation 0.7857	Yes	-
MMSYN1_0614	pncB; Nicotinate phosphoribosyltransferase	GO:0016740 transferase activity 0.9865056405856941 GO:0003824 catalytic activity 0.9702559446326531 GO:0016757 transferase activity, transferring glycosyl groups 0.9603381513473415 GO:0016874 ligase activity 0.8969565493962317 GO:0000166 nucleotide binding 0.811 GO:0001883 purine nucleoside binding 0.792 GO:0004514 nicotinate-nucleotide diphosphorylase (carboxylating) activity 0.7752672448979592 …	GO:0009435 NAD biosynthetic process 1.0 GO:0009165 nucleotide biosynthetic process 0.902 GO:0055114 oxidation-reduction process 0.836 GO:0055086 nucleobase-containing small molecule metabolic process 0.781 GO:0019752 carboxylic acid metabolic process 0.777 GO:0019363 pyridine nucleotide biosynthetic process 0.7173146224489796 GO:0006796 phosphate-containing compound metabolic process 0.694 GO:000…	GO:0005737 cytoplasm 0.98 GO:0005576 extracellular region 0.958 GO:0070062 extracellular vesicular exosome 0.794 GO:0016020 membrane 0.5 GO:0005886 plasma membrane 0.5	transferase activity 0.9865; nicotinate-nucleotide diphosphorylase (carboxylating) activity 0.775; NAD biosynthetic process 1.0	Yes but general	-
MMSYN1_0615	tRNA binding protein, possible Phe-tRNA ligase pheT	GO:0000049 tRNA binding 0.9940122278916776 GO:0003723 RNA binding 0.9935628857671659 GO:0016874 ligase activity 0.9009865844372115 GO:0004812 aminoacyl-tRNA ligase activity 0.895380141070682 GO:0003676 nucleic acid binding 0.8902715763324633 GO:0001883 purine nucleoside binding 0.8398741456651051 GO:0016491 oxidoreductase activity 0.819 GO:0003779 actin binding 0.815 GO:0004826 phenylalanine-tRNA…	GO:0006810 transport 0.861 GO:0055114 oxidation-reduction process 0.816 GO:0008033 tRNA processing 0.7124728061224489 GO:0006432 phenylalanyl-tRNA aminoacylation 0.7066477551020408 GO:0006412 translation 0.7017454795918366 GO:0006796 phosphate-containing compound metabolic process 0.679 GO:0009056 catabolic process 0.641 GO:0010468 regulation of gene expression 0.594 GO:0007166 cell surface recep…	GO:0005737 cytoplasm 0.9687168384693877 GO:0005576 extracellular region 0.927 GO:0070062 extracellular vesicular exosome 0.904 GO:0005739 mitochondrion 0.649 GO:0016020 membrane 0.631	tRNA binding 0.99, ligase activity 0.9, tRNA processing 0.7, phenylalanyl-tRNA aminoacylation 0.7	Yes	Yes
MMSYN1_0616	DegV family protein	GO:0008289 lipid binding 1.0 GO:0003824 catalytic activity 0.912 GO:0016740 transferase activity 0.886 GO:0000166 nucleotide binding 0.805 GO:0001883 purine nucleoside binding 0.79 GO:0005524 ATP binding 0.653 GO:0016462 pyrophosphatase activity 0.624 GO:0017111 nucleoside-triphosphatase activity 0.553 GO:0003676 nucleic acid binding 0.536 GO:0005488 binding 0.503063999991842	GO:0043687 post-translational protein modification 0.688 GO:0006810 transport 0.557 GO:0019752 carboxylic acid metabolic process 0.552 GO:0009117 nucleotide metabolic process 0.523	GO:0005737 cytoplasm 0.98 GO:0016020 membrane 0.91 GO:0005576 extracellular region 0.739 GO:0070062 extracellular vesicular exosome 0.657 GO:0005783 endoplasmic reticulum 0.614 GO:0005789 endoplasmic reticulum membrane 0.581 GO:0005886 plasma membrane 0.564 GO:0005739 mitochondrion 0.55	lipid binding 1.0; cytoplasm 0.98	Yes but general	-
MMSYN1_0617	DegV family protein	GO:0008289 lipid binding 1.0 GO:0003824 catalytic activity 0.917 GO:0016740 transferase activity 0.809 GO:0000166 nucleotide binding 0.737 GO:0001883 purine nucleoside binding 0.645 GO:0008168 methyltransferase activity 0.643215082495431 GO:0005524 ATP binding 0.638 GO:0008092 cytoskeletal protein binding 0.633 GO:0017111 nucleoside-triphosphatase activity 0.535 GO:0016462 pyrophosphatase activit…	GO:0043687 post-translational protein modification 0.751 GO:0006796 phosphate-containing compound metabolic process 0.641 GO:0019752 carboxylic acid metabolic process 0.629 GO:0051649 establishment of localization in cell 0.601 GO:0055086 nucleobase-containing small molecule metabolic process 0.579 GO:0006520 cellular amino acid metabolic process 0.566 GO:0009056 catabolic process 0.562 GO:000681…	GO:0005737 cytoplasm 0.98 GO:0005576 extracellular region 0.973 GO:0005739 mitochondrion 0.88 GO:0070062 extracellular vesicular exosome 0.815	lipid binding 1.0; catalytic activity 0.917; cytoplasm 0.98	Yes but general	-
MMSYN1_0620	Fur family protein	GO:0003677 DNA binding 0.9939644858777531 GO:0003824 catalytic activity 0.946 GO:0003676 nucleic acid binding 0.8776878030457309 GO:0046872 metal ion binding 0.8347285583208368 GO:0016740 transferase activity 0.773 GO:0003700 transcription factor activity, sequence-specific DNA binding 0.7560491836734694 GO:0001883 purine nucleoside binding 0.709 GO:0008092 cytoskeletal protein binding 0.686 GO:0…	GO:0006355 regulation of transcription, DNA-templated 0.9704172497959184 GO:1903506 regulation of nucleic acid-templated transcription 0.762 GO:0010468 regulation of gene expression 0.759 GO:0055114 oxidation-reduction process 0.757 GO:0051171 regulation of nitrogen compound metabolic process 0.757 GO:0051252 regulation of RNA metabolic process 0.755 GO:2001141 regulation of RNA biosynthetic proc…	GO:0005737 cytoplasm 0.88 GO:0005739 mitochondrion 0.814 GO:0016020 membrane 0.647 GO:0005576 extracellular region 0.611	DNA binding 0.99, transcription factor activity, sequence-specific DNA binding 0.756, regulation of transcription, DNA-templated 0.97, regulation of gene expression 0.759, cytoplasm 0.88	Yes but general	-
MMSYN1_0621	Acyl carrier protein	GO:0003824 catalytic activity 0.949 GO:0008092 cytoskeletal protein binding 0.938 GO:0005215 transporter activity 0.905 GO:0046914 transition metal ion binding 0.886 GO:0003779 actin binding 0.85 GO:0003676 nucleic acid binding 0.809 GO:0000036 ACP phosphopantetheine attachment site binding involved in fatty acid biosynthetic process 0.7885540508692659 GO:0005524 ATP binding 0.782 GO:0016740 tran…	GO:0006810 transport 0.908 GO:0010468 regulation of gene expression 0.887 GO:0051171 regulation of nitrogen compound metabolic process 0.876 GO:0051252 regulation of RNA metabolic process 0.856 GO:1903506 regulation of nucleic acid-templated transcription 0.853 GO:2001141 regulation of RNA biosynthetic process 0.846 GO:0034220 ion transmembrane transport 0.843 GO:0006355 regulation of transcripti…	GO:0005737 cytoplasm 0.9968939 GO:0005576 extracellular region 0.766 GO:0016020 membrane 0.737 GO:0005739 mitochondrion 0.71 GO:0070062 extracellular vesicular exosome 0.677 GO:0005886 plasma membrane 0.502 GO:0044444 cytoplasmic part 0.005885000000000029	catalytic activity 0.949; ACP phosphopantetheine attachment site binding involved in fatty acid biosynthetic process 0.78855	Yes but general	-
MMSYN1_0632	Transmembrane Cation/Proteins/mRNA transporter	GO:0003824 catalytic activity 0.65619952 GO:0008324 cation transmembrane transporter activity 0.46341999999999994 GO:0003682 chromatin binding 0.007355 GO:0008940 nitrate reductase activity 0.00688500000000003 GO:0005048 signal sequence binding 0.0068150000000000155 GO:0022883 zinc efflux transmembrane transporter activity 0.006565000000000043 GO:0005515 protein binding 0.0041600000000000525 GO:0…	GO:0006810 transport 0.7103451 GO:0051171 regulation of nitrogen compound metabolic process 0.687 GO:0007166 cell surface receptor signaling pathway 0.641 GO:0010468 regulation of gene expression 0.64 GO:2001141 regulation of RNA biosynthetic process 0.6 GO:0051649 establishment of localization in cell 0.574 GO:1903506 regulation of nucleic acid-templated transcription 0.567 GO:0051252 regulation…	GO:0005576 extracellular region 0.99738 GO:0016020 membrane 0.9135448419387755 GO:0016021 integral component of membrane 0.7052056734693877 GO:0005615 extracellular space 0.705 GO:0070062 extracellular vesicular exosome 0.582 GO:0005886 plasma membrane 0.539 GO:0012505 endomembrane system 0.01242500000000002 GO:0044444 cytoplasmic part 0.01193999999999995 GO:0098805 whole membrane 0.0087399999999…	transport 0.71	Yes	Yes
MMSYN1_0634	leuS; Leucine--tRNA ligase	GO:0005524 ATP binding 0.9974972114817229 GO:0004823 leucine-tRNA ligase activity 0.9944731846042333 GO:0004812 aminoacyl-tRNA ligase activity 0.9937518728681876 GO:0001883 purine nucleoside binding 0.9916808184090584 GO:0003824 catalytic activity 0.9881664330074477 GO:0016874 ligase activity 0.977775170736548 GO:0017076 purine nucleotide binding 0.976025413282589 GO:0032550 purine ribonucleoside…	GO:0006450 regulation of translational fidelity 0.9414008163265306 GO:0006520 cellular amino acid metabolic process 0.89 GO:0006412 translation 0.8889748 GO:0005975 carbohydrate metabolic process 0.805 GO:0006429 leucyl-tRNA aminoacylation 0.7915554081632653 GO:0019752 carboxylic acid metabolic process 0.766 GO:0006418 tRNA aminoacylation for protein translation 0.7621055102040816 GO:0009056 cata…	GO:0005737 cytoplasm 0.9949289102040816 GO:0005576 extracellular region 0.742 GO:0070062 extracellular vesicular exosome 0.713 GO:0005739 mitochondrion 0.513 GO:0044444 cytoplasmic part 0.16018500000000002 GO:0005829 cytosol 0.0010050000000000336	ATP binding 0.99; leucine-tRNA ligase activity 0.99; aminoacyl-tRNA ligase activity 0.99; translation 0.88897; leucyl-tRNA aminoacylation 0.79	Yes	-
MMSYN1_0636	Lipoprotein, putative	GO:0003824 catalytic activity 0.858 GO:0003676 nucleic acid binding 0.619 GO:0005515 protein binding 0.35613000000000006	GO:0006629 lipid metabolic process 0.731 GO:0044702 single organism reproductive process 0.7028664693877551 GO:0003006 developmental process involved in reproduction 0.700426581632653 GO:0044255 cellular lipid metabolic process 0.67 GO:0019752 carboxylic acid metabolic process 0.576 GO:0044767 single-organism developmental process 0.55941 GO:0009056 catabolic process 0.557 GO:0048856 anatomical s…	GO:0005576 extracellular region 0.99808 GO:0070062 extracellular vesicular exosome 0.736 GO:0005615 extracellular space 0.732 GO:0044446 intracellular organelle part 0.700837887755102 GO:0043231 intracellular membrane-bounded organelle 0.7007318163265306 GO:0070013 intracellular organelle lumen 0.693854 GO:0043234 protein complex 0.60415 GO:0005783 endoplasmic reticulum 0.566 GO:0016020 membrane …	lipid metabolic process 0.731, extracellular region 0.99808	Yes but general	-
MMSYN1_0637	rpsI; 30S ribosomal protein S9	GO:0003735 structural constituent of ribosome 0.9981852458238879 GO:0000166 nucleotide binding 0.947 GO:0001883 purine nucleoside binding 0.935 GO:0004672 protein kinase activity 0.914 GO:0016740 transferase activity 0.906 GO:0003824 catalytic activity 0.902 GO:0004674 protein serine/threonine kinase activity 0.842 GO:0016301 kinase activity 0.839 GO:0016491 oxidoreductase activity 0.806 GO:00036…	GO:0006414 translational elongation 0.995 GO:0006412 translation 0.9769009710204082 GO:0043241 protein complex disassembly 0.96 GO:0016310 phosphorylation 0.905 GO:0006796 phosphate-containing compound metabolic process 0.888 GO:0055086 nucleobase-containing small molecule metabolic process 0.847 GO:0006810 transport 0.815 GO:0055114 oxidation-reduction process 0.783 GO:0010468 regulation of gene…	GO:0005840 ribosome 0.966811618367347 GO:0005737 cytoplasm 0.93 GO:0070062 extracellular vesicular exosome 0.915 GO:0030529 intracellular ribonucleoprotein complex 0.9000957595918367 GO:0005576 extracellular region 0.87 GO:0016020 membrane 0.693 GO:0005739 mitochondrion 0.656	structural constituent of ribosome 0.9981; translation 0.9769; ribosome 0.9668; intracellular ribonucleoprotein complex 0.9	Yes but general	-
MMSYN1_0638	rplM; 50S ribosomal protein L13	GO:0003824 catalytic activity 0.997 GO:0003735 structural constituent of ribosome 0.9925362306005288 GO:0016740 transferase activity 0.943 GO:0005198 structural molecule activity 0.898 GO:0016773 phosphotransferase activity, alcohol group as acceptor 0.895 GO:0001883 purine nucleoside binding 0.86 GO:0000166 nucleotide binding 0.849 GO:0003676 nucleic acid binding 0.8442528834210213 GO:0032561 gu…	GO:0006412 translation 0.9660502367346939 GO:0009056 catabolic process 0.874 GO:0006796 phosphate-containing compound metabolic process 0.857 GO:0006810 transport 0.793 GO:0035556 intracellular signal transduction 0.789 GO:0043241 protein complex disassembly 0.749 GO:0009117 nucleotide metabolic process 0.74 GO:0010468 regulation of gene expression 0.732 GO:0005975 carbohydrate metabolic process …	GO:0005840 ribosome 0.9648426023469387 GO:0005576 extracellular region 0.946 GO:0005737 cytoplasm 0.92 GO:0030529 intracellular ribonucleoprotein complex 0.9128662661224489 GO:0070062 extracellular vesicular exosome 0.862 GO:0005739 mitochondrion 0.66 GO:0016020 membrane 0.511	structural constituent of ribosome 0.99; translation 0.966; ribosome 0.96; intracellular ribonucleoprotein complex 0.912866	Yes but general	-
MMSYN1_0639	ABC transporter, possible FtsX-like permease	GO:0015267 channel activity 0.971 GO:0022857 transmembrane transporter activity 0.969 GO:0022891 substrate-specific transmembrane transporter activity 0.953 GO:0005215 transporter activity 0.953 GO:0003824 catalytic activity 0.948 GO:0046914 transition metal ion binding 0.943 GO:0015075 ion transmembrane transporter activity 0.937 GO:0022890 inorganic cation transmembrane transporter activity 0.9…	GO:0006810 transport 1.0 GO:0098655 cation transmembrane transport 0.939 GO:0034220 ion transmembrane transport 0.92 GO:0071805 potassium ion transmembrane transport 0.893 GO:0055085 transmembrane transport 0.865 GO:0006811 ion transport 0.806 GO:0030001 metal ion transport 0.785 GO:0006812 cation transport 0.745 GO:0015672 monovalent inorganic cation transport 0.642 GO:0015992 proton transport 0…	GO:0016021 integral component of membrane 0.999990304244898 GO:0005886 plasma membrane 0.9998880879755102 GO:0016020 membrane 0.988822075 GO:0031224 intrinsic component of membrane 0.987 GO:0071944 cell periphery 0.954 GO:0005887 integral component of plasma membrane 0.946 GO:0031226 intrinsic component of plasma membrane 0.892 GO:0005789 endoplasmic reticulum membrane 0.612 GO:0005783 endoplasmi…	transmembrane transporter activity 0.969,transport 1.0, integral component of membrane 0.99999	Yes but general	-
MMSYN1_0640	truA; tRNA pseudouridine (38-40) synthase	GO:0009982 pseudouridine synthase activity 0.9961552233186534 GO:0003824 catalytic activity 0.9762353556921571 GO:0016853 isomerase activity 0.9227992459967406 GO:0003723 RNA binding 0.7754463265306122 GO:0016740 transferase activity 0.701 GO:0016866 intramolecular transferase activity 0.641619503810649 GO:0016788 hydrolase activity, acting on ester bonds 0.554 GO:0016491 oxidoreductase activity …	GO:0019752 carboxylic acid metabolic process 0.835 GO:0001522 pseudouridine synthesis 0.7336345918367346 GO:0008033 tRNA processing 0.7271995918367347 GO:0009451 RNA modification 0.7257103061224489 GO:0031119 tRNA pseudouridine synthesis 0.7182974591836734 GO:0006810 transport 0.7 GO:0055114 oxidation-reduction process 0.697 GO:0006066 alcohol metabolic process 0.663 GO:0006796 phosphate-containi…	GO:0005737 cytoplasm 0.93 GO:0016020 membrane 0.922 GO:0005576 extracellular region 0.873 GO:0070062 extracellular vesicular exosome 0.774 GO:0005739 mitochondrion 0.694 GO:0005886 plasma membrane 0.692 GO:0005783 endoplasmic reticulum 0.601 GO:0071944 cell periphery 0.529	pseudouridine synthase activity 0.996, RNA binding 0.775, tRNA processing 0.727, tRNA pseudouridine synthesis 0.718	Yes but general	-
MMSYN1_0641	cobalt ECF transporter T component CbiQ	GO:0005215 transporter activity 0.9897670924489795 GO:0022891 substrate-specific transmembrane transporter activity 0.98 GO:0022857 transmembrane transporter activity 0.974 GO:0015075 ion transmembrane transporter activity 0.9529841332498332 GO:0008509 anion transmembrane transporter activity 0.9052665371451863 GO:0004888 transmembrane signaling receptor activity 0.897 GO:0016491 oxidoreductase a…	GO:0006810 transport 0.9752474481632654 GO:0098655 cation transmembrane transport 0.959 GO:0006812 cation transport 0.934 GO:0034220 ion transmembrane transport 0.933 GO:0055085 transmembrane transport 0.931 GO:0009593 detection of chemical stimulus 0.903 GO:0030001 metal ion transport 0.854 GO:0007186 G-protein coupled receptor signaling pathway 0.836 GO:0006811 ion transport 0.821 GO:0015672 mo…	GO:0031224 intrinsic component of membrane 1.0 GO:0016021 integral component of membrane 1.0 GO:0005886 plasma membrane 0.9998629133665307 GO:0016020 membrane 0.9948353346938775 GO:0005887 integral component of plasma membrane 0.976 GO:0031226 intrinsic component of plasma membrane 0.955 GO:0071944 cell periphery 0.867 GO:0005789 endoplasmic reticulum membrane 0.737 GO:0005783 endoplasmic reticul…	transporter activity 0.98976; substrate-specific transmembrane transporter activity 0.98; transport 0.975; cation transmembrane transport 0.959; intrinsic component of membrane 1.0	Yes but general	-
MMSYN1_0642	ecfA; Energy-coupling factor transporter ATP-binding protein EcfA	GO:0005524 ATP binding 0.9979021477222455 GO:0001883 purine nucleoside binding 0.9942158885444404 GO:0003824 catalytic activity 0.9931065446599268 GO:0000166 nucleotide binding 0.9910851792259429 GO:0032549 ribonucleoside binding 0.962922362464362 GO:0030554 adenyl nucleotide binding 0.962922362464362 GO:0032555 purine ribonucleotide binding 0.962922362464362 GO:0032550 purine ribonucleoside bind…	GO:0006810 transport 1.0 GO:0055114 oxidation-reduction process 0.886 GO:0019752 carboxylic acid metabolic process 0.876 GO:0009116 nucleoside metabolic process 0.848 GO:0009056 catabolic process 0.82 GO:0009117 nucleotide metabolic process 0.794 GO:0055086 nucleobase-containing small molecule metabolic process 0.78 GO:0044255 cellular lipid metabolic process 0.746 GO:0006796 phosphate-containing…	GO:0005886 plasma membrane 0.9903893591836734 GO:0016021 integral to membrane 0.88 GO:0005739 mitochondrion 0.878 GO:0016020 membrane 0.810879693877551 GO:0005576 extracellular region 0.679 GO:0070062 extracellular vesicular exosome 0.611	ATP binding 0.9979; ATPase activity 0.9159; transport 1.0; plasma membrane 0.99	Yes but general	-
MMSYN1_0643	ecfA; Energy-coupling factor transporter ATP-binding protein EcfA	GO:0005524 ATP binding 0.9984046194708126 GO:0001883 purine nucleoside binding 0.9953731442185547 GO:0000166 nucleotide binding 0.9839788660706326 GO:0032549 ribonucleoside binding 0.976513422429212 GO:0030554 adenyl nucleotide binding 0.976513422429212 GO:0032555 purine ribonucleotide binding 0.976513422429212 GO:0032550 purine ribonucleoside binding 0.976513422429212 GO:0035639 purine ribonucle…	GO:0006810 transport 1.0 GO:0006412 translation 0.739 GO:0009056 catabolic process 0.517	GO:0005886 plasma membrane 0.9903893591836734 GO:0016020 membrane 0.9164088246938775 GO:0016021 integral to membrane 0.88 GO:0070062 extracellular vesicular exosome 0.545 GO:0005576 extracellular region 0.501	ATP binding 0.9984; transport 1.0; ATPase activity 0.916; plasma membrane 0.99	Yes but general	-
MMSYN1_0644	rplQ; 50S ribosomal protein L17	GO:0003824 catalytic activity 0.977 GO:0003735 structural constituent of ribosome 0.9602421571145012 GO:0005198 structural molecule activity 0.926846834712754 GO:0005524 ATP binding 0.848 GO:0003676 nucleic acid binding 0.843 GO:0016301 kinase activity 0.84 GO:0016491 oxidoreductase activity 0.806 GO:0016740 transferase activity 0.795 GO:0020037 heme binding 0.77 GO:0022891 substrate-specific tra…	GO:0006412 translation 0.9932109142857143 GO:0045333 cellular respiration 0.964 GO:0006413 translational initiation 0.911 GO:0006810 transport 0.882 GO:0006812 cation transport 0.876 GO:0006414 translational elongation 0.848 GO:0055114 oxidation-reduction process 0.846 GO:0006796 phosphate-containing compound metabolic process 0.833 GO:0006091 generation of precursor metabolites and energy 0.832 …	GO:0005576 extracellular region 0.946 GO:0005737 cytoplasm 0.93 GO:0016020 membrane 0.909 GO:0030529 intracellular ribonucleoprotein complex 0.894511468367347 GO:0005739 mitochondrion 0.884 GO:0005840 ribosome 0.7452406122448979 GO:0005759 mitochondrial matrix 0.738 GO:0070062 extracellular vesicular exosome 0.724 GO:0005622 intracellular 0.7078909183673469	translation 0.99; structural constituent of ribosome 0.96; intracellular ribonucleoprotein complex 0.8945	Yes but general	-
MMSYN1_0645	rpoA; DNA-directed RNA polymerase subunit alpha, transcription, DNA-templated 1.0, cytoplasm 0.99	GO:0003899 DNA-directed 5'-3' RNA polymerase activity 0.9958497609717131 GO:0016779 nucleotidyltransferase activity 0.9949415255300152 GO:0003677 DNA binding 0.9944425386876695 GO:0003824 catalytic activity 0.9785232215214679 GO:0034062 5'-3' RNA polymerase activity 0.976602822872106 GO:0016740 transferase activity 0.9725805041073815 GO:0000166 nucleotide binding 0.892 GO:0001883 purine nucleosid…	GO:0006351 transcription, DNA-templated 1.0 GO:0006796 phosphate-containing compound metabolic process 0.742 GO:0009056 catabolic process 0.573 GO:0006810 transport 0.57 GO:0007166 cell surface receptor signaling pathway 0.508	GO:0005737 cytoplasm 0.99 GO:0070062 extracellular vesicular exosome 0.818 GO:0005576 extracellular region 0.789 GO:0016020 membrane 0.538	DNA-directed 5'-3' RNA polymerase activity 0.9958	Yes but general	-
MMSYN1_0646	rpsK; 30S ribosomal protein S11	GO:0003723 RNA binding 0.9981297928929872 GO:0019843 rRNA binding 0.992628801127408 GO:0003735 structural constituent of ribosome 0.9921124042857142 GO:0003676 nucleic acid binding 0.9406254854612603 GO:0005198 structural molecule activity 0.878 GO:0001883 purine nucleoside binding 0.835 GO:0008092 cytoskeletal protein binding 0.825 GO:0000166 nucleotide binding 0.801 GO:0008017 microtubule bindi…	GO:0006412 translation 0.9824058797959183 GO:0006414 translational elongation 0.822 GO:0009056 catabolic process 0.784 GO:0006810 transport 0.696 GO:0008104 protein localization 0.654 GO:0051649 establishment of localization in cell 0.652 GO:0015031 protein transport 0.649 GO:0051171 regulation of nitrogen compound metabolic process 0.644 GO:0016071 mRNA metabolic process 0.627 GO:0006886 intrace…	GO:0005840 ribosome 0.9595783214285715 GO:0005737 cytoplasm 0.94 GO:0030529 intracellular ribonucleoprotein complex 0.8984129729591837 GO:0016020 membrane 0.851 GO:0070062 extracellular vesicular exosome 0.847 GO:0005730 nucleolus 0.787 GO:0005622 intracellular 0.7088985204081633 GO:0005576 extracellular region 0.564 GO:0005886 plasma membrane 0.564	RNA binding 0.998; rRNA binding 0.99; structural constituent of ribosome 0.99; translation 0.98; ribosome 0.959578; intracellular ribonucleoprotein complex 0.898	Yes but general	-
MMSYN1_0647	rpsM; 30S ribosomal protein S13	GO:0003735 structural constituent of ribosome 0.9980520110714286 GO:0003723 RNA binding 0.9974568227926099 GO:0000049 tRNA binding 0.9931292391058089 GO:0019843 rRNA binding 0.9930970944672468 GO:0003676 nucleic acid binding 0.984764348693968 GO:0003824 catalytic activity 0.967 GO:0016301 kinase activity 0.922 GO:0005524 ATP binding 0.859 GO:0016491 oxidoreductase activity 0.828 GO:0016740 transf…	GO:0006412 translation 0.9684964587755102 GO:0006414 translational elongation 0.938 GO:0043241 protein complex disassembly 0.935 GO:0010468 regulation of gene expression 0.836 GO:0055114 oxidation-reduction process 0.811 GO:0006810 transport 0.786 GO:0006796 phosphate-containing compound metabolic process 0.78 GO:2001141 regulation of RNA biosynthetic process 0.756 GO:1903506 regulation of nuclei…	GO:0005737 cytoplasm 0.93 GO:0005576 extracellular region 0.835 GO:0016020 membrane 0.825 GO:0070062 extracellular vesicular exosome 0.819 GO:0005840 ribosome 0.7436301020408163 GO:0030529 intracellular ribonucleoprotein complex 0.7381030612244898 GO:0005622 intracellular 0.7074515408163264 GO:0005739 mitochondrion 0.676 GO:0005886 plasma membrane 0.505	structural constituent of ribosome 0.998; RNA binding 0.997; rRNA binding 0.99; translation 0.968; ribosome 0.74363	Yes but general	-
MMSYN1_0648	rpmJ; 50S ribosomal protein L36	GO:0003735 structural constituent of ribosome 0.9966489032653061 GO:0005198 structural molecule activity 0.985 GO:0016887 ATPase activity 0.974 GO:0003676 nucleic acid binding 0.966 GO:0000166 nucleotide binding 0.94 GO:0022857 transmembrane transporter activity 0.934 GO:0005524 ATP binding 0.932 GO:0001883 purine nucleoside binding 0.922 GO:0016301 kinase activity 0.877 GO:0005215 transporter ac…	GO:0043241 protein complex disassembly 0.999 GO:0006414 translational elongation 0.997 GO:0006402 mRNA catabolic process 0.99 GO:0006412 translation 0.9872368094897959 GO:0006413 translational initiation 0.964 GO:0006810 transport 0.917 GO:0006520 cellular amino acid metabolic process 0.854 GO:0010468 regulation of gene expression 0.849 GO:0009056 catabolic process 0.844 GO:0051171 regulation of …	GO:0005840 ribosome 0.9955272135204082 GO:0030529 intracellular ribonucleoprotein complex 0.9613816806938775 GO:0016020 membrane 0.957 GO:0005737 cytoplasm 0.93 GO:0070062 extracellular vesicular exosome 0.876 GO:0005576 extracellular region 0.813 GO:0005739 mitochondrion 0.804 GO:0005730 nucleolus 0.746 GO:0005759 mitochondrial matrix 0.61 GO:0005622 intracellular 0.35367499999999996 GO:0044444 …	structural constituent of ribosome 0.9966; ATPase activity 0.974; translational elongation 0.997; ribosome 0.9955	Yes but general	-
MMSYN1_0649	infA; Translation initiation factor IF-1	GO:0003723 RNA binding 0.9985719743421912 GO:0003743 translation initiation factor activity 0.9935847356438993 GO:0043022 ribosome binding 0.9932297524301895 GO:0019843 rRNA binding 0.9932173433973636 GO:0003676 nucleic acid binding 0.9806071246348311 GO:0008135 translation factor activity, RNA binding 0.976825298589638 GO:0003735 structural constituent of ribosome 0.967 GO:0008092 cytoskeletal p…	GO:0006414 translational elongation 0.979 GO:0006810 transport 0.864 GO:0007166 cell surface receptor signaling pathway 0.835 GO:0006397 mRNA processing 0.824 GO:0006396 RNA processing 0.741 GO:0006413 translational initiation 0.7303342857142857 GO:0006412 translation 0.7201700102040816 GO:0015031 protein transport 0.672 GO:0043241 protein complex disassembly 0.658 GO:0006886 intracellular protei…	GO:0005737 cytoplasm 0.9845373020408164 GO:0016020 membrane 0.905 GO:0030529 ribonucleoprotein complex 0.864 GO:0070062 extracellular vesicular exosome 0.838 GO:0005576 extracellular region 0.798 GO:0005730 nucleolus 0.785 GO:0071944 cell periphery 0.725 GO:0005886 plasma membrane 0.679 GO:0005840 ribosome 0.626 GO:0016021 integral component of membrane 0.624 GO:0031224 intrinsic component of mem…	RNA binding 0.99857; translation initiation factor activity 0.993; ribosome binding 0.99; rRNA binding 0.99; translation factor activity, RNA binding 0.9768; structural constituent of ribosome 0.967; translational initiation 0.73; ribonucleoprotein complex 0.864; ribosome 0.626	Yes but general	-
MMSYN1_0650	map; Methionine aminopeptidase	GO:0008235 metalloexopeptidase activity 0.9933302476741607 GO:0070006 metalloaminopeptidase activity 0.9932659500660961 GO:0046872 metal ion binding 0.9923076576493942 GO:0004177 aminopeptidase activity 0.9920404123133164 GO:0003824 catalytic activity 0.9861658094995046 GO:0008237 metallopeptidase activity 0.975125266550629 GO:0008238 exopeptidase activity 0.971607749368829 GO:0070011 peptidase a…	GO:0070084 protein initiator methionine removal 0.961569387755102 GO:0006508 proteolysis 0.8985375510204081 GO:0019752 carboxylic acid metabolic process 0.795 GO:0006810 transport 0.719 GO:1901605 alpha-amino acid metabolic process 0.684 GO:0006796 phosphate-containing compound metabolic process 0.676 GO:0006629 lipid metabolic process 0.676 GO:0055114 oxidation-reduction process 0.586 GO:0006520…	GO:0005737 cytoplasm 0.9748899969387755 GO:0005576 extracellular region 0.921 GO:0070062 extracellular vesicular exosome 0.835 GO:0005739 mitochondrion 0.741 GO:0016020 membrane 0.565	metalloexopeptidase activity 0.99333; metalloaminopeptidase activity 0.99; aminopeptidase activity 0.99; protein initiator methionine removal 0.96	Yes but general	-
MMSYN1_0651	adk; Adenylate kinase	GO:0016301 kinase activity 0.9964950610755983 GO:0004017 adenylate kinase activity 0.9939685801356513 GO:0005524 ATP binding 0.9933181137807732 GO:0019205 nucleobase-containing compound kinase activity 0.9930805192608144 GO:0016776 phosphotransferase activity, phosphate group as acceptor 0.9930797434652315 GO:0008270 zinc ion binding 0.9925978786450772 GO:0001883 purine nucleoside binding 0.99248…	GO:0009165 nucleotide biosynthetic process 0.9374239257142857 GO:0016310 phosphorylation 0.9110435757142857 GO:0019752 carboxylic acid metabolic process 0.845 GO:0009056 catabolic process 0.843 GO:0055114 oxidation-reduction process 0.834 GO:0006796 phosphate-containing compound metabolic process 0.818 GO:0005975 carbohydrate metabolic process 0.774 GO:0006091 generation of precursor metabolites …	GO:0005576 extracellular region 0.955 GO:0005829 cytosol 0.89 GO:0005618 cell wall 0.89 GO:0005886 plasma membrane 0.89 GO:0070062 extracellular vesicular exosome 0.847 GO:0005737 cytoplasm 0.8457712244897959 GO:0005739 mitochondrion 0.687 GO:0016020 membrane 0.575	adenylate kinase activity 0.99; ATP binding 0.99; nucleotide biosynthetic process 0.9	Yes	-
MMSYN1_0652	secY; Protein translocase subunit SecY	GO:0022891 substrate-specific transmembrane transporter activity 0.9489386984938734 GO:0008324 cation transmembrane transporter activity 0.928 GO:0022857 transmembrane transporter activity 0.9219407689618984 GO:0015075 ion transmembrane transporter activity 0.9 GO:0005244 voltage-gated ion channel activity 0.846 GO:0005215 transporter activity 0.829 GO:0005216 ion channel activity 0.807 GO:000816…	GO:0006810 transport 0.9721331962244898 GO:0055085 transmembrane transport 0.912 GO:0006811 ion transport 0.889 GO:0071805 potassium ion transmembrane transport 0.863 GO:0034220 ion transmembrane transport 0.815 GO:0098655 cation transmembrane transport 0.771 GO:0043952 protein transport by the Sec complex 0.7457435714285714 GO:0065002 intracellular protein transmembrane transport 0.7429079591836…	GO:0016021 integral component of membrane 0.999951391 GO:0005886 plasma membrane 0.9982494156632653 GO:0031224 intrinsic component of membrane 0.996 GO:0016020 membrane 0.9958024554081633 GO:0005887 integral component of plasma membrane 0.994 GO:0031226 intrinsic component of plasma membrane 0.968 GO:0071944 cell periphery 0.775 GO:0005789 endoplasmic reticulum membrane 0.762 GO:0005622 intracell…	substrate-specific transmembrane transporter activity 0.9489; transport 0.97; protein transport by the Sec complex 0.7457; integral component of membrane 0.9999	Yes but general	-
MMSYN1_0653	rplO; 50S ribosomal protein L15	GO:0003723 RNA binding 0.9988390725237292 GO:0019843 rRNA binding 0.9936906133924223 GO:0003676 nucleic acid binding 0.9922101153142739 GO:0003735 structural constituent of ribosome 0.9885611882653061 GO:0003824 catalytic activity 0.975 GO:0005198 structural molecule activity 0.885 GO:0016740 transferase activity 0.881 GO:0008092 cytoskeletal protein binding 0.826 GO:0003779 actin binding 0.789 G…	GO:0006412 translation 0.9576194147959184 GO:0006402 mRNA catabolic process 0.921 GO:0043241 protein complex disassembly 0.92 GO:0006414 translational elongation 0.915 GO:0010468 regulation of gene expression 0.857 GO:0006810 transport 0.837 GO:0051171 regulation of nitrogen compound metabolic process 0.772 GO:0034220 ion transmembrane transport 0.771 GO:2001141 regulation of RNA biosynthetic pro…	GO:0005840 ribosome 0.9888755719489796 GO:0005737 cytoplasm 0.98 GO:0005576 extracellular region 0.868 GO:0030529 intracellular ribonucleoprotein complex 0.8676517489795919 GO:0070062 extracellular vesicular exosome 0.824 GO:0016020 membrane 0.768 GO:0015934 large ribosomal subunit 0.7227576020408163 GO:0005622 intracellular 0.7052713061224489 GO:0005739 mitochondrion 0.667 GO:0031224 intrinsic c…	RNA binding 0.998839; rRNA binding 0.99369; structural constituent of ribosome 0.98856; translation 0.9576; ribosome 0.98887557	Yes but general	-
MMSYN1_0654	rpsE; 30S ribosomal protein S5	GO:0003723 RNA binding 0.9941461704567602 GO:0019843 rRNA binding 0.9822019726981619 GO:0003824 catalytic activity 0.982 GO:0000166 nucleotide binding 0.958 GO:0001883 purine nucleoside binding 0.869 GO:0003676 nucleic acid binding 0.8657410593530139 GO:0005525 GTP binding 0.859 GO:0032561 guanyl ribonucleotide binding 0.854 GO:0003735 structural constituent of ribosome 0.7961098979591836 GO:0016…	GO:0006412 translation 1.0 GO:0006810 transport 0.8 GO:0051649 establishment of localization in cell 0.642 GO:0035556 intracellular signal transduction 0.565 GO:0006796 phosphate-containing compound metabolic process 0.538	GO:0005737 cytoplasm 0.98 GO:0030529 intracellular ribonucleoprotein complex 0.7913245918367346 GO:0015935 small ribosomal subunit 0.7683598979591837 GO:0005840 ribosome 0.7486903061224489 GO:0005730 nucleolus 0.595 GO:0016020 membrane 0.57	RNA binding 0.99; rRNA binding 0.98; translation 1.0; intracellular ribonucleoprotein complex 0.79; small ribosomal subunit 0.768	Yes but general	-
MMSYN1_0655	rplR; 50S ribosomal protein L18	GO:0003723 RNA binding 0.9991627469726008 GO:0003735 structural constituent of ribosome 0.9957676440816327 GO:0019843 rRNA binding 0.9933928957805933 GO:0003676 nucleic acid binding 0.9838107833983855 GO:0005198 structural molecule activity 0.866 GO:0003677 DNA binding 0.86 GO:0008092 cytoskeletal protein binding 0.852 GO:0003824 catalytic activity 0.835 GO:0016740 transferase activity 0.786 GO:1…	GO:0006412 translation 0.9850086758163266 GO:0006414 translational elongation 0.861 GO:0043241 protein complex disassembly 0.85 GO:0006810 transport 0.836 GO:0016071 mRNA metabolic process 0.795 GO:0006413 translational initiation 0.767 GO:0034220 ion transmembrane transport 0.723 GO:0010468 regulation of gene expression 0.68 GO:0051171 regulation of nitrogen compound metabolic process 0.628 GO:2…	GO:0005737 cytoplasm 0.98 GO:0030529 intracellular ribonucleoprotein complex 0.8739599313265306 GO:0005739 mitochondrion 0.739 GO:0005840 ribosome 0.7384863265306122 GO:0070062 extracellular vesicular exosome 0.717 GO:0005622 intracellular 0.7060481224489795 GO:0016020 membrane 0.671 GO:0005576 extracellular region 0.607 GO:0005730 nucleolus 0.53 GO:0005759 mitochondrial matrix 0.506	RNA binding 0.999; structural constituent of ribosome 0.9957676; rRNA binding 0.99; translation 0.985; intracellular ribonucleoprotein complex 0.8739599	Yes but general	-
MMSYN1_0656	rplF; 50S ribosomal protein L6	GO:0003723 RNA binding 0.9980825865560354 GO:0019843 rRNA binding 0.9937483140619072 GO:0003735 structural constituent of ribosome 0.9703751371428572 GO:0003676 nucleic acid binding 0.9194738788544157 GO:0003779 actin binding 0.818 GO:0008092 cytoskeletal protein binding 0.79 GO:0000166 nucleotide binding 0.772 GO:1901363 heterocyclic compound binding 0.646815258133402 GO:0097159 organic cyclic c…	GO:0006412 translation 0.9987181306122449 GO:0006810 transport 0.895 GO:0015031 protein transport 0.715 GO:0051649 establishment of localization in cell 0.696 GO:0006886 intracellular protein transport 0.689 GO:0006413 translational initiation 0.677 GO:0009056 catabolic process 0.646 GO:0007166 cell surface receptor signaling pathway 0.591 GO:0008104 protein localization 0.584 GO:0043241 protein …	GO:0005737 cytoplasm 0.97 GO:0005576 extracellular region 0.958 GO:0070062 extracellular vesicular exosome 0.921 GO:0030529 intracellular ribonucleoprotein complex 0.8951982191836735 GO:0016020 membrane 0.822 GO:0005840 ribosome 0.7774183673469387 GO:0005622 intracellular 0.7106121938775509 GO:0005886 plasma membrane 0.545 GO:0005739 mitochondrion 0.516	RNA binding 0.998; rRNA binding 0.99; structural constituent of ribosome 0.97; translation 0.9987; intracellular ribonucleoprotein complex 0.895	Yes but general	-
MMSYN1_0657	rpsH; 30S ribosomal protein S8	GO:0003723 RNA binding 0.9988737333753724 GO:0019843 rRNA binding 0.9935124435255336 GO:0003676 nucleic acid binding 0.9823440296460385 GO:0003735 structural constituent of ribosome 0.9678242928571429 GO:0003824 catalytic activity 0.951 GO:0000166 nucleotide binding 0.941 GO:0005198 structural molecule activity 0.888 GO:0001883 purine nucleoside binding 0.885 GO:0016491 oxidoreductase activity 0.…	GO:0006412 translation 0.9914050606122449 GO:0006810 transport 0.921 GO:0006414 translational elongation 0.827 GO:0006629 lipid metabolic process 0.799 GO:0009056 catabolic process 0.798 GO:0043241 protein complex disassembly 0.789 GO:0006402 mRNA catabolic process 0.76 GO:0006886 intracellular protein transport 0.755 GO:0016071 mRNA metabolic process 0.75 GO:0015031 protein transport 0.742 GO:00…	GO:0005576 extracellular region 0.981 GO:0005840 ribosome 0.9672264265306122 GO:0070062 extracellular vesicular exosome 0.958 GO:0030529 intracellular ribonucleoprotein complex 0.950488113877551 GO:0005737 cytoplasm 0.93 GO:0016020 membrane 0.85 GO:0005886 plasma membrane 0.6 GO:0005739 mitochondrion 0.589	RNA binding 0.99887; rRNA binding 0.99; structural constituent of ribosome 0.9678; translation 0.99; ribosome 0.967	Yes but general	-
MMSYN1_0658	rpsZ; 30S ribosomal protein S14 type Z	GO:0003735 structural constituent of ribosome 0.9997069747857142 GO:0003723 RNA binding 0.9978589532381479 GO:0008270 zinc ion binding 0.9966353764964443 GO:0019843 rRNA binding 0.9931187197249964 GO:0003676 nucleic acid binding 0.9505846088741314 GO:0008092 cytoskeletal protein binding 0.902 GO:0046872 metal ion binding 0.8954279791065346 GO:0005198 structural molecule activity 0.858 GO:0003824 …	GO:0006414 translational elongation 0.982 GO:0006412 translation 0.912119052755102 GO:0006810 transport 0.878 GO:0043241 protein complex disassembly 0.852 GO:0016071 mRNA metabolic process 0.828 GO:0034220 ion transmembrane transport 0.823 GO:0006811 ion transport 0.801 GO:0010468 regulation of gene expression 0.771 GO:0055085 transmembrane transport 0.761 GO:0051171 regulation of nitrogen compou…	GO:0005840 ribosome 0.958818115 GO:0005737 cytoplasm 0.93 GO:0030529 intracellular ribonucleoprotein complex 0.8683248105816327 GO:0070062 extracellular vesicular exosome 0.847 GO:0016020 membrane 0.775 GO:0005739 mitochondrion 0.767 GO:0005622 intracellular 0.694098 GO:0005576 extracellular region 0.558	structural constituent of ribosome 0.9997; RNA binding 0.99785895; zinc ion binding 0.9966; rRNA binding 0.993; translation 0.91211; ribosome 0.9588; intracellular ribonucleoprotein complex 0.8683	Yes but general	-
[truncated: 115 more rows]
