# Supplementary material for: Environmental conditions shape the nature of a minimal bacterial genome
Source: Nat Commun. 2019 Jul 15;10:3100. doi: 10.1038/s41467-019-10837-2 (PMC6629657; doi:10.1038/s41467-019-10837-2)
Supplement: Supplementary file 8 — Supplementary Data File 7 [file 41467_2019_10837_MOESM8_ESM.xlsx]

## Sheet: Supplementary Data File 7
Sequence id	Final function	Final functional category	Danchin and Fang Unknown unknowns: essential genes in quest for function	Comparison
MMSYN1_0005	Chromosome segregation protein	Chromosome segregation	-	Function not provided
MMSYN1_0029	azoR; FMN-dependent NADH-azoreductase azoR	Unclear	NADH-dependentl oxidoreductase actual substrate unknown; repairs YodB-Cys-S-adducts AzoJ/YocJ	More detailed function
MMSYN1_0030	ABC transporter, ATP-binding protein	Transport	-	Function not provided
MMSYN1_0033	Transmembrane protein, likely a protease	Proteolysis	-	Function not provided
MMSYN1_0034	FtsX-like permease	Efflux	-	Function not provided
MMSYN1_0039	ftsH; ATP-dependent zinc-binding metallopeptidase FtsH	Protein export	membrane protease involved in cell division PPG conserved in ATP binding site FtsH	The same function
MMSYN1_0042	Transcriptional regulator, RpiR family	Regulation	-	Function not provided
MMSYN1_0043	RNA methyltransferase	rRNA modification	tRNA1(Val) (adenine(37)-N6)-methyltransferase conserved PP dipeptide; TrmN6 in modomics, EcYfiC; similar to PrmC; could be promiscuous trmNF	More detailed function
MMSYN1_0054	bcp; Bacterioferritin comigratory protein	Redox homeostasis	peroxiredoxin expression controlled by PerR in Staphylococcus aureus YgaF	The same function
MMSYN1_0060	Transmembrane protein, likely an anion transporter	Transport	-	Function not provided
MMSYN1_0063	tRNA-dihydrouridine synthase B	tRNA modification	tRNA-dihydrouridine synthase B COG0042-encoded family members act site-specifically on the tRNA D-loop DusB	The same function
MMSYN1_0066	Magnesium binding cof-like hydrolase, sugar phosphatase, HAD family	Unclear	promiscuous phosphatase similar to RibZ phosphatase family -	Minor differences
MMSYN1_0077	Magnesium binding cof-like hydrolase, sugar phosphatase, HAD family	Unclear	promiscuous phosphatase similar to RibZ phosphatase family -	Minor differences
MMSYN1_0080	Ribosomal protein	Unclear	-	Function not provided
MMSYN1_0094	Transmembrane protein, likely a cation transporter	Transport	-	Function not provided
MMSYN1_0097	5'-3' exonuclease	DNA metabolism	proofreading 5'3'-exonuclease exonuclease activity associated to PolA; the 5'-3' exonuclease activity encoded by either polA or ypcP xni was required for the growth of B. subtilis and E. coli; essential domain ExnP/YpcP	The same function
MMSYN1_0108	Lipoprotein, putative	Lipoprotein	-	Function not provided
MMSYN1_0109	nfo; Endonuclease IV	DNA repair	apurinic/apyrimidinic endonuclease IV; repair enzyme one PP conserved (not general); CH conserved Nfo	The same function
MMSYN1_0116	Transmembrane protein, not a transporter	Unclear	-	Function not provided
MMSYN1_0127	HD domain phosphohydrolase	Unclear	modified (deoxy)ribonucleotide (pyro)phosphohydrolase linked to DNA damage, regulated by DnaA, affected by treatment with UV, MMC, and HPUra YwfO	More detailed function
MMSYN1_0132	ATPase, AAA family	Unclear	ATP-dependent informational activity not ClpX (no cysteine cluster); not FtsH (no membrane binding); not Lon, not Clp; involved in global protein disaggregation -	Minor differences
MMSYN1_0133	Subtilisin-like 1 serine protease	Proteolysis	protease/peptidase conserved catalytic site, similar to Vpr, AprX, Bpr -	Minor differences
MMSYN1_0138	Possible ABC transporter, ATP-binding protein	Transport	-	Function not provided
MMSYN1_0139	Manganese binding DHH-family phosphoesterase	Unclear	nanoRNase degradation of oligonucleotides shorter than 5nt NrnA	More detailed function
MMSYN1_0143	Transmembrane protein, likely an anion transporter	Transport	-	Function not provided
MMSYN1_0145	Acetyltransferase	Unclear	-	Function not provided
MMSYN1_0146	Transmembrane protein, not a transporter	Unclear	-	Function not provided
MMSYN1_0164	Transmembrane protein, likely an ion transporter	Transport	-	Function not provided
MMSYN1_0165	oppB; Oligopeptide ABC transporter, permease	Transport	oligopeptide transporter, permease PP conserved, consseved in Streptococci and Lactobacilli OppB	The same function
MMSYN1_0166	oppC; Oligopeptide ABC transporter, permease	Transport	oligopeptide ABC transporter (permease) interacts with OppB oppC	The same function
MMSYN1_0167	oppD; Oligopeptide ABC transporter, ATP-binding protein	Transport	oligopeptide ABC transporter (ATP-binding protein) two PP are conserved in the same distance, an internal domain with other specificity oppD	The same function
MMSYN1_0168	oppF; Oligopeptide ABC transporter, ATP-binding protein	Transport	oligopeptide ABC transporter (ATP-binding protein) may be involved in cell to cell communication (essential for colony formation) oppF	The same function
MMSYN1_0169	oppA; Oligopeptide binding protein	Lipoprotein	external peptide binding lipoprotein lipoprotein signal; extracellular protein associated to the membrane oppA	The same function
MMSYN1_0195	potCD; Spermidine/putrescine ABC transporter, permease and binding domains	Lipoprotein	spermidine /putrescine transporter permease and binding domains polyamine transporter permease and binding domain; highly conserved essential residues in the PotC domain for spermidine uptake, PotD domain and an internal domain ending with a transmembrane helix; PotCXD	The same function
MMSYN1_0196	potB; Spermidine/putrescine ABC transporter, permease subunit	Transport	spermidine /putrescine ABC transporter - permease subunit permease domain; conserved residues (W100 and L110) for interaction with PotC PotB	The same function
MMSYN1_0197	potA; Spermidine/putrescine ABC transporter, ATP-binding subunit	Transport	spermidine /putrescine ABC transporter - ATP binding subunit polyamine transporter; ATP binding site; ATPase activity during transport PotA	The same function
MMSYN1_0215	YqgF/RNase H-like domain protein	Unclear	pre-16S ribosomal RNA maturation enzyme EcYqgF is monomeric and exhibits no branched DNA binding or cleavage activity; purified YqgF processes the 5' end of pre-16S rRNA within 70S ribosomes in vitro; RNase H-like motif RimF/YrrK	The same function
MMSYN1_0235	Transmembrane protein, likely a transporter from Major Facilitator Superfamily	Transport	-	Function not provided
MMSYN1_0239	Septin ring assembly protein	Cell division	-	Function not provided
MMSYN1_0248	Transmembrane protein, likely a cation transporter	Transport	-	Function not provided
MMSYN1_0249	Transmembrane protein, not a transporter	Unclear	-	Function not provided
MMSYN1_0250	Hypothetical protein	Unclear	-	Function not provided
MMSYN1_0264	Ser/Thr-protein kinase	Unclear	kinase of unknown substrates may act on EF-Tu and EF-G PrkC	More detailed function
MMSYN1_0281	Hypothetical protein	Unclear	-	Function not provided
MMSYN1_0283	Ribonuclease HI	DNA replication	Rnase H-like removal of ribonucleotide in DNA YpeP	More detailed function
MMSYN1_0286	Hypothetical protein	Unclear	-	Function not provided
MMSYN1_0296	Transmembrane protein, likely a cation transporter	Transport	-	Function not provided
MMSYN1_0298	Ribosomal protein L7Ae/L30e family	Unclear	K-turn RNA binding protein; ribosomal protein L7Ae K-turn binding; present in growing ribosomes (ribosomal RNA folding process) RulQ/YlxQ/YbxF	The same function
MMSYN1_0299	Ribosomal protein from YlxR-like superfamily	Unclear	RNA binding protein, presumably involved in translation termination conserved synteny with ylxQ, RNA binding fold RulR/YlxR	The same function
MMSYN1_0302	Oxygen-insensitive NAD(P)H nitroreductase	Cofactor transport and salvage	water forming NADH oxidase important for resolving the final step of fermentation NoxC/YodC	Minor differences
MMSYN1_0305	pepQ; Xaa-Pro dipeptidase	Proteolysis	aminopeptidase the PapA (YqhT) and PapB (YkvY) peptidases are responsible for the hydrolysis of various types of Xaa-Pro dipeptides and Xaa-Pro-Xaa tripeptides; next to efp suggests cleaning for uncompleted peptides containing proline; PapA(YqhT)	Minor differences
MMSYN1_0314	S component of ECF transporter with possible substrate vitamins, e.g. folate	Cofactor transport and salvage	-	Function not provided
MMSYN1_0315	Hypothetical protein	Unclear	-	Function not provided
MMSYN1_0317	Transmembrane protein, likely a transporter	Transport	-	Function not provided
MMSYN1_0325	Transmembrane protein, likely a cation transporter from Major Facilitator Superfamily	Transport	-	Function not provided
MMSYN1_0326	Transmembrane protein, not a transporter	Unclear	-	Function not provided
MMSYN1_0327	scpA	Chromosome segregation	segregation and condensation protein A SMC (MMSYN1_0415) colocalizes with its interacting partners, ScpA and ScpB (MMSYN1_0328), and the specific localization of SMC depends on both Scp proteins, showing that all three components of the SMC complex are required for proper localization; dimeric ScpB stabilized the binding of ScpA to the SMC head domains; ScpA	The same function
MMSYN1_0332	Transmembrane protein, likely an ion transporter	Transport	-	Function not provided
MMSYN1_0338	Lipoprotein, putative	Lipoprotein	-	Function not provided
MMSYN1_0345	ecfS	Cofactor transport and salvage	-	Function not provided
MMSYN1_0346	Transmembrane protein, not a transporter	Unclear	-	Function not provided
MMSYN1_0350	DNA-binding protein HU	Unclear	HU generic folded DNA stabilisation similar to HBs and HU Hup/Hbs/YonN	More detailed function
MMSYN1_0352	DnaD family protein	Unclear	DNA remodelling primosomal protein in B. subtilis co-evolves with endonuclease III DnaD	The same function
MMSYN1_0353	Cell division DivIVA/GpsB protein	Cell division	cell division protein N-terminus required to target proteins to the divisome; phosphorylation regulatory network GpsB/DivIVA ------------------------------ nucleotide exchange factor of informational NTPase a large diversity of Hsp70 nucleotide exchange factors has been discovered in the eukaryotic cell -	The same function
MMSYN1_0371	Transmembrane Anion/Proteins/mRNA/Other transporter, ABC-type, ATP-binding	Efflux	putative lipid transporter, flippase; belongs to membrane rafts may be important for the formation of lipid rafts in the membrane YwjA	Minor differences
MMSYN1_0372	Transmembrane Anion/Proteins/mRNA/Other transporter, ABC-type, ATP-binding	Efflux	-	Function not provided
MMSYN1_0373	Hypothetical protein	Unclear	-	Function not provided
MMSYN1_0375	Hypothetical protein	Unclear	-	Function not provided
MMSYN1_0376	Hypothetical protein	Unclear	-	Function not provided
MMSYN1_0379	Transmembrane protein, not a transporter	Unclear	-	Function not provided
MMSYN1_0382	Deoxynucleoside kinase	Nucleotide salvage	promiscuous deoxyribonucleoside kinase promiscuous activity reported from Mollicutes -	Minor differences
MMSYN1_0388	Transmembrane protein, likely a cation transporter	Transport	double strand break repair SMC-like protein, DSB repair is essential for multiplication, may act in concert with MMSYN1_0511 RecN	Different functions
MMSYN1_0389	PF11074 domain protein	Unclear	-	Function not provided
MMSYN1_0392	Hypothetical protein	Unclear	-	Function not provided
MMSYN1_0398	Lipoprotein, putative	Lipoprotein	-	Function not provided
MMSYN1_0399	ABC transporter, possible FtsX-like permease	Efflux	-	Function not provided
MMSYN1_0400	DJ-1 family protein, pfpI-like intracellular protease	Ribosome biogenesis	repair glyoxalase III converting methylglyoxal to lactate, deglycase the apparent glyoxalase activity reflects deglycase activities SufL/YraA	Minor differences
MMSYN1_0401	Transmembrane peptidase, C39 family	Proteolysis	-	Function not provided
MMSYN1_0408	trmK; tRNA (adenine(22)-N(1))-methyltransferase	tRNA modification	tRNA (adenine(22)-N(1))-methyltransferase a methyl group at position N(1) prevents Watson-Crick-type base pairing by adenosine and is therefore important for regulation of structure and stability of tRNA molecules TrmK/YqfN	The same function
MMSYN1_0409	GTP cyclohydrolase 1 type 2	Cofactor transport and salvage	-	Function not provided
MMSYN1_0410	DEAD-box ATP-dependent RNA helicase	Ribosome biogenesis	ATP-dependent RNA helicase operon with nfo; the helicase may be important for Nfo activity; may substitute for CshA in ribosome biogenesis; DeaD is involved in 23S maturation; both cshA and cshB genes could be deleted only in the presence of a cshB copy in trans; colocalization of the putative helicases CshA and CshB with CspB and the ribosomes in areas surrounding the nucleoid CshB/DeaD	The same function
MMSYN1_0411	Transmembrane protein, ABC-transporter permease, likely metal ion transporter	Transport	-	Function not provided
MMSYN1_0416	Hypothetical protein	Unclear	-	Function not provided
MMSYN1_0420	Dihydroxyacetone kinase, dhaL-like	Unclear	kinase of unknown substrates conserved as a whole, may be a protein kinase acting on DnaK or other essential component YloV	Minor differences
MMSYN1_0421	Alkaline shock protein Asp23 family protein	Unclear	tRNA modification protein; may methylate U54, possiblly with YloV similarity to yeast S-adenosylmethioninedependent tRNA (uracil-5-)-methyltransferase suggests tRNA target YloU	Different functions
MMSYN1_0424	Hypothetical protein	Unclear	-	Function not provided
MMSYN1_0430	DNA-binding protein, sigma factors	Regulation	component of the signal recognition particle protein membrane-targeting pathway may interact with secretion system 4.5S RNA YlxM	More detailed function
MMSYN1_0431	Metallophosphoesterase, YmdB-like	Unclear	2'3' and 3'5' cyclic nucleotide monophosphates phosphodiesterase cleaning of left overs after RNase activity PdeB/YmdB	The same function
MMSYN1_0433	cutC; Copper homeostasis protein CutC	Unclear	TIM barrel protein binding a metal cofactor the molecular 3D model of efCutC shows a triose phosphate isomerase (TIM) barrel motifs, described in CutC crystals but several residues are not conserved; may still bind a metal (probably not Cu(I)); possibly an enzyme; co-evolves with aminosugar metabolism and Zn-related functions CutC	The same function
MMSYN1_0437	yhaM; 3'-5' exoribonuclease	RNA metabolism	3'-5' exonuclease, small oligoribonucleotide nuclease moonlighting, may replace RNase R in Mollicutes YhaM	The same function
MMSYN1_0438	Histidine triad HIT hydrolaselike protein	Unclear	hydrolase carry out dinucleotidyl hydrolase, ucleotidyltransferase and phosphoramidite hydrolase activities; possibly involved in Zn homeostasis HinT	The same function
MMSYN1_0439	Lipoprotein, putative	Lipoprotein	-	Function not provided
MMSYN1_0440	Lipoprotein, putative	Lipoprotein	-	Function not provided
MMSYN1_0444	pepO; Neutral endopeptidase pepO	Proteolysis	Endopeptidase O conserved HEXXH Zn binding motif; intracellular PepO	The same function
MMSYN1_0447	dUTP diphosphatase	Nucleotide salvage	dUTPase, type 2 phage origin; moonlighting activity DutX	The same function
MMSYN1_0451	NADP-dependent glyceraldehyde-3-phosphate dehydrogenase	Glucose transport & catabolism	succinate-semialdehyde dehydrogenase (NADP) may participate in putrescine degradation, NAD might be the real cofactor; degradation of gamma aminobutyrate and glutamate GabD	Minor differences
MMSYN1_0478	Transmembrane protein, likely a cation transporter from Major Facilitator Superfamily	Transport	-	Function not provided
MMSYN1_0479	Membrane metallopeptidase	Proteolysis	-	Function not provided
MMSYN1_0481	Lipoprotein, putative	Lipoprotein	-	Function not provided
MMSYN1_0493	pepV; Dipeptidase pepV	Proteolysis	promiscuous peptidase deacylase conserved catalytic histidine, conserved PPG YtjP	Minor differences
MMSYN1_0495	ROK family glucokinase	Regulation	-	Function not provided
MMSYN1_0500	Cysteine protease Prp superfamily	Unclear	L27 N-terminal protease conserved histidine and cysteine residues RppA/ysxB	The same function
MMSYN1_0503	Hypothetical protein	Unclear	-	Function not provided
MMSYN1_0504	rsmI; 16S rRNA (cytidine(1402)-2'-O)-methyltransferase	rRNA modification	16S rRNA 2'-O-ribose C1402 methyltransferase associates with RsmH (equivalog category) RsmI/YabC	The same function
MMSYN1_0505	Lipoprotein, putative	Lipoprotein	-	Function not provided
MMSYN1_0511	Hypothetical protein	Unclear	double strand break repair similar to DNA double strand break repair protein of M. jannaschii, likely phage origin, controls the balance between DNA end bridging And DNA resection YydD	More detailed function
MMSYN1_0516	Transmembrane protein, likely cation transporter or protease	Unclear	membrane endopeptidase rhomboid endopeptidase GlpG	More detailed function
MMSYN1_0530	Hypothetical protein	Unclear	similar to RibZ phosphatase family promiscuous phosphatase -	More detailed function
MMSYN1_0531	FtsX-like permease	Efflux	-	Function not provided
MMSYN1_0599	Hypothetical protein	Unclear	-	Function not provided
MMSYN1_0601	Anion/Cation transmembrane transporter	Transport	-	Function not provided
MMSYN1_0615	tRNA binding protein, possible Phe-tRNA ligase pheT	Translation	tRNA binding protein under Spx control in B. subtilis (sulfur metabolism); linked to sulfur oxidative stress; similar to a Phe tRNA ligase subunit; could be a conserved tRNA G6 methyltransferase YtpR	Less detailed function
MMSYN1_0620	Fur family protein	Regulation	control of zinc transport, sensitivity to reactive oxygen species similar to Zur and PerR -	The same function
MMSYN1_0632	Transmembrane Cation/Proteins/mRNA transporter	Transport	extracytoplasmic membrane protein chaperone universally conserved mechanism for stabilizing extracytoplasmic proteins; membrane anchored; from phage origin; cysteine cluster Lost BdbA/YolI	Different functions
MMSYN1_0636	Lipoprotein, putative	Lipoprotein	-	Function not provided
MMSYN1_0639	ABC transporter, possible FtsX-like permease	Efflux	-	Function not provided
MMSYN1_0640	truA; tRNA pseudouridine (38-40) synthase	tRNA modification	tRNA pseudouridine(38-40) synthase promiscuous enzyme TruA	The same function
MMSYN1_0691	Transmembrane transporter, likely transporting cations, drugs or toxins	Efflux	-	Function not provided
MMSYN1_0692	Ribosomal large subunit pseudouridine synthase Rlu family	rRNA modification	promiscuous 23S ribosomal RNA pseudouridylate synthase important for termination of translation RluD	Minor differences
MMSYN1_0693	CAAX protease	Proteolysis	-	Function not provided
MMSYN1_0696	RDD family, transmembrane protein, likely a cation transporter	Transport	-	Function not provided
MMSYN1_0697	Glycosyltransferase	Unclear	glycosyl transferase rhamnosylation of EF-P arginine 32 ? -	The same function
MMSYN1_0710	Magnesium binding cof-like hydrolase, sugar phosphatase, HAD family	Unclear	promiscuous phosphatase similar to RibZ phosphatase family -	Minor differences
MMSYN1_0728	Magnesium binding cof-like hydrolase, sugar phosphatase, HAD family	Unclear	promiscuous phosphatase similar to RibZ phosphatase family -	Minor differences
MMSYN1_0730	DNA binding protein	Regulation	-	Function not provided
MMSYN1_0777	Transmembrane protein, likely a transferase/transporter	Unclear	-	Function not provided
MMSYN1_0778	Transmembrane transporter, likely transporting cations	Transport	-	Function not provided
MMSYN1_0797	Transmembrane protein, likely a cation transporter (could have a role with ATPsynthase)	Transport	-	Function not provided
MMSYN1_0805	Transcription factor	Regulation	putative chaperone, possibly proline isomerase similarity with Tig, possibly proline isomerase -	Different functions
MMSYN1_0817	whiA; Sporulation transcription regulator WhiA	Regulation	involved in an early stage of cell division. localizes at the nucleoid no indication that YvcL functions as a transcription factor; insertions in gtaB and pgcA restored normal cell division of the double mutant WhiA/YvcL	The same function
MMSYN1_0822	S component of ECF transporter with possible substrate vitamins, e.g. folate	Cofactor transport and salvage	specificity factor for the ECF transport system, for folate and related compounds important residues in the 3D structure are conserved FolT	The same function
MMSYN1_0827	Transmembrane protein, likely an ion transporter	Transport	-	Function not provided
MMSYN1_0830	Transmembrane protein, likely an ion transporter	Transport	-	Function not provided
MMSYN1_0835	Lipoprotein, putative	Lipoprotein	-	Function not provided
MMSYN1_0836	S component of ECF transporter with possible substrate vitamins, e.g. folate	Cofactor transport and salvage	-	Function not provided
MMSYN1_0838	rlmB; 23S rRNA (guanosine-2'-O-)-methyltransferase RlmB	rRNA modification	23S rRNA 2'-O-ribose G methyltransferase modification of tRNA as well? RlmBB/ysgA ---------------------- 23S rRNA 2'-O-ribose G methyltransferase belongs to the TrmH family RlmB/YacO	The same function
MMSYN1_0851	Lipoprotein, putative	Lipoprotein	-	Function not provided
MMSYN1_0852	Transmembrane protein, Cation transporter	Transport	-	Function not provided
MMSYN1_0853	Hypothetical protein	Unclear	energy-sensing regulator of translation four possible paralogs in B. Subtilis EttM/YfmM	More detailed function
MMSYN1_0870	dcuC; C4-dicarboxylate anaerobic carrier dcuC	Transport	branched-chain aminoacid permease CodY target in B. subtilis, supports balance of BCAA and purine derivatives YcgA	Minor differences
MMSYN1_0872	ychF; Ribosome-binding ATPase YchF	Ribosome biogenesis	ribosome-binding potassium-dependent ATPase regulating peroxide stress oxidation of a conserved and surface-exposed cysteine residue promotes EcYchF dimerization, which is accompanied by inhibition of the ATPase activity; critical histidine located in a flexible loop of the G-domain; binds ribosome in a K+-dependent manner; critical residues (histidine 114 and cysteine) conserved; oxidation of a …	The same function
MMSYN1_0873	DUF951 family, ribosomal protein	Translation	-	Function not provided
MMSYN1_0876	L-type amino acid permease	Transport	-	Function not provided
MMSYN1_0877	S component of ECF transporter, likely an ion transmembrane transporter	Transport	-	Function not provided
MMSYN1_0878	L-type amino acid permease	Transport	-	Function not provided
MMSYN1_0879	mgtA; Magnesium-importing P-type ATP-ase mgtA	Transport	divalent ion transporter, ATP-dependent transports calcium in B. subtilis, likely manganese transporter MntA/YloB	Minor differences
MMSYN1_0881	uhpT; Hexose phosphate transport protein	Transport	-	Function not provided
MMSYN1_0906	Choline/Ethanolamine/Thiamine kinase/phosphotransferase	Lipid salvage and biogenesis	-	Function not provided
MMSYN1_0907	Magnesium binding cof-like hydrolase, sugar phosphatase, HAD family	Unclear	alpha-D-glucose-1-phosphate phosphatase/phosphotransferase dephosphorylation of different sugar phosphates including ribose-5-phosphate (Ribu5P), fructose-1-phosphate (Fru1P), fructose-6-phosphate (Fru6P), glucose-6-P (Glu6P), and also acetyl phosphate (Acetyl-P); physiological role unknown; HAD superfamily, HAD13; reaction aspartates are conserved HadM(YxeH)	Minor differences
