# Supplementary material for: Environmental conditions shape the nature of a minimal bacterial genome
Source: Nat Commun. 2019 Jul 15;10:3100. doi: 10.1038/s41467-019-10837-2 (PMC6629657; doi:10.1038/s41467-019-10837-2)
Supplement: Supplementary file 9 — Supplementary Data File 8 [file 41467_2019_10837_MOESM9_ESM.xlsx]

## Sheet: Supplementary Data File 8
Sequence id	Final function	InterPro CDD	InterPro CDD conclusion	InterPro CDD e-value	InterPro CDD coverage	InterPro CDD does it support the function?	InterPro CDD does it support functional category?	InterPro Gene3D	InterPro Gene3D conclusion	InterPro Gene3D e-value	InterPro Gene3D coverage	InterPro Gene3D does it support the function?	InterPro Gene3D does it support functional category?	InterPro Hamap	InterPro Hamap conclusion	InterPro Hamap e-value	InterPro Hamap coverage	InterPro Hamap does it support the function?	InterPro Hamap does it support functional category?	InterPro PIRSF	InterPro PIRSF conclusion	InterPro PIRSF e-value	InterPro PIRSF coverage	InterPro PIRSF does it support the function?	InterPro PIRSF does it support functional category?	InterPro PRINTS	InterPro PRINTS conclusion	InterPro PRINTS e-value	InterPro PRINTS coverage	InterPro PRINTS does it support the function?	InterPro PRINTS does it support functional category?	InterPro ProDom	InterPro ProDom conclusion	InterPro ProDom e-value	InterPro ProDom coverage	InterPro ProDom does it support the function?	InterPro ProDom does it support functional category?	InterPro ProSitePatterns	InterPro ProSitePatterns conclusion	InterPro ProSitePatterns coverage	InterPro ProSitePatterns does it support the function?	InterPro ProSitePatterns does it support functional category?	InterPro ProSiteProfiles	InterPro ProSiteProfiles conclusion	InterPro ProSiteProfiles e-value	InterPro ProSiteProfiles coverage	InterPro ProSiteProfiles does it support the function?	InterPro ProSiteProfiles does it support functional category?	InterPro SFLD
MMSYN1_0001	dnaA; Chromosomal replication initiator protein	IPR013159 cd06571 358 447 Chromosomal replication initiator, DnaA C-terminal Bac_DnaA_C 1.03243e-36 20% - cd00009 123 268 - AAA 2.99659e-15 32%	Chromosomal replication initiator, DnaA	1.03243e-36	20%	Yes	-	- G3DSA:3.40.50.300 90 274 - 7.7e-40 41% IPR010921 G3DSA:1.10.1750.10 351 450 Trp repressor/replication initiator 5.6e-31 22% - G3DSA:1.10.8.60 276 350 - 3e-06 17%	Trp repressor/replication initiator	5.6e-31	22%	Yes but general	-	IPR001957 MF_00377 4 448 Chromosomal replication control, initiator DnaA Chromosomal replication initiator protein DnaA [dnaA]. 26.263 99%	Chromosomal replication initiator protein DnaA [dnaA]	26.263	99%	Yes	-	-	-			-	-	IPR020591 PR00051 407 426 Chromosomal replication control, initiator DnaA-like Bacterial chromosomal replication initiator (DNAA) signature 4.4e-41 4% IPR020591 PR00051 173 187 Chromosomal replication control, initiator DnaA-like Bacterial chromosomal replication initiator (DNAA) signature 4.4e-41 3% IPR020591 PR00051 141 161 Chromosomal replication control, initiator DnaA-like Bacterial chromoso…	Chromosomal replication control, initiator DnaA-like Bacterial chromosomal replication initiator (DNAA)	4.4e-41	4% 3% 5% 3% 6%	Yes	-	-	-			-	-	IPR018312 PS01008 407 426 Chromosomal replication control, initiator DnaA, conserved site DnaA protein signature. - 4%	Chromosomal replication control, initiator DnaA	4%	Yes	-	-	-			-	-	-
MMSYN1_0002	dnaN; DNA polymerase III subunit beta	IPR001001 cd00140 1 370 DNA polymerase III, beta sliding clamp beta_clamp 2.9443e-95 99%	DNA polymerase III, beta sliding clamp	2.9443e-95	99%	Yes	-	- G3DSA:3.10.150.10 1 246 - 8.1e-78 66% - G3DSA:3.70.10.10 142 370 - 8.1e-78 61%	Unknown function			-	-	-	-			-	-	IPR001001 PIRSF000804 1 374 DNA polymerase III, beta sliding clamp 2e-66 100%	DNA polymerase III, beta sliding clamp	2.00E-66	100%	Yes	-	-	-			-	-	-	-			-	-	-	-		-	-	-	-			-	-	-
MMSYN1_0003	rnmV; Ribonuclease M5	IPR034141 cd01027 4 83 Ribonuclease M5-like, TOPRIM domain TOPRIM_RNase_M5_like 3.32254e-18 44%	Ribonuclease M5-like, TOPRIM domain	3.32254e-18	44%	Yes	-	- G3DSA:3.40.1360.20 1 119 - 3.4e-22 66%	Unknown function			-	-	IPR004466 MF_01469 4 177 Ribonuclease M5 Ribonuclease M5 [rnmV]. 22.626 97%	Ribonuclease M5 [rnmV]	22.626	97%	Yes	-	-	-			-	-	-	-			-	-	-	-			-	-	-	-		-	-	IPR006171 PS50880 5 90 TOPRIM domain Toprim domain profile. 18.719 48%	Toprim domain profile	18.719	48%	Yes but general	-	-
MMSYN1_0004	ksgA; ribosomal RNA small subunit methyltransferase A	- cd02440 33 133 - AdoMet_MTases 8.23991e-08 38%	S-adenosylmethionine-dependent methyltransferases (SAM or AdoMet-MTase)	8.23991e-08	38%	Yes but general	-	- G3DSA:3.40.50.150 1 190 - 3.2e-63 71% IPR023165 G3DSA:1.10.8.100 193 265 rRNA adenine dimethylase-like 3.9e-15 27%	rRNA adenine dimethylase-like	3.9e-15	27%	Yes	-	IPR011530 MF_00607 1 262 Ribosomal RNA adenine dimethylase Ribosomal RNA small subunit methyltransferase A [rsmA]. 50.75 98%	Ribosomal RNA small subunit methyltransferase A [rsmA]	50.75	98%	Yes	-	-	-			-	-	-	-			-	-	-	-			-	-	IPR020596 PS01131 33 60 Ribosomal RNA adenine methylase transferase, conserved site Ribosomal RNA adenine dimethylases signature. - 11%	Ribosomal RNA adenine dimethylases signature	11%	Yes but general	-	IPR001737 PS51689 3 265 Ribosomal RNA adenine methyltransferase KsgA/Erm rRNA adenine N(6)-methyltransferase family profile. 79.611 99%	Ribosomal RNA adenine methyltransferase KsgA/Erm	79.611	99%	Yes	-	-
MMSYN1_0005	Chromosome segregation protein	-	-			-	-	- G3DSA:1.10.287.950 76 236 - 1.1e-05 44%	-;	0.000011	44%	-	-	-	-			-	-	-	-			-	-	-	-			-	-	-	-			-	-	-	-		-	-	-	-			-	-	-
MMSYN1_0006	gyrB; DNA gyrase subunit B	- cd00822 220 391 - TopoII_Trans_DNA_gyrase 1.18727e-76 27% IPR034160 cd03366 418 531 DNA gyrase subunit B, TOPRIM domain TOPRIM_TopoIIA_GyrB 2.583e-75 18% IPR003594 cd00075 35 126 Histidine kinase/HSP90-like ATPase HATPase_c 2.82983e-11 15%	Histidine kinase/HSP90-like ATPase + TopoII_Trans_DNA_gyrase + DNA gyrase subunit B, TOPRIM domain	2.82983e-11 1.18727e-76 2.583e-75	15% 27% 18%	Yes but general	-	IPR013759 G3DSA:3.40.50.670 399 634 DNA topoisomerase, type IIA, subunit B, C-terminal 1.2e-101 37% IPR036890 G3DSA:3.30.565.10 1 219 Histidine kinase/HSP90-like ATPase superfamily 4.7e-87 35% IPR014721 G3DSA:3.30.230.10 220 398 Ribosomal protein S5 domain 2-type fold, subgroup 3.6e-59 28%	Histidine kinase/HSP90-like ATPase superfamily + Ribosomal protein S5 domain 2-type fold, subgroup + DNA topoisomerase, type IIA, subunit B, C-terminal	4.7e-87 3.6e-59 1.2e-101	35% 28% 37%	Yes but general	-	IPR011557 MF_01898 2 634 DNA gyrase, subunit B DNA gyrase subunit B [gyrB]. 82.664 100%	DNA gyrase subunit B [gyrB]	82.664	100%	Yes	-	-	-			-	-	- PR00418 504 521 - DNA topoisomerase II family signature 2.3e-72 3% - PR00418 112 126 - DNA topoisomerase II family signature 2.3e-72 2% - PR00418 34 49 - DNA topoisomerase II family signature 2.3e-72 3% - PR00418 566 582 - DNA topoisomerase II family signature 2.3e-72 3% - PR00418 69 82 - DNA topoisomerase II family signature 2.3e-72 2% - PR00418 524 536 - DNA topoisomerase II family signature …	DNA topoisomerase II family signature	2.3e-72	12% 10%	Yes but general	-	-	-			-	-	IPR018522 PS00177 422 430 DNA topoisomerase, type IIA, conserved site DNA topoisomerase II signature. - 1%	DNA topoisomerase II signature	1%	Yes but general	-	IPR006171 PS50880 418 532 TOPRIM domain Toprim domain profile. 21.247 18%	Toprim domain profile	21.247	18%	Yes but general	-	-
MMSYN1_0007	gyrA; DNA gyrase subunit A	IPR002205 cd00187 44 488 DNA topoisomerase, type IIA, subunit A/C-terminal TOP4c 0.0 53%	DNA topoisomerase, type IIA, subunit A/C-terminal TOP4c	0.0	53%	Yes but general	-	IPR013758 G3DSA:3.90.199.10 46 499 DNA topoisomerase, type IIA, subunit A/ C-terminal, alpha-beta 0.0 54% - G3DSA:3.30.1360.40 251 346 - 0.0 12% IPR013757 G3DSA:1.10.268.10 383 472 Type IIA DNA topoisomerase subunit A, alpha-helical domain superfamily 0.0 11% IPR035516 G3DSA:2.120.10.90 512 820 DNA gyrase/topoisomerase IV, subunit A, C-terminal 8.5e-93 37%	DNA topoisomerase, type IIA, subunit A/ C-terminal, alpha-beta + DNA gyrase/topoisomerase IV, subunit A, C-terminal	0.0 8.5e-93	54% 37%	Yes but general	-	-	-			-	-	-	-			-	-	-	-			-	-	-	-			-	-	-	-		-	-	-	-			-	-	-
MMSYN1_0008	Ribose/Galactose ABC transporter, permease	- cd06580 19 303 - TM_PBP1_transp_TpRbsC_like 7.70224e-35 88%	TM_PBP1_transp_TpRbsC_like	7.70224e-35	88%	Yes but general	-	-	-			-	-	-	-			-	-	-	-			-	-	-	-			-	-	-	-			-	-	-	-		-	-	-	-			-	-	-
MMSYN1_0009	Ribose/Galactose ABC transporter, permease	- cd06580 78 351 - TM_PBP1_transp_TpRbsC_like 3.7256e-68 32%	TM_PBP1_transp_TpRbsC_like	3.7256e-68	32%	Yes but general	-	-	-			-	-	-	-			-	-	-	-			-	-	-	-			-	-	-	-			-	-	-	-		-	-	-	-			-	-	-
MMSYN1_0010	Ribose/Galactose ABC transporter, ATP-binding	- cd03216 11 230 - ABC_Carb_Monos_I 4.3916e-71 41% - cd03215 264 492 - ABC_Carb_Monos_II 8.61224e-67 43%	First domain of the ATP-binding cassette component of monosaccharide transport system	4.3916e-71 8.61224e-67	41% 43%	Yes but general	-	- G3DSA:3.40.50.300 6 246 - 4.1e-50 45% - G3DSA:3.40.50.300 256 509 - 8.6e-34 47%	Unknown function			-	-	-	-			-	-	-	-			-	-	-	-			-	-	-	-			-	-	IPR017871 PS00211 415 429 ABC transporter, conserved site ABC transporters family signature. - 3%	ABC transporters family signature	3%	Yes but not substrate	-	IPR003439 PS50893 267 514 ABC transporter-like ATP-binding cassette, ABC transporter-type domain profile. 17.907 46% IPR003439 PS50893 11 249 ABC transporter-like ATP-binding cassette, ABC transporter-type domain profile. 22.042 44%	ABC transporter-like ATP-binding cassette	17.907 22.042	46% 44%	Yes but not substrate	-	-
MMSYN1_0011	Ribose/galactose ABC transporter,substrate binding component	-	-			-	-	- G3DSA:3.40.50.2300 230 427 - 2.1e-08 36%	-;	0.000000021	36%	-	-	-	-			-	-	-	-			-	-	-	-			-	-	-	-			-	-	-	-		-	-	- PS51257 1 24 - Prokaryotic membrane lipoprotein lipid attachment site profile. 6.0 4%	-; Prokaryotic membrane lipoprotein lipid attachment site profile.	6	4%	Yes but general	-	-
MMSYN1_0012	metG; Methionine--tRNA ligase	IPR033911 cd00814 4 339 Methioninyl-tRNA synthetase core domain MetRS_core 2.53491e-151 66% - cd07957 349 473 - Anticodon_Ia_Met 7.65224e-35 25%	Methioninyl-tRNA synthetase core domain + Anticodon-binding domain of methionyl tRNA synthetases	2.53491e-151 7.65224e-35	66% 25%	Yes	-	IPR014729 G3DSA:3.40.50.620 5 336 Rossmann-like alpha/beta/alpha sandwich fold 3e-129 65% - G3DSA:2.170.220.10 116 224 - 3e-129 21% - G3DSA:1.10.730.10 341 508 - 7.7e-33 33%	Rossmann-like alpha/beta/alpha sandwich fold	3.00E-129	65%	Yes but general	-	IPR023457 MF_01228 1 507 Methionine-tRNA synthetase, type 2 Methionine--tRNA ligase [metG]. 42.664 100%	Methionine--tRNA ligase [metG]	42.664	100%	Yes	-	-	-			-	-	IPR033911 PR01041 7 20 Methioninyl-tRNA synthetase core domain Methionyl-tRNA synthetase signature 1.2e-31 3% IPR033911 PR01041 259 274 Methioninyl-tRNA synthetase core domain Methionyl-tRNA synthetase signature 1.2e-31 3% IPR033911 PR01041 39 53 Methioninyl-tRNA synthetase core domain Methionyl-tRNA synthetase signature 1.2e-31 3% IPR033911 PR01041 87 98 Methioninyl-tRNA synthetase core domain M…	Methionyl-tRNA synthetase signature	1.2e-31	15%	Yes	-	-	-			-	-	IPR001412 PS00178 14 23 Aminoacyl-tRNA synthetase, class I, conserved site Aminoacyl-transfer RNA synthetases class-I signature. - 2%	Aminoacyl-transfer RNA synthetases class-I signature	2%	Yes but general	-	-	-			-	-	-
MMSYN1_0025	rpsR; 30S ribosomal protein S18	-	-			-	-	IPR036870 G3DSA:4.10.640.10 1 75 Ribosomal protein S18 superfamily 1.2e-28 100%	Ribosomal protein S18 superfamily	1.2e-28	100%	Yes	-	IPR001648 MF_00270 4 75 Ribosomal protein S18 30S ribosomal protein S18 [rpsR]. 21.207 96%	30S ribosomal protein S18 [rpsR]	21.207	96%	Yes	-	-	-			-	-	IPR001648 PR00974 48 62 Ribosomal protein S18 Ribosomal protein S18 family signature 1.5e-17 20% IPR001648 PR00974 30 40 Ribosomal protein S18 Ribosomal protein S18 family signature 1.5e-17 15% IPR001648 PR00974 40 47 Ribosomal protein S18 Ribosomal protein S18 family signature 1.5e-17 11% IPR001648 PR00974 62 72 Ribosomal protein S18 Ribosomal protein S18 family signature 1.5e-17 15%	Ribosomal protein S18 family signature	1.5e-17	61%	Yes	-	IPR001648 PD002239 22 75 Ribosomal protein S18 RIBOSOMAL S18 RIBONUCLEOPROTEIN 30S RRNA-BINDING RNA-BINDING CHLOROPLAST PLASTID MITOCHONDRIAL ACETYLATION 2e-24 72%	RIBOSOMAL S18 RIBONUCLEOPROTEIN 30S	2.00E-24	72%	Yes	-	-	-		-	-	-	-			-	-	-
MMSYN1_0026	ssb; single-stranded DNA binding protein	IPR000424 cd04496 4 99 Primosome PriB/single-strand DNA-binding SSB_OBF 2.61313e-31 66%	Primosome PriB/single-strand DNA-binding SSB_OBF	2.61313e-31	66%	Yes	-	- G3DSA:2.40.50.140 1 131 - 3.3e-30 90%	Unknown function			-	-	IPR011344 MF_00984 1 103 Single-stranded DNA-binding protein Single-stranded DNA-binding protein. 24.768 71%	Single-stranded DNA-binding protein	24.768	71%	Yes	-	- PIRSF002070 1 141 - 2.4e-33 97%	-			-	-	-	-			-	-	-	-			-	-	-	-		-	-	IPR000424 PS50935 1 100 Primosome PriB/single-strand DNA-binding Single-strand binding (SSB) domain profile. 27.872 68%	Primosome PriB/single-strand DNA-binding Single-strand binding (SSB) domain profile	27.872	68%	Yes	-	-
MMSYN1_0027	rpsF; 30S ribosomal protein S6	IPR020814 cd00473 4 90 Ribosomal protein S6, plastid/chloroplast bS6 1.9819e-23 64%	Ribosomal protein S6, plastid/chloroplast bS6	1.9819e-23	64%	Yes	-	IPR014717 G3DSA:3.30.70.60 1 94 Translation elongation factor EF1B/ribosomal protein S6 4.6e-22 69%	Translation elongation factor EF1B/ribosomal protein S6	4.6e-22	69%	Yes	-	IPR020814 MF_00360 2 93 Ribosomal protein S6, plastid/chloroplast 30S ribosomal protein S6 [rpsF]. 16.569 67%	30S ribosomal protein S6 [rpsF]	16.569	67%	Yes	-	-	-			-	-	-	-			-	-	-	-			-	-	-	-		-	-	-	-			-	-	-
MMSYN1_0029	azoR; FMN-dependent NADH-azoreductase azoR	-	-			-	-	IPR029039 G3DSA:3.40.50.360 1 199 Flavoprotein-like superfamily 2.1e-35 100%	Flavoprotein-like superfamily;	2.1E-35	100%	Yes but general	-	IPR023048 MF_01216 2 199 NADH-azoreductase, FMN-dependent FMN-dependent NADH-azoreductase [azoR]. 22.626 99%	NADH-azoreductase, FMN-dependent; FMN-dependent NADH-azoreductase [azoR].	22.626	99%	Yes	-	-	-			-	-	-	-			-	-	-	-			-	-	-	-		-	-	-	-			-	-	-
MMSYN1_0030	ABC transporter, ATP-binding protein	- cd03255 112 326 - ABC_MJ0796_LolCDE_FtsE 8.50309e-105 62%	-; ABC_MJ0796_LolCDE_FtsE	8.50E-105	62%	Yes	-	- G3DSA:3.40.50.300 109 342 - 2.1e-61 68%	-;	2.10E-61	68%	-	-	-	-			-	-	-	-			-	-	-	-			-	-	-	-			-	-	IPR017871 PS00211 249 263 ABC transporter, conserved site ABC transporters family signature. - 4%	ABC transporter, conserved site; ABC transporters family signature.	4%	Yes but general	-	IPR003439 PS50893 112 344 ABC transporter-like ATP-binding cassette, ABC transporter-type domain profile. 25.504 68%	ABC transporter-like; ATP-binding cassette, ABC transporter-type domain profile.	25.504	68%	Yes	-	-
MMSYN1_0033	Transmembrane protein, likely a protease	-	-			-	-	-	-			-	-	-	-			-	-	-	-			-	-	-	-			-	-	-	-			-	-	-	-		-	-	-	-			-	-	-
MMSYN1_0034	FtsX-like permease	-	-			-	-	-	-			-	-	-	-			-	-	-	-			-	-	-	-			-	-	-	-			-	-	-	-		-	-	-	-			-	-	-
MMSYN1_0039	ftsH; ATP-dependent zinc-binding metallopeptidase FtsH	- cd00009 173 337 - AAA 1.01039e-25 25%	-; AAA	1.01E-25	25%	Yes but general	-	- G3DSA:3.40.50.300 156 338 - 3e-63 28% - G3DSA:1.20.58.760 413 611 - 2.3e-62 31% - G3DSA:1.10.8.60 339 412 - 1e-26 11%	Unknown function			-	-	IPR005936 MF_01458 8 619 Peptidase, FtsH ATP-dependent zinc metalloprotease FtsH [ftsH]. 34.339 94%	Peptidase, FtsH; ATP-dependent zinc metalloprotease FtsH [ftsH].	34.339	94%	Yes	-	-	-			-	-	-	-			-	-	-	-			-	-	IPR003960 PS00674 307 325 ATPase, AAA-type, conserved site AAA-protein family signature. - 3%	ATPase, AAA-type, conserved site; AAA-protein family signature.	3%	Yes but general	-	-	-			-	-	-
MMSYN1_0040	tilS; tRNA(Ile)-lysidine synthase	IPR012795 tRNA(Ile)-lysidine synthase, N-terminal cd01992 PP-ATPase 2.73845e-64 11 191 45%	tRNA(Ile)-lysidine synthase, N-terminal; PP-ATPase	2.74E-64	45%	Yes	-	IPR014729 Rossmann-like alpha/beta/alpha sandwich fold G3DSA:3.40.50.620 4.7e-47 3 219 54%	Only fold			-	-	IPR012094 tRNA(Ile)-lysidine synthase MF_01161 tRNA(Ile)-lysidine synthase [tilS]. 19.736 1 269 67%	tRNA(Ile)-lysidine synthase [tilS]	19.736	67%	Yes	-	-	-			-	-	-	-		-	-	-	-	-			-	-	-	-		-	-	-	-			-	-	-
MMSYN1_0042	Transcriptional regulator, RpiR family	-	-			-	-	- G3DSA:3.40.50.10490 97 274 - 2.4e-17 65% IPR036388 G3DSA:1.10.10.10 2 80 Winged helix-like DNA-binding domain superfamily 3.7e-12 29%	Winged helix-like DNA-binding domain superfamily	3.7e-12	29%	Yes but general	-	-	-			-	-	-	-			-	-	-	-			-	-	-	-			-	-	-	-		-	-	IPR001347 PS51464 121 255 Sugar isomerase (SIS) SIS domain profile. 5.777 49% IPR000281 PS51071 4 81 Helix-turn-helix protein RpiR RpiR-type HTH domain profile. 10.079 28%	Sugar isomerase (SIS); SIS domain profile. + Helix-turn-helix protein RpiR; RpiR-type HTH domain profile.	5.777 10.079	49% 28%	Yes	-	-
MMSYN1_0043	RNA methyltransferase	- cd02440 43 131 - AdoMet_MTases 2.44396e-11 37%	-; AdoMet_MTases	2.44E-11	37%	Yes but general	-	- G3DSA:3.40.50.150 5 240 - 4.9e-62 98%	-;	4.90E-62	98%	-	-	-	-			-	-	-	-			-	-	-	-			-	-	-	-			-	-	IPR002052 PS00092 113 119 DNA methylase, N-6 adenine-specific, conserved site N-6 Adenine-specific DNA methylases signature. - 3%	DNA methylase, N-6 adenine-specific, conserved site; N-6 Adenine-specific DNA methylases signature.	3%	Yes but general	-	-	-			-	-	-
MMSYN1_0044	DNA polymerase III, delta/delta' subunit	-	-			-	-	- G3DSA:3.40.50.300 1 157 - 7.3e-26 64%	Unknown function			-	-	-	-			-	-	-	-			-	-	-	-			-	-	-	-			-	-	-	-		-	-	-	-			-	-	-
MMSYN1_0045	tmk; Thymidylate kinase	- cd01672 1 202 - TMPK 1.03143e-79 95%	Thymidine monophosphate kinase (TMPK)	1.03143e-79	95%	Yes	-	- G3DSA:3.40.50.300 1 207 - 1.4e-66 97%	Unknown function			-	-	IPR018094 MF_00165 1 204 Thymidylate kinase Thymidylate kinase [tmk]. 29.97 96%	Thymidylate kinase [tmk]	29.97	96%	Yes	-	-	-			-	-	-	-			-	-	-	-			-	-	IPR018095 PS01331 90 102 Thymidylate kinase, conserved site Thymidylate kinase signature. - 6%	Thymidylate kinase signature	6%	Yes	-	-	-			-	-	-
MMSYN1_0046	recR; Recombination protein RecR	IPR034137 cd01025 78 187 RecR, TOPRIM domain TOPRIM_recR 1.0619e-49 56%	RecR, TOPRIM domain	1.0619e-49	56%	Yes	-	- G3DSA:3.40.1360.10 75 194 - 1.4e-39 61%	Unknown function			-	-	IPR000093 MF_00017 1 194 DNA recombination protein RecR Recombination protein RecR [recR]. 60.284 99%	DNA recombination protein RecR	60.284	99%	Yes	-	-	-			-	-	-	-			-	-	-	-			-	-	IPR015967 PS01300 55 76 Recombination protein RecR, conserved site RecR protein signature. - 11%	Recombination protein RecR, conserved site	11%	Yes	-	IPR006171 PS50880 78 171 TOPRIM domain Toprim domain profile. 23.924 48%	Toprim domain profile	23.924	48%	Yes but general	-	-
MMSYN1_0047	DNA polymerase III, gamma subunit	- cd00009 21 174 - AAA 1.52835e-09 23%	ATPase family associated with various cellular activities (AAA)	1.52835e-09	23%	Yes but general	-	- G3DSA:3.40.50.300 15 179 - 6.1e-92 25% - G3DSA:1.10.8.60 10 240 - 6.1e-92 35%	Unknown function			-	-	-	-			-	-	-	-			-	-	-	-			-	-	-	-			-	-	-	-		-	-	-	-			-	-	-
MMSYN1_0054	bcp; Bacterioferritin comigratory protein	- cd03017 6 143 - PRX_BCP 1.70744e-42 93%	-; PRX_BCP (Peroxiredoxin (PRX) family, Bacterioferritin comigratory protein (BCP) subfamily)	1.71E-42	93%	Yes but general	-	- G3DSA:3.40.30.10 1 148 - 4.9e-31 99%	-;	4.90E-31	99%	-	-	-	-			-	-	-	-			-	-	-	-			-	-	-	-			-	-	-	-		-	-	IPR013766 PS51352 1 149 Thioredoxin domain Thioredoxin domain profile. 8.842 100%	Thioredoxin domain; Thioredoxin domain profile.	8.842	100%	Yes but general	-	-
MMSYN1_0060	Transmembrane protein, likely an anion transporter	-	-			-	-	-	-			-	-	-	-			-	-	-	-			-	-	-	-			-	-	-	-			-	-	-	-		-	-	-	-			-	-	-
MMSYN1_0061	serS; Serine--tRNA ligase	IPR033729 cd00770 124 414 Serine-tRNA ligase catalytic core domain SerRS_core 5.90577e-153 69%	Serine-tRNA ligase catalytic core domain	5.90577e-153	69%	Yes	-	- G3DSA:3.30.930.10 110 422 - 7e-110 74% - G3DSA:1.10.287.40 1 109 - 1.2e-14 26%	-			-	-	IPR002317 MF_00176 1 420 Serine-tRNA ligase, type1 Serine--tRNA ligase [serS]. 36.368 100%	Serine--tRNA ligase [serS]	36.368	100%	Yes	-	IPR002317 PIRSF001529 1 422 Serine-tRNA ligase, type1 0.0 100%	Serine-tRNA ligase, type1	0.0	100%	Yes	-	IPR002317 PR00981 264 276 Serine-tRNA ligase, type1 Seryl-tRNA synthetase signature 3.7e-34 3% IPR002317 PR00981 316 329 Serine-tRNA ligase, type1 Seryl-tRNA synthetase signature 3.7e-34 3% IPR002317 PR00981 351 367 Serine-tRNA ligase, type1 Seryl-tRNA synthetase signature 3.7e-34 4% IPR002317 PR00981 276 289 Serine-tRNA ligase, type1 Seryl-tRNA synthetase signature 3.7e-34 3% IPR002317 PR00981 3…	Seryl-tRNA synthetase signature	3.7e-34	17%	Yes	-	-	-			-	-	-	-		-	-	IPR006195 PS50862 174 408 Aminoacyl-tRNA synthetase, class II Aminoacyl-transfer RNA synthetases class-II family profile. 21.701 56%	Aminoacyl-transfer RNA synthetases class-II family profile	21.701	56%	Yes but general	-	-
MMSYN1_0063	tRNA-dihydrouridine synthase B	IPR035587 cd02801 11 244 DUS-like, FMN-binding domain DUS_like_FMN 9.06336e-117 72%	DUS-like, FMN-binding domain; DUS_like_FMN	9.06E-117	72%	Yes	-	IPR013785 G3DSA:3.20.20.70 6 251 Aldolase-type TIM barrel 8.5e-82 76% IPR024036 G3DSA:1.10.1200.80 253 324 tRNA-dihydrouridine synthase, putative, C-terminal 2.2e-12 22%	Aldolase-type TIM barrel; + tRNA-dihydrouridine synthase, putative, C-terminal;	8.5e-82 2.2e-12	76% 22%	Yes but general	-	-	-			-	-	IPR001269 PIRSF006621 1 324 tRNA-dihydrouridine synthase 5e-105 100%	tRNA-dihydrouridine synthase;	5.00E-105	100%	Yes but general	-	-	-			-	-	-	-			-	-	IPR018517 PS01136 95 114 tRNA-dihydrouridine synthase, conserved site Uncharacterized protein family UPF0034 signature. - 6%	tRNA-dihydrouridine synthase, conserved site; Uncharacterized protein family UPF0034 signature.	6%	Yes but general	-	-	-			-	-	-
MMSYN1_0064	lysS; Lysine--tRNA ligase	IPR018149 cd00775 172 498 Lysyl-tRNA synthetase, class II, C-terminal LysRS_core 0.0 65% - cd04322 63 169 - LysRS_N 2.58809e-47 21%	LysRS_N + Lysyl-tRNA synthetase, class II, C-terminal	2.58809e-47 0.0	21% 65%	Yes	-	- G3DSA:3.30.930.10 152 496 - 1.1e-122 69% - G3DSA:2.40.50.140 3 151 - 2.5e-37 30%	Unknown function			-	-	IPR002313 MF_00252 13 500 Lysine-tRNA ligase, class II Lysine--tRNA ligase [lysS]. 43.001 98%	Lysine--tRNA ligase [lysS]	43.001	98%	Yes	-	-	-			-	-	IPR018149 PR00982 194 204 Lysyl-tRNA synthetase, class II, C-terminal Lysyl-tRNA synthetase signature 6.6e-37 2% IPR018149 PR00982 381 397 Lysyl-tRNA synthetase, class II, C-terminal Lysyl-tRNA synthetase signature 6.6e-37 3% IPR018149 PR00982 257 274 Lysyl-tRNA synthetase, class II, C-terminal Lysyl-tRNA synthetase signature 6.6e-37 4% IPR018149 PR00982 210 226 Lysyl-tRNA synthetase, class II, C…	Lysyl-tRNA synthetase signature	6.6e-37	15%	Yes	-	-	-			-	-	-	-		-	-	IPR006195 PS50862 179 498 Aminoacyl-tRNA synthetase, class II Aminoacyl-transfer RNA synthetases class-II family profile. 28.511 64%	Aminoacyl-transfer RNA synthetases class-II family profile	28.511	64%	Yes but general	-	-
MMSYN1_0065	trxA; Thioredoxin	- cd02947 11 102 - TRX_family 5.95528e-36 90%	-; TRX_family	5.96E-36	90%	Yes	-	- G3DSA:3.40.30.10 1 102 - 9.5e-32 100%	-;	9.50E-32	100%	-	-	-	-			-	-	IPR005746 PIRSF000077 2 102 Thioredoxin 8.5e-32 99%	Thioredoxin;	8.50E-32	99%	Yes	-	- PR00421 69 80 - Thioredoxin family signature 5.2e-07 12% - PR00421 22 30 - Thioredoxin family signature 5.2e-07 9% - PR00421 30 39 - Thioredoxin family signature 5.2e-07 10%	Thioredoxin family signature	5.2e-07	31%	Yes	-	-	-			-	-	-	-		-	-	IPR013766 PS51352 1 102 Thioredoxin domain Thioredoxin domain profile. 12.72 100%	Thioredoxin domain; Thioredoxin domain profile.	12.72	100%	Yes	-	-
MMSYN1_0066	Magnesium binding cof-like hydrolase, sugar phosphatase, HAD family	-	-			-	-	- G3DSA:3.30.1240.10 89 198 - 2.8e-56 39% IPR023214 G3DSA:3.40.50.1000 7 272 HAD superfamily 2.8e-56 95%	HAD superfamily	2.8e-56	95%	Yes	-	-	-			-	-	-	-			-	-	-	-			-	-	-	-			-	-	-	-		-	-	-	-			-	-	- SFLDS00003 7 272 - Haloacid Dehalogenase 4e-41 95% - SFLDG01140 7 272 - C2.B: Phosphomannomutase and Phosphatase Like 4e-41 95%
MMSYN1_0076	asnS; Asparagine--tRNA ligase	- cd00776 109 450 - AsxRS_core 1.438e-143 75% - cd04318 17 96 - EcAsnRS_like_N 8.44926e-26 18%	N-terminal, anticodon recognition domain of the type found in Escherichia coli asparaginyl-tRNA synthetase (AsnRS) + Asx tRNA synthetase (AspRS/AsnRS) class II core domain	8.44926e-26 1.438e-143	18% 75%	Yes	-	- G3DSA:3.30.930.10 103 453 - 1.8e-109 77% - G3DSA:2.40.50.140 1 102 - 1.2e-15 22%	Unknown function			-	-	IPR004522 MF_00534 3 454 Asparagine-tRNA ligase Asparagine--tRNA ligase [asnS]. 43.843 100%	Asparagine--tRNA ligase [asnS]	43.843	100%	Yes	-	-	-			-	-	IPR002312 PR01042 208 221 Aspartyl/Asparaginyl-tRNA synthetase, class IIb Aspartyl-tRNA synthetase signature 1.3e-09 3% IPR002312 PR01042 192 204 Aspartyl/Asparaginyl-tRNA synthetase, class IIb Aspartyl-tRNA synthetase signature 1.3e-09 3% IPR002312 PR01042 409 423 Aspartyl/Asparaginyl-tRNA synthetase, class IIb Aspartyl-tRNA synthetase signature 1.3e-09 3% IPR002312 PR01042 369 385 Aspartyl/Aspa…	Aspartyl-tRNA synthetase signature	1.3e-09	13%	Yes	-	-	-			-	-	-	-		-	-	IPR006195 PS50862 132 444 Aminoacyl-tRNA synthetase, class II Aminoacyl-transfer RNA synthetases class-II family profile. 22.016 69%	Aminoacyl-transfer RNA synthetases class-II family profile	22.016	69%	Yes but general	-	-
MMSYN1_0077	Magnesium binding cof-like hydrolase, sugar phosphatase, HAD family	-	-			-	-	- G3DSA:3.30.1240.10 89 202 - 4.4e-49 41% IPR023214 G3DSA:3.40.50.1000 6 274 HAD superfamily 4.4e-49 96%	HAD superfamily	4.4e-49	96%	Yes	-	-	-			-	-	-	-			-	-	-	-			-	-	-	-			-	-	-	-		-	-	-	-			-	-	-
MMSYN1_0079	gcp; tRNA N6-adenosine threonylcarbamoyltransferase	-	-			-	-	- - G3DSA:3.30.420.40 7.2e-108 3 313 98% - - G3DSA:3.30.420.40 7.2e-108 127 293 53%	Unknown function			-	-	IPR022450 tRNA N6-adenosine threonylcarbamoyltransferase, TsaD MF_01445 tRNA N6-adenosine threonylcarbamoyltransferase [tsaD]. 59.078 1 317 100%	tRNA N6-adenosine threonylcarbamoyltransferase [tsaD]	59.078	100%	Yes	-	-	-			-	-	IPR017861 Kae1/TsaD family PR00789 O-sialoglycoprotein endopeptidase (M22) metallo-protease family signature 2.5e-41 262 271 3% IPR017861 Kae1/TsaD family PR00789 O-sialoglycoprotein endopeptidase (M22) metallo-protease family signature 2.5e-41 129 141 4% IPR017861 Kae1/TsaD family PR00789 O-sialoglycoprotein endopeptidase (M22) metallo-protease family signature 2.5e-41 152 173 7% IPR017861 Kae1/…	Kae1/TsaD family; O-sialoglycoprotein endopeptidase (M22) metallo-protease family signature	-	3-4%	Yes	-	-	-			-	-	-	-		-	-	-	-			-	-	-
MMSYN1_0080	Ribosomal protein	-	-			-	-	-	-			-	-	-	-			-	-	-	-			-	-	-	-			-	-	-	-			-	-	-	-		-	-	-	-			-	-	-
MMSYN1_0081	trmE; tRNA modification GTPase	IPR031168 TrmE-type guanine nucleotide-binding domain cd04164 trmE 4.85464e-62 216 372 35%	TrmE-type guanine nucleotide-binding domain	4.85E-62	35%	Yes	-	- - G3DSA:3.40.50.300 1.6e-84 218 380 36% IPR027368 tRNA modification GTPase MnmE domain 2 G3DSA:1.20.120.430 1.6e-84 122 452 73% IPR027266 GTP-binding protein TrmE/Glycine cleavage system T protein, domain 1 G3DSA:3.30.1360.120 9.7e-36 1 121 27%	tRNA modification GTPase MnmE domain 2	1.60E-84	73%	Yes	-	IPR004520 tRNA modification GTPase MnmE MF_00379 tRNA modification GTPase MnmE [mnmE]. 29.29 5 452 99%	tRNA modification GTPase MnmE [mnmE]	29.29	99%	Yes	-	-	-			-	-	-	-			-	-	-	-			-	-	-	-		-	-	IPR031168 TrmE-type guanine nucleotide-binding domain PS51709 TrmE-type guanine nucleotide-binding (G) domain profile. 63.423 217 373 35%	TrmE-type guanine nucleotide-binding (G) domain profile	63.423	35%	Yes	-	-
MMSYN1_0082	rpsT; 30S ribosomal protein S20	-	-			-	-	IPR036510 G3DSA:1.20.58.110 1 81 Ribosomal protein S20 superfamily 1.1e-23 100%	Ribosomal protein S20 superfamily	1.1e-23	100%	Yes	-	IPR002583 MF_00500 1 81 Ribosomal protein S20 30S ribosomal protein S20 [rpsT]. 13.254 100%	30S ribosomal protein S20 [rpsT]	13.254	100%	Yes	-	-	-			-	-	-	-			-	-	IPR002583 PD004231 14 81 Ribosomal protein S20 RIBOSOMAL S20 30S RRNA-BINDING RNA-BINDING RIBONUCLEOPROTEIN S20P SUBUNIT CHLOROPLAST DIRECT 2e-30 84%	Ribosomal protein S20	2.00E-30	84%	Yes	-	-	-		-	-	-	-			-	-	-
MMSYN1_0094	Transmembrane protein, likely a cation transporter	-	-			-	-	-	-			-	-	-	-			-	-	-	-			-	-	-	-			-	-	-	-			-	-	-	-		-	-	-	-			-	-	-
MMSYN1_0095	secA; Protein translocase subunit SecA	- cd00046 89 205 - DEXDc 0.00191471 12%	DEXDc Superfamily	0.00191471	12%	Yes but general	-	- G3DSA:3.40.50.300 7 388 - 0.0 40% - G3DSA:1.10.1200.230 610 694 - 0.0 9% - G3DSA:1.10.3060.10 560 764 - 0.0 22% - G3DSA:3.40.50.300 389 559 - 0.0 18% - G3DSA:3.90.1440.10 219 340 - 0.0 13%	Unknown function			-	-	IPR000185 MF_01382 1 770 Protein translocase subunit SecA Protein translocase subunit SecA [secA]. 17.306 82%	Protein translocase subunit SecA [secA]	17.306	82%	Yes	-	-	-			-	-	IPR000185 PR00906 348 365 Protein translocase subunit SecA SecA protein signature 9.9e-64 2% IPR000185 PR00906 160 180 Protein translocase subunit SecA SecA protein signature 9.9e-64 2% IPR000185 PR00906 311 333 Protein translocase subunit SecA SecA protein signature 9.9e-64 2% IPR000185 PR00906 53 77 Protein translocase subunit SecA SecA protein signature 9.9e-64 3% IPR000185 PR00906 107 117 Pro…	SecA protein signature	9.9e-64	2% 2% 2% 3% 1% 2% 1%	Yes	-	-	-			-	-	-	-		-	-	IPR014018 PS51196 1 562 SecA motor DEAD SecA family profile. 132.933 60%	SecA motor DEAD SecA family profile	132.933	60%	Yes	-	-
MMSYN1_0097	5'-3' exonuclease	- cd09859 9 175 - PIN_53EXO 6.43123e-56 55% IPR020045 cd09898 181 253 DNA polymerase I-like, H3TH domain H3TH_53EXO 6.16565e-23 24%	PIN domain of the 5'-3' exonuclease of Taq DNA polymerase I and homologs.	6.43123e-56	55%	Yes	-	- G3DSA:3.40.50.1010 10 280 - 1.7e-71 89% - G3DSA:1.10.150.20 182 254 - 1.7e-71 24%	Unknown function			-	-	-	-			-	-	-	-			-	-	-	-			-	-	-	-			-	-	-	-		-	-	-	-			-	-	-
MMSYN1_0105	xseB; Exodeoxyribonuclease 7 small subunit	-	-			-	-	IPR037004 G3DSA:1.10.287.1040 2 71 Exonuclease VII, small subunit superfamily 2.7e-07 99%	Exonuclease VII, small subunit superfamily;	0.00000027	99%	Yes	-	-	-			-	-	-	-			-	-	-	-			-	-	-	-			-	-	-	-		-	-	-	-			-	-	-
MMSYN1_0106	xseA; Exodeoxyribonuclease 7 large subunit	IPR025824 cd04489 26 104 OB-fold nucleic acid binding domain ExoVII_LU_OBF 4.02471e-30 17%	OB-fold nucleic acid binding domain; ExoVII_LU_OBF	4.02E-30	17%	Yes	-	-	-			-	-	IPR003753 MF_00378 2 462 Exonuclease VII, large subunit Exodeoxyribonuclease 7 large subunit [xseA]. 24.556 98%	Exonuclease VII, large subunit; Exodeoxyribonuclease 7 large subunit [xseA].	24.556	98%	Yes	-	-	-			-	-	-	-			-	-	-	-			-	-	-	-		-	-	-	-			-	-	-
MMSYN1_0107	nusB; Transcription antitermination protein NusB	-	-			-	-	IPR035926 G3DSA:1.10.940.10 5 132 NusB-like superfamily 2.8e-23 97%	NusB-like superfamily	2.8e-23	97%	Yes	-	-	-			-	-	-	-			-	-	-	-			-	-	-	-			-	-	-	-		-	-	-	-			-	-	-
MMSYN1_0108	Lipoprotein, putative	-	-			-	-	-	-			-	-	-	-			-	-	-	-			-	-	-	-			-	-	-	-			-	-	-	-		-	-	- PS51257 1 24 - Prokaryotic membrane lipoprotein lipid attachment site profile. 6.0 6%	-; Prokaryotic membrane lipoprotein lipid attachment site profile.	6	6%	Yes	-	-
MMSYN1_0109	nfo; Endonuclease IV	IPR001719 cd00019 6 283 AP endonuclease 2 AP2Ec 6.46121e-81 96%	AP endonuclease 2; AP2Ec	6.46E-81	96%	Yes but general	-	- G3DSA:3.20.20.150 1 289 - 5e-85 100%	-;	5.00E-85	100%	-	-	IPR001719 MF_00152 4 284 AP endonuclease 2 Probable endonuclease 4 [nfo]. 36.197 97%	AP endonuclease 2; Probable endonuclease 4 [nfo].	36.197	97%	Yes	-	-	-			-	-	-	-			-	-	-	-			-	-	IPR018246 PS00730 180 187 AP endonuclease 2, zinc binding site AP endonucleases family 2 signature 2. - 3% IPR018246 PS00729 74 82 AP endonuclease 2, zinc binding site AP endonucleases family 2 signature 1. - 3%	AP endonuclease 2, zinc binding site; AP endonucleases family 2 signature 1. + AP endonuclease 2, zinc binding site; AP endonucleases family 2 signature 2.	3% 3%	Yes but general	-	IPR001719 PS51432 3 285 AP endonuclease 2 AP endonucleases family 2 profile. 99.353 98%	AP endonuclease 2; AP endonucleases family 2 profile.	99.353	98%	Yes but general	-	-
MMSYN1_0113	Glycosyltransferase	- cd06438 24 212 - EpsO_like 3.41457e-76 46%	EpsO protein participates in the methanolan synthesis	3.41457e-76	46%	Yes but general	-	IPR029044 G3DSA:3.90.550.10 2 249 Nucleotide-diphospho-sugar transferases 1.8e-24 60%	Nucleotide-diphospho-sugar transferases	1.8e-24	60%	Yes	-	-	-			-	-	-	-			-	-	-	-			-	-	-	-			-	-	-	-		-	-	-	-			-	-	-
MMSYN1_0114	Nucleotide-diphospho-sugar transferase	- cd00761 9 130 - Glyco_tranf_GTA_type 3.61981e-18 40%	Glyco_tranf_GTA_type	3.61981e-18	40%	Yes	-	IPR029044 G3DSA:3.90.550.10 1 245 Nucleotide-diphospho-sugar transferases 3.6e-31 80%	Nucleotide-diphospho-sugar transferases	3.6e-31	80%	Yes	-	-	-			-	-	-	-			-	-	-	-			-	-	-	-			-	-	-	-		-	-	-	-			-	-	-
MMSYN1_0115	galU; UTP glucose 1 phosphate uridylyltransferase	IPR005771 cd02541 4 267 UTP--glucose-1-phosphate uridylyltransferase, bacterial/archaeal-type UGPase_prokaryotic 7.0538e-141 91%	UTP--glucose-1-phosphate uridylyltransferase, bacterial/archaeal-type	7.0538e-141	91%	Yes	-	IPR029044 G3DSA:3.90.550.10 1 290 Nucleotide-diphospho-sugar transferases 3e-78 100%	Nucleotide-diphospho-sugar transferases	3.00E-78	100%	Yes but general	-	-	-			-	-	-	-			-	-	-	-			-	-	-	-			-	-	-	-		-	-	-	-			-	-	-
MMSYN1_0116	Transmembrane protein, not a transporter	-	-			-	-	-	-			-	-	-	-			-	-	-	-			-	-	-	-			-	-	-	-			-	-	-	-		-	-	-	-			-	-	-
MMSYN1_0117	plsY; Glycerol-3-phosphate acyltransferase	-	-			-	-	-	-			-	-	IPR003811 MF_01043 8 245 Glycerol-3-phosphate acyltransferase, PlsY Glycerol-3-phosphate acyltransferase [plsY]. 17.587 94%	Glycerol-3-phosphate acyltransferase [plsY]	17.587	94%	Yes	-	-	-			-	-	-	-			-	-	-	-			-	-	-	-		-	-	-	-			-	-	-
MMSYN1_0126	gltX; Glutamate--tRNA ligase	IPR033910 cd00808 4 332 Glutamyl-tRNA synthetase GluRS_core 3.30579e-122 68%	Glutamyl-tRNA synthetase	3.30579e-122	68%	Yes	-	IPR014729 G3DSA:3.40.50.620 1 333 Rossmann-like alpha/beta/alpha sandwich fold 0.0 69% IPR020751 G3DSA:1.10.10.350 385 481 Aminoacyl-tRNA synthetase, class I, anticodon-binding domain, subdomain 2 3.3e-19 20%	Rossmann-like alpha/beta/alpha sandwich fold + Aminoacyl-tRNA synthetase, class I, anticodon-binding domain, subdomain 2	0.0 3.3e-19	69% 20%	Yes but general	-	IPR004527 MF_00022 2 482 Glutamate-tRNA ligase, bacterial/mitochondrial Glutamate--tRNA ligase [gltX]. 30.499 100%	Glutamate--tRNA ligase [gltX]	30.499	100%	Yes	-	-	-			-	-	IPR000924 PR00987 211 219 Glutamyl/glutaminyl-tRNA synthetase Glutamyl-tRNA synthetase signature 5e-26 2% IPR000924 PR00987 6 18 Glutamyl/glutaminyl-tRNA synthetase Glutamyl-tRNA synthetase signature 5e-26 3% IPR000924 PR00987 195 205 Glutamyl/glutaminyl-tRNA synthetase Glutamyl-tRNA synthetase signature 5e-26 2% IPR000924 PR00987 20 31 Glutamyl/glutaminyl-tRNA synthetase Glutamyl-tRNA synthetase…	Glutamyl-tRNA synthetase signature	5.00E-26	12%	Yes	-	-	-			-	-	IPR001412 PS00178 9 20 Aminoacyl-tRNA synthetase, class I, conserved site Aminoacyl-transfer RNA synthetases class-I signature. - 2%	Aminoacyl-transfer RNA synthetases class-I signature	2%	Yes but general	-	-	-			-	-	-
MMSYN1_0127	HD domain phosphohydrolase	IPR003607 cd00077 51 185 HD/PDEase domain HDc 4.46063e-15 33%	HD/PDEase domain; HDc	4.46063E-15	33%	Yes	-	- G3DSA:1.20.1250.30 225 403 - 6.4e-112 44% - G3DSA:1.10.3210.10 4 392 - 6.4e-112 96%	Unknown function			-	-	-	-			-	-	-	-			-	-	-	-			-	-	-	-			-	-	-	-		-	-	-	-			-	-	-
MMSYN1_0128	DNA-directed RNA polymerase delta subunit	-	-			-	-	IPR038087 G3DSA:1.10.10.1250 1 70 DNA-directed RNA polymerase subunit delta domain superfamily 1e-09 49%	DNA-directed RNA polymerase subunit delta domain superfamily	1.00E-09	49%	Yes	-	-	-			-	-	-	-			-	-	-	-			-	-	-	-			-	-	-	-		-	-	-	-			-	-	-
MMSYN1_0129	pyrG; CTP synthase	- cd03113 3 257 - CTGs 4.69278e-158 48% IPR033828 cd01746 291 524 CTP synthase GATase domain GATase1_CTP_Synthase 1.12775e-131 44%	CTP synthetase (CTPs) + CTP synthase GATase domain	4.69278e-158 1.12775e-131	48% 44%	Yes	-	- G3DSA:3.40.50.300 1 285 - 1.1e-127 54% IPR029062 G3DSA:3.40.50.880 286 532 Class I glutamine amidotransferase-like 5.9e-97 46%	Class I glutamine amidotransferase-like	5.9e-97	46%	Yes but general	-	IPR004468 MF_01227 2 531 CTP synthase CTP synthase [pyrG]. 46.996 100%	CTP synthase [pyrG]	46.996	100%	Yes	-	-	-			-	-	-	-			-	-	-	-			-	-	-	-		-	-	IPR017926 PS51273 292 532 Glutamine amidotransferase Glutamine amidotransferase type 1 domain profile. 22.883 45%	Glutamine amidotransferase type 1 domain profile	22.883	45%	Yes but general	-	-
MMSYN1_0131	fba; Fructose-1,6-bisphosphate aldolase	IPR000771 cd00947 12 294 Fructose-bisphosphate aldolase, class-II TBP_aldolase_IIB 3.3713e-142 95%	Fructose-bisphosphate aldolase, class-II; TBP_aldolase_IIB	3.37E-142	95%	Yes	-	IPR013785 G3DSA:3.20.20.70 7 297 Aldolase-type TIM barrel 6e-99 98%	Aldolase-type TIM barrel;	6.00E-99	98%	Yes but general	-	-	-			-	-	IPR000771 PIRSF001359 7 296 Fructose-bisphosphate aldolase, class-II 1.5e-107 98%	Fructose-bisphosphate aldolase, class-II;	1.50E-107	98%	Yes	-	-	-			-	-	-	-			-	-	IPR000771 PS00806 140 151 Fructose-bisphosphate aldolase, class-II Fructose-bisphosphate aldolase class-II signature 2. - 4%	Fructose-bisphosphate aldolase, class-II; Fructose-bisphosphate aldolase class-II signature 2.	4%	Yes	-	-	-			-	-	-
MMSYN1_0132	ATPase, AAA family	- cd00009 89 236 - AAA 3.58626e-11 42%	-; AAA	3.58626E-11	42%	Yes	-	- G3DSA:3.40.50.300 81 259 - 1.1e-32 51%	-;	1.1E-32	51%	-	-	-	-			-	-	-	-			-	-	-	-			-	-	-	-			-	-	-	-		-	-	-	-			-	-	-
MMSYN1_0133	Subtilisin-like 1 serine protease	IPR034074 cd04847 283 526 Y4bN, peptidase domain Peptidases_S8_Subtilisin_like_2 5.19093e-56 32%	Y4bN, peptidase domain; Peptidases_S8_Subtilisin_like_2	5.19093E-56	32%	Yes	-	IPR036852 G3DSA:3.40.50.200 260 557 Peptidase S8/S53 domain superfamily 1.1e-27 39%	Peptidase S8/S53 domain superfamily;	1.1E-27	39%	Yes but general	-	-	-			-	-	-	-			-	-	-	-			-	-	-	-			-	-	-	-		-	-	-	-			-	-	-
MMSYN1_0137	rpmE; 50S ribosomal protein L31	-	-			-	-	- G3DSA:2.30.170.50 2 73 - 1.2e-20 78%	Unknown function			-	-	-	-			-	-	-	-			-	-	IPR002150 PR01249 34 49 Ribosomal protein L31 Ribosomal protein L31 signature 4.1e-13 17% IPR002150 PR01249 49 67 Ribosomal protein L31 Ribosomal protein L31 signature 4.1e-13 21% IPR002150 PR01249 3 20 Ribosomal protein L31 Ribosomal protein L31 signature 4.1e-13 20%	Ribosomal protein L31 signature	4.1e-13	58%	Yes	-	-	-			-	-	IPR002150 PS01143 38 59 Ribosomal protein L31 Ribosomal protein L31 signature. - 24%	Ribosomal protein L31 signature	24%	Yes	-	-	-			-	-	-
MMSYN1_0138	Possible ABC transporter, ATP-binding protein	-	-			-	-	-	-			-	-	-	-			-	-	-	-			-	-	-	-			-	-	-	-			-	-	-	-		-	-	-	-			-	-	-
MMSYN1_0139	Manganese binding DHH-family phosphoesterase	-	-			-	-	- G3DSA:3.90.1640.10 5 198 - 1.9e-40 61% - G3DSA:3.10.310.30 203 316 - 1.8e-29 36%	Unknown function			-	-	-	-			-	-	-	-			-	-	-	-			-	-	-	-			-	-	-	-		-	-	-	-			-	-	-
MMSYN1_0140	tdk; Thymidine kinase	-	-			-	-	- G3DSA:3.40.50.300 7 156 - 1.5e-51 72% - G3DSA:3.30.60.20 157 209 - 1.3e-18 25%	Unknown function			-	-	IPR001267 MF_00124 17 205 Thymidine kinase Thymidine kinase [tdk]. 35.308 90%	Thymidine kinase [tdk]	35.308	90%	Yes	-	IPR001267 PIRSF035805 15 209 Thymidine kinase 1.3e-63 93%	Thymidine kinase	1.3e-63	93%	Yes	-	-	-			-	-	-	-			-	-	IPR020633 PS00603 190 202 Thymidine kinase, conserved site Thymidine kinase cellular-type signature. - 6%	Thymidine kinase cellular-type signature	6%	Yes	-	-	-			-	-	-
MMSYN1_0141	prfA; Peptide chain release factor 1	-	-			-	-	- G3DSA:3.30.160.20 213 293 - 2e-94 22% - G3DSA:3.30.70.1660 115 343 - 2e-94 63%	Unknown function			-	-	IPR004373 MF_00093 5 359 Peptide chain release factor 1 Peptide chain release factor 1 [prfA]. 37.925 98%	Peptide chain release factor 1 [prfA]	37.925	98%	Yes	-	-	-			-	-	-	-			-	-	-	-			-	-	IPR000352 PS00745 230 246 Peptide chain release factor class I/class II Prokaryotic-type class I peptide chain release factors signature. - 5%	Prokaryotic-type class I peptide chain release factors signature	5%	Yes	-	-	-			-	-	-
MMSYN1_0142	prmC; Release factor glutamine methyltransferase	- cd02440 114 189 - AdoMet_MTases 8.4437e-06 27%	S-adenosylmethionine-dependent methyltransferases (SAM or AdoMet-MTase), class I	8.4437e-06	27%	Yes but general	-	- G3DSA:3.40.50.150 84 281 - 1.5e-46 70% - G3DSA:1.10.8.10 7 83 - 1.4e-10 27%	Unknown function			-	-	IPR019874 MF_02126 1 281 Protein-(glutamine-N5) methyltransferase, release factor-specific Release factor glutamine methyltransferase [prmC]. 36.666 100%	Release factor glutamine methyltransferase [prmC]	36.666	100%	Yes	-	-	-			-	-	-	-			-	-	-	-			-	-	IPR002052 PS00092 183 189 DNA methylase, N-6 adenine-specific, conserved site N-6 Adenine-specific DNA methylases signature. - 2%	N-6 Adenine-specific DNA methylases signature	2%	Yes but general	-	-	-			-	-	-
MMSYN1_0143	Transmembrane protein, likely an anion transporter	-	-			-	-	-	-			-	-	-	-			-	-	-	-			-	-	-	-			-	-	-	-			-	-	-	-		-	-	-	-			-	-	-
MMSYN1_0144	tRNA threonylcarbamoyl adenosine modification protein, Sua5/YciO/YrdC/YwlC family	-	-			-	-	- - G3DSA:3.90.870.10 9.4e-22 2 166 99%	Unknown function			-	-	-	-			-	-	-	-			-	-	-	-			-	-	-	-			-	-	-	-		-	-	IPR006070 YrdC-like domain PS51163 YrdC-like domain profile. 12.451 4 166 98%	YrdC-like domain profile	12.451	98%	Yes	-	-
MMSYN1_0145	Acetyltransferase	-	-			-	-	-	-			-	-	-	-			-	-	-	-			-	-	-	-			-	-	-	-			-	-	-	-		-	-	-	-			-	-	-
MMSYN1_0146	Transmembrane protein, not a transporter	-	-			-	-	-	-			-	-	-	-			-	-	-	-			-	-	-	-			-	-	-	-			-	-	-	-		-	-	-	-			-	-	-
MMSYN1_0147	cls; Cardiolipin synthetase	- cd09112 334 507 - PLDc_CLS_2 1.58599e-65 34% - cd09110 149 300 - PLDc_CLS_1 6.17779e-50 30%	Catalytic domain, repeat 1, of bacterial cardiolipin synthase and similar proteins + catalytic domain repeat 2 of bacterial cardiolipin synthase and similar proteins	6.17779e-50 1.58599e-65	30% 34%	Yes	-	- G3DSA:3.30.870.10 128 323 - 1.1e-34 39% - G3DSA:3.30.870.10 324 480 - 2.8e-26 31%	Unknown function			-	-	-	-			-	-	-	-			-	-	-	-			-	-	-	-			-	-	-	-		-	-	IPR001736 PS50035 240 267 Phospholipase D/Transphosphatidylase Phospholipase D phosphodiesterase active site profile. 12.859 6% IPR001736 PS50035 422 449 Phospholipase D/Transphosphatidylase Phospholipase D phosphodiesterase active site profile. 13.68 6%	Phospholipase D phosphodiesterase active site profile	12.859 13.68	6% 6%	Yes but general	-	-
MMSYN1_0148	rpsL; 30S ribosomal protein S12	IPR005679 cd03368 3 123 Ribosomal protein S12, bacterial-type Ribosomal_S12 5.07511e-59 87%	Ribosomal protein S12, bacterial-type	5.07511e-59	87%	Yes	-	- G3DSA:2.40.50.140 1 139 - 3.8e-60 100%	Unknown function			-	-	IPR005679 MF_00403_B 1 136 Ribosomal protein S12, bacterial-type 30S ribosomal protein S12 [rpsL]. 39.228 98%	30S ribosomal protein S12 [rpsL]	39.228	98%	Yes	-	IPR006032 PIRSF002133 1 137 Ribosomal protein S12/S23 5.1e-48 99%	Ribosomal protein S12/S23	5.1e-48	99%	Yes	-	IPR006032 PR01034 55 70 Ribosomal protein S12/S23 Ribosomal protein S12 signature 2.1e-57 12% IPR006032 PR01034 90 107 Ribosomal protein S12/S23 Ribosomal protein S12 signature 2.1e-57 13% IPR006032 PR01034 40 55 Ribosomal protein S12/S23 Ribosomal protein S12 signature 2.1e-57 12% IPR006032 PR01034 71 90 Ribosomal protein S12/S23 Ribosomal protein S12 signature 2.1e-57 14% IPR006032 PR01034 123 …	Ribosomal protein S12/S23 Ribosomal protein S12 signature	2.1e-57	72%	Yes	-	-	-			-	-	IPR006032 PS00055 56 63 Ribosomal protein S12/S23 Ribosomal protein S12 signature. - 6%	Ribosomal protein S12/S23 Ribosomal protein S12 signature	6%	Yes but general	-	-	-			-	-	-
MMSYN1_0149	rpsG; 30S ribosomal protein S7	- cd14869 11 148 - uS7_Bacteria 7.9768e-82 89%	Bacterial homolog of Ribosomal Protein S7	7.9768e-82	89%	Yes	-	IPR036823 G3DSA:1.10.455.10 1 155 Ribosomal protein S7 domain superfamily 1.9e-60 100%	Ribosomal protein S7 domain superfamily	1.9e-60	100%	Yes	-	IPR005717 MF_00480_B 1 155 Ribosomal protein S7, bacterial/organellar-type 30S ribosomal protein S7 [rpsG]. 34.329 100%	30S ribosomal protein S7 [rpsG]	34.329	100%	Yes	-	IPR000235 PIRSF002122 2 155 Ribosomal protein S5/S7 4e-56 99%	Ribosomal protein S5/S7	4e-56	99%	Yes	-	-	-			-	-	-	-			-	-	IPR020606 PS00052 19 45 Ribosomal protein S7, conserved site Ribosomal protein S7 signature. - 17%	Ribosomal protein S7 signature	17%	Yes	-	-	-			-	-	-
MMSYN1_0150	fusA; Elongation factor G	- cd01886 12 281 - EF-G 0.0 39% IPR005517 cd01434 480 594 Translation elongation factor EFG/EF2, domain IV EFG_mtEFG1_IV 3.68258e-57 17% - cd04088 307 389 - EFG_mtEFG_II 1.87236e-48 12% IPR009022 cd16262 402 477 Elongation factor G, domain III EFG_III 8.31729e-43 11% IPR035649 cd03713 599 676 EFG, domain V EFG_mtEFG_C 6.72352e-42 11%	EF-G + EFG_mtEFG_II + Elongation factor G, domain III EFG_III + Translation elongation factor EFG/EF2, domain IV EFG_mtEFG1_IV + EFG, domain V EFG_mtEFG_C	0.0 1.87236e-48 8.31729e-43 3.68258e-57 6.72352e-42	39% 12% 11% 17% 11%	Yes	-	- G3DSA:3.40.50.300 2 290 - 4.5e-110 42% - G3DSA:3.30.70.240 600 670 - 1.4e-83 10% IPR014721 G3DSA:3.30.230.10 481 683 Ribosomal protein S5 domain 2-type fold, subgroup 1.4e-83 29% - G3DSA:2.40.30.10 291 397 - 8e-46 16% - G3DSA:3.30.70.870 402 480 - 1.4e-30 11%	Ribosomal protein S5 domain 2-type fold, subgroup	1.4e-83	29%	Yes but general	-	IPR004540 MF_00054_B 6 687 Translation elongation factor EFG/EF2 Elongation factor G [fusA]. 109.245 99%	Translation elongation factor EFG/EF2 Elongation factor G [fusA]	109.245	99%	Yes	-	-	-			-	-	IPR000795 PR00315 58 66 Transcription factor, GTP-binding domain GTP-binding elongation factor signature 4.6e-17 1% IPR000795 PR00315 12 25 Transcription factor, GTP-binding domain GTP-binding elongation factor signature 4.6e-17 2% IPR000795 PR00315 78 88 Transcription factor, GTP-binding domain GTP-binding elongation factor signature 4.6e-17 2% IPR000795 PR00315 130 139 Transcription factor, GTP…	GTP-binding elongation factor signature	4.6e-17	8%	Yes	-	-	-			-	-	IPR031157 PS00301 51 66 Tr-type G domain, conserved site Translational (tr)-type guanine nucleotide-binding (G) domain signature. - 2%	Translational (tr)-type guanine nucleotide-binding (G) domain signature	2%	Yes but general	-	IPR000795 PS51722 8 282 Transcription factor, GTP-binding domain Translational (tr)-type guanine nucleotide-binding (G) domain profile. 76.096 40%	Translational (tr)-type guanine nucleotide-binding (G) domain profile	76.096	40%	Yes but general	-	-
MMSYN1_0151	tuf; Elongation factor Tu	- cd01884 11 203 - EF_Tu 5.76198e-147 49% - cd03707 301 390 - EFTU_III 1.42955e-56 23% IPR033720 cd03697 211 298 Elongation factor Tu, domain 2 EFTU_II 4.89532e-48 22%	translation elongation factor TU + Elongation factor Tu, domain 2 EFTU_II + Domain III of Elongation Factor (EF) Tu	5.76198e-147 4.89532e-48 1.42955e-56	49% 22% 23%	Yes	-	- G3DSA:3.40.50.300 1 203 - 1.6e-70 51% - G3DSA:2.40.30.10 302 392 - 5.2e-40 23% - G3DSA:2.40.30.10 207 301 - 2.4e-35 24%	Unknown function			-	-	IPR004541 MF_00118_B 1 395 Translation elongation factor EFTu/EF1A, bacterial/organelle Elongation factor Tu [tuf]. 58.889 100%	Elongation factor Tu [tuf]	58.889	100%	Yes	-	-	-			-	-	IPR000795 PR00315 94 105 Transcription factor, GTP-binding domain GTP-binding elongation factor signature 1.5e-25 3% IPR000795 PR00315 78 88 Transcription factor, GTP-binding domain GTP-binding elongation factor signature 1.5e-25 3% IPR000795 PR00315 131 140 Transcription factor, GTP-binding domain GTP-binding elongation factor signature 1.5e-25 3% IPR000795 PR00315 58 66 Transcription factor, GT…	GTP-binding elongation factor signature	1.5e-25	15%	Yes but general	-	-	-			-	-	IPR031157 PS00301 51 66 Tr-type G domain, conserved site Translational (tr)-type guanine nucleotide-binding (G) domain signature. - 4%	Translational (tr)-type guanine nucleotide-binding (G) domain signature	4%	Yes but general	-	IPR000795 PS51722 10 204 Transcription factor, GTP-binding domain Translational (tr)-type guanine nucleotide-binding (G) domain profile. 61.95 49%	Translational (tr)-type guanine nucleotide-binding (G) domain profile	61.95	49%	Yes but general	-	-
MMSYN1_0154	Leucyl aminopeptidase	IPR011356 cd00433 91 447 Peptidase M17, leucine aminopeptidase/peptidase B Peptidase_M17 7.96374e-146 79%	Peptidase M17, leucine aminopeptidase/peptidase B Peptidase_M17	7.96374e-146	79%	Yes	-	- G3DSA:3.40.630.10 124 451 - 2.6e-108 73%	Unknown function			-	-	-	-			-	-	-	-			-	-	IPR011356 PR00481 279 300 Peptidase M17, leucine aminopeptidase/peptidase B Cytosol aminopeptidase signature 9.1e-44 5% IPR011356 PR00481 220 237 Peptidase M17, leucine aminopeptidase/peptidase B Cytosol aminopeptidase signature 9.1e-44 4% IPR011356 PR00481 242 263 Peptidase M17, leucine aminopeptidase/peptidase B Cytosol aminopeptidase signature 9.1e-44 5% IPR011356 PR00481 301 321 Peptidase M17…	Peptidase M17, leucine aminopeptidase/peptidase B Cytosol aminopeptidase signature	9.1e-44	5% 4% 5% 5% 4%	Yes	-	-	-			-	-	IPR000819 PS00631 305 312 Peptidase M17, leucyl aminopeptidase, C-terminal Cytosol aminopeptidase signature. - 2%	Peptidase M17, leucyl aminopeptidase, C-terminal Cytosol aminopeptidase signature	2%	Yes	-	-	-			-	-	-
MMSYN1_0163	alaS; Alanine--tRNA ligase	- cd00673 6 244 - AlaRS_core 1.32322e-113 27%	AlaRS_core	1.32322e-113	27%	Yes	-	- G3DSA:3.30.930.10 3 244 - 1.7e-90 27% - G3DSA:3.30.54.20 634 688 - 2.2e-36 6% - G3DSA:3.30.980.10 567 706 - 2.2e-36 16% - G3DSA:3.10.310.40 807 892 - 9.7e-12 10% - G3DSA:2.40.30.130 465 562 - 9e-11 11%	Unknown function			-	-	IPR023033 MF_00036_B 1 896 Alanine-tRNA ligase, eukaryota/bacteria Alanine--tRNA ligase [alaS]. 130.763 100%	Alanine--tRNA ligase [alaS]	130.763	100%	Yes	-	-	-			-	-	IPR002318 PR00980 314 327 Alanine-tRNA ligase, class IIc Alanyl-tRNA synthetase signature 3.3e-27 2% IPR002318 PR00980 73 84 Alanine-tRNA ligase, class IIc Alanyl-tRNA synthetase signature 3.3e-27 1% IPR002318 PR00980 290 306 Alanine-tRNA ligase, class IIc Alanyl-tRNA synthetase signature 3.3e-27 2% IPR002318 PR00980 229 242 Alanine-tRNA ligase, class IIc Alanyl-tRNA synthetase signature 3.3e-27 …	Alanyl-tRNA synthetase signature	3.3e-27	8%	Yes	-	-	-			-	-	-	-		-	-	IPR018165 PS50860 4 720 Alanyl-tRNA synthetase, class IIc, core domain Alanyl-transfer RNA synthetases family profile. 107.504 80%	Alanyl-transfer RNA synthetases family profile	107.504	80%	Yes	-	-
MMSYN1_0164	Transmembrane protein, likely an ion transporter	-	-			-	-	-	-			-	-	-	-			-	-	-	-			-	-	-	-			-	-	-	-			-	-	-	-		-	-	-	-			-	-	-
MMSYN1_0165	oppB; Oligopeptide ABC transporter, permease	IPR000515 cd06261 200 393 ABC transporter type 1, transmembrane domain MetI-like TM_PBP2 1.87075e-12 47%	ABC transporter type 1, transmembrane domain MetI-like; TM_PBP2	1.87E-12	47%	Yes but general	-	IPR035906 G3DSA:1.10.3720.10 190 402 MetI-like superfamily 1.1e-11 51%	MetI-like superfamily;	1.10E-11	51%	Yes but general	-	-	-			-	-	-	-			-	-	-	-			-	-	-	-			-	-	-	-		-	-	IPR000515 PS50928 200 402 ABC transporter type 1, transmembrane domain MetI-like ABC transporter integral membrane type-1 domain profile. 10.453 49%	ABC transporter type 1, transmembrane domain MetI-like; ABC transporter integral membrane type-1 domain profile.	10.453	49%	Yes but general	-	-
MMSYN1_0166	oppC; Oligopeptide ABC transporter, permease	IPR000515 cd06261 131 272 ABC transporter type 1, transmembrane domain MetI-like TM_PBP2 7.43042e-09 42%	ABC transporter type 1, transmembrane domain MetI-like; TM_PBP2	7.43E-09	42%	Yes but general	-	IPR035906 G3DSA:1.10.3720.10 119 333 MetI-like superfamily 7.2e-14 64%	MetI-like superfamily;	7.20E-14	64%	Yes but general	-	-	-			-	-	-	-			-	-	-	-			-	-	-	-			-	-	-	-		-	-	IPR000515 PS50928 131 322 ABC transporter type 1, transmembrane domain MetI-like ABC transporter integral membrane type-1 domain profile. 17.834 57%	ABC transporter type 1, transmembrane domain MetI-like; ABC transporter integral membrane type-1 domain profile.	17.834	57%	Yes but general	-	-
MMSYN1_0167	oppD; Oligopeptide ABC transporter, ATP-binding protein	- cd03257 301 457 - ABC_NikE_OppD_transporters 1.23232e-81 28%	-; ABC_NikE_OppD_transporters	1.23E-81	28%	Yes but general	-	- G3DSA:3.40.50.300 262 551 - 2.1e-64 51% - G3DSA:3.40.50.300 3 144 - 3.3e-16 25%	Unknown function			-	-	-	-			-	-	-	-			-	-	-	-			-	-	-	-			-	-	IPR017871 PS00211 375 389 ABC transporter, conserved site ABC transporters family signature. - 3%	ABC transporter, conserved site; ABC transporters family signature.	3%	Yes but general	-	IPR003439 PS50893 6 475 ABC transporter-like ATP-binding cassette, ABC transporter-type domain profile. 19.481 83%	ABC transporter-like; ATP-binding cassette, ABC transporter-type domain profile.	19.481	83%	Yes but not substrate	-	-
MMSYN1_0168	oppF; Oligopeptide ABC transporter, ATP-binding protein	- cd03257 362 536 - ABC_NikE_OppD_transporters 2.07779e-66 28%	-; ABC_NikE_OppD_transporters	2.08E-66	28%	Yes but general	-	- G3DSA:3.40.50.300 322 617 - 8.2e-53 48% - G3DSA:3.40.50.300 2 211 - 7.5e-17 34%	Unknown function			-	-	-	-			-	-	-	-			-	-	-	-			-	-	-	-			-	-	IPR017871 PS00211 454 468 ABC transporter, conserved site ABC transporters family signature. - 2%	ABC transporter, conserved site; ABC transporters family signature.	2%	Yes but general	-	IPR003439 PS50893 10 554 ABC transporter-like ATP-binding cassette, ABC transporter-type domain profile. 21.262 88%	ABC transporter-like; ATP-binding cassette, ABC transporter-type domain profile.	21.262	88%	Yes but not substrate	-	-
MMSYN1_0169	oppA; Oligopeptide binding protein	-	-			-	-	- G3DSA:3.40.190.10 262 451 - 1.9e-17 18% - G3DSA:3.90.76.10 53 185 - 4.3e-10 13% - G3DSA:3.10.105.10 793 932 - 6e-05 14%	Unknown function			-	-	-	-			-	-	-	-			-	-	-	-			-	-	-	-			-	-	-	-		-	-	- PS51257 1 24 - Prokaryotic membrane lipoprotein lipid attachment site profile. 6.0 2%	-; Prokaryotic membrane lipoprotein lipid attachment site profile.	6	2%	Yes	-	-
MMSYN1_0195	potCD; Spermidine/putrescine ABC transporter, permease and binding domains	IPR000515 cd06261 59 242 ABC transporter type 1, transmembrane domain MetI-like TM_PBP2 2.81889e-20 18%	ABC transporter type 1, transmembrane domain MetI-like; TM_PBP2	2.81889E-20	18%	Yes but general	-	IPR035906 G3DSA:1.10.3720.10 3 257 MetI-like superfamily 3.9e-41 25% - G3DSA:3.40.190.10 782 957 - 3.2e-28 17% - G3DSA:3.40.190.10 599 706 - 4.2e-17 10%	MetI-like superfamily	3.9e-41	25%	Yes but general	-	-	-			-	-	-	-			-	-	IPR001188 PR00909 603 619 Bacterial periplasmic spermidine/putrescine-binding protein Bacterial periplasmic spermidine/putrescine-binding protein signature 8.9e-07 2% IPR001188 PR00909 666 679 Bacterial periplasmic spermidine/putrescine-binding protein Bacterial periplasmic spermidine/putrescine-binding protein signature 8.9e-07 1% IPR001188 PR00909 650 664 Bacterial periplasmic spermidine/putres…	Bacterial periplasmic spermidine/putrescine-binding protein; Bacterial periplasmic spermidine/putrescine-binding protein signature + Bacterial periplasmic spermidine/putrescine-binding protein; Bacterial periplasmic spermidine/putrescine-binding protein signature + Bacterial periplasmic spermidine/putrescine-binding protein; Bacterial periplasmic spermidine/putrescine-binding protein signature	8.9e-07 8.9e-07 8.9e-07	1% 2% 1%	Yes	-	-	-			-	-	-	-		-	-	IPR000515 PS50928 59 248 ABC transporter type 1, transmembrane domain MetI-like ABC transporter integral membrane type-1 domain profile. 23.038 18%	ABC transporter type 1, transmembrane domain MetI-like; ABC transporter integral membrane type-1 domain profile.	23.038	18%	Yes but general	-	-
MMSYN1_0196	potB; Spermidine/putrescine ABC transporter, permease subunit	IPR000515 cd06261 119 305 ABC transporter type 1, transmembrane domain MetI-like TM_PBP2 1.35419e-14 57%	ABC transporter type 1, transmembrane domain MetI-like; TM_PBP2	1.35E-14	57%	Yes but general	-	IPR035906 G3DSA:1.10.3720.10 64 323 MetI-like superfamily 4.6e-38 79%	MetI-like superfamily;	4.60E-38	79%	Yes but general	-	-	-			-	-	-	-			-	-	-	-			-	-	-	-			-	-	-	-		-	-	IPR000515 PS50928 119 311 ABC transporter type 1, transmembrane domain MetI-like ABC transporter integral membrane type-1 domain profile. 22.45 58%	ABC transporter type 1, transmembrane domain MetI-like; ABC transporter integral membrane type-1 domain profile.	22.45	58%	Yes but general	-	-
MMSYN1_0197	potA; Spermidine/putrescine ABC transporter, ATP-binding subunit	- cd03300 6 237 - ABC_PotA_N 1.19967e-160 66%	-; ABC_PotA_N	1.20E-160	66%	Yes	-	- G3DSA:3.40.50.300 4 224 - 4.5e-68 63% - G3DSA:2.40.50.140 283 337 - 6e-08 16% - G3DSA:2.40.50.940 225 344 - 6e-08 34%	-			-	-	-	-			-	-	-	-			-	-	-	-			-	-	-	-			-	-	IPR017871 PS00211 136 150 ABC transporter, conserved site ABC transporters family signature. - 4%	ABC transporter, conserved site; ABC transporters family signature.	4%	Yes but general	-	IPR003439 PS50893 6 236 ABC transporter-like ATP-binding cassette, ABC transporter-type domain profile. 33.047 66% IPR017879 PS51305 5 351 ABC transporter, spermidine/putrescine import ATP-binding protein, PotA Spermidine/putrescine import ATP-binding protein potA family profile. 139.196 99%	Spermidine/putrescine import ATP-binding protein potA family profile	139.196	99%	Yes	-	-
MMSYN1_0198	rplT; 50S ribosomal protein L20	IPR005813 cd07026 7 110 Ribosomal protein L20 Ribosomal_L20 7.14702e-49 87%	Ribosomal protein L20	7.14702e-49	87%	Yes	-	IPR035566 G3DSA:1.10.1900.20 56 119 Ribosomal protein L20, C-terminal 3.4e-30 54% - G3DSA:1.10.720.90 2 55 - 7.3e-20 45%	Ribosomal protein L20, C-terminal	3.4e-30	54%	Yes	-	IPR005813 MF_00382 2 115 Ribosomal protein L20 50S ribosomal protein L20 [rplT]. 27.669 96%	50S ribosomal protein L20 [rplT]	27.669	96%	Yes	-	-	-			-	-	IPR005813 PR00062 12 41 Ribosomal protein L20 Ribosomal protein L20 signature 1.6e-36 25% IPR005813 PR00062 42 71 Ribosomal protein L20 Ribosomal protein L20 signature 1.6e-36 25% IPR005813 PR00062 75 101 Ribosomal protein L20 Ribosomal protein L20 signature 1.6e-36 23%	Ribosomal protein L20 signature	1.6e-36	73%	Yes	-	- PD002389 20 70 - RIBOSOMAL RRNA-BINDING RNA-BINDING RIBONUCLEOPROTEIN L20 50S L20 CHLOROPLAST BACTERIAL ORGANELLE 5e-23 43%	RIBONUCLEOPROTEIN L20	5.00E-23	43%	Yes	-	IPR005813 PS00937 54 70 Ribosomal protein L20 Ribosomal protein L20 signature. - 14%	Ribosomal protein L20 signature	14%	Yes	-	-	-			-	-	-
MMSYN1_0199	rpmI; 50S ribosomal protein L35	-	-			-	-	- G3DSA:2.40.50.530 1 63 - 4.2e-16 100%	Unknown function			-	-	IPR001706 MF_00514 1 63 Ribosomal protein L35, non-mitochondrial 50S ribosomal protein L35 [rpmI]. 15.242 100%	50S ribosomal protein L35 [rpmI]	15.242	100%	Yes	-	-	-			-	-	IPR001706 PR00064 36 54 Ribosomal protein L35, non-mitochondrial Ribosomal protein L35 signature 5.7e-14 30% IPR001706 PR00064 21 35 Ribosomal protein L35, non-mitochondrial Ribosomal protein L35 signature 5.7e-14 24% IPR001706 PR00064 3 20 Ribosomal protein L35, non-mitochondrial Ribosomal protein L35 signature 5.7e-14 29%	Ribosomal protein L35 signature	5.7e-14	83%	Yes	-	-	-			-	-	IPR018265 PS00936 5 31 Ribosomal protein L35, conserved site Ribosomal protein L35 signature. - 43%	Ribosomal protein L35 signature	43%	Yes	-	-	-			-	-	-
MMSYN1_0200	infC; Translation initiation factor IF-3	-	-			-	-	IPR036788 G3DSA:3.30.110.10 90 181 Translation initiation factor 3 (IF-3), C-terminal domain superfamily 8.2e-31 51% IPR036787 G3DSA:3.10.20.80 11 89 Translation initiation factor 3 (IF-3), N-terminal domain superfamily 3e-22 44%	Translation initiation factor 3 (IF-3), N-terminal domain superfamily + Translation initiation factor 3 (IF-3), C-terminal domain superfamily	3E-22 8.2e-31	44% 51%	Yes	-	IPR001288 MF_00080 7 181 Translation initiation factor 3 Translation initiation factor IF-3 [infC]. 23.562 97%	Translation initiation factor 3 Translation initiation factor IF-3 [infC]	23.562	97%	Yes	-	-	-			-	-	-	-			-	-	-	-			-	-	IPR019813 PS00938 69 82 Translation initiation factor 3, conserved site Initiation factor 3 signature. - 8%	Translation initiation factor 3, conserved site Initiation factor 3 signature	8%	Yes	-	-	-			-	-	-
MMSYN1_0201	pdf; Peptide deformylase	IPR023635 cd00487 24 180 Peptide deformylase Pep_deformylase 5.63048e-36 78%	Peptide deformylase	5.63048e-36	78%	Yes	-	IPR036821 G3DSA:3.90.45.10 7 200 Peptide deformylase superfamily 6.7e-43 97%	Peptide deformylase superfamily	6.7e-43	97%	Yes	-	IPR023635 MF_00163 13 199 Peptide deformylase Peptide deformylase [def]. 20.649 94%	Peptide deformylase [def]	20.649	94%	Yes	-	IPR023635 PIRSF004749 3 200 Peptide deformylase 3.6e-44 99%	Peptide deformylase	3.6e-44	99%	Yes	-	IPR023635 PR01576 137 155 Peptide deformylase Peptide deformylase signature 2.8e-21 10% IPR023635 PR01576 157 186 Peptide deformylase Peptide deformylase signature 2.8e-21 15% IPR023635 PR01576 124 135 Peptide deformylase Peptide deformylase signature 2.8e-21 6% IPR023635 PR01576 63 92 Peptide deformylase Peptide deformylase signature 2.8e-21 15%	Peptide deformylase signature	2.8e-21	46%	Yes	-	-	-			-	-	-	-		-	-	-	-			-	-	-
MMSYN1_0202	rsmD; 16S rRNA (guanine(966)-N(2))-methyltransferase	- cd02440 48 124 - AdoMet_MTases 0.000160395 42%	S-adenosylmethionine-dependent methyltransferases (SAM or AdoMet-MTase)	0.000160395	42%	Yes but general	-	- G3DSA:3.40.50.150 1 185 - 7.4e-40 100%	Unknown function			-	-	-	-			-	-	IPR004398 PIRSF004553 1 185 RNA methyltransferase, RsmD 3e-39 100%	RNA methyltransferase, RsmD	3.00E-39	100%	Yes	-	-	-			-	-	-	-			-	-	IPR002052 PS00092 118 124 DNA methylase, N-6 adenine-specific, conserved site N-6 Adenine-specific DNA methylases signature. - 4%	N-6 Adenine-specific DNA methylases signature	4%	Yes but general	-	-	-			-	-	-
MMSYN1_0203	gmk; Guanylate kinase	- cd00071 6 178 - GMPK 1.58842e-56 58%	Guanosine monophosphate kinase (GMPK, EC 2.7.4.8), also known as guanylate kinase (GKase)	1.58842e-56	58%	Yes	-	- G3DSA:3.40.50.300 8 182 - 1.4e-58 59% - G3DSA:3.30.63.10 36 95 - 1.4e-58 20%	Unknown function			-	-	IPR017665 MF_00328 2 186 Guanylate kinase Guanylate kinase [gmk]. 32.881 62%	Guanylate kinase [gmk]	32.881	62%	Yes	-	-	-			-	-	-	-			-	-	-	-			-	-	IPR020590 PS00856 39 56 Guanylate kinase, conserved site Guanylate kinase-like signature. - 6%	Guanylate kinase-like signature	6%	Yes	-	IPR008144 PS50052 4 183 Guanylate kinase-like domain Guanylate kinase-like domain profile. 32.892 61%	Guanylate kinase-like domain profile	32.892	61%	Yes	-	-
MMSYN1_0213	eno; Enolase	IPR000941 cd03313 6 433 Enolase enolase 0.0 95%	Enolase; enolase	0	95%	Yes	-	IPR036849 G3DSA:3.20.20.120 129 451 Enolase-like, C-terminal domain superfamily 0.0 72% IPR029017 G3DSA:3.30.390.10 1 127 Enolase-like, N-terminal 1.1e-53 28%	Enolase-like, C-terminal domain superfamily; + Enolase-like, N-terminal;	0.0 1.1e-53	72% 28%	Yes	-	IPR000941 MF_00318 2 434 Enolase Enolase [eno]. 43.8 96%	Enolase; Enolase [eno].	43.8	96%	Yes	-	IPR000941 PIRSF001400 1 448 Enolase 0.0 99%	Enolase;	0	99%	Yes	-	IPR000941 PR00148 161 174 Enolase Enolase signature 1e-45 3% IPR000941 PR00148 334 345 Enolase Enolase signature 1e-45 3% IPR000941 PR00148 37 51 Enolase Enolase signature 1e-45 3% IPR000941 PR00148 386 403 Enolase Enolase signature 1e-45 4% IPR000941 PR00148 107 123 Enolase Enolase signature 1e-45 4% IPR000941 PR00148 357 371 Enolase Enolase signature 1e-45 3%	Enolase; Enolase signature + Enolase; Enolase signature + Enolase; Enolase signature + Enolase; Enolase signature + Enolase; Enolase signature + Enolase; Enolase signature	1e-45 1e-45 1e-45 1e-45 1e-45 1e-45	4% 3% 4% 3% 3% 3%	Yes	-	-	-			-	-	IPR020809 PS00164 357 370 Enolase, conserved site Enolase signature. - 3%	Enolase, conserved site; Enolase signature.	3%	Yes	-	-	-			-	-	- SFLDS00001 1 434 - Enolase 0.0 96% - SFLDF00002 1 434 - enolase 0.0 96%
MMSYN1_0214	PAP2 superfamily protein	-	-			-	-	- G3DSA:1.20.144.10 78 271 - 2.1e-19 71%	Unknown function			-	-	-	-			-	-	-	-			-	-	-	-			-	-	-	-			-	-	-	-		-	-	-	-			-	-	-
MMSYN1_0215	YqgF/RNase H-like domain protein	-	-			-	-	IPR037027 G3DSA:3.30.420.140 2 143 YqgF/RNase H-like domain superfamily 6e-32 99%	YqgF/RNase H-like domain superfamily;	6.00E-32	99%	Yes	-	IPR005227 MF_00651 3 142 Putative pre-16S rRNA nuclease Putative pre-16S rRNA nuclease [yqgF]. 20.762 98%	Putative pre-16S rRNA nuclease; Putative pre-16S rRNA nuclease [yqgF].	20.762	98%	Yes	-	-	-			-	-	-	-			-	-	-	-			-	-	-	-		-	-	-	-			-	-	-
MMSYN1_0216	hpt; Hypoxanthine phosphoribosyltransferase	IPR000836 cd06223 25 154 Phosphoribosyltransferase domain PRTases_typeI 2.57067e-25 68%	Phosphoribosyltransferase domain	2.57067e-25	68%	Yes but general	-	- G3DSA:3.40.50.2020 2 189 - 5.2e-58 99%	Unknown function			-	-	-	-			-	-	-	-			-	-	-	-			-	-	-	-			-	-	-	-		-	-	-	-			-	-	-
MMSYN1_0218	glpK; Glycerol kinase	- cd07786 7 495 - FGGY_EcGK_like 0.0 97%	Escherichia coli glycerol kinase-like proteins; belongs to the FGGY family of carbohydrate kinases	0	97%	Yes	-	- G3DSA:3.30.420.40 3 257 - 8.1e-103 50% - G3DSA:3.30.420.40 258 504 - 2.3e-80 49%	Unknown function			-	-	IPR005999 MF_00186 5 501 Glycerol kinase Glycerol kinase [glpK]. 53.71 98%	Glycerol kinase [glpK]	53.71	98%	Yes	-	IPR000577 PIRSF000538 5 505 Carbohydrate kinase, FGGY 0.0 99%	Carbohydrate kinase, FGGY	0	99%	Yes but general	-	-	-			-	-	-	-			-	-	IPR018483 PS00933 136 148 Carbohydrate kinase, FGGY, conserved site FGGY family of carbohydrate kinases signature 1. - 3% IPR018483 PS00445 366 386 Carbohydrate kinase, FGGY, conserved site FGGY family of carbohydrate kinases signature 2. - 4%	Carbohydrate kinase, FGGY, conserved site FGGY family of carbohydrate kinases signature 1 + Carbohydrate kinase, FGGY, conserved site FGGY family of carbohydrate kinases signature 2	3% 4%	Yes but general	-	-	-			-	-	-
MMSYN1_0220	pfkA; ATP-dependent 6-phosphofructokinase	-	-			-	-	- G3DSA:3.40.50.450 4 288 - 4.2e-99 87% - G3DSA:3.40.50.460 143 254 - 4.2e-99 34%	Unknown function			-	-	IPR012828 MF_00339 2 321 ATP-dependent 6-phosphofructokinase, prokaryotic ATP-dependent 6-phosphofructokinase [pfkA]. 44.148 98%	ATP-dependent 6-phosphofructokinase, prokaryotic; ATP-dependent 6-phosphofructokinase [pfkA].	44.148	98%	Yes	-	IPR012003 PIRSF000532 1 326 ATP-dependent 6-phosphofructokinase, prokaryotic-type 1.2e-115 100%	ATP-dependent 6-phosphofructokinase, prokaryotic-type;	1.20E-115	100%	Yes	-	IPR022953 PR00476 242 264 ATP-dependent 6-phosphofructokinase ATP-dependent phosphofructokinase family signature 2.2e-73 7% IPR022953 PR00476 159 175 ATP-dependent 6-phosphofructokinase ATP-dependent phosphofructokinase family signature 2.2e-73 5% IPR022953 PR00476 94 110 ATP-dependent 6-phosphofructokinase ATP-dependent phosphofructokinase family signature 2.2e-73 5% IPR022953 PR00476 139 157 AT…	ATP-dependent 6-phosphofructokinase; ATP-dependent phosphofructokinase family signature + ATP-dependent 6-phosphofructokinase; ATP-dependent phosphofructokinase family signature + ATP-dependent 6-phosphofructokinase; ATP-dependent phosphofructokinase family signature + ATP-dependent 6-phosphofructokinase; ATP-dependent phosphofructokinase family signature + ATP-dependent 6-phosphofructokinase; AT…	2.2e-73 2.2e-73 2.2e-73 2.2e-73 2.2e-73 2.2e-73 2.2e-73 2.2e-73 2.2e-73	6% 5% 4% 6% 7% 5% 4% 6% 6%	Yes	-	-	-			-	-	IPR015912 PS00433 246 264 Phosphofructokinase, conserved site Phosphofructokinase signature. - 6%	Phosphofructokinase, conserved site; Phosphofructokinase signature.	6%	Yes	-	-	-			-	-	-
MMSYN1_0221	pyk; Pyruvate kinase	-	-			-	-	IPR040442 G3DSA:3.20.20.60 11 346 Pyruvate kinase-like domain superfamily 0.0 70% IPR015806 G3DSA:2.40.33.10 79 179 Pyruvate kinase, insert domain superfamily 0.0 21% IPR036918 G3DSA:3.40.1380.20 347 471 Pyruvate kinase, C-terminal domain superfamily 0.0 26%	Pyruvate kinase-like domain superfamily + Pyruvate kinase, C-terminal domain superfamily	0.0	70% 26%	Yes	-	-	-			-	-	-	-			-	-	IPR001697 PR01050 280 304 Pyruvate kinase Pyruvate kinase family signature 2.4e-62 5% IPR001697 PR01050 68 84 Pyruvate kinase Pyruvate kinase family signature 2.4e-62 4% IPR001697 PR01050 255 279 Pyruvate kinase Pyruvate kinase family signature 2.4e-62 5% IPR001697 PR01050 305 323 Pyruvate kinase Pyruvate kinase family signature 2.4e-62 4% IPR001697 PR01050 197 211 Pyruvate kinase Pyruvate kinase…	Pyruvate kinase; Pyruvate kinase family signature + Pyruvate kinase; Pyruvate kinase family signature + Pyruvate kinase; Pyruvate kinase family signature + Pyruvate kinase; Pyruvate kinase family signature + Pyruvate kinase; Pyruvate kinase family signature + Pyruvate kinase; Pyruvate kinase family signature + Pyruvate kinase; Pyruvate kinase family signature	2.4e-62 2.4e-62 2.4e-62 2.4e-62 2.4e-62 2.4e-62 2.4e-62	4% 5% 6% 5% 4% 3% 4%	Yes	-	-	-			-	-	-	-		-	-	-	-			-	-	-
MMSYN1_0222	thrS; Threonine--tRNA ligase	IPR033728 cd00771 237 542 Threonine-tRNA ligase catalytic core domain ThrRS_core 8.96034e-140 48% - cd00860 542 632 - ThrRS_anticodon 9.55234e-32 14% - cd01667 1 57 - TGS_ThrRS_N 6.48808e-15 9%	N-terminal TGS domain of threonyl-tRNA Synthetase + Threonine-tRNA ligase catalytic core domain	6.48808e-15 8.96034e-140	9% 48%	Yes	-	- G3DSA:3.30.930.10 220 535 - 1.7e-96 49% IPR036621 G3DSA:3.40.50.800 536 639 Anticodon-binding domain superfamily 2.1e-29 16% - G3DSA:3.30.980.10 61 216 - 2.4e-15 24% IPR012675 G3DSA:3.10.20.30 1 58 Beta-grasp domain superfamily 1.7e-11 9%	Beta-grasp domain superfamily + Anticodon-binding domain superfamily	1.7e-11 2.1e-29	9% 16%	Yes but general	-	IPR002320 MF_00184 62 637 Threonine-tRNA ligase, class IIa Threonine--tRNA ligase [thrS]. 28.187 90%	Threonine--tRNA ligase [thrS]	28.187	90%	Yes	-	-	-			-	-	IPR002320 PR01047 467 495 Threonine-tRNA ligase, class IIa Threonyl-tRNA synthetase signature 1.6e-42 5% IPR002320 PR01047 510 523 Threonine-tRNA ligase, class IIa Threonyl-tRNA synthetase signature 1.6e-42 2% IPR002320 PR01047 537 549 Threonine-tRNA ligase, class IIa Threonyl-tRNA synthetase signature 1.6e-42 2% IPR002320 PR01047 328 356 Threonine-tRNA ligase, class IIa Threonyl-tRNA synthetase …	Threonyl-tRNA synthetase signature	1.6e-42	18%	Yes	-	-	-			-	-	-	-		-	-	IPR006195 PS50862 263 542 Aminoacyl-tRNA synthetase, class II Aminoacyl-transfer RNA synthetases class-II family profile. 22.332 44%	Aminoacyl-transfer RNA synthetases class-II family profile	22.332	44%	Yes but general	-	-
MMSYN1_0227	Dihydrolipoamide acetyltransferase component of pyruvate dehydrogenase complex	- cd06849 2 75 - lipoyl_domain 9.84773e-25 17%	lipoyl_domain	9.84773e-25	17%	Yes but general	-	IPR023213 G3DSA:3.30.559.10 197 438 Chloramphenicol acetyltransferase-like domain superfamily 3.4e-82 55% - G3DSA:2.40.50.100 1 79 - 3.6e-21 18% IPR036625 G3DSA:4.10.320.10 124 177 E3-binding domain superfamily 2.5e-13 12%	E3-binding domain superfamily + Chloramphenicol acetyltransferase-like domain superfamily	2.5e-13 3.4e-82	12% 55%	Yes but general	-	-	-			-	-	-	-			-	-	-	-			-	-	-	-			-	-	IPR003016 PS00189 26 55 2-oxo acid dehydrogenase, lipoyl-binding site 2-oxo acid dehydrogenases acyltransferase component lipoyl binding site. - 7%	2-oxo acid dehydrogenases acyltransferase component lipoyl binding site	7%	Yes but general	-	IPR004167 PS51826 132 169 Peripheral subunit-binding domain Peripheral subunit-binding (PSBD) domain profile. 18.447 9% IPR000089 PS50968 1 76 Biotin/lipoyl attachment Biotinyl/lipoyl domain profile. 28.338 17%	Biotinyl/lipoyl domain profile + Peripheral subunit-binding (PSBD) domain profile	28.338 18.447	17% 9%	Yes but general	-	-
MMSYN1_0228	Dihydrolipoamide dehydrogenase	- cd06849 2 75 - lipoyl_domain 2.44366e-22 12%	lipoyl_domain	2.44366e-22	12%	Yes but general	-	IPR036188 G3DSA:3.50.50.60 306 428 FAD/NAD(P)-binding domain superfamily 5.6e-96 20% IPR036188 G3DSA:3.50.50.60 164 481 FAD/NAD(P)-binding domain superfamily 5.6e-96 51% IPR016156 G3DSA:3.30.390.30 508 629 FAD/NAD-linked reductase, dimerisation domain superfamily 1.6e-42 19% - G3DSA:2.40.50.100 1 85 - 4.8e-20 14%	FAD/NAD(P)-binding domain superfamily + FAD/NAD-linked reductase, dimerisation domain superfamily	5.6e-96 1.6e-42	51% 19%	Yes but general	-	-	-			-	-	IPR001100 PIRSF000350 58 624 Pyridine nucleotide-disulphide oxidoreductase, class I 1.5e-77 90%	Pyridine nucleotide-disulphide oxidoreductase, class I	1.5e-77	90%	Yes but general	-	- PR00411 197 212 - Pyridine nucleotide disulphide reductase class-I signature 5.6e-67 3% - PR00411 570 585 - Pyridine nucleotide disulphide reductase class-I signature 5.6e-67 3% - PR00411 337 362 - Pyridine nucleotide disulphide reductase class-I signature 5.6e-67 4% - PR00411 505 526 - Pyridine nucleotide disulphide reductase class-I signature 5.6e-67 3% - PR00411 165 187 - Pyridine nucleotide…	Pyridine nucleotide disulphide reductase class-I signature	5.6e-67	25%	Yes but general	-	-	-			-	-	IPR003016 PS00189 26 55 2-oxo acid dehydrogenase, lipoyl-binding site 2-oxo acid dehydrogenases acyltransferase component lipoyl binding site. - 5% IPR012999 PS00076 198 208 Pyridine nucleotide-disulphide oxidoreductase, class I, active site Pyridine nucleotide-disulphide oxidoreductases class-I active site. - 2%	2-oxo acid dehydrogenases acyltransferase component lipoyl binding site + Pyridine nucleotide-disulphide oxidoreductases class-I active site	5% 2%	Yes but general	-	IPR000089 PS50968 1 76 Biotin/lipoyl attachment Biotinyl/lipoyl domain profile. 28.047 12%	Biotinyl/lipoyl domain profile	28.047	12%	Yes but general	-	-
MMSYN1_0229	pta; Phosphate acetyltransferase	-	-			-	-	- G3DSA:3.40.50.10750 139 294 - 1.1e-98 48% - G3DSA:3.40.50.10950 20 317 - 1.1e-98 93%	Unknown function			-	-	-	-			-	-	IPR012147 PIRSF000428 1 322 Phosphate acetyl/butyryltransferase 1.5e-102 100%	Phosphate acetyl/butyryltransferase	1.5e-102	100%	Yes but general	-	-	-			-	-	-	-			-	-	-	-		-	-	-	-			-	-	-
MMSYN1_0230	ackA; Acetate kinase	- cd00012 3 129 - NBD_sugar-kinase_HSP70_actin 6.9426e-06 32%	Nucleotide-Binding Domain of the sugar kinase/HSP70/actin superfamily	6.9426e-06	32%	Yes but general	-	- G3DSA:3.30.420.40 192 393 - 3.7e-70 51% - G3DSA:3.30.420.40 1 191 - 3.7e-67 49%	Unknown function			-	-	IPR004372 MF_00020 1 393 Acetate/propionate kinase Acetate kinase [ackA]. 158.54 100%	Acetate kinase [ackA]	158.54	100%	Yes	-	IPR004372 PIRSF000722 1 393 Acetate/propionate kinase 0.0 100%	Acetate/propionate kinase	0.0	100%	Yes	-	IPR000890 PR00471 296 309 Aliphatic acid kinase, short-chain Acetate kinase family signature 1.3e-39 4% IPR000890 PR00471 169 182 Aliphatic acid kinase, short-chain Acetate kinase family signature 1.3e-39 4% IPR000890 PR00471 318 334 Aliphatic acid kinase, short-chain Acetate kinase family signature 1.3e-39 4% IPR000890 PR00471 199 220 Aliphatic acid kinase, short-chain Acetate kinase family sign…	Aliphatic acid kinase, short-chain	1.3e-39	24%	Yes	-	-	-			-	-	IPR023865 PS01075 2 13 Aliphatic acid kinase, short-chain, conserved site Acetate and butyrate kinases family signature 1. - 3% IPR023865 PS01076 199 216 Aliphatic acid kinase, short-chain, conserved site Acetate and butyrate kinases family signature 2. - 5%	Acetate and butyrate kinases family signature 1 + Acetate and butyrate kinases family signature 2	3% 5%	Yes	-	-	-			-	-	-
MMSYN1_0233	ptsP; Phosphoenolpyruvate-protein phosphotransferase	-	-			-	-	IPR040442 G3DSA:3.20.20.60 236 570 Pyruvate kinase-like domain superfamily 2.3e-118 58% IPR036618 G3DSA:1.10.274.10 24 147 PtsI, HPr-binding domain superfamily 1.5e-72 22% - G3DSA:3.50.30.10 7 231 - 1.5e-72 39%	PtsI, HPr-binding domain superfamily + Pyruvate kinase-like domain superfamily	1.5e-72 2.3e-118	22% 58%	Yes but general	-	-	-			-	-	IPR024692 PIRSF000732 1 573 Phosphotransferase system, enzyme I 0.0 100%	Phosphotransferase system, enzyme I;	0	100%	Yes but general	-	- PR01736 500 512 - Phosphoenolpyruvate-protein phosphotransferase signature 1.9e-30 2% - PR01736 464 479 - Phosphoenolpyruvate-protein phosphotransferase signature 1.9e-30 3% - PR01736 447 462 - Phosphoenolpyruvate-protein phosphotransferase signature 1.9e-30 3% - PR01736 294 313 - Phosphoenolpyruvate-protein phosphotransferase signature 1.9e-30 3%	Phosphoenolpyruvate-protein phosphotransferase signature	1.9e-30	11%	Yes	-	-	-			-	-	IPR018274 PS00370 185 196 PEP-utilising enzyme, active site PEP-utilizing enzymes phosphorylation site signature. - 2% IPR023151 PS00742 447 465 PEP-utilising enzyme, conserved site PEP-utilizing enzymes signature 2. - 3%	PEP-utilising enzyme, active site; PEP-utilizing enzymes phosphorylation site signature. + PEP-utilising enzyme, conserved site; PEP-utilizing enzymes signature 2.	2% 3%	Yes but general	-	-	-			-	-	-
MMSYN1_0234	Phosphotransferase system, sugar-specific permease EIIA type 1	-	-			-	-	IPR011055 G3DSA:2.70.70.10 1 154 Duplicated hybrid motif 2.5e-62 100%	Duplicated hybrid motif;	2.50E-62	100%	Yes but general	-	-	-			-	-	-	-			-	-	-	-			-	-	-	-			-	-	IPR001127 PS00371 72 84 Phosphotransferase system, sugar-specific permease EIIA type 1 PTS EIIA domains phosphorylation site signature 1. - 8%	Phosphotransferase system, sugar-specific permease EIIA type 1; PTS EIIA domains phosphorylation site signature 1.	8%	Yes	-	IPR001127 PS51093 26 130 Phosphotransferase system, sugar-specific permease EIIA type 1 PTS_EIIA type-1 domain profile. 27.146 68%	Phosphotransferase system, sugar-specific permease EIIA type 1; PTS_EIIA type-1 domain profile.	27.146	68%	Yes	-	-
MMSYN1_0235	Transmembrane protein, likely a transporter from Major Facilitator Superfamily	-	-			-	-	-	-			-	-	-	-			-	-	-	-			-	-	-	-			-	-	-	-			-	-	-	-		-	-	-	-			-	-	-
MMSYN1_0238	rpsD; 30S ribosomal protein S4	IPR002942 cd00165 97 157 RNA-binding S4 domain S4 1.27504e-18 29%	RNA-binding S4 domain S4	1.27504e-18	29%	Yes	-	- G3DSA:1.10.1050.10 6 204 - 8.7e-70 96% IPR036986 G3DSA:3.10.290.10 95 189 RNA-binding S4 domain superfamily 8.7e-70 46%	RNA-binding S4 domain superfamily	8.7e-70	46%	Yes	-	IPR005709 MF_01306_B 1 204 Ribosomal protein S4, bacterial-type 30S ribosomal protein S4 [rpsD]. 33.545 98%	30S ribosomal protein S4 [rpsD]	33.545	98%	Yes	-	-	-			-	-	-	-			-	-	-	-			-	-	IPR018079 PS00632 94 118 Ribosomal protein S4, conserved site Ribosomal protein S4 signature. - 12%	Ribosomal protein S4 signature	12%	Yes	-	IPR002942 PS50889 96 159 RNA-binding S4 domain S4 RNA-binding domain profile. 16.103 31%	S4 RNA-binding domain profile	16.103	31%	Yes	-	-
MMSYN1_0239	Septin ring assembly protein	-	-			-	-	-	-			-	-	-	-			-	-	-	-			-	-	-	-			-	-	-	-			-	-	-	-		-	-	-	-			-	-	-
MMSYN1_0240	thiI; tRNA sulfurtransferase	IPR020536 Thil, AANH domain cd01712 ThiI 4.48493e-74 177 354 45% - - cd11716 THUMP_ThiI 7.61209e-56 4 167 42%	THUMP_ThiI + ThiI	7.61209E-56 4.48493e-74	42% 45%	Yes	-	IPR014729 Rossmann-like alpha/beta/alpha sandwich fold G3DSA:3.40.50.620 1.5e-64 173 394 56% - - G3DSA:3.30.2130.30 6.5e-48 1 172 44%	Folds; not informative			-	-	IPR003720 tRNA sulfurtransferase ThiI MF_00021 tRNA sulfurtransferase [thiI]. 129.835 1 395 100%	tRNA sulfurtransferase [thiI]	129.835	100%	Yes	-	-	-			-	-	-	-			-	-	-	-			-	-	-	-		-	-	IPR004114 THUMP domain PS51165 THUMP domain profile. 28.037 60 163 26%	THUMP domain profile	28.037	26%	Yes but general	-	-
MMSYN1_0247	engB; Probable GTP-binding protein EngB	- cd01876 24 193 - YihA_EngB 3.88499e-77 87%	YihA_EngB	3.88499e-77	87%	Yes	-	- G3DSA:3.40.50.300 1 196 - 1.2e-48 100%	Unknown function			-	-	IPR019987 MF_00321 10 193 GTP-binding protein, ribosome biogenesis, YsxC Probable GTP-binding protein EngB [engB]. 26.381 94%	GTP-binding protein, ribosome biogenesis, YsxC Probable GTP-binding protein EngB [engB]	26.381	94%	Yes	-	-	-			-	-	- PR00449 23 44 - Transforming protein P21 ras signature 2.2e-07 11% - PR00449 171 193 - Transforming protein P21 ras signature 2.2e-07 12% - PR00449 133 146 - Transforming protein P21 ras signature 2.2e-07 7%	Transforming protein P21 ras signature	2.2e-07	11% 12% 7%	Yes but general	-	-	-			-	-	-	-		-	-	IPR030393 PS51706 21 195 EngB-type guanine nucleotide-binding (G) domain EngB-type guanine nucleotide-binding (G) domain profile. 40.572 89%	EngB-type guanine nucleotide-binding (G) domain	40.572	89%	Yes	-	-
MMSYN1_0248	Transmembrane protein, likely a cation transporter	-	-			-	-	-	-			-	-	-	-			-	-	-	-			-	-	-	-			-	-	-	-			-	-	-	-		-	-	-	-			-	-	-
MMSYN1_0249	Transmembrane protein, not a transporter	-	-			-	-	-	-			-	-	-	-			-	-	-	-			-	-	-	-			-	-	-	-			-	-	-	-		-	-	-	-			-	-	-
MMSYN1_0250	Hypothetical protein	-	-			-	-	-	-			-	-	-	-			-	-	-	-			-	-	-	-			-	-	-	-			-	-	-	-		-	-	-	-			-	-	-
MMSYN1_0253	greA; Transcription elongation factor GreA	-	-			-	-	IPR036805 G3DSA:1.10.287.180 2 76 Transcription elongation factor, GreA/GreB, N-terminal domain superfamily 1.7e-27 48% IPR036953 G3DSA:3.10.50.30 77 157 Transcription elongation factor GreA/GreB, C-terminal domain superfamily 8.5e-18 52%	Transcription elongation factor, GreA/GreB, N-terminal domain superfamily	1.7e-27 8.5e-18	48% 52%	Yes	-	IPR028624 MF_00105 3 157 Transcription elongation factor GreA/GreB Transcription elongation factor GreA [greA]. 29.953 99%	Transcription elongation factor GreA [greA]	29.953	99%	Yes	-	IPR023459 PIRSF006092 1 157 Transcription elongation factor GreA/GreB family 6.6e-45 100%	Transcription elongation factor GreA/GreB family	6.6e-45	100%	Yes	-	-	-			-	-	-	-			-	-	IPR018151 PS00829 18 49 Transcription elongation factor, GreA/GreB, conserved site Prokaryotic transcription elongation factors signature 1. - 20%	Transcription elongation factor, GreA/GreB, conserved site Prokaryotic transcription elongation factors signature 1	20%	Yes	-	-	-			-	-	-
MMSYN1_0254	uvrC; UvrABC system protein C	- cd10434 10 89 - GIY-YIG_UvrC_Cho 5.43645e-37 14%	GIY-YIG_UvrC_Cho	5.43645e-37	14%	Yes	-	IPR038476 G3DSA:3.30.420.340 360 525 UvrC homology region 2 superfamily 3.5e-34 28% IPR035901 G3DSA:3.40.1440.10 1 97 GIY-YIG endonuclease superfamily 1.2e-32 17% - G3DSA:1.10.150.20 526 582 - 6.6e-10 10%	GIY-YIG endonuclease superfamily + UvrC homology region 2 superfamily	1.2e-32 3.5e-34	17% 28%	Yes	-	IPR004791 MF_00203 1 582 UvrABC system, subunit C UvrABC system protein C [uvrC]. 22.613 100%	UvrABC system protein C [uvrC]	22.613	100%	Yes	-	-	-			-	-	-	-			-	-	-	-			-	-	-	-		-	-	IPR001943 PS50151 194 229 UVR domain UVR domain profile. 9.587 6% IPR000305 PS50164 12 89 GIY-YIG endonuclease GIY-YIG domain profile. 25.2 13% IPR001162 PS50165 245 463 UvrC family homology region UvrC family, homology region profile. 31.103 38%	GIY-YIG endonuclease + UVR domain + UvrC family homology region	25.2 9.587 31.103	13% 6% 38%	Yes	-	-
MMSYN1_0257	rnjB; Ribonuclease J2	- cd07714 7 197 - RNaseJ_MBL-fold 1.73664e-65 33%	RNaseJ_MBL-fold	1.74E-65	33%	Yes	-	IPR036866 G3DSA:3.60.15.10 6 428 Ribonuclease Z/Hydroxyacylglutathione hydrolase-like 6.9e-112 73% - G3DSA:3.40.50.10710 204 359 - 6.9e-112 27% - G3DSA:3.10.20.580 444 554 - 7.9e-24 19%	Ribonuclease Z/Hydroxyacylglutathione hydrolase-like	6.9e-112	73%	Yes but general	-	-	-			-	-	-	-			-	-	-	-			-	-	-	-			-	-	-	-		-	-	-	-			-	-	-
MMSYN1_0259	nadK; NAD kinase	-	-			-	-	IPR017437 G3DSA:2.60.200.30 103 234 ATP-NAD kinase, PpnK-type, C-terminal 2.1e-66 50% IPR017438 G3DSA:3.40.50.10330 18 249 Inorganic polyphosphate/ATP-NAD kinase, N-terminal 2.1e-66 88%	Inorganic polyphosphate/ATP-NAD kinase, N-terminal	2.1e-66	88%	Yes but general	-	IPR002504 MF_00361 1 259 NAD kinase NAD kinase [nadK]. 20.369 98%	NAD kinase [nadK].	20.369	98%	Yes	-	-	-			-	-	-	-			-	-	-	-			-	-	-	-		-	-	-	-			-	-	-
MMSYN1_0260	valS; Valine--tRNA ligase	- cd00817 37 562 - ValRS_core 3.19716e-157 60% IPR033705 cd07962 562 696 Valyl tRNA synthetase, anticodon-binding domain Anticodon_Ia_Val 5.53052e-45 15%	ValRS_core + Valyl tRNA synthetase, anticodon-binding domain	3.19716e-157 5.53052e-45	60% 15%	Yes	-	IPR009008 G3DSA:3.90.740.10 178 344 Valyl/Leucyl/Isoleucyl-tRNA synthetase, editing domain 0.0 19% - G3DSA:1.10.730.10 6 733 - 0.0 83% IPR014729 G3DSA:3.40.50.620 25 524 Rossmann-like alpha/beta/alpha sandwich fold 0.0 57% IPR037118 G3DSA:1.10.287.380 801 870 Valyl-tRNA synthetase, tRNA-binding arm superfamily 2.2e-05 8%	Valyl/Leucyl/Isoleucyl-tRNA synthetase, editing domain + Valyl-tRNA synthetase, tRNA-binding arm superfamily	0.0 2.2e-05	19% 8%	Yes	-	IPR002303 MF_02004 5 870 Valine-tRNA ligase Valine--tRNA ligase [valS]. 14.582 99%	Valine--tRNA ligase [valS]	14.582	99%	Yes	-	-	-			-	-	IPR002303 PR00986 442 463 Valine-tRNA ligase Valyl-tRNA synthetase signature 4.2e-30 3% IPR002303 PR00986 475 493 Valine-tRNA ligase Valyl-tRNA synthetase signature 4.2e-30 2% IPR002303 PR00986 233 250 Valine-tRNA ligase Valyl-tRNA synthetase signature 4.2e-30 2% IPR002303 PR00986 39 50 Valine-tRNA ligase Valyl-tRNA synthetase signature 4.2e-30 1% IPR002303 PR00986 348 361 Valine-tRNA ligase Valy…	Valyl-tRNA synthetase signature	4.2e-30	10%	Yes	-	-	-			-	-	IPR001412 PS00178 46 57 Aminoacyl-tRNA synthetase, class I, conserved site Aminoacyl-transfer RNA synthetases class-I signature. - 1%	Aminoacyl-transfer RNA synthetases class-I signature	1%	Yes but general	-	-	-			-	-	-
MMSYN1_0262	rpe; Ribulose phosphate 3 epimerase	IPR000056 cd00429 5 221 Ribulose-phosphate 3-epimerase-like RPE 3.72176e-102 85%	Ribulose-phosphate 3-epimerase-like RPE	3.72176e-102	85%	Yes	-	IPR013785 G3DSA:3.20.20.70 1 224 Aldolase-type TIM barrel 2e-71 88%	Aldolase-type TIM barrel	2.00E-71	88%	Yes but general	-	-	-			-	-	-	-			-	-	-	-			-	-	-	-			-	-	IPR000056 PS01085 33 47 Ribulose-phosphate 3-epimerase-like Ribulose-phosphate 3-epimerase family signature 1. - 6% IPR000056 PS01086 142 164 Ribulose-phosphate 3-epimerase-like Ribulose-phosphate 3-epimerase family signature 2. - 9%	Ribulose-phosphate 3-epimerase-like	15%	Yes	-	-	-			-	-	-
MMSYN1_0263	rsgA; Small ribosomal subunit biogenesis GTPase RsgA	IPR004881 cd01854 70 290 Ribosome biogenesis GTPase RsgA YjeQ_EngC 7.15821e-89 74% IPR031944 cd04466 1 66 Ribosome biogenesis GTPase RsgA, N-terminal S1_YloQ_GTPase 1.97441e-18 22%	Ribosome biogenesis GTPase RsgA, N-terminal + Ribosome biogenesis GTPase RsgA	1.97441e-18 7.15821e-89	22% 74%	Yes	-	- G3DSA:3.40.50.300 57 231 - 5.1e-40 58% - G3DSA:1.10.40.50 232 300 - 3e-15 23% - G3DSA:2.40.50.140 1 56 - 3.3e-08 19%	Unknown function			-	-	IPR004881 MF_01820 1 296 Ribosome biogenesis GTPase RsgA Small ribosomal subunit biogenesis GTPase RsgA [rsgA]. 32.879 99%	Small ribosomal subunit biogenesis GTPase RsgA [rsgA]	32.879	99%	Yes	-	-	-			-	-	-	-			-	-	-	-			-	-	-	-		-	-	IPR010914 PS50936 70 227 RsgA GTPase domain EngC GTPase domain profile. 39.06 53% IPR030378 PS51721 61 229 Circularly permuted (CP)-type guanine nucleotide-binding (G) domain Circularly permuted (CP)-type guanine nucleotide-binding (G) domain profile. 43.575 56%	RsgA GTPase domain EngC GTPase domain profile	39.06	53%	Yes	-	-
MMSYN1_0264	Ser/Thr-protein kinase	- cd14014 23 306 - STKc_PknB_like 7.91739e-78 77%	Catalytic domain of bacterial Serine/Threonine kinases, PknB and similar proteins	7.91739E-78	77%	Yes	-	- G3DSA:1.10.510.10 114 317 - 1.5e-44 55% - G3DSA:3.30.200.20 15 113 - 1.4e-14 27%	Unknown function			-	-	-	-			-	-	- PIRSF000654 22 326 - 1.4e-25 82%	-;	1.4E-25	82%	-	-	-	-			-	-	-	-			-	-	IPR008271 PS00108 152 164 Serine/threonine-protein kinase, active site Serine/Threonine protein kinases active-site signature. - 4%	Serine/threonine-protein kinase, active site; Serine/Threonine protein kinases active-site signature.	4%	Yes	-	IPR000719 PS50011 24 313 Protein kinase domain Protein kinase domain profile. 37.559 78%	Protein kinase domain; Protein kinase domain profile.	37.559	78%	Yes but general	-	-
MMSYN1_0270	ATPase, YjeE family	-	-			-	-	- - G3DSA:3.40.50.300 1.9e-33 1 137 99%	Unknown function			-	-	-	-			-	-	-	-			-	-	-	-			-	-	-	-			-	-	-	-		-	-	-	-			-	-	-
MMSYN1_0271	yeaZ; tRNA threonylcarbamoyl adenosine modification protein; Glucoprotease family protein	-	-			-	-	- - G3DSA:3.30.420.40 4.6e-27 5 183 96% - - G3DSA:3.30.420.200 4.6e-27 95 155 33%	Unknown function			-	-	-	-			-	-	-	-			-	-	-	-			-	-	-	-			-	-	-	-		-	-	-	-			-	-	-
MMSYN1_0281	Hypothetical protein	-	-			-	-	-	-			-	-	-	-			-	-	-	-			-	-	-	-			-	-	-	-			-	-	-	-		-	-	-	-			-	-	-
MMSYN1_0282	proS; Proline--tRNA ligase	IPR033721 cd00778 14 273 Prolyl-tRNA synthetase, catalytic domain ProRS_core_arch_euk 3.39109e-163 55%	Prolyl-tRNA synthetase, catalytic domain	3.39109e-163	55%	Yes	-	- G3DSA:3.30.930.10 3 282 - 9.8e-102 59% IPR036621 G3DSA:3.40.50.800 283 383 Anticodon-binding domain superfamily 1.5e-22 21% IPR017449 G3DSA:3.30.110.30 401 474 Prolyl-tRNA synthetase, class II 1.7e-20 16%	Anticodon-binding domain superfamily + Prolyl-tRNA synthetase, class II	1.5e-22 1.7e-20	21% 16%	Yes	-	IPR004499 MF_01571 8 474 Proline-tRNA ligase, class IIa, archaeal-type Proline--tRNA ligase [proS]. 41.959 99%	Proline--tRNA ligase [proS]	41.959	99%	Yes	-	-	-			-	-	IPR002316 PR01046 66 84 Proline-tRNA ligase, class IIa Prolyl-tRNA synthetase signature 4.2e-10 4% IPR002316 PR01046 107 118 Proline-tRNA ligase, class IIa Prolyl-tRNA synthetase signature 4.2e-10 3% IPR002316 PR01046 137 145 Proline-tRNA ligase, class IIa Prolyl-tRNA synthetase signature 4.2e-10 2% IPR002316 PR01046 146 157 Proline-tRNA ligase, class IIa Prolyl-tRNA synthetase signature 4.2e-10 …	Prolyl-tRNA synthetase signature	4.2e-10	12%	Yes	-	-	-			-	-	-	-		-	-	IPR006195 PS50862 36 283 Aminoacyl-tRNA synthetase, class II Aminoacyl-transfer RNA synthetases class-II family profile. 26.22 52%	Aminoacyl-transfer RNA synthetases class-II family profile	26.22	52%	Yes but general	-	-
MMSYN1_0283	Ribonuclease HI	- cd09277 65 196 - RNase_HI_bacteria_like 4.55643e-64 64%	-; RNase_HI_bacteria_like	4.56E-64	64%	Yes	-	IPR036397 G3DSA:3.30.420.10 59 200 Ribonuclease H superfamily 1.4e-34 69% IPR037056 G3DSA:3.40.970.10 2 52 Ribonuclease H1, N-terminal domain superfamily 1.4e-20 25%	Ribonuclease H superfamily; + Ribonuclease H1, N-terminal domain superfamily;	1.4e-34 1.4e-20	69% 25%	Yes	-	-	-			-	-	IPR017290 PIRSF037839 1 188 Ribonuclease H, Bacteroides-type 1.3e-14 92%	Ribonuclease H, Bacteroides-type;	1.30E-14	92%	Yes	-	-	-			-	-	-	-			-	-	-	-		-	-	IPR002156 PS50879 61 198 Ribonuclease H domain RNase H domain profile. 16.106 67%	Ribonuclease H domain; RNase H domain profile.	16.106	67%	Yes	-	-
MMSYN1_0285	lepA; Elongation factor 4	- cd01890 7 185 - LepA 1.70125e-130 30% - cd16260 296 371 - EF4_III 3.27342e-48 13% IPR035654 cd03709 404 483 Elongation factor 4, domain IV lepA_C 7.42556e-44 13% - cd03699 194 279 - EF4_II 8.45856e-41 14%	LepA (elongation factor 4) + Domain II of Elongation Factor 4 (EF4) + Domain III of Elongation Factor 4 (EF4) + Elongation factor 4, domain IV lepA_C	1.70125e-130 8.45856e-41 3.27342e-48 7.42556e-44	30% 14% 13% 13%	Yes	-	- G3DSA:3.40.50.300 1 187 - 4.7e-74 31% - G3DSA:3.30.70.3380 371 482 - 3.6e-39 19% - G3DSA:3.30.70.870 289 370 - 1.6e-35 14% - G3DSA:2.40.30.10 190 288 - 1.3e-31 16% IPR038363 G3DSA:3.30.70.2570 483 557 LepA, C-terminal domain superfamily 1.1e-28 12%	LepA, C-terminal domain superfamily	1.1e-28	12%	Yes	-	IPR006297 MF_00071 1 600 Elongation factor 4 Elongation factor 4 [lepA]. 289.255 100%	Elongation factor 4 [lepA]	289.255	100%	Yes	-	-	-			-	-	IPR000795 PR00315 76 86 Transcription factor, GTP-binding domain GTP-binding elongation factor signature 7.1e-15 2% IPR000795 PR00315 92 103 Transcription factor, GTP-binding domain GTP-binding elongation factor signature 7.1e-15 2% IPR000795 PR00315 8 21 Transcription factor, GTP-binding domain GTP-binding elongation factor signature 7.1e-15 2% IPR000795 PR00315 128 137 Transcription factor, GTP…	GTP-binding elongation factor signature	7.1e-15	10%	Yes but general	-	-	-			-	-	IPR031157 PS00301 44 59 Tr-type G domain, conserved site Translational (tr)-type guanine nucleotide-binding (G) domain signature. - 3%	Translational (tr)-type guanine nucleotide-binding (G) domain signature	3%	Yes but general	-	IPR000795 PS51722 4 186 Transcription factor, GTP-binding domain Translational (tr)-type guanine nucleotide-binding (G) domain profile. 61.279 30%	Translational (tr)-type guanine nucleotide-binding (G) domain profile	61.279	30%	Yes but general	-	-
MMSYN1_0286	Hypothetical protein	-	-			-	-	-	-			-	-	-	-			-	-	-	-			-	-	-	-			-	-	-	-			-	-	-	-		-	-	-	-			-	-	-
MMSYN1_0287	aspS; Aspartate--tRNA ligase	- cd00777 136 547 - AspRS_core 2.59906e-152 72% - cd04317 3 132 - EcAspRS_like_N 2.73709e-62 23%	EcAspRS_like_N + AspRS_core	2.73709e-62 2.59906e-152	23% 72%	Yes	-	IPR004115 G3DSA:3.30.1360.30 270 408 GAD-like domain superfamily 0.0 24% - G3DSA:3.30.930.10 114 571 - 0.0 80% - G3DSA:2.40.50.140 1 101 - 3.9e-30 18%	GAD-like domain superfamily	0.0	24%	Yes but general	-	IPR004524 MF_00044 2 573 Aspartate-tRNA ligase, type 1 Aspartate--tRNA(Asp/Asn) ligase [aspS]. 31.342 100%	Aspartate--tRNA(Asp/Asn) ligase [aspS]	31.342	100%	Yes	-	-	-			-	-	IPR002312 PR01042 205 218 Aspartyl/Asparaginyl-tRNA synthetase, class IIb Aspartyl-tRNA synthetase signature 8.7e-25 2% IPR002312 PR01042 463 479 Aspartyl/Asparaginyl-tRNA synthetase, class IIb Aspartyl-tRNA synthetase signature 8.7e-25 3% IPR002312 PR01042 188 200 Aspartyl/Asparaginyl-tRNA synthetase, class IIb Aspartyl-tRNA synthetase signature 8.7e-25 2% IPR002312 PR01042 507 521 Aspartyl/Aspa…	Aspartyl-tRNA synthetase signature	8.7e-25	10%	Yes	-	-	-			-	-	-	-		-	-	IPR006195 PS50862 138 544 Aminoacyl-tRNA synthetase, class II Aminoacyl-transfer RNA synthetases class-II family profile. 18.443 71%	Aminoacyl-transfer RNA synthetases class-II family profile	18.443	71%	Yes but general	-	-
MMSYN1_0288	hisS; Histidine--tRNA ligase	- cd00773 15 312 - HisRS-like_core 8.82046e-85 72%	HisRS-like_core	8.82046e-85	72%	Yes	-	- G3DSA:3.30.930.10 1 318 - 1.9e-98 77% IPR036621 G3DSA:3.40.50.800 324 414 Anticodon-binding domain superfamily 1.6e-14 22%	Anticodon-binding domain superfamily	1.6e-14	22%	Yes but general	-	IPR015807 MF_00127 1 412 Histidine-tRNA ligase Histidine--tRNA ligase [hisS]. 27.292 100%	Histidine--tRNA ligase [hisS]	27.292	100%	Yes	-	IPR004516 PIRSF001549 1 414 Histidine-tRNA ligase/ATP phosphoribosyltransferase regulatory subunit 8.7e-104 100%	Histidine-tRNA ligase/ATP phosphoribosyltransferase regulatory subunit	8.7e-104	100%	Yes	-	-	-			-	-	-	-			-	-	-	-		-	-	IPR006195 PS50862 6 311 Aminoacyl-tRNA synthetase, class II Aminoacyl-transfer RNA synthetases class-II family profile. 18.401 74%	Aminoacyl-transfer RNA synthetases class-II family profile	18.401	74%	Yes but general	-	-
MMSYN1_0289	rbfA; Ribosome-binding factor A	-	-			-	-	IPR015946 G3DSA:3.30.300.20 1 117 K homology domain-like, alpha/beta 4.1e-23 100%	K homology domain-like, alpha/beta	4.1e-23	100%	Yes but general	-	IPR000238 MF_00003 5 111 Ribosome-binding factor A Ribosome-binding factor A [rbfA]. 22.224 91%	Ribosome-binding factor A [rbfA]	22.224	91%	Yes	-	-	-			-	-	-	-			-	-	IPR000238 PD007327 9 98 Ribosome-binding factor A FACTOR A RIBOSOME-BINDING PROCESSING RRNA 3D-STRUCTURE RIBOSOMAL-BINDING PRECURSOR A RBFA 2e-27 77%	RIBOSOME-BINDING PROCESSING RRNA 3D-STRUCTURE RIBOSOMAL-BINDING PRECURSOR A RBFA	2.00E-27	77%	Yes	-	IPR020053 PS01319 77 98 Ribosome-binding factor A, conserved site Ribosome-binding factor A signature. - 19%	Ribosome-binding factor A signature	19%	Yes	-	-	-			-	-	-
MMSYN1_0290	truB; tRNA pseudouridine synthase B	- - cd02573 PseudoU_synth_EcTruB 2.48947e-105 5 217 73%	Pseudouridine synthase, Escherichia coli TruB like	2.49E-105	73%	Yes	-	- - G3DSA:3.30.2350.10 4.5e-72 1 241 83%	Unknown function			-	-	IPR014780 tRNA pseudouridine synthase II, TruB MF_01080 tRNA pseudouridine synthase B [truB]. 15.415 3 280 95%	tRNA pseudouridine synthase B [truB]	15.415	95%	Yes	-	-	-			-	-	-	-			-	-	-	-			-	-	-	-		-	-	-	-			-	-	-
MMSYN1_0291	FAD synthetase	-	-			-	-	IPR014729 G3DSA:3.40.50.620 2 179 Rossmann-like alpha/beta/alpha sandwich fold 1e-36 97%	Rossmann-like alpha/beta/alpha sandwich fold	1.00E-36	97%	Yes but general	-	-	-			-	-	-	-			-	-	-	-			-	-	-	-			-	-	-	-		-	-	-	-			-	-	-
MMSYN1_0294	rpsO; 30S ribosomal protein S15	IPR000589 cd00353 6 85 Ribosomal protein S15 Ribosomal_S15p_S13e 1.49963e-25 91%	Ribosomal protein S15	1.49963e-25	91%	Yes	-	- G3DSA:1.10.287.10 1 88 - 7e-30 100%	Unknown function			-	-	IPR005290 MF_01343_B 2 88 Ribosomal protein S15, bacterial-type 30S ribosomal protein S15 [rpsO]. 20.252 99%	30S ribosomal protein S15 [rpsO]	20.252	99%	Yes	-	-	-			-	-	-	-			-	-	- PD157043 11 87 - RIBOSOMAL S15 RIBONUCLEOPROTEIN RRNA-BINDING RNA-BINDING 30S CHLOROPLAST S15 MITOCHONDRIAL TYPE 1e-37 88%	RIBOSOMAL S15 RIBONUCLEOPROTEIN	1.00E-37	88%	Yes	-	-	-		-	-	-	-			-	-	-
MMSYN1_0296	Transmembrane protein, likely a cation transporter	-	-			-	-	-	-			-	-	-	-			-	-	-	-			-	-	-	-			-	-	-	-			-	-	-	-		-	-	-	-			-	-	-
MMSYN1_0297	infB; Translation initiation factor IF-2	- cd01887 122 286 - IF2_eIF5B 2.8032e-95 27% - cd03702 296 386 - IF2_mtIF2_II 1.34691e-37 15% - cd03692 530 613 - mtIF2_IVc 3.57713e-36 14%	Initiation Factor 2 (IF2)/ eukaryotic Initiation Factor 5B (eIF5B) family + Domain II of bacterial and mitochondrial Initiation Factor 2 + C2 subdomain of domain IV in mitochondrial translation initiation factor 2	2.8032e-95 1.34691e-37 3.57713e-36	27% 15% 14%	Yes	-	- G3DSA:3.40.50.300 116 291 - 4.6e-70 28% - G3DSA:2.40.30.10 292 409 - 3e-34 19% IPR036925 G3DSA:3.40.50.10050 414 524 Translation initiation factor IF-2, domain 3 superfamily 1.9e-31 18% - G3DSA:2.40.30.10 525 620 - 1.8e-27 15%	Translation initiation factor IF-2, domain 3 superfamily	1.9e-31	18%	Yes	-	IPR000178 MF_00100_B 2 620 Translation initiation factor aIF-2, bacterial-like Translation initiation factor IF-2 [infB]. 14.744 100%	Translation initiation factor IF-2 [infB]	14.744	100%	Yes	-	-	-			-	-	-	-			-	-	-	-			-	-	-	-		-	-	IPR000795 PS51722 119 288 Transcription factor, GTP-binding domain Translational (tr)-type guanine nucleotide-binding (G) domain profile. 55.027 27%	Translational (tr)-type guanine nucleotide-binding (G) domain profile	55.027	27%	Yes but general	-	-
MMSYN1_0298	Ribosomal protein L7Ae/L30e family	-	-			-	-	IPR029064 G3DSA:3.30.1330.30 1 99 50S ribosomal protein L30e-like 1.5e-20 100%	50S ribosomal protein L30e-like;	1.5E-20	100%	Yes but general	-	-	-			-	-	-	-			-	-	-	-			-	-	-	-			-	-	-	-		-	-	-	-			-	-	-
MMSYN1_0299	Ribosomal protein from YlxR-like superfamily	IPR037465 cd00279 11 89 Uncharacterized protein YlxR YlxR 2.01458e-23 85%	Uncharacterized protein YlxR; YlxR	2.01458E-23	85%	Yes	-	IPR035931 G3DSA:3.30.1230.10 2 93 YlxR-like superfamily 2e-25 99%	YlxR-like superfamily;	2.00E-25	99%	Yes	-	-	-			-	-	-	-			-	-	-	-			-	-	-	-			-	-	-	-		-	-	-	-			-	-	-
MMSYN1_0300	nusA; Transcription termination/antitermination protein NusA	- cd04455 137 204 - S1_NusA 3.57649e-15 12% - cd02134 287 341 - NusA_KH 2.19068e-08 9% - cd02134 226 279 - NusA_KH 0.000700376 9%	N-utilizing substance A protein (NusA), S1-like RNA-binding domain + NusA_KH	3.57649e-15 2.19068e-08	12% 9%	Yes	-	IPR036555 G3DSA:3.30.1480.10 4 130 NusA, N-terminal domain superfamily 4.4e-31 22% IPR015946 G3DSA:3.30.300.20 204 282 K homology domain-like, alpha/beta 5e-29 14% IPR015946 G3DSA:3.30.300.20 283 347 K homology domain-like, alpha/beta 2.4e-14 11% - G3DSA:2.40.50.140 140 203 - 3.2e-09 11%	NusA, N-terminal domain superfamily + K homology domain-like, alpha/beta + K homology domain-like, alpha/beta	4.4e-31 5e-29 2.4e-14	22% 14% 11%	Yes	-	IPR030842 MF_00945_B 4 432 Transcription termination/antitermination protein NusA, bacterial Transcription termination/antitermination protein NusA [nusA]. 26.178 73%	Transcription termination/antitermination protein NusA [nusA]	26.178	73%	Yes	-	-	-			-	-	-	-			-	-	-	-			-	-	-	-		-	-	-	-			-	-	-
MMSYN1_0301	rimP; Ribosome maturation factor RimP	-	-			-	-	- G3DSA:2.30.30.180 94 162 - 6.2e-10 42%	Unknown function			-	-	IPR003728 MF_01077 9 164 Ribosome maturation factor RimP Ribosome maturation factor RimP [rimP]. 13.309 95%	Ribosome maturation factor RimP [rimP]	13.309	95%	Yes	-	-	-			-	-	-	-			-	-	-	-			-	-	-	-		-	-	-	-			-	-	-
MMSYN1_0302	Oxygen-insensitive NAD(P)H nitroreductase	IPR033878 cd02149 5 210 Nitroreductase NfsB-like NfsB_like_nitroreductase 7.94841e-38 95%	Nitroreductase NfsB-like; NfsB_like_nitroreductase	7.95E-38	95%	Yes	-	IPR000415 G3DSA:3.40.109.10 1 216 Nitroreductase-like 4.5e-35 100%	Nitroreductase-like;	4.50E-35	100%	Yes but general	-	-	-			-	-	-	-			-	-	-	-			-	-	-	-			-	-	-	-		-	-	-	-			-	-	-
MMSYN1_0303	polC; DNA polymerase III, alpha subunit	- cd07435 602 840 - PHP_PolIIIA_POLC 5.89226e-79 16% - cd06127 436 595 - DEDDh 4.31255e-48 11% - cd04484 226 325 - polC_OBF 1.15027e-19 7% - cd07309 341 414 - PHP 8.44689e-08 5%	polC_OBF PHP DEDDh PHP_PolIIIA_POLC	1.15027e-19 8.44689e-08 4.31255e-48 5.89226e-79	7% 5% 11% 16%	Yes but general	-	- G3DSA:3.30.1900.20 1005 1130 - 1.1e-57 9% - G3DSA:1.10.100.20 1027 1077 - 1.1e-57 3% - G3DSA:3.20.20.140 585 834 - 5.3e-42 17% - G3DSA:1.10.150.870 1323 1466 - 2.4e-41 10% IPR036397 G3DSA:3.30.420.10 423 573 Ribonuclease H superfamily 7.6e-40 10% - G3DSA:1.10.150.700 1131 1220 - 2.9e-30 6% - G3DSA:1.10.150.700 1271 1322 - 8.4e-14 4% - G3DSA:2.40.50.140 210 326 - 5.6e-13 8%	Ribonuclease H superfamily	7.6e-40	10%	Yes but general	-	IPR006308 MF_00356 1 1482 DNA polymerase III, alpha subunit, Gram-positive type DNA polymerase III PolC-type [polC]. 338.414 100%	DNA polymerase III, alpha subunit, Gram-positive type DNA polymerase III PolC-type [polC]	338.414	100%	Yes but general	-	-	-			-	-	-	-			-	-	-	-			-	-	-	-		-	-	-	-			-	-	-
MMSYN1_0304	cdsA; Phosphatidate cytidylyltransferase	-	-			-	-	-	-			-	-	-	-			-	-	-	-			-	-	-	-			-	-	-	-			-	-	IPR000374 PS01315 294 320 Phosphatidate cytidylyltransferase Phosphatidate cytidylyltransferase signature. - 8%	Phosphatidate cytidylyltransferase signature	8%	Yes but general	-	-	-			-	-	-
MMSYN1_0305	pepQ; Xaa-Pro dipeptidase	- cd01092 136 343 - APP-like 8.99446e-120 58%	Similar to Prolidase and Aminopeptidase P	8.9945E-120	58%	Yes but general	-	- G3DSA:3.90.230.10 131 354 - 7.3e-84 63% IPR029149 G3DSA:3.40.350.10 2 130 Creatinase/Aminopeptidase P/Spt16, N-terminal 3.5e-22 36%	Creatinase/Aminopeptidase P/Spt16, N-terminal	3.5e-22	36%	Yes but general	-	-	-			-	-	-	-			-	-	IPR001714 PR00599 308 320 Peptidase M24, methionine aminopeptidase Methionine aminopeptidase-1 signature 2.9e-06 4% IPR001714 PR00599 210 226 Peptidase M24, methionine aminopeptidase Methionine aminopeptidase-1 signature 2.9e-06 5% IPR001714 PR00599 188 201 Peptidase M24, methionine aminopeptidase Methionine aminopeptidase-1 signature 2.9e-06 4%	Peptidase M24, methionine aminopeptidase; Methionine aminopeptidase-1 signature + Peptidase M24, methionine aminopeptidase; Methionine aminopeptidase-1 signature + Peptidase M24, methionine aminopeptidase; Methionine aminopeptidase-1 signature	2.9e-06 2.9e-06 2.9e-06	4% 5% 4%	Yes but general	-	-	-			-	-	IPR001131 PS00491 286 298 Peptidase M24B, X-Pro dipeptidase/aminopeptidase P, conserved site Aminopeptidase P and proline dipeptidase signature. - 4%	Peptidase M24B, X-Pro dipeptidase/aminopeptidase P, conserved site; Aminopeptidase P and proline dipeptidase signature.	4%	Yes	-	-	-			-	-	-
MMSYN1_0308	trpS; Tryptophan--tRNA ligase	IPR002306 cd00806 5 284 Tryptophan-tRNA ligase TrpRS_core 4.5155e-126 83%	Tryptophan-tRNA ligase	4.5155e-126	83%	Yes	-	IPR014729 G3DSA:3.40.50.620 7 330 Rossmann-like alpha/beta/alpha sandwich fold 8e-125 96% - G3DSA:1.10.240.10 190 300 - 8e-125 33%	Rossmann-like alpha/beta/alpha sandwich fold	8.00E-125	96%	Yes but general	-	IPR024109 MF_00140_B 3 332 Tryptophan-tRNA ligase, bacterial-type Tryptophan--tRNA ligase [trpS]. 37.598 98%	Tryptophan--tRNA ligase [trpS]	37.598	98%	Yes	-	-	-			-	-	IPR002306 PR01039 66 85 Tryptophan-tRNA ligase Tryptophanyl-tRNA synthetase signature 2.6e-24 6% IPR002306 PR01039 199 209 Tryptophan-tRNA ligase Tryptophanyl-tRNA synthetase signature 2.6e-24 3% IPR002306 PR01039 147 168 Tryptophan-tRNA ligase Tryptophanyl-tRNA synthetase signature 2.6e-24 7% IPR002306 PR01039 16 32 Tryptophan-tRNA ligase Tryptophanyl-tRNA synthetase signature 2.6e-24 5%	Tryptophanyl-tRNA synthetase signature	2.6e-24	21%	Yes	-	-	-			-	-	IPR001412 PS00178 12 21 Aminoacyl-tRNA synthetase, class I, conserved site Aminoacyl-transfer RNA synthetases class-I signature. - 3%	Aminoacyl-tRNA synthetase, class I, conserved site	3%	Yes but general	-	-	-			-	-	-
MMSYN1_0314	S component of ECF transporter with possible substrate vitamins, e.g. folate	-	-			-	-	- G3DSA:1.10.1760.20 25 194 - 1e-15 70%	-;	1.00E-15	70%	-	-	-	-			-	-	-	-			-	-	-	-			-	-	-	-			-	-	-	-		-	-	-	-			-	-	-
MMSYN1_0315	Hypothetical protein	-	-			-	-	-	-			-	-	-	-			-	-	-	-			-	-	-	-			-	-	-	-			-	-	-	-		-	-	-	-			-	-	-
MMSYN1_0316	tkt; Transketolase	- cd02012 10 267 - TPP_TK 3.41165e-114 39% - cd07033 353 514 - TPP_PYR_DXS_TK_like 1.36314e-55 25%	Thiamine pyrophosphate (TPP) family, Transketolase (TK) subfamily, TPP-binding module + Pyrimidine (PYR) binding domain of 1-deoxy-D-xylulose-5-phosphate synthase (DXS), transketolase (TK), and related proteins.	3.41165e-114 1.36314e-55	39% 25%	Yes	-	- G3DSA:3.40.50.970 3 325 - 2e-110 49% - G3DSA:3.40.50.970 327 528 - 5.2e-60 31% IPR009014 G3DSA:3.40.50.920 532 656 Transketolase C-terminal/Pyruvate-ferredoxin oxidoreductase domain II 2.3e-37 19%	Transketolase C-terminal/Pyruvate-ferredoxin oxidoreductase domain II	2.3e-37	19%	Yes	-	-	-			-	-	-	-			-	-	-	-			-	-	-	-			-	-	IPR020826 PS00802 460 476 Transketolase binding site Transketolase signature 2. - 3% IPR005474 PS00801 13 33 Transketolase, N-terminal Transketolase signature 1. - 3%	Transketolase, N-terminal Transketolase signature 1 + Transketolase binding site Transketolase signature 2	3% 3%	Yes	-	-	-			-	-	-
MMSYN1_0317	Transmembrane protein, likely a transporter	-	-			-	-	-	-			-	-	-	-			-	-	-	-			-	-	-	-			-	-	IPR005359 PD048972 32 72 Protein with unknown function UPF0154 UPF0154 TRANSMEMBRANE MEMBRANE UNCHARACTERIZED FAMILY YNEF SUPERFAMILY MG335.1 EXPORTED MYCGA5700 2e-17 51%	Protein with unknown function UPF0154; UPF0154 TRANSMEMBRANE MEMBRANE UNCHARACTERIZED FAMILY YNEF SUPERFAMILY MG335.1 EXPORTED MYCGA5700	2.00E-17	51%	Yes but general	Yes but general	-	-		-	-	-	-			-	-	-
MMSYN1_0325	Transmembrane protein, likely a cation transporter from Major Facilitator Superfamily	-	-			-	-	- G3DSA:1.20.1250.20 36 409 - 4.7e-08 75%	-;	0.000000047	75%	-	-	-	-			-	-	-	-			-	-	-	-			-	-	-	-			-	-	-	-		-	-	-	-			-	-	-
MMSYN1_0326	Transmembrane protein, not a transporter	-	-			-	-	-	-			-	-	-	-			-	-	-	-			-	-	-	-			-	-	-	-			-	-	-	-		-	-	-	-			-	-	-
MMSYN1_0327	scpA	-	-			-	-	-	-			-	-	-	-			-	-	-	-			-	-	-	-			-	-	-	-			-	-	-	-		-	-	-	-			-	-	-
MMSYN1_0328	scpB; Segregation and condensation protein B	-	-			-	-	IPR036388 G3DSA:1.10.10.10 86 183 Winged helix-like DNA-binding domain superfamily 5.6e-27 47% IPR036388 G3DSA:1.10.10.10 1 85 Winged helix-like DNA-binding domain superfamily 1.2e-15 41%	Winged helix-like DNA-binding domain superfamily; + Winged helix-like DNA-binding domain superfamily;	5.6e-27 1.2e-15	47% 41%	Yes but general	-	-	-			-	-	IPR005234 PIRSF019345 1 209 Chromosome segregation/condensation protein ScpB 3.9e-60 100%	Chromosome segregation/condensation protein ScpB;	3.90E-60	100%	Yes	-	-	-			-	-	-	-			-	-	-	-		-	-	-	-			-	-	-
MMSYN1_0329	rluB; pseudouridine synthase	- cd02870 67 215 - PseudoU_synth_RsuA_like 8.31102e-61 59% IPR002942 cd00165 4 72 RNA-binding S4 domain S4 1.00993e-10 27%	RNA-binding S4 domain + PseudoU_synth_RsuA_like	1.00993e-10 8.31102e-61	27% 59%	Yes but general	-	- G3DSA:3.30.70.580 69 229 - 1.2e-45 64% - G3DSA:3.30.70.1560 128 221 - 1.2e-45 37% IPR036986 G3DSA:3.10.290.10 2 58 RNA-binding S4 domain superfamily 2e-18 23%	RNA-binding S4 domain superfamily	2.00E-18	23%	Yes but general	-	-	-			-	-	-	-			-	-	-	-			-	-	-	-			-	-	-	-		-	-	IPR002942 PS50889 4 72 RNA-binding S4 domain S4 RNA-binding domain profile. 14.232 27%	S4 RNA-binding domain profile	14.232	27%	Yes but general	-	-
MMSYN1_0330	dgk; deoxynucleoside kinase	- cd01673 2 184 - dNK 5.41705e-58 89%	dNK	5.41705e-58	89%	Yes	-	- G3DSA:3.40.50.300 1 205 - 2.9e-61 100%	Unknown function			-	-	-	-			-	-	IPR002624 PIRSF000705 1 205 Deoxynucleoside kinase 2.9e-47 100%	Deoxynucleoside kinase	2.9e-47	100%	Yes	-	-	-			-	-	-	-			-	-	-	-		-	-	-	-			-	-	-
MMSYN1_0332	Transmembrane protein, likely an ion transporter	-	-			-	-	-	-			-	-	-	-			-	-	-	-			-	-	-	-			-	-	-	-			-	-	-	-		-	-	-	-			-	-	-
MMSYN1_0338	Lipoprotein, putative	-	-			-	-	-	-			-	-	-	-			-	-	-	-			-	-	-	-			-	-	-	-			-	-	-	-		-	-	- PS51257 1 24 - Prokaryotic membrane lipoprotein lipid attachment site profile. 6.0 10%	-; Prokaryotic membrane lipoprotein lipid attachment site profile.	6	10%	Yes	-	-
MMSYN1_0344	ppa; Inorganic pyrophosphatase	IPR008162 cd00412 4 143 Inorganic pyrophosphatase pyrophosphatase 1.78319e-69 75%	Inorganic pyrophosphatase	1.78319e-69	75%	Yes	-	IPR036649 G3DSA:3.90.80.10 1 164 Inorganic pyrophosphatase superfamily 6.7e-56 88%	Inorganic pyrophosphatase superfamily	6.7e-56	88%	Yes	-	IPR008162 MF_00209 4 160 Inorganic pyrophosphatase Inorganic pyrophosphatase [ppa]. 31.517 84%	Inorganic pyrophosphatase [ppa]	31.517	84%	Yes	-	-	-			-	-	-	-			-	-	-	-			-	-	IPR008162 PS00387 55 61 Inorganic pyrophosphatase Inorganic pyrophosphatase signature. - 4%	Inorganic pyrophosphatase signature	4%	Yes	-	-	-			-	-	-
MMSYN1_0345	ecfS	-	-			-	-	- G3DSA:1.10.1760.20 66 294 - 1.2e-10 77%	-;	1.20E-10	77%	-	-	-	-			-	-	-	-			-	-	-	-			-	-	-	-			-	-	-	-		-	-	-	-			-	-	-
MMSYN1_0346	Transmembrane protein, not a transporter	-	-			-	-	-	-			-	-	-	-			-	-	-	-			-	-	-	-			-	-	-	-			-	-	-	-		-	-	-	-			-	-	-
MMSYN1_0347	cmk; Cytidylate kinase	- cd02020 5 200 - CMPK 3.24662e-51 89%	Cytidine monophosphate kinase	3.24662e-51	89%	Yes	-	- G3DSA:3.40.50.300 1 218 - 1.9e-68 99%	Unknown function			-	-	IPR003136 MF_00238 4 219 Cytidylate kinase Cytidylate kinase [cmk]. 27.207 98%	Cytidylate kinase [cmk]	27.207	98%	Yes	-	-	-			-	-	-	-			-	-	-	-			-	-	-	-		-	-	-	-			-	-	-
MMSYN1_0348	engA; GTPase Der	- cd01895 173 345 - EngA2 1.90422e-86 40% - cd01894 7 163 - EngA1 4.07336e-81 36%	EngA1 + EngA2	4.07336e-81 1.90422e-86	36% 40%	Yes	-	- G3DSA:3.40.50.300 170 350 - 2.3e-49 42% - G3DSA:3.40.50.300 1 162 - 9.5e-42 37% IPR015946 G3DSA:3.30.300.20 352 435 K homology domain-like, alpha/beta 4.6e-29 19%	K homology domain-like, alpha/beta	4.6e-29	19%	Yes but general	-	IPR016484 MF_00195 3 435 GTP-binding protein EngA GTPase Der [der]. 37.846 100%	GTP-binding protein EngA GTPase Der [der]	37.846	100%	Yes	-	IPR016484 PIRSF006485 2 435 GTP-binding protein EngA 0.0 100%	GTP-binding protein EngA	0.0	100%	Yes	-	IPR006073 PR00326 177 197 GTP binding domain GTP1/OBG GTP-binding protein family signature 4.2e-06 5% IPR006073 PR00326 226 241 GTP binding domain GTP1/OBG GTP-binding protein family signature 4.2e-06 4%	GTP binding domain GTP1/OBG GTP-binding protein family signature	4.2e-06	5% 4%	Yes but general	-	-	-			-	-	-	-		-	-	IPR031166 PS51712 4 167 EngA-type guanine nucleotide-binding (G) domain EngA-type guanine nucleotide-binding (G) domain profile. 67.535 38% IPR031166 PS51712 175 350 EngA-type guanine nucleotide-binding (G) domain EngA-type guanine nucleotide-binding (G) domain profile. 75.323 40%	EngA-type guanine nucleotide-binding (G) domain	67.535 75.323	38% 40%	Yes	-	-
MMSYN1_0350	DNA-binding protein HU	- cd13831 2 87 - HU 1.23287e-29 96%	-; HU	1.23287E-29	96%	Yes	-	IPR010992 G3DSA:4.10.520.10 1 90 Integration host factor (IHF)-like DNA-binding domain superfamily 1.5e-30 100%	Integration host factor (IHF)-like DNA-binding domain superfamily;	1.5E-30	100%	Yes but general	-	-	-			-	-	-	-			-	-	IPR000119 PR01727 40 55 Histone-like DNA-binding protein Prokaryotic integration host factor signature 2e-11 18% IPR000119 PR01727 58 71 Histone-like DNA-binding protein Prokaryotic integration host factor signature 2e-11 16% IPR000119 PR01727 74 88 Histone-like DNA-binding protein Prokaryotic integration host factor signature 2e-11 17%	Histone-like DNA-binding protein; Prokaryotic integration host factor signature + Histone-like DNA-binding protein; Prokaryotic integration host factor signature + Histone-like DNA-binding protein; Prokaryotic integration host factor signature	2e-11 2e-11 2e-11	17% 16% 18%	Yes	-	-	-			-	-	IPR020816 PS00045 46 65 Histone-like DNA-binding protein, conserved site Bacterial histone-like DNA-binding proteins signature. - 22%	Histone-like DNA-binding protein, conserved site; Bacterial histone-like DNA-binding proteins signature.	22%	Yes	-	-	-			-	-	-
MMSYN1_0352	DnaD family protein	-	-			-	-	IPR036388 G3DSA:1.10.10.10 1 101 Winged helix-like DNA-binding domain superfamily 4.8e-15 55%	Winged helix-like DNA-binding domain superfamily;	4.8E-15	55%	Yes but general	-	-	-			-	-	-	-			-	-	-	-			-	-	-	-			-	-	-	-		-	-	-	-			-	-	-
MMSYN1_0353	Cell division DivIVA/GpsB protein	-	-			-	-	-	-			-	-	-	-			-	-	-	-			-	-	-	-			-	-	-	-			-	-	-	-		-	-	-	-			-	-	-
MMSYN1_0359	rny; Ribonuclease Y	IPR003607 cd00077 323 424 HD/PDEase domain HDc 6.47923e-13 20%	HD/PDEase domain HDc	6.48E-13	20%	Yes but general	-	- G3DSA:1.10.3210.10 314 461 - 5e-25 29% IPR036612 G3DSA:3.30.1370.10 189 289 K Homology domain, type 1 superfamily 2.2e-06 20%	K Homology domain, type 1 superfamily	2.2e-06	20%	Yes but general	-	IPR017705 MF_00335 3 509 Ribonuclease Y Ribonuclease Y [rny]. 21.11 100%	Ribonuclease Y Ribonuclease Y [rny].	21.11	100%	Yes	-	-	-			-	-	-	-			-	-	-	-			-	-	-	-		-	-	IPR003607 PS51831 325 418 HD/PDEase domain HD domain profile. 27.294 18%	HD/PDEase domain HD domain profile.	27.294	18%	Yes but general	-	-
MMSYN1_0360	ffh; Signal recognition particle protein	-	-			-	-	- G3DSA:3.40.50.300 92 285 - 6.5e-114 43% - G3DSA:1.20.120.140 7 305 - 6.5e-114 67% IPR036891 G3DSA:1.10.260.30 327 445 Signal recognition particle, SRP54 subunit, M-domain superfamily 8.1e-30 27%	Signal recognition particle, SRP54 subunit, M-domain superfamily	8.1e-30	27%	Yes	-	IPR022941 MF_00306 7 441 Signal recognition particle, SRP54 subunit Signal recognition particle 54 kDa protein [srp54]. 32.125 97%	Signal recognition particle 54 kDa protein [srp54]	32.125	97%	Yes	-	-	-			-	-	-	-			-	-	-	-			-	-	IPR000897 PS00300 269 282 Signal recognition particle, SRP54 subunit, GTPase domain SRP54-type proteins GTP-binding domain signature. - 3%	SRP54-type proteins GTP-binding domain signature	3%	Yes	-	-	-			-	-	-
MMSYN1_0361	rlmH; Ribosomal RNA large subunit methyltransferase H	-	-			-	-	IPR029026 G3DSA:3.40.1280.10 1 155 tRNA (guanine-N1-)-methyltransferase, N-terminal 4.1e-43 100%	tRNA (guanine-N1-)-methyltransferase, N-terminal	4.1e-43	100%	Yes but general	-	IPR003742 MF_00658 1 155 RNA methyltransferase RlmH Ribosomal RNA large subunit methyltransferase H [rlmH]. 23.99 100%	Ribosomal RNA large subunit methyltransferase H [rlmH]	23.99	100%	Yes	-	IPR003742 PIRSF004505 1 155 RNA methyltransferase RlmH 9.5e-42 100%	-			-	-	-	-			-	-	-	-			-	-	-	-		-	-	-	-			-	-	-
MMSYN1_0362	rpsP; 30S ribosomal protein S16	-	-			-	-	IPR023803 G3DSA:3.30.1320.10 1 92 Ribosomal protein S16 domain superfamily 1.7e-32 100%	Ribosomal protein S16 domain superfamily	1.7e-32	100%	Yes	-	IPR000307 MF_00385 1 74 Ribosomal protein S16 30S ribosomal protein S16 [rpsP]. 23.278 80%	30S ribosomal protein S16 [rpsP]	23.278	80%	Yes	-	-	-			-	-	-	-			-	-	-	-			-	-	IPR020592 PS00732 2 11 Ribosomal protein S16, conserved site Ribosomal protein S16 signature. - 11%	Ribosomal protein S16, conserved site	11%	Yes	-	-	-			-	-	-
MMSYN1_0363	rimM; Ribosome maturation factor RimM	-	-			-	-	IPR036976 G3DSA:2.40.30.60 4 92 RimM, N-terminal domain superfamily 1.5e-10 54%	RimM, N-terminal domain superfamily	1.5e-10	54%	Yes	-	IPR011961 MF_00014 5 163 16S rRNA processing protein RimM Ribosome maturation factor RimM [rimM]. 14.386 97%	Ribosome maturation factor RimM [rimM]	14.386	97%	Yes	-	-	-			-	-	-	-			-	-	-	-			-	-	-	-		-	-	-	-			-	-	-
MMSYN1_0364	trmD; tRNA (guanine-N(1)-)-methyltransferase; Unreviewed	-	-			-	-	IPR029026 tRNA (guanine-N1-)-methyltransferase, N-terminal G3DSA:3.40.1280.10 5e-67 1 170 71% IPR023148 tRNA (guanine-N1-)-methyltransferase, C-terminal G3DSA:1.10.1270.20 2.1e-26 171 229 25%	tRNA (guanine-N1-)-methyltransferase, N-terminal tRNA (guanine-N1-)-methyltransferase, C-terminal	5E-67 2.1e-26	71% 25%	Yes	-	IPR002649 tRNA (guanine-N1-)-methyltransferase, bacteria MF_00605 tRNA (guanine-N(1)-)-methyltransferase [trmD]. 91.675 1 240 100%	tRNA (guanine-N(1)-)-methyltransferase [trmD]	91.675	100%	Yes	-	IPR002649 tRNA (guanine-N1-)-methyltransferase, bacteria PIRSF000386 3.1e-98 1 240 100%	tRNA (guanine-N1-)-methyltransferase	3.10E-98	100%	Yes	-	-	-			-	-	-	-			-	-	-	-		-	-	-	-			-	-	-
MMSYN1_0365	rplS; 50S ribosomal protein L19	-	-			-	-	IPR038657 G3DSA:2.30.30.790 3 125 Ribosomal protein L19 superfamily 1.2e-12 97%	Ribosomal protein L19 superfamily	1.2e-12	97%	Yes	-	IPR001857 MF_00402 7 121 Ribosomal protein L19 50S ribosomal protein L19 [rplS]. 27.698 91%	50S ribosomal protein L19 [rplS]	27.698	91%	Yes	-	IPR001857 PIRSF002191 1 127 Ribosomal protein L19 2.3e-42 100%	Ribosomal protein L19	2.3e-42	100%	Yes	-	IPR001857 PR00061 11 40 Ribosomal protein L19 Ribosomal protein L19 signature 1.4e-32 24% IPR001857 PR00061 41 70 Ribosomal protein L19 Ribosomal protein L19 signature 1.4e-32 24% IPR001857 PR00061 95 120 Ribosomal protein L19 Ribosomal protein L19 signature 1.4e-32 20%	Ribosomal protein L19 signature	1.4e-32	68%	Yes	-	-	-			-	-	IPR018257 PS01015 93 108 Ribosomal protein L19, conserved site Ribosomal protein L19 signature. - 13%	Ribosomal protein L19 signature	13%	Yes	-	-	-			-	-	-
MMSYN1_0366	ylqF; Ribosome biogenesis GTPase A	- cd01856 7 179 - YlqF 9.14793e-73 55%	YlqF	9.14793e-73	55%	Yes	-	- G3DSA:3.40.50.300 14 181 - 8.7e-40 53% IPR023179 G3DSA:1.10.1580.10 183 288 GTP-binding protein, orthogonal bundle domain superfamily 2.9e-15 34%	GTP-binding protein, orthogonal bundle domain superfamily	2.9e-15	34%	Yes but general	-	-	-			-	-	IPR016478 PIRSF006230 1 291 GTPase, MTG1 1.9e-94 92%	GTPase, MTG1	1.9e-94	92%	Yes but general	-	IPR006073 PR00326 126 146 GTP binding domain GTP1/OBG GTP-binding protein family signature 3.3e-05 7% IPR006073 PR00326 172 187 GTP binding domain GTP1/OBG GTP-binding protein family signature 3.3e-05 5%	GTP1/OBG GTP-binding protein family signature	3.3e-05	7% 5%	Yes but general	-	-	-			-	-	-	-		-	-	-	-			-	-	-
MMSYN1_0371	Transmembrane Anion/Proteins/mRNA/Other transporter, ABC-type, ATP-binding	-	-			-	-	- G3DSA:3.40.50.300 368 621 - 6.1e-78 41% IPR036640 G3DSA:1.20.1560.10 14 359 ABC transporter type 1, transmembrane domain superfamily 6.2e-46 56%	ABC transporter type 1, transmembrane domain superfamily	6.2e-46	56%	Yes but general	-	-	-			-	-	-	-			-	-	-	-			-	-	-	-			-	-	IPR017871 PS00211 518 532 ABC transporter, conserved site ABC transporters family signature. - 2%	ABC transporter, conserved site; ABC transporters family signature.	2%	Yes but general	-	IPR003439 PS50893 378 616 ABC transporter-like ATP-binding cassette, ABC transporter-type domain profile. 20.548 38% IPR011527 PS50929 49 341 ABC transporter type 1, transmembrane domain ABC transporter integral membrane type-1 fused domain profile. 34.908 47%	ABC transporter-like; ATP-binding cassette, ABC transporter-type domain profile. + ABC transporter type 1, transmembrane domain; ABC transporter integral membrane type-1 fused domain profile.	20.548 34.908	38% 47%	Yes	-	-
MMSYN1_0372	Transmembrane Anion/Proteins/mRNA/Other transporter, ABC-type, ATP-binding	- cd03249 374 614 - ABC_MTABC3_MDL1_MDL2 1.65672e-128 39%	-; ABC_MTABC3_MDL1_MDL2	1.6567E-128	39%	Yes	-	IPR036640 G3DSA:1.20.1560.10 103 371 ABC transporter type 1, transmembrane domain superfamily 2.9e-110 44% - G3DSA:3.40.50.300 372 613 - 2.9e-110 39%	ABC transporter type 1, transmembrane domain superfamily	2.9e-110	44%	Yes but general	-	-	-			-	-	-	-			-	-	-	-			-	-	-	-			-	-	IPR017871 PS00211 514 528 ABC transporter, conserved site ABC transporters family signature. - 2%	ABC transporter, conserved site; ABC transporters family signature.	2%	Yes but general	-	IPR003439 PS50893 374 613 ABC transporter-like ATP-binding cassette, ABC transporter-type domain profile. 20.168 39% IPR011527 PS50929 47 348 ABC transporter type 1, transmembrane domain ABC transporter integral membrane type-1 fused domain profile. 25.443 49%	ABC transporter-like; ATP-binding cassette, ABC transporter-type domain profile. + ABC transporter type 1, transmembrane domain; ABC transporter integral membrane type-1 fused domain profile.	20.168 25.443	39% 49%	Yes	-	-
MMSYN1_0373	Hypothetical protein	-	-			-	-	-	-			-	-	-	-			-	-	-	-			-	-	-	-			-	-	-	-			-	-	-	-		-	-	-	-			-	-	-
MMSYN1_0375	Hypothetical protein	-	-			-	-	-	-			-	-	-	-			-	-	-	-			-	-	-	-			-	-	-	-			-	-	-	-		-	-	-	-			-	-	-
MMSYN1_0376	Hypothetical protein	-	-			-	-	-	-			-	-	-	-			-	-	-	-			-	-	-	-			-	-	-	-			-	-	-	-		-	-	-	-			-	-	-
MMSYN1_0377	cgtA; GTPase Obg	IPR031167 cd01898 160 331 OBG-type guanine nucleotide-binding (G) domain Obg 1.23011e-87 40%	OBG-type guanine nucleotide-binding (G) domain Obg	1.23011e-87	40%	Yes	-	- G3DSA:3.40.50.300 159 343 - 3.4e-52 43% IPR036726 G3DSA:2.70.210.12 1 158 GTP1/OBG domain superfamily 9.4e-51 36% IPR036346 G3DSA:2.40.240.60 362 433 GTP-binding protein OBG, C-terminal domain superfamily 1.6e-09 17%	GTP1/OBG domain superfamily + GTP-binding protein OBG, C-terminal domain superfamily	9.4e-51 1.6e-09	36% 17%	Yes	-	IPR014100 MF_01454 2 332 GTP-binding protein Obg/CgtA GTPase Obg [obg]. 43.986 76%	GTP-binding protein Obg/CgtA GTPase Obg	43.986	76%	Yes	-	IPR035101 PIRSF002401 1 381 GTP-binding protein, Obg-type 0.0 88%	GTP-binding protein, Obg-type	0.0	88%	Yes	-	IPR006073 PR00326 211 226 GTP binding domain GTP1/OBG GTP-binding protein family signature 9.9e-34 4% IPR006073 PR00326 228 246 GTP binding domain GTP1/OBG GTP-binding protein family signature 9.9e-34 4% IPR006073 PR00326 183 201 GTP binding domain GTP1/OBG GTP-binding protein family signature 9.9e-34 4% IPR006073 PR00326 162 182 GTP binding domain GTP1/OBG GTP-binding protein family signature 9.…	GTP binding domain GTP1/OBG GTP-binding protein family signature	9.9e-34	4% 4% 4% 5%	Yes	-	-	-			-	-	IPR006074 PS00905 213 226 GTP1/OBG, conserved site GTP1/OBG family signature. - 3%	GTP1/OBG family signature	3%	Yes	-	IPR031167 PS51710 160 332 OBG-type guanine nucleotide-binding (G) domain OBG-type guanine nucleotide-binding (G) domain profile. 77.854 40%	OBG-type guanine nucleotide-binding (G) domain profile	77.854	40%	Yes	-	-
MMSYN1_0378	nadE; NH(3)-dependent NAD(+) synthetase	IPR003694 cd00553 4 234 NAD(+) synthetase NAD_synthase 1.87797e-93 94%	NAD(+) synthetase	1.88E-93	94%	Yes	-	IPR014729 G3DSA:3.40.50.620 1 243 Rossmann-like alpha/beta/alpha sandwich fold 5e-76 99%	Rossmann-like alpha/beta/alpha sandwich fold	5.00E-76	99%	Yes but general	-	IPR022926 MF_00193 4 240 NH(3)-dependent NAD(+) synthetase NH(3)-dependent NAD(+) synthetase [nadE]. 47.261 97%	NH(3)-dependent NAD(+) synthetase [nadE].	47.261	97%	Yes	-	-	-			-	-	-	-			-	-	-	-			-	-	-	-		-	-	-	-			-	-	-
MMSYN1_0379	Transmembrane protein, not a transporter	-	-			-	-	-	-			-	-	-	-			-	-	-	-			-	-	-	-			-	-	-	-			-	-	-	-		-	-	-	-			-	-	-
MMSYN1_0380	nadD; Probable nicotinate-nucleotide adenylyltransferase	IPR005248 cd02165 5 185 Nicotinate/nicotinamide nucleotide adenylyltransferase NMNAT 1.6802e-54 50% IPR003607 cd00077 198 307 HD/PDEase domain HDc 6.72348e-05 30%	Nicotinate/nicotinamide nucleotide adenylyltransferase NMNAT + HD/PDEase domain HDc	1.6802e-54 6.72348e-05	50% 30%	Yes	-	IPR014729 G3DSA:3.40.50.620 2 182 Rossmann-like alpha/beta/alpha sandwich fold 4.2e-44 50% - G3DSA:1.10.3210.10 183 365 - 1.1e-39 50%	Rossmann-like alpha/beta/alpha sandwich fold	4.2e-44	50%	Yes but general	-	IPR005248 MF_00244 3 186 Nicotinate/nicotinamide nucleotide adenylyltransferase Probable nicotinate-nucleotide adenylyltransferase [nadD]. 21.044 50%	Nicotinate/nicotinamide nucleotide adenylyltransferase Probable nicotinate-nucleotide adenylyltransferase [nadD].	21.044	50%	Yes	-	-	-			-	-	-	-			-	-	-	-			-	-	-	-		-	-	-	-			-	-	-
MMSYN1_0381	mtnN; 5'-methylthioadenosine/S-adenosylhomocysteine nucleosidase	-	-			-	-	- G3DSA:3.40.50.1580 3 218 - 9.2e-36 99%	Unknown function	9.20E-36	99%	-	-	-	-			-	-	-	-			-	-	-	-			-	-	-	-			-	-	-	-		-	-	-	-			-	-	-
MMSYN1_0382	Deoxynucleoside kinase	- cd01673 2 198 - dNK 2.29642e-44 93%	Deoxyribonucleoside kinase	2.30E-44	93%	Yes	-	- G3DSA:3.40.50.300 1 212 - 1.2e-39 100%	-;	1.20E-39	100%	-	-	-	-			-	-	IPR002624 PIRSF000705 1 212 Deoxynucleoside kinase 4.3e-29 100%	Deoxynucleoside kinase;	4.30E-29	100%	Yes	-	-	-			-	-	-	-			-	-	-	-		-	-	-	-			-	-	-
MMSYN1_0387	mnmA; tRNA-specific 2-thiouridylase	IPR004506 tRNA-specific 2-thiouridylase cd01998 tRNA_Me_trans 0.0 4 370 98%	tRNA_Me_trans	0	98%	Yes but general	-	IPR014729 Rossmann-like alpha/beta/alpha sandwich fold G3DSA:3.40.50.620 2.5e-90 1 221 59% - - G3DSA:2.40.30.10 1.3e-22 288 375 23% IPR023382 Adenine nucleotide alpha hydrolase-like domains G3DSA:2.30.30.280 5e-21 222 286 17%	Folds; not informative			-	-	IPR004506 tRNA-specific 2-thiouridylase MF_00144 tRNA-specific 2-thiouridylase MnmA [mnmA]. 37.618 3 371 98%	tRNA-specific 2-thiouridylase MnmA [mnmA]	37.618	98%	Yes	-	-	-			-	-	-	-			-	-	-	-			-	-	-	-		-	-	-	-			-	-	-
MMSYN1_0388	Transmembrane protein, likely a cation transporter	-	-			-	-	-	-			-	-	-	-			-	-	-	-			-	-	-	-			-	-	-	-			-	-	-	-		-	-	-	-			-	-	-
MMSYN1_0389	PF11074 domain protein	-	-			-	-	-	-			-	-	-	-			-	-	-	-			-	-	-	-			-	-	-	-			-	-	-	-		-	-	-	-			-	-	-
MMSYN1_0390	fmt; Methionyl-tRNA formyltransferase	- cd08646 6 207 - FMT_core_Met-tRNA-FMT_N 9.66647e-97 64% - cd08704 210 299 - Met_tRNA_FMT_C 1.3746e-28 28%	Methionyl-tRNA formyltransferase, N-terminal hydrolase domain + C-terminal domain of Formyltransferase and other enzymes	9.66647E-97 1.3746e-28	64% 28%	Yes	-	- G3DSA:3.40.50.170 2 208 - 2.3e-66 65% IPR037022 G3DSA:3.10.25.10 209 312 Formyl transferase, C-terminal domain superfamily 1.1e-23 33%	Formyl transferase, C-terminal domain superfamily	1.10E-23	33%	Yes but general	-	IPR005794 MF_00182 5 309 Methionyl-tRNA formyltransferase Methionyl-tRNA formyltransferase [fmt]. 28.869 96%	Methionyl-tRNA formyltransferase [fmt]	28.869	96%	Yes	-	-	-			-	-	-	-			-	-	-	-			-	-	IPR001555 PS00373 135 158 Phosphoribosylglycinamide formyltransferase, active site Phosphoribosylglycinamide formyltransferase active site. - 8%	Phosphoribosylglycinamide formyltransferase active site	8%	Yes but general	-	-	-			-	-	-
MMSYN1_0391	efp; Elongation factor P	IPR015365 cd05794 128 183 Elongation factor P, C-terminal S1_EF-P_repeat_2 2.8618e-25 30% IPR001059 cd04470 65 125 Translation elongation factor P/YeiP, central S1_EF-P_repeat_1 3.5456e-23 33%	Translation elongation factor P/YeiP, central + Elongation factor P, C-terminal	3.5456E-23 2.8618e-25	33% 30%	Yes	-	- G3DSA:2.40.50.140 127 184 - 4.8e-23 32% - G3DSA:2.40.50.140 63 125 - 1.3e-20 34% IPR014722 G3DSA:2.30.30.30 1 61 Ribosomal protein L2, domain 2 3.2e-19 33%	Ribosomal protein L2, domain 2	3.20E-19	33%	Yes but general	-	IPR011768 MF_00141 2 184 Translation elongation factor P Elongation factor P [efp]. 43.527 99%	Elongation factor P [efp]	43.527	99%	Yes	-	IPR020599 PIRSF005901 1 184 Translation elongation factor P/YeiP 5.5e-57 100%	Translation elongation factor P/YeiP	5.50E-57	100%	Yes	-	-	-			-	-	-	-			-	-	IPR013852 PS01275 149 168 Translation elongation factor P/YeiP, conserved site Elongation factor P signature. - 11%	Elongation factor P signature	11%	Yes	-	-	-			-	-	-
MMSYN1_0392	Hypothetical protein	-	-			-	-	-	-			-	-	-	-			-	-	-	-			-	-	-	-			-	-	-	-			-	-	-	-		-	-	-	-			-	-	-
MMSYN1_0394	lon; Lon protease	- cd00009 338 496 - AAA 3.56477e-15 20%	AAA	3.56477e-1	20%	Yes but general	-	IPR014721 G3DSA:3.30.230.10 600 785 Ribosomal protein S5 domain 2-type fold, subgroup 3.5e-77 24% - G3DSA:3.40.50.300 320 498 - 5.1e-68 23% - G3DSA:1.10.8.60 499 591 - 1.8e-26 12% - G3DSA:2.30.130.40 1 112 - 4.5e-11 14% - G3DSA:1.20.58.1480 118 252 - 5.7e-09 17%	Ribosomal protein S5 domain 2-type fold, subgroup	3.5e-77	24%	Yes but general	-	IPR027543 MF_01973 6 779 Lon protease, bacterial Lon protease [lon]. 63.381 98%	Lon protease [lon]	63.381	98%	Yes	-	IPR004815 PIRSF001174 1 782 Lon protease, bacterial/eukaryotic-type 0.0 99%	Lon protease, bacterial/eukaryotic-type	0	99%	Yes	-	- PR00830 680 699 - Endopeptidase La (Lon) serine protease (S16) signature 5e-52 3% - PR00830 710 729 - Endopeptidase La (Lon) serine protease (S16) signature 5e-52 3% - PR00830 363 382 - Endopeptidase La (Lon) serine protease (S16) signature 5e-52 3% - PR00830 733 751 - Endopeptidase La (Lon) serine protease (S16) signature 5e-52 2% - PR00830 602 618 - Endopeptidase La (Lon) serine protease (S16…	Endopeptidase La (Lon) serine protease (S16) signature	5.00E-52	3% 3% 3% 2% 2%	Yes	-	-	Peptidase S16, active site ATP-dependent serine proteases, lon family, serine active site	-	1%	Yes but general	-	IPR008268 PS01046 683 691 Peptidase S16, active site ATP-dependent serine proteases, lon family, serine active site. - 1%	Peptidase S16, active site ATP-dependent serine proteases, lon family, serine active site	1%	Yes but general	-	IPR003111 PS51787 6 198 Lon, substrate-binding domain Lon N-terminal domain profile. 30.734 25% IPR008269 PS51786 599 780 Peptidase S16, Lon proteolytic domain Lon proteolytic domain profile. 79.622 23%	Lon, substrate-binding domain Lon N-terminal domain profile + Peptidase S16, Lon proteolytic domain Lon proteolytic domain profile	30.734 79.622	25% 23%	Yes	-	-
MMSYN1_0398	Lipoprotein, putative	-	-			-	-	-	-			-	-	-	-			-	-	-	-			-	-	-	-			-	-	-	-			-	-	-	-		-	-	- PS51257 1 23 - Prokaryotic membrane lipoprotein lipid attachment site profile. 6.0 3%	-; Prokaryotic membrane lipoprotein lipid attachment site profile.	6	3%	Yes	-	-
MMSYN1_0399	ABC transporter, possible FtsX-like permease	-	-			-	-	-	-			-	-	-	-			-	-	-	-			-	-	-	-			-	-	-	-			-	-	-	-		-	-	-	-			-	-	-
MMSYN1_0400	DJ-1 family protein, pfpI-like intracellular protease	- cd03135 4 166 - GATase1_DJ-1 2.50181e-64 89%	-; Type 1 glutamine amidotransferase (GATase1)-like domain found in Human DJ-1	2.50E-64	89%	Yes but general	-	IPR029062 G3DSA:3.40.50.880 1 182 Class I glutamine amidotransferase-like 9.8e-46 99%	Class I glutamine amidotransferase-like;	9.80E-46	99%	Yes but general	-	-	-			-	-	-	-			-	-	-	-			-	-	-	-			-	-	-	-		-	-	-	-			-	-	-
MMSYN1_0401	Transmembrane peptidase, C39 family	-	-			-	-	- G3DSA:3.90.70.10 1 124 - 4.6e-16 21%	-;	4.6E-16	21%	-	-	-	-			-	-	-	-			-	-	-	-			-	-	-	-			-	-	-	-		-	-	-	-			-	-	-
MMSYN1_0402	ybeY; Endoribonuclease YbeY	-	-			-	-	IPR023091 G3DSA:3.40.390.30 2 155 Metalloprotease catalytic domain superfamily, predicted 3.5e-35 94%	Metalloprotease catalytic domain superfamily, predicted	3.5e-35	94%	Yes but general	-	IPR002036 MF_00009 1 157 Endoribonuclease YbeY Endoribonuclease YbeY [ybeY]. 21.586 96%	Endoribonuclease YbeY [ybeY]	21.586	96%	Yes	-	-	-			-	-	-	-			-	-	-	-			-	-	IPR020549 PS01306 117 127 Endoribonuclease YbeY, conserved site Uncharacterized protein family UPF0054 signature. - 7%	Endoribonuclease YbeY, conserved site	7%	Yes	-	-	-			-	-	-
MMSYN1_0403	era; GTPase Era	IPR030388 cd04163 4 172 Era-type guanine nucleotide-binding (G) domain Era 3.81057e-73 56%	Era-type guanine nucleotide-binding (G) domain Era	3.81057e-73	56%	Yes	-	- G3DSA:3.40.50.300 2 184 - 8.6e-38 61% IPR015946 G3DSA:3.30.300.20 186 298 K homology domain-like, alpha/beta 8.8e-38 38%	K homology domain-like, alpha/beta	8.8e-38	38%	Yes but general	-	IPR005662 MF_00367 4 296 GTP-binding protein Era GTPase Era [era]. 33.801 97%	GTPase Era [era]	33.801	97%	Yes	-	-	-			-	-	-	-			-	-	-	-			-	-	-	-		-	-	IPR004044 PS50823 194 282 K Homology domain, type 2 Type-2 KH domain profile. 10.505 30% IPR030388 PS51713 5 174 Era-type guanine nucleotide-binding (G) domain Era-type guanine nucleotide-binding (G) domain profile. 55.896 56%	Era-type guanine nucleotide-binding (G) domain profile + Type-2 KH domain profile	55.896 10.505	56% 30%	Yes	-	-
MMSYN1_0404	recO; DNA repair protein RecO	-	-			-	-	-	-			-	-	IPR003717 MF_00201 1 245 Recombination protein O, RecO DNA repair protein RecO [recO]. 15.175 98%	Recombination protein O, RecO DNA repair protein RecO [recO]	15.175	98%	Yes	-	-	-			-	-	-	-			-	-	-	-			-	-	-	-		-	-	-	-			-	-	-
MMSYN1_0405	glyS; Glycine--tRNA ligase	IPR033731 cd00774 8 337 Glycyl-tRNA synthetase-like core domain GlyRS-like_core 1.5667e-109 72%	Glycyl-tRNA synthetase-like core domain	1.57E-109	72%	Yes	-	IPR036621 G3DSA:3.40.50.800 364 456 Anticodon-binding domain superfamily 4.4e-27 20%	Anticodon-binding domain superfamily	4.40E-27	20%	Yes but general	-	IPR022961 MF_00253_B 2 456 Glycine-tRNA ligase, bacterial Glycine--tRNA ligase [glyQS]. 48.854 100%	Glycine--tRNA ligase [glyQS]	48.854	100%	Yes	-	-	-			-	-	IPR002315 PR01043 196 213 Glycyl-tRNA synthetase Glycyl-tRNA synthetase signature 1.7e-50 4% IPR002315 PR01043 164 181 Glycyl-tRNA synthetase Glycyl-tRNA synthetase signature 1.7e-50 4% IPR002315 PR01043 24 38 Glycyl-tRNA synthetase Glycyl-tRNA synthetase signature 1.7e-50 3% IPR002315 PR01043 401 420 Glycyl-tRNA synthetase Glycyl-tRNA synthetase signature 1.7e-50 4% IPR002315 PR01043 321 333 Gly…	Glycyl-tRNA synthetase signature	1.70E-50	20%	Yes	-	-	-			-	-	-	-		-	-	IPR006195 PS50862 148 359 Aminoacyl-tRNA synthetase, class II Aminoacyl-transfer RNA synthetases class-II family profile. 18.422 46%	Aminoacyl-transfer RNA synthetases class-II family profile	18.422	46%	Yes but general	-	-
MMSYN1_0406	dnaG; DNA primase	IPR034151 cd03364 256 332 Bacterial DnaG primase, TOPRIM domain TOPRIM_DnaG_primases 2.04363e-29 13%	TOPRIM_DnaG_primases	2.04363e-29	13%	Yes	-	IPR037068 G3DSA:3.90.980.10 109 237 DNA primase, catalytic core, N-terminal domain superfamily 1.6e-32 21% IPR036977 G3DSA:3.90.580.10 2 101 DNA Primase, CHC2-type zinc finger 6.7e-32 16% - G3DSA:3.40.1360.10 238 359 - 6.5e-26 20%	DNA Primase, CHC2-type zinc finger DNA primase, catalytic core, N-terminal domain superfamily	6.7e-32 1.6e-32	16% 21%	Yes	-	IPR030846 MF_00974 3 603 DNA primase DnaG, bacteria DNA primase [dnaG]. 23.849 98%	DNA primase DnaG, bacteria DNA primase [dnaG]	23.849	98%	Yes	-	IPR030846 PIRSF002811 1 612 DNA primase DnaG, bacteria 0.0 100%	DNA primase DnaG, bacteria	0	100%	Yes	-	-	-			-	-	-	-			-	-	-	-		-	-	IPR006171 PS50880 256 337 TOPRIM domain Toprim domain profile. 12.735 13%	Toprim domain profile	12.735	13%	Yes but general	-	-
MMSYN1_0407	rpoD; RNA polymerase sigma factor	-	-			-	-	- G3DSA:1.10.601.10 5 283 - 7.6e-50 55% IPR036388 G3DSA:1.10.10.10 284 361 Winged helix-like DNA-binding domain superfamily 5.1e-28 15% IPR036388 G3DSA:1.10.10.10 432 503 Winged helix-like DNA-binding domain superfamily 6.8e-15 14% IPR036388 G3DSA:1.10.10.10 363 420 Winged helix-like DNA-binding domain superfamily 5.3e-07 11%	Winged helix-like DNA-binding domain superfamily	5.1e-28 6.8e-15 5.3e-07	15% 14% 11%	Yes but general	-	-	-			-	-	-	-			-	-	IPR000943 PR00046 235 248 RNA polymerase sigma-70 Major sigma-70 factor signature 3.2e-13 3% IPR000943 PR00046 385 397 RNA polymerase sigma-70 Major sigma-70 factor signature 3.2e-13 3% IPR000943 PR00046 259 267 RNA polymerase sigma-70 Major sigma-70 factor signature 3.2e-13 2%	RNA polymerase sigma-70 Major sigma-70 factor signature	3.2e-13	3% 2% 3%	Yes	-	-	-			-	-	IPR000943 PS00715 235 248 RNA polymerase sigma-70 Sigma-70 factors family signature 1. - 3% IPR000943 PS00716 460 486 RNA polymerase sigma-70 Sigma-70 factors family signature 2. - 5%	RNA polymerase sigma-70 Sigma-70 factors family signature 1 + RNA polymerase sigma-70 Sigma-70 factors family signature 2	3% 5%	Yes	-	-	-			-	-	-
MMSYN1_0408	trmK; tRNA (adenine(22)-N(1))-methyltransferase	-	-			-	-	- G3DSA:3.40.50.150 1 160 - 3.1e-44 71%	-;	3.10E-44	71%	-	-	-	-			-	-	IPR006901 PIRSF018637 1 225 tRNA methyltransferase TrmK 2.4e-63 100%	tRNA methyltransferase TrmK;	2.40E-63	100%	Yes	-	-	-			-	-	-	-			-	-	-	-		-	-	-	-			-	-	-
MMSYN1_0409	GTP cyclohydrolase 1 type 2	-	-			-	-	- G3DSA:3.40.1390.30 5 230 - 5.1e-49 88% - G3DSA:3.40.1390.30 103 222 - 5.1e-49 47%	Unknown function			-	-	-	-			-	-	-	-			-	-	-	-			-	-	-	-			-	-	-	-		-	-	-	-			-	-	-
MMSYN1_0410	DEAD-box ATP-dependent RNA helicase	IPR001650 cd00079 217 347 Helicase, C-terminal HELICc 5.13048e-26 29%	Helicase, C-terminal; HELICc	5.13E-26	29%	Yes but general	-	- G3DSA:3.40.50.300 1 217 - 3.6e-56 48% - G3DSA:3.40.50.300 218 452 - 3.4e-39 52%	Unknown function			-	-	-	-			-	-	-	-			-	-	-	-			-	-	-	-			-	-	-	-		-	-	IPR014014 PS51195 1 29 RNA helicase, DEAD-box type, Q motif DEAD-box RNA helicase Q motif profile. 8.746 6% IPR001650 PS51194 233 377 Helicase, C-terminal Superfamilies 1 and 2 helicase C-terminal domain profile. 17.749 32% IPR014001 PS51192 32 206 Helicase superfamily 1/2, ATP-binding domain Superfamilies 1 and 2 helicase ATP-binding type-1 domain profile. 27.303 39%	RNA helicase, DEAD-box type, Q motif; DEAD-box RNA helicase Q motif profile. + Helicase, C-terminal; Superfamilies 1 and 2 helicase C-terminal domain profile. + Helicase superfamily 1/2, ATP-binding domain; Superfamilies 1 and 2 helicase ATP-binding type-1 domain profile.	8.746 17.749 27.303	6% 32% 39%	Yes	-	-
MMSYN1_0411	Transmembrane protein, ABC-transporter permease, likely metal ion transporter	-	-			-	-	-	-			-	-	-	-			-	-	-	-			-	-	-	-			-	-	-	-			-	-	-	-		-	-	-	-			-	-	-
MMSYN1_0412	protein-export membrane protein, SecD/SecF family	-	-			-	-	-	-			-	-	-	-			-	-	-	-			-	-	-	-			-	-	-	-			-	-	-	-		-	-	-	-			-	-	-
MMSYN1_0413	apt; Adenine phosphoribosyltransferase	IPR000836 cd06223 54 152 Phosphoribosyltransferase domain PRTases_typeI 4.3874e-21 58%	Phosphoribosyltransferase domain	4.3874e-21	58%	Yes but general	-	- G3DSA:3.40.50.2020 1 170 - 1.6e-54 100%	Unknown function			-	-	IPR005764 MF_00004 3 170 Adenine phosphoribosyl transferase Adenine phosphoribosyltransferase [apt]. 32.456 99%	Adenine phosphoribosyltransferase [apt]	32.456	99%	Yes but general	-	-	-			-	-	-	-			-	-	-	-			-	-	-	-		-	-	-	-			-	-	-
MMSYN1_0414	RelA/SpoT family protein	IPR007685 cd05399 237 349 RelA/SpoT NT_Rel-Spo_like 1.18188e-32 15% IPR033655 cd01668 409 468 RelA, TGS domain TGS_RelA_SpoT 3.83029e-26 8% - cd04876 675 746 - ACT_RelA-SpoT 2.75906e-14 10% IPR003607 cd00077 58 181 HD/PDEase domain HDc 4.1585e-05 16%	HD/PDEase domain HDc + RelA/SpoT NT_Rel-Spo_like + RelA, TGS domain TGS_RelA_SpoT + ACT_RelA-SpoT	4.1585e-05 1.18188e-32 3.83029e-26 2.75906e-14	16% 15% 8% 10%	Yes	-	- G3DSA:1.10.3210.10 13 206 - 1.1e-64 26% - G3DSA:3.30.460.10 207 342 - 6.7e-42 18% IPR012675 G3DSA:3.10.20.30 402 479 Beta-grasp domain superfamily 7.4e-27 10% - G3DSA:3.30.70.260 668 752 - 1.9e-13 11%	Beta-grasp domain superfamily	7.4e-27	10%	Yes but general	-	-	-			-	-	-	-			-	-	-	-			-	-	-	-			-	-	-	-		-	-	IPR002912 PS51671 674 749 ACT domain ACT domain profile. 9.315 10% IPR003607 PS51831 60 159 HD/PDEase domain HD domain profile. 14.787 13%	HD domain profile + ACT domain profile	14.787 9.315	13% 10%	Yes but general	-	-
MMSYN1_0415	smc; Chromosome partition protein Smc	- cd03278 882 975 - ABC_SMC_barmotin 1.99565e-52 10% - cd03278 4 95 - ABC_SMC_barmotin 6.70351e-45 9%	ABC_SMC_barmotin + ABC_SMC_barmotin	1.99565e-52 6.70351e-45	10% 9%	Yes	-	- G3DSA:3.40.50.300 830 988 - 2.3e-46 16% - G3DSA:3.40.50.300 2 247 - 6.2e-46 25% - G3DSA:1.20.1060.20 378 491 - 1.4e-27 12% - G3DSA:3.30.70.1620 492 569 - 9.2e-21 8%	Unknown function			-	-	IPR011890 MF_01894 2 983 Structural maintenance of chromosomes protein, prokaryotic Chromosome partition protein Smc [smc]. 18.317 99%	Structural maintenance of chromosomes protein, prokaryotic; Chromosome partition protein Smc [smc].	18.317	99%	Yes	-	IPR024704 PIRSF005719 575 988 Structural maintenance of chromosomes protein 5.5e-91 42% IPR024704 PIRSF005719 1 329 Structural maintenance of chromosomes protein 6.8e-88 33% IPR024704 PIRSF005719 277 656 Structural maintenance of chromosomes protein 1.4e-51 38%	Structural maintenance of chromosomes protein	5.5e-91 6.8e-88	42% 33%	Yes	-	-	-			-	-	-	-			-	-	-	-		-	-	-	-			-	-	-
MMSYN1_0416	Hypothetical protein	-	-			-	-	-	-			-	-	-	-			-	-	-	-			-	-	-	-			-	-	-	-			-	-	-	-		-	-	-	-			-	-	-
MMSYN1_0418	rnc; Ribonuclease 3	IPR000999 cd00593 18 148 Ribonuclease III domain RIBOc 4.47886e-51 56% IPR014720 cd00048 157 226 Double-stranded RNA-binding domain DSRM 7.6693e-14 30%	Ribonuclease III domain RIBOc + Double-stranded RNA-binding domain DSRM	4.47886e-51 7.6693e-14	56% 30%	Yes	-	IPR036389 G3DSA:1.10.1520.10 1 150 Ribonuclease III, endonuclease domain superfamily 4.9e-42 65% - G3DSA:3.30.160.20 151 231 - 1.2e-14 35%	Ribonuclease III, endonuclease domain superfamily	4.9e-42	65%	Yes	-	IPR011907 MF_00104 6 223 Ribonuclease III Ribonuclease 3 [rnc]. 27.728 94%	Ribonuclease III Ribonuclease 3 [rnc].	27.728	94%	Yes	-	-	-			-	-	-	-			-	-	-	-			-	-	IPR000999 PS00517 40 48 Ribonuclease III domain Ribonuclease III family signature. - 4%	Ribonuclease III domain Ribonuclease III family signature.	4%	Yes	-	IPR014720 PS50137 157 228 Double-stranded RNA-binding domain Double stranded RNA-binding domain (dsRBD) profile. 15.995 31% IPR000999 PS50142 3 130 Ribonuclease III domain Ribonuclease III family domain profile. 44.053 55%	Ribonuclease III family domain profile + Double stranded RNA-binding domain (dsRBD) profile	44.053 15.995	55% 31%	Yes	-	-
MMSYN1_0419	plsX; Phosphate acyltransferase	-	-			-	-	- G3DSA:3.40.718.10 1 334 - 2.7e-108 100%	Unknown function			-	-	IPR012281 MF_00019 1 334 Phospholipid biosynthesis protein, PlsX-like Phosphate acyltransferase [plsX]. 114.924 100%	Phospholipid biosynthesis protein, PlsX-like Phosphate acyltransferase [plsX]	114.924	100%	Yes	-	IPR012281 PIRSF002465 1 333 Phospholipid biosynthesis protein, PlsX-like 1.1e-107 100%	Phospholipid biosynthesis protein, PlsX-like	1.10E-107	100%	Yes	-	-	-			-	-	-	-			-	-	-	-		-	-	-	-			-	-	-
MMSYN1_0420	Dihydroxyacetone kinase, dhaL-like	-	-			-	-	IPR036117 G3DSA:1.25.40.340 21 193 DhaL domain superfamily 2.2e-07 32%	DhaL domain superfamily;	0.00000022	32%	Yes	-	-	-			-	-	-	-			-	-	-	-			-	-	-	-			-	-	-	-		-	-	IPR004007 PS51480 5 196 DhaL domain DhaL domain profile. 26.203 35%	DhaL domain; DhaL domain profile.	26.203	35%	Yes	-	-
MMSYN1_0421	Alkaline shock protein Asp23 family protein	-	-			-	-	-	-			-	-	-	-			-	-	-	-			-	-	-	-			-	-	-	-			-	-	-	-		-	-	-	-			-	-	-
MMSYN1_0422	rpmB; 50S ribosomal protein L28	-	-			-	-	IPR037147 G3DSA:2.30.170.40 2 65 Ribosomal protein L28/L24 superfamily 7e-17 98%	Ribosomal protein L28/L24 superfamily	7.00E-17	98%	Yes	-	IPR001383 MF_00373 1 64 Ribosomal protein L28 50S ribosomal protein L28 [rpmB]. 17.56 98%	50S ribosomal protein L28 [rpmB]	17.56	98%	Yes	-	-	-			-	-	-	-			-	-	-	-			-	-	-	-		-	-	-	-			-	-	-
MMSYN1_0424	Hypothetical protein	-	-			-	-	-	-			-	-	-	-			-	-	-	-			-	-	-	-			-	-	-	-			-	-	-	-		-	-	-	-			-	-	-
MMSYN1_0425	pstS; phosphate ABC transporter substrate-binding protein; Unreviewed	-	-			-	-	- G3DSA:3.40.190.10 224 362 - 2.3e-09 37%	-;	2.30E-09	37%	-	-	-	-			-	-	-	-			-	-	-	-			-	-	-	-			-	-	-	-		-	-	-	-			-	-	-
MMSYN1_0426	pstA; ABC transporter phosphate permease	IPR000515 cd06261 419 606 ABC transporter type 1, transmembrane domain MetI-like TM_PBP2 3.56037e-14 27% IPR000515 cd06261 84 246 ABC transporter type 1, transmembrane domain MetI-like TM_PBP2 9.10126e-11 23%	ABC transporter type 1, transmembrane domain	3.56037e-14 9.10126e-11	27% 23%	Yes but not substrate	-	IPR035906 G3DSA:1.10.3720.10 399 618 MetI-like superfamily 9.8e-34 32% IPR035906 G3DSA:1.10.3720.10 77 307 MetI-like superfamily 4.8e-23 33%	MetI-like superfamily	9.8e-34 4.8e-23	32% 33%	Yes but general	-	-	-			-	-	-	-			-	-	-	-			-	-	-	-			-	-	-	-		-	-	IPR000515 PS50928 83 299 ABC transporter type 1, transmembrane domain MetI-like ABC transporter integral membrane type-1 domain profile. 19.794 31% IPR000515 PS50928 406 613 ABC transporter type 1, transmembrane domain MetI-like ABC transporter integral membrane type-1 domain profile. 23.952 30%	ABC transporter type 1, transmembrane domain	19.794 23.952	31% 30%	Yes but not substrate	-	-
MMSYN1_0427	pstB; phosphate ABC transporter, ATP-binding	IPR005670 cd03260 21 251 Phosphate transport system permease protein 1 ABC_PstB_phosphate_transporter 3.39278e-125 86%	Phosphate transport system permease protein 1	3.39278e-125	86%	Yes	-	- G3DSA:3.40.50.300 17 266 - 4.8e-61 93%	Unknown function			-	-	-	-			-	-	-	-			-	-	-	-			-	-	-	-			-	-	IPR017871 PS00211 166 180 ABC transporter, conserved site ABC transporters family signature. - 6%	ABC transporters family signature	6%	Yes but not substrate	-	IPR015850 PS51238 223 269 ABC transporter, phosphate import, PstB Phosphate import ATP-binding protein pstB family profile. 19.841 17% IPR003439 PS50893 21 264 ABC transporter-like ATP-binding cassette, ABC transporter-type domain profile. 21.115 91%	ABC transporter-like ATP-binding cassette	21.115	91%	Yes but not substrate	-	-
MMSYN1_0428	phoU; Phosphate transport system regulatory protein	-	-			-	-	IPR038078 G3DSA:1.20.58.220 4 219 PhoU-like domain superfamily 2e-33 96%	PhoU-like domain superfamily	2.00E-33	96%	Yes	-	-	-			-	-	-	-			-	-	-	-			-	-	-	-			-	-	-	-		-	-	-	-			-	-	-
MMSYN1_0429	ftsY; Signal recognition particle receptor FtsY	- cd03115 195 377 - SRP 9.08761e-75 45%	SRP	9.08761e-75	45%	Yes but general	-	- G3DSA:3.40.50.300 186 409 - 1.8e-78 55% - G3DSA:1.20.120.140 90 185 - 3.8e-24 23%	Unknown function			-	-	IPR004390 MF_00920 120 399 Signal-recognition particle receptor FtsY Signal recognition particle receptor FtsY [ftsY]. 59.07 68%	Signal recognition particle receptor FtsY [ftsY]	59.07	68%	Yes	-	-	-			-	-	-	-			-	-	-	-			-	-	-	-		-	-	-	-			-	-	-
MMSYN1_0430	DNA-binding protein, sigma factors	-	-			-	-	IPR036388 G3DSA:1.10.10.10 1 107 Winged helix-like DNA-binding domain superfamily 2.6e-29 96%	Winged helix-like DNA-binding domain superfamily;	2.6E-29	96%	Yes but general	-	IPR007394 MF_00245 6 107 Putative helix-turn-helix protein, YlxM/p13-like UPF0122 protein <locus_tag>. 19.743 92%	Putative helix-turn-helix protein, YlxM/p13-like; UPF0122 protein <locus_tag>.	19.743	92%	Yes but general	-	-	-			-	-	-	-			-	-	-	-			-	-	-	-		-	-	-	-			-	-	-
MMSYN1_0431	Metallophosphoesterase, YmdB-like	- cd07382 2 255 - MPP_DR1281 9.18504e-142 99%	-; Deinococcus radiodurans DR1281 and related proteins, metallophosphatase domain	9.185E-142	99%	Yes but general	-	IPR029052 G3DSA:3.60.21.10 1 257 Metallo-dependent phosphatase-like 4.7e-98 100%	Metallo-dependent phosphatase-like;	4.7E-98	100%	Yes but general	-	-	-			-	-	IPR005235 PIRSF004789 1 257 Metallophosphoesterase, YmdB-like 8.7e-99 100%	Metallophosphoesterase, YmdB-like;	8.7E-99	100%	Yes	-	-	-			-	-	-	-			-	-	-	-		-	-	-	-			-	-	-
MMSYN1_0432	metK; S-adenosylmethionine synthase	-	-			-	-	- G3DSA:3.30.300.10 106 376 - 0.0 70% - G3DSA:3.30.300.10 15 273 - 0.0 67% - G3DSA:3.30.300.10 9 236 - 0.0 59%	Unknown function			-	-	IPR002133 MF_00086 6 384 S-adenosylmethionine synthetase S-adenosylmethionine synthase [metK]. 50.909 98%	S-adenosylmethionine synthetase S-adenosylmethionine synthase [metK].	50.909	98%	Yes	-	IPR002133 PIRSF000497 2 385 S-adenosylmethionine synthetase 0.0 99%	S-adenosylmethionine synthetase	0	99%	Yes	-	-	-			-	-	-	-			-	-	IPR022631 PS00377 262 270 S-adenosylmethionine synthetase, conserved site S-adenosylmethionine synthase signature 2. - 2% IPR022631 PS00376 119 129 S-adenosylmethionine synthetase, conserved site S-adenosylmethionine synthase signature 1. - 3%	S-adenosylmethionine synthetase, conserved site S-adenosylmethionine synthase signature 1. + S-adenosylmethionine synthetase, conserved site S-adenosylmethionine synthase signature 2.	3% 2%	Yes	-	-	-			-	-	-
MMSYN1_0433	cutC; Copper homeostasis protein CutC	-	-			-	-	IPR036822 G3DSA:3.20.20.380 2 226 Copper homeostasis (CutC) domain superfamily 9.1e-53 99%	Copper homeostasis (CutC) domain superfamily;	9.1E-53	99%	Yes	-	-	-			-	-	-	-			-	-	-	-			-	-	-	-			-	-	-	-		-	-	-	-			-	-	-
MMSYN1_0434	trmFO; Methylenetetrahydrofolate--tRNA-(uracil-5-)-methyltransferase	-	-			-	-	IPR036188 FAD/NAD(P)-binding domain superfamily G3DSA:3.50.50.60 1.5e-49 2 182 41% IPR036188 FAD/NAD(P)-binding domain superfamily G3DSA:3.50.50.60 7.9e-40 286 437 35%	FAD/NAD(P)-binding domain superfamily	1.5e-49 7.9e-40	41% 35%	Yes but general	-	IPR004417 Methylenetetrahydrofolate--tRNA-(uracil-5-)-methyltransferase TrmFO MF_01037 Methylenetetrahydrofolate--tRNA-(uracil-5-)-methyltransferase TrmFO [trmFO]. 30.87 5 429 97%	Methylenetetrahydrofolate--tRNA-(uracil-5-)-methyltransferase TrmFO [trmFO]	30.87	97%	Yes	-	-	-			-	-	-	-			-	-	-	-			-	-	-	-		-	-	-	-			-	-	-
MMSYN1_0435	manA; mannose-6-phosphate isomerase	-	-			-	-	IPR014710 G3DSA:2.60.120.10 1 224 RmlC-like jelly roll fold 1e-72 72% IPR014710 G3DSA:2.60.120.10 225 305 RmlC-like jelly roll fold 1.9e-07 26%	RmlC-like jelly roll fold; + RmlC-like jelly roll fold;	1e-72 1.9e-07	72% 26%	Yes but general	-	-	-			-	-	IPR014628 PIRSF036894 1 306 Mannose-6-phosphate isomerase, Firmicutes type, short form 8.2e-95 99%	Mannose-6-phosphate isomerase, Firmicutes type, short form;	8.20E-95	99%	Yes	-	-	-			-	-	-	-			-	-	-	-		-	-	-	-			-	-	-
MMSYN1_0437	yhaM; 3'-5' exoribonuclease	- cd04492 15 98 - YhaM_OBF_like 4.84306e-21 26% IPR003607 cd00077 164 292 HD/PDEase domain HDc 6.85915e-07 40%	YhaM_OBF_like + HD/PDEase domain HDc	4.84306e-21 6.85915e-07	26% 40%	Yes	-	- G3DSA:1.10.3210.10 137 322 - 8.3e-09 57% - G3DSA:2.40.50.140 1 100 - 2.5e-05 31%	Unknown function			-	-	-	-			-	-	-	-			-	-	-	-			-	-	-	-			-	-	-	-		-	-	IPR003607 PS51831 165 293 HD/PDEase domain HD domain profile. 13.259 40%	HD/PDEase domain; HD domain profile.	13.259	40%	Yes but general	-	-
MMSYN1_0438	Histidine triad HIT hydrolaselike protein	IPR039384 cd01277 2 104 HINT family HINT_subgroup 1.67245e-46 78%	HINT family; HINT_subgroup	1.67245E-46	78%	Yes but general	-	IPR036265 G3DSA:3.30.428.10 1 132 HIT-like superfamily 3.6e-36 100%	HIT-like superfamily;	3.6E-36	100%	Yes	-	-	-			-	-	-	-			-	-	IPR001310 PR00332 92 102 Histidine triad (HIT) protein Histidine triad family signature 2.7e-14 8% IPR001310 PR00332 4 20 Histidine triad (HIT) protein Histidine triad family signature 2.7e-14 13% IPR001310 PR00332 25 43 Histidine triad (HIT) protein Histidine triad family signature 2.7e-14 14%	Histidine triad (HIT) protein; Histidine triad family signature + Histidine triad (HIT) protein; Histidine triad family signature + Histidine triad (HIT) protein; Histidine triad family signature	2.7e-14 2.7e-14 2.7e-14	13% 8% 14%	Yes	-	-	-			-	-	-	-		-	-	IPR011146 PS51084 4 111 HIT-like domain HIT domain profile. 24.783 82%	HIT-like domain; HIT domain profile.	24.783	82%	Yes	-	-
MMSYN1_0439	Lipoprotein, putative	-	-			-	-	-	-			-	-	-	-			-	-	-	-			-	-	-	-			-	-	-	-			-	-	-	-		-	-	- PS51257 1 24 - Prokaryotic membrane lipoprotein lipid attachment site profile. 6.0 3%	-; Prokaryotic membrane lipoprotein lipid attachment site profile.	6	3%	Yes	-	-
MMSYN1_0440	Lipoprotein, putative	-	-			-	-	-	-			-	-	-	-			-	-	-	-			-	-	-	-			-	-	-	-			-	-	-	-		-	-	- PS51257 1 24 - Prokaryotic membrane lipoprotein lipid attachment site profile. 6.0 2%	-; Prokaryotic membrane lipoprotein lipid attachment site profile.	6	2%	Yes	-	-
MMSYN1_0441	sufS; Cysteine desulferase	- - cd06453 SufS_like 6.39702e-140 22 401 92%	SufS_like	6.39702e-140	92%	Yes	-	IPR015421 Pyridoxal phosphate-dependent transferase, major domain G3DSA:3.40.640.10 5.6e-127 40 301 64% IPR015422 Pyridoxal phosphate-dependent transferase domain 1 G3DSA:3.90.1150.10 5.6e-127 10 398 94%	Pyridoxal phosphate-dependent transferase domain 1	5.6e-127	94%	Yes but general	-	-	-			-	-	IPR016454 Cysteine desulfurase PIRSF005572 6.4e-51 19 407 94%	Cysteine desulfurase	6.4e-51	94%	Yes	-	-	Aminotransferases class-V pyridoxal-phosphate attachment site	-	5%	Yes but general	-	-	-			-	-	IPR020578 Aminotransferase class-V, pyridoxal-phosphate binding site PS00595 Aminotransferases class-V pyridoxal-phosphate attachment site. - 215 234 5%	-		-	-	-	-			-	-	-
MMSYN1_0442	Nitrogen fixation related family protein	IPR002871 NIF system FeS cluster assembly, NifU, N-terminal cd06664 IscU_like 1.7468e-16 9 133 86%	IscU_like (NIF system FeS cluster assembly, NifU, N-terminal)	1.7468e-16	86%	Yes	-	- - G3DSA:3.90.1010.10 8.5e-30 2 145 99%	Unknown function			-	-	-	-			-	-	-	-			-	-	-	-			-	-	-	-			-	-	-	-		-	-	-	-			-	-	-
MMSYN1_0443	5-formyltetrahydrofolate cyclo-ligase	-	-			-	-	IPR024185 G3DSA:3.40.50.10420 1 186 5-formyltetrahydrofolate cyclo-ligase-like domain superfamily 2.4e-46 99%	5-formyltetrahydrofolate cyclo-ligase-like domain superfamily	2.40E-46	99%	Yes	-	-	-			-	-	IPR002698 PIRSF006806 1 182 5-formyltetrahydrofolate cyclo-ligase 3.2e-45 97%	5-formyltetrahydrofolate cyclo-ligase	3.20E-45	97%	Yes	-	-	-			-	-	-	-			-	-	-	-		-	-	-	-			-	-	-
MMSYN1_0444	pepO; Neutral endopeptidase pepO	IPR000718 cd08662 7 629 Peptidase M13 M13 0.0 99%	Peptidase M13; M13	0	99%	Yes but general	-	- G3DSA:1.10.1380.10 31 425 - 0.0 63% IPR024079 G3DSA:3.40.390.10 4 631 Metallopeptidase, catalytic domain superfamily 0.0 100%	Metallopeptidase, catalytic domain superfamily	0	100%	Yes but general	-	-	-			-	-	-	-			-	-	IPR018497 PR00786 448 460 Peptidase M13, C-terminal domain Neprilysin metalloprotease (M13) family signature 3.7e-20 2% IPR018497 PR00786 539 550 Peptidase M13, C-terminal domain Neprilysin metalloprotease (M13) family signature 3.7e-20 2% IPR018497 PR00786 430 442 Peptidase M13, C-terminal domain Neprilysin metalloprotease (M13) family signature 3.7e-20 2% IPR018497 PR00786 469 485 Peptidase M13…	Peptidase M13, C-terminal domain; Neprilysin metalloprotease (M13) family signature + Peptidase M13, C-terminal domain; Neprilysin metalloprotease (M13) family signature + Peptidase M13, C-terminal domain; Neprilysin metalloprotease (M13) family signature + Peptidase M13, C-terminal domain; Neprilysin metalloprotease (M13) family signature	3.7e-20 3.7e-20 3.7e-20 3.7e-20	2% 3% 2% 2%	Yes but general	-	-	-			-	-	-	-		-	-	-	-			-	-	-
MMSYN1_0445	pgi; Glucose-6-phosphate isomerase	IPR035482 cd05016 253 420 Phosphoglucose isomerase, SIS domain 2 SIS_PGI_2 2.00239e-53 39% IPR035476 cd05015 51 209 Phosphoglucose isomerase, SIS domain 1 SIS_PGI_1 2.91329e-52 37%	Phosphoglucose isomerase, SIS domain 2; SIS_PGI_2 + Phosphoglucose isomerase, SIS domain 1; SIS_PGI_1	2.00239e-53 2.91329e-52	39% 37%	Yes	-	- G3DSA:3.40.50.10490 214 406 - 1e-68 45% - G3DSA:3.40.50.10490 34 213 - 5.8e-63 42%	Unknown function			-	-	IPR001672 MF_00473 1 424 Phosphoglucose isomerase (PGI) Glucose-6-phosphate isomerase [pgi]. 22.566 99%	Phosphoglucose isomerase (PGI); Glucose-6-phosphate isomerase [pgi].	22.566	99%	Yes	-	-	-			-	-	IPR001672 PR00662 260 281 Phosphoglucose isomerase (PGI) Glucose-6-phosphate isomerase signature 3.8e-19 5% IPR001672 PR00662 383 397 Phosphoglucose isomerase (PGI) Glucose-6-phosphate isomerase signature 3.8e-19 4% IPR001672 PR00662 365 383 Phosphoglucose isomerase (PGI) Glucose-6-phosphate isomerase signature 3.8e-19 4% IPR001672 PR00662 186 204 Phosphoglucose isomerase (PGI) Glucose-6-phosphat…	Phosphoglucose isomerase (PGI); Glucose-6-phosphate isomerase signature	3.8e-19	25%	Yes	-	-	-			-	-	IPR018189 PS00765 190 203 Phosphoglucose isomerase, conserved site Phosphoglucose isomerase signature 1. - 3% IPR018189 PS00174 397 414 Phosphoglucose isomerase, conserved site Phosphoglucose isomerase signature 2. - 4%	Phosphoglucose isomerase, conserved site; Phosphoglucose isomerase signature 1. + Phosphoglucose isomerase, conserved site; Phosphoglucose isomerase signature 2.	3% 4%	Yes	-	IPR001672 PS51463 1 427 Phosphoglucose isomerase (PGI) Glucose-6-phosphate isomerase family profile. 71.434 100%	Phosphoglucose isomerase (PGI); Glucose-6-phosphate isomerase family profile.	71.434	100%	Yes	-	-
MMSYN1_0447	dUTP diphosphatase	- cd11527 10 87 - NTP-PPase_dUTPase 1.20571e-22 47%	-; NTP-PPase_dUTPase (dUTP pyrophosphatase)	1.21E-22	47%	Yes but general	-	- G3DSA:1.10.4010.10 1 167 - 9.2e-08 100%	-;	0.000000092	100%	-	-	-	-			-	-	IPR016947 PIRSF030140 5 167 Uncharacterised phage-associated protein UCP030140 2.6e-48 98%	Uncharacterised phage-associated protein UCP030140;	2.60E-48	98%	-	-	-	-			-	-	-	-			-	-	-	-		-	-	-	-			-	-	-
MMSYN1_0448	spoU/trmH rRNA methyltransferase	-	-			-	-	IPR029026 G3DSA:3.40.1280.10 103 255 tRNA (guanine-N1-)-methyltransferase, N-terminal 8.6e-42 60% IPR029064 G3DSA:3.30.1330.30 3 98 50S ribosomal protein L30e-like 4.1e-22 38%	ribosomal protein L30e-like + tRNA (guanine-N1-)-methyltransferase, N-terminal	4.1e-22 8.6e-42	38% 60%	Yes but general	-	-	-			-	-	-	-			-	-	-	-			-	-	-	-			-	-	-	-		-	-	-	-			-	-	-
MMSYN1_0451	NADP-dependent glyceraldehyde-3-phosphate dehydrogenase	- cd07082 3 470 - ALDH_F11_NP-GAPDH 0.0 99%	NADP+-dependent non-phosphorylating glyceraldehyde 3-phosphate dehydrogenase and ALDH family 11	0	99%	Yes but general	-	IPR016162 G3DSA:3.40.605.10 19 248 Aldehyde dehydrogenase, N-terminal 0.0 49% IPR016163 G3DSA:3.40.309.10 251 435 Aldehyde dehydrogenase, C-terminal 0.0 39%	Aldehyde dehydrogenase, C-terminal; + Aldehyde dehydrogenase, N-terminal;	0.0 0.0	39% 49%	Yes but general	-	-	-			-	-	-	-			-	-	-	-			-	-	-	-			-	-	IPR016160 PS00070 274 285 Aldehyde dehydrogenase, cysteine active site Aldehyde dehydrogenases cysteine active site. - 3% IPR029510 PS00687 246 253 Aldehyde dehydrogenase, glutamic acid active site Aldehyde dehydrogenases glutamic acid active site. - 2%	Aldehyde dehydrogenase, glutamic acid active site; Aldehyde dehydrogenases glutamic acid active site. + Aldehyde dehydrogenase, cysteine active site; Aldehyde dehydrogenases cysteine active site.	2% 3%	Yes but general	-	-	-			-	-	-
MMSYN1_0452	parE; DNA topoisomerase IV, subunit B	- cd00822 220 389 - TopoII_Trans_DNA_gyrase 1.32896e-71 26% IPR003594 cd00075 37 134 Histidine kinase/HSP90-like ATPase HATPase_c 1.31751e-14 15%	Histidine kinase/HSP90-like ATPase + TopoII_Trans_DNA_gyrase	1.31751e-14 1.32896e-71	15% 26%	Yes but general	-	IPR013759 G3DSA:3.40.50.670 408 637 DNA topoisomerase, type IIA, subunit B, C-terminal 7.5e-97 36% IPR036890 G3DSA:3.30.565.10 3 219 Histidine kinase/HSP90-like ATPase superfamily 2.3e-84 34% IPR014721 G3DSA:3.30.230.10 220 400 Ribosomal protein S5 domain 2-type fold, subgroup 7.6e-59 28%	Histidine kinase/HSP90-like ATPase superfamily + Ribosomal protein S5 domain 2-type fold, subgroup + DNA topoisomerase, type IIA, subunit B, C-terminal	2.3e-84 7.6e-59 7.5e-97	34% 28% 36%	Yes but general	-	-	-			-	-	-	-			-	-	- PR00418 71 84 - DNA topoisomerase II family signature 1.2e-68 2% - PR00418 36 51 - DNA topoisomerase II family signature 1.2e-68 2% - PR00418 267 280 - DNA topoisomerase II family signature 1.2e-68 2% - PR00418 506 523 - DNA topoisomerase II family signature 1.2e-68 3% - PR00418 113 127 - DNA topoisomerase II family signature 1.2e-68 2% - PR00418 422 436 - DNA topoisomerase II family signature …	DNA topoisomerase II family signature	1.2e-68	2% 2% 2% 3% 2% 2% 3% 3% 2%	Yes but general	-	-	-			-	-	IPR018522 PS00177 424 432 DNA topoisomerase, type IIA, conserved site DNA topoisomerase II signature. - 1%	DNA topoisomerase II signature	1%	Yes but general	-	IPR006171 PS50880 420 534 TOPRIM domain Toprim domain profile. 17.265 18%	Toprim domain profile	17.265	18%	Yes but general	-	-
MMSYN1_0453	parC; DNA topoisomerase 4 subunit A	IPR002205 cd00187 29 468 DNA topoisomerase, type IIA, subunit A/C-terminal TOP4c 0.0 49%	DNA topoisomerase, type IIA, subunit A/C-terminal TOP4c	0.0	49%	Yes but general	-	- G3DSA:3.30.1360.40 235 326 - 0.0 10% IPR013757 G3DSA:1.10.268.10 363 459 Type IIA DNA topoisomerase subunit A, alpha-helical domain superfamily 0.0 11% IPR013758 G3DSA:3.90.199.10 32 480 DNA topoisomerase, type IIA, subunit A/ C-terminal, alpha-beta 0.0 50% IPR035516 G3DSA:2.120.10.90 494 795 DNA gyrase/topoisomerase IV, subunit A, C-terminal 3.5e-55 34%	DNA topoisomerase, type IIA, subunit A/ C-terminal, alpha-beta + DNA gyrase/topoisomerase IV, subunit A, C-terminal	0.0 3.5e-55	50% 34%	Yes	-	IPR005741 MF_00937 6 835 DNA topoisomerase IV subunit A, Gram-positive DNA topoisomerase 4 subunit A [parC]. 31.351 92%	Gram-positive DNA topoisomerase 4 subunit A [parC]	31.351	92%	Yes	-	-	-			-	-	-	-			-	-	-	-			-	-	-	-		-	-	-	-			-	-	-
MMSYN1_0475	ldh; L-lactate dehydrogenase	- cd05291 6 312 - HicDH_like 0.0 97%	L-2-hydroxyisocapronate dehydrogenases and some bacterial L-lactate dehydrogenases	0.0	97%	Yes	-	IPR015955 G3DSA:3.90.110.10 149 317 Lactate dehydrogenase/glycoside hydrolase, family 4, C-terminal 1.5e-60 53% - G3DSA:3.40.50.720 1 148 - 1.7e-51 47%	Lactate dehydrogenase/glycoside hydrolase, family 4, C-terminal	1.5e-60	53%	Yes	-	IPR011304 MF_00488 5 314 L-lactate dehydrogenase L-lactate dehydrogenase [ldh]. 43.369 97%	L-lactate dehydrogenase [ldh]	43.369	97%	Yes	-	IPR001557 PIRSF000102 2 318 L-lactate/malate dehydrogenase 2.2e-114 100%	L-lactate/malate dehydrogenase	2.2e-114	100%	Yes	-	IPR001557 PR00086 174 187 L-lactate/malate dehydrogenase L-lactate dehydrogenase signature 5.6e-36 4% IPR001557 PR00086 144 162 L-lactate/malate dehydrogenase L-lactate dehydrogenase signature 5.6e-36 6% IPR001557 PR00086 32 56 L-lactate/malate dehydrogenase L-lactate dehydrogenase signature 5.6e-36 8% IPR001557 PR00086 7 31 L-lactate/malate dehydrogenase L-lactate dehydrogenase signature 5.6e-36…	L-lactate dehydrogenase signature	5.6e-36	33%	Yes	-	-	-			-	-	IPR018177 PS00064 176 182 L-lactate dehydrogenase, active site L-lactate dehydrogenase active site. - 2%	L-lactate dehydrogenase active site	2%	Yes	-	-	-			-	-	-
MMSYN1_0478	Transmembrane protein, likely a cation transporter from Major Facilitator Superfamily	-	-			-	-	-	-			-	-	-	-			-	-	-	-			-	-	-	-			-	-	-	-			-	-	-	-		-	-	-	-			-	-	-
MMSYN1_0479	Membrane metallopeptidase	-	-			-	-	-	-			-	-	-	-			-	-	-	-			-	-	-	-			-	-	-	-			-	-	-	-		-	-	-	-			-	-	-
MMSYN1_0481	Lipoprotein, putative	-	-			-	-	-	-			-	-	-	-			-	-	-	-			-	-	-	-			-	-	-	-			-	-	-	-		-	-	- PS51257 1 24 - Prokaryotic membrane lipoprotein lipid attachment site profile. 6.0 17%	-; Prokaryotic membrane lipoprotein lipid attachment site profile.	6	17%	Yes	-	-
MMSYN1_0482	rpsU; 30S ribosomal protein S21	-	-			-	-	-	-			-	-	IPR001911 MF_00358 1 52 Ribosomal protein S21 30S ribosomal protein S21 [rpsU]. 15.594 96%	30S ribosomal protein S21 [rpsU]	15.594	96%	Yes	-	-	-			-	-	-	-			-	-	-	-			-	-	-	-		-	-	-	-			-	-	-
MMSYN1_0493	pepV; Dipeptidase pepV	IPR010964 cd03888 7 447 Peptidase M20A, peptidase V-related M20_PepV 0.0 98%	Peptidase M20A, peptidase V-related; M20_PepV	0	98%	Yes	-	- G3DSA:3.30.70.360 188 362 - 2.2e-126 39% - G3DSA:3.30.70.360 203 277 - 2.2e-126 17% - G3DSA:3.40.630.10 15 445 - 2.2e-126 96%	Unknown function			-	-	-	-			-	-	-	-			-	-	-	-			-	-	-	-			-	-	-	-		-	-	-	-			-	-	-
MMSYN1_0494	Putative N-acetylmannosamine-6-phosphate 2-epimerase	IPR007260 cd04729 1 221 Putative N-acetylmannosamine-6-phosphate epimerase NanE 1.61792e-126 98%	Putative N-acetylmannosamine-6-phosphate epimerase NanE	1.61792e-126	98%	Yes	-	IPR013785 G3DSA:3.20.20.70 5 226 Aldolase-type TIM barrel 5.1e-88 98%	Aldolase-type TIM barrel	5.1e-88	98%	Yes but general	-	IPR007260 MF_01235 5 226 Putative N-acetylmannosamine-6-phosphate epimerase Putative N-acetylmannosamine-6-phosphate 2-epimerase [nanE]. 38.531 98%	Putative N-acetylmannosamine-6-phosphate 2-epimerase [nanE]	38.531	98%	Yes	-	-	-			-	-	-	-			-	-	-	-			-	-	-	-		-	-	-	-			-	-	-
MMSYN1_0495	ROK family glucokinase	- cd00012 8 171 - NBD_sugar-kinase_HSP70_actin 2.50132e-11 56%	-; NBD_sugar-kinase_HSP70_actin	2.50132E-11	56%	Yes but general	-	- G3DSA:3.30.420.40 110 289 - 3.4e-23 62% - G3DSA:3.30.420.40 2 104 - 1.4e-16 35%	Unknown function			-	-	-	-			-	-	-	-			-	-	-	-			-	-	-	-			-	-	-	-		-	-	-	-			-	-	-
MMSYN1_0499	rpmA; 50S ribosomal protein L27	-	-			-	-	- G3DSA:2.40.50.100 29 93 - 8.8e-26 70%	Unknown function			-	-	IPR001684 MF_00539 10 93 Ribosomal protein L27 50S ribosomal protein L27 [rpmA]. 26.989 90%	50S ribosomal protein L27 [rpmA]	26.989	90%	Yes	-	-	-			-	-	IPR001684 PR00063 38 62 Ribosomal protein L27 Ribosomal protein L27 signature 1.1e-37 27% IPR001684 PR00063 13 37 Ribosomal protein L27 Ribosomal protein L27 signature 1.1e-37 27% IPR001684 PR00063 63 87 Ribosomal protein L27 Ribosomal protein L27 signature 1.1e-37 27%	Ribosomal protein L27 signature	1.1e-37	81%	Yes	-	IPR001684 PD003114 37 78 Ribosomal protein L27 RIBOSOMAL L27 50S RIBONUCLEOPROTEIN CHLOROPLAST MITOCHONDRIAL PEPTIDE 60S TRANSIT PRECURSOR 5e-18 45%	Ribosomal protein L27	5e-18	45%	Yes	-	IPR018261 PS00831 43 57 Ribosomal protein L27, conserved site Ribosomal protein L27 signature. - 16%	Ribosomal protein L27 signature	16%	Yes	-	-	-			-	-	-
MMSYN1_0500	Cysteine protease Prp superfamily	IPR007422 cd16332 1 84 Cysteine protease Prp YsxB-like 5.24752e-23 97%	Cysteine protease Prp; YsxB-like	5.24752E-23	97%	Yes	-	IPR036764 G3DSA:3.30.70.1490 1 85 Cysteine protease Prp superfamily 4.7e-20 98%	Cysteine protease Prp superfamily;	4.7E-20	98%	Yes	-	-	-			-	-	-	-			-	-	-	-			-	-	-	-			-	-	-	-		-	-	-	-			-	-	-
MMSYN1_0501	rplU; 50S ribosomal protein L21	-	-			-	-	-	-			-	-	IPR001787 MF_01363 1 99 Ribosomal protein L21 50S ribosomal protein L21 [rplU]. 23.851 99%	50S ribosomal protein L21 [rplU]	23.851	99%	Yes	-	-	-			-	-	-	-			-	-	-	-			-	-	IPR018258 PS01169 68 90 Ribosomal protein L21, conserved site Ribosomal protein L21 signature. - 23%	Ribosomal protein L21 signature	23%	Yes	-	-	-			-	-	-
MMSYN1_0503	Hypothetical protein	-	-			-	-	-	-			-	-	-	-			-	-	-	-			-	-	-	-			-	-	-	-			-	-	-	-		-	-	-	-			-	-	-
MMSYN1_0504	rsmI; 16S rRNA (cytidine(1402)-2'-O)-methyltransferase	IPR008189 cd11648 15 238 rRNA small subunit methyltransferase I RsmI 1.71979e-96 76%	rRNA small subunit methyltransferase I; RsmI	1.72E-96	76%	Yes	-	IPR014777 G3DSA:3.40.1010.10 2 119 Tetrapyrrole methylase, subdomain 1 1.6e-37 40% IPR014776 G3DSA:3.30.950.10 122 241 Tetrapyrrole methylase, subdomain 2 2.5e-29 41%	Tetrapyrrole methylase, subdomain 1; + Tetrapyrrole methylase, subdomain 2;	1.6e-37 2.5e-29	40% 41%	Yes but general	-	IPR008189 MF_01877 13 239 rRNA small subunit methyltransferase I Ribosomal RNA small subunit methyltransferase I [rsmI]. 30.638 77%	rRNA small subunit methyltransferase I; Ribosomal RNA small subunit methyltransferase I [rsmI].	30.638	77%	Yes	-	IPR008189 PIRSF005917 2 294 rRNA small subunit methyltransferase I 1e-83 99%	rRNA small subunit methyltransferase I;	1.00E-83	99%	Yes	-	-	-			-	-	-	-			-	-	-	-		-	-	-	-			-	-	-
MMSYN1_0505	Lipoprotein, putative	-	-			-	-	-	-			-	-	-	-			-	-	-	-			-	-	-	-			-	-	-	-			-	-	-	-		-	-	- PS51257 1 24 - Prokaryotic membrane lipoprotein lipid attachment site profile. 6.0 7%	-; Prokaryotic membrane lipoprotein lipid attachment site profile.	6	7%	Yes	-	-
MMSYN1_0511	Hypothetical protein	-	-			-	-	-	-			-	-	-	-			-	-	-	-			-	-	-	-			-	-	-	-			-	-	-	-		-	-	-	-			-	-	-
MMSYN1_0512	plsC; 1-acyl-sn-glycerol-3-phosphate acyltransferase	- cd07989 77 259 - LPLAT_AGPAT-like 1.22761e-47 59%	Lysophospholipid Acyltransferases (LPLATs) of Glycerophospholipid Biosynthesis: AGPAT-like	1.23E-47	59%	Yes but general	-	-	-			-	-	-	-			-	-	-	-			-	-	-	-			-	-	-	-			-	-	-	-		-	-	-	-			-	-	-
MMSYN1_0513	acpS; Holo-[acyl-carrier-protein] synthase	-	-			-	-	IPR037143 G3DSA:3.90.470.20 1 109 4'-phosphopantetheinyl transferase domain superfamily 1.2e-24 99%	4'-phosphopantetheinyl transferase domain superfamily;	1.20E-24	99%	Yes	-	IPR002582 MF_00101 3 107 Holo-[acyl carrier protein] synthase Holo-[acyl-carrier-protein] synthase [acpS]. 16.447 95%	Holo-[acyl carrier protein] synthase; Holo-[acyl-carrier-protein] synthase [acpS].	16.447	95%	Yes	-	-	-			-	-	-	-			-	-	IPR004568 PD004282 8 100 Phosphopantetheine-protein transferase domain TRANSFERASE SYNTHASE HOLO-ACYL-CARRIER-PROTEIN HOLO-ACP 4'-PHOSPHOPANTETHEINYL FATTY ACID METAL-BINDING MAGNESIUM LIPID 2e-07 85%	Phosphopantetheine-protein transferase domain; TRANSFERASE SYNTHASE HOLO-ACYL-CARRIER-PROTEIN HOLO-ACP 4'-PHOSPHOPANTETHEINYL FATTY ACID METAL-BINDING MAGNESIUM LIPID	0.0000002	85%	Yes	-	-	-		-	-	-	-			-	-	-
MMSYN1_0515	Cytidine/deoxycytidylate deaminase	IPR035105 cd01286 13 140 Deoxycytidylate deaminase domain deoxycytidylate_deaminase 2.22345e-52 80%	Deoxycytidylate deaminase domain	2.22345e-52	80%	Yes	-	- G3DSA:3.40.140.10 1 159 - 1e-55 99%	Unknown function			-	-	-	-			-	-	IPR016473 PIRSF006019 1 155 Deoxycytidylate deaminase 1.6e-47 97%	Deoxycytidylate deaminase	1.6e-47	97%	Yes	-	-	-			-	-	-	-			-	-	IPR016192 PS00903 79 111 APOBEC/CMP deaminase, zinc-binding Cytidine and deoxycytidylate deaminases zinc-binding region signature. - 21%	Cytidine and deoxycytidylate deaminases zinc-binding region signature	21%	Yes	-	IPR002125 PS51747 9 146 Cytidine and deoxycytidylate deaminase domain Cytidine and deoxycytidylate deaminases domain profile. 23.134 86%	Cytidine and deoxycytidylate deaminases domain profile	23.134	86%	Yes	-	-
MMSYN1_0516	Transmembrane protein, likely cation transporter or protease	-	-			-	-	-	-			-	-	-	-			-	-	-	-			-	-	-	-			-	-	-	-			-	-	-	-		-	-	-	-			-	-	-
MMSYN1_0517	pseudouridine synthase Rlu family protein	IPR006145 cd02869 92 278 Pseudouridine synthase, RsuA/RluB/C/D/E/F PseudoU_synth_RluCD_like 4.47141e-82 60% IPR002942 cd00165 14 96 RNA-binding S4 domain S4 7.21665e-11 27%	Pseudouridine synthase, RsuA/RluB/C/D/E/F + RNA-binding S4 domain	4.47141e-82 7.21665e-11	60% 27%	Yes	-	- G3DSA:3.30.2350.10 73 294 - 1.6e-72 72% IPR036986 G3DSA:3.10.290.10 2 68 RNA-binding S4 domain superfamily 1.6e-14 22%	RNA-binding S4 domain superfamily	1.6e-14	22%	Yes	-	-	-			-	-	-	-			-	-	-	-			-	-	-	-			-	-	IPR006224 PS01129 137 151 Pseudouridine synthase, RluC/RluD, conserved site Rlu family of pseudouridine synthase signature. - 5%	Pseudouridine synthase, RluC/RluD, conserved site Rlu family of pseudouridine synthase signature	5%	Yes but general	-	IPR002942 PS50889 13 80 RNA-binding S4 domain S4 RNA-binding domain profile. 12.813 22%	S4 RNA-binding domain profile	12.813	22%	Yes	-	-
MMSYN1_0518	lspA; Lipoprotein signal peptidase	-	-			-	-	-	-			-	-	IPR001872 MF_00161 23 183 Peptidase A8, signal peptidase II Lipoprotein signal peptidase [lspA]. 11.57 80%	Peptidase A8, signal peptidase II Lipoprotein signal peptidase [lspA]	11.57	80%	Yes	-	-	-			-	-	IPR001872 PR00781 112 127 Peptidase A8, signal peptidase II Lipoprotein signal peptidase family (A8) signature 6.1e-08 8% IPR001872 PR00781 158 174 Peptidase A8, signal peptidase II Lipoprotein signal peptidase family (A8) signature 6.1e-08 8% IPR001872 PR00781 70 78 Peptidase A8, signal peptidase II Lipoprotein signal peptidase family (A8) signature 6.1e-08 4%	Peptidase A8, signal peptidase II Lipoprotein signal peptidase family (A8) signature	6.1e-08	8% 8% 4%	Yes	-	-	-			-	-	-	-		-	-	-	-			-	-	-
MMSYN1_0519	ileS; Isoleucine--tRNA ligase	- cd00818 52 633 - IleRS_core 5.00852e-87 64% IPR033708 cd07960 633 809 Isoleucyl tRNA synthetase type 1, anticodon-binding domain Anticodon_Ia_Ile_BEm 1.09824e-71 19%	IleRS_core + Isoleucyl tRNA synthetase type 1, anticodon-binding domain	5.00852e-87 1.09824e-71	64% 19%	Yes	-	IPR009008 G3DSA:3.90.740.10 195 404 Valyl/Leucyl/Isoleucyl-tRNA synthetase, editing domain 0.0 23% IPR014729 G3DSA:3.40.50.620 26 622 Rossmann-like alpha/beta/alpha sandwich fold 0.0 65% - G3DSA:1.10.730.20 633 910 - 6.5e-75 30%	Rossmann-like alpha/beta/alpha sandwich fold	0.0	65%	Yes but general	-	IPR023585 MF_02002 3 907 Isoleucine-tRNA ligase, type 1 Isoleucine--tRNA ligase [ileS]. 18.643 99%	Isoleucine-tRNA ligase, type 1 Isoleucine--tRNA ligase [ileS].	18.643	99%	Yes	-	-	-			-	-	IPR002301 PR00984 52 63 Isoleucine-tRNA ligase Isoleucyl-tRNA synthetase signature 1.2e-30 1% IPR002301 PR00984 397 412 Isoleucine-tRNA ligase Isoleucyl-tRNA synthetase signature 1.2e-30 2% IPR002301 PR00984 228 251 Isoleucine-tRNA ligase Isoleucyl-tRNA synthetase signature 1.2e-30 3% IPR002301 PR00984 554 563 Isoleucine-tRNA ligase Isoleucyl-tRNA synthetase signature 1.2e-30 1% IPR002301 PR00984…	Isoleucine-tRNA ligase Isoleucyl-tRNA synthetase signature	1.2e-30	9%	Yes	-	-	-			-	-	IPR001412 PS00178 59 70 Aminoacyl-tRNA synthetase, class I, conserved site Aminoacyl-transfer RNA synthetases class-I signature. - 1%	Aminoacyl-tRNA synthetase, class I, conserved site Aminoacyl-transfer RNA synthetases class-I signature.	1%	Yes but general	-	-	-			-	-	-
MMSYN1_0523	bacterial cell division; FtsA (ATP-bound form)	-	-			-	-	- G3DSA:3.30.420.40 210 351 - 5.2e-07 37%	-;	0.00000052	37%	-	-	-	-			-	-	-	-			-	-	-	-			-	-	-	-			-	-	-	-		-	-	-	-			-	-	-
MMSYN1_0524	rsmH; 16S rRNA (cytosine(1402)-N(4))-methyltransferase	-	-			-	-	IPR023397 G3DSA:1.10.150.170 111 213 S-adenosyl-L-methionine-dependent methyltransferase, MraW, recognition domain superfamily 1.3e-102 33% - G3DSA:3.40.50.150 4 304 - 1.3e-102 98%	S-adenosyl-L-methionine-dependent methyltransferase, MraW, recognition domain superfamily	1.3e-102	33%	Yes but general	-	IPR002903 MF_01007 4 308 Ribosomal RNA small subunit methyltransferase H Ribosomal RNA small subunit methyltransferase H [rsmH]. 36.853 99%	Ribosomal RNA small subunit methyltransferase H [rsmH]	36.853	99%	Yes	-	IPR002903 PIRSF004486 1 308 Ribosomal RNA small subunit methyltransferase H 4.8e-109 100%	Ribosomal RNA small subunit methyltransferase H	4.8e-109	100%	Yes	-	-	-			-	-	-	-			-	-	-	-		-	-	-	-			-	-	-
MMSYN1_0525	mraZ; Transcriptional regulator MraZ	IPR035644 cd16321 66 127 MraZ, C-terminal MraZ_C 1.25327e-19 47% IPR035642 cd16320 3 48 MraZ, N-terminal MraZ_N 1.01502e-13 35%	MraZ, N-terminal + MraZ, C-terminal	1.01502e-13 1.25327e-19	35% 47%	Yes	-	IPR038619 G3DSA:2.40.330.20 1 132 MraZ superfamily 6e-37 99%	MraZ superfamily	6.00E-37	99%	Yes	-	IPR003444 MF_01008 1 133 Transcriptional regulator MraZ Transcriptional regulator MraZ [mraZ]. 31.045 100%	Transcriptional regulator MraZ [mraZ]	31.045	100%	Yes	-	-	-			-	-	-	-			-	-	IPR003444 PD006745 1 123 Transcriptional regulator MraZ MRAZ YABB DIVISION CELL 3D-STRUCTURE UNCHARACTERIZED BCR SIMILAR PROTEIN 4e-65 92%	Transcriptional regulator MraZ	4.00E-65	92%	Yes	-	-	-		-	-	IPR007159 PS51740 76 119 SpoVT-AbrB domain SpoVT-AbrB domain profile. 15.132 33% IPR007159 PS51740 5 47 SpoVT-AbrB domain SpoVT-AbrB domain profile. 17.854 32%	SpoVT-AbrB domain	17.854 15.132	32% 33%	Yes	-	-
MMSYN1_0526	rpmF; 50S ribosomal protein L32	-	-			-	-	-	-			-	-	IPR002677 MF_00340 1 55 Ribosomal protein L32p 50S ribosomal protein L32 [rpmF]. 19.923 93%	50S ribosomal protein L32 [rpmF]	19.923	93%	Yes	-	-	-			-	-	-	-			-	-	-	-			-	-	-	-		-	-	- PS51257 1 30 - Prokaryotic membrane lipoprotein lipid attachment site profile. 6.0 51%	Prokaryotic membrane lipoprotein lipid attachment site profile	6.0	51%	No	-	-
MMSYN1_0528	pheT_2; Phenylalanine--tRNA ligase beta subunit	IPR033714 cd02796 46 127 Phenylalanly tRNA synthetase, tRNA-binding-domain tRNA_bind_bactPheRS 8.05916e-28 10%	Phenylalanly tRNA synthetase, tRNA-binding-domain tRNA_bind_bactPheRS	8.06E-28	10%	Yes but general	-	- G3DSA:2.40.50.140 40 164 - 2.8e-46 16% - G3DSA:3.30.56.10 5 190 - 2.8e-46 23% - G3DSA:3.30.930.10 488 688 - 9.6e-31 25% - G3DSA:3.30.56.10 403 475 - 1.5e-18 9% IPR036690 G3DSA:3.30.70.380 703 794 Ferrodoxin-fold anticodon-binding domain superfamily 2.9e-10 12% IPR020825 G3DSA:3.50.40.10 271 393 Phenylalanyl-tRNA synthetase, B3/B4 7.6e-06 15%	Phenylalanyl-tRNA synthetase, B3/B4 + Ferrodoxin-fold anticodon-binding domain superfamily	7.6e-06 2.9e-10	15% 12%	Yes	-	IPR004532 MF_00283 1 789 Phenylalanine-tRNA ligase, class IIc, beta subunit Phenylalanine--tRNA ligase beta subunit [pheT]. 29.448 99%	Phenylalanine-tRNA ligase, class IIc, beta subunit Phenylalanine--tRNA ligase beta subunit [pheT].	29.448	99%	Yes	-	-	-			-	-	-	-			-	-	-	-			-	-	-	-		-	-	IPR002547 PS50886 40 158 tRNA-binding domain tRNA-binding domain profile. 19.166 15% IPR005121 PS51447 702 794 Ferrodoxin-fold anticodon-binding domain Ferredoxin-fold anticodon binding (FDX-ACB) domain profile. 19.274 12% IPR005147 PS51483 402 477 tRNA synthetase, B5-domain B5 domain profile. 19.892 10%	tRNA-binding domain profile. + tRNA synthetase, B5-domain + tRNA synthetase, B5-domain	19.166 19.892 19.892	15% 10% 10%	Yes	-	-
MMSYN1_0529	pheS; Phenylalanine--tRNA ligase alpha subunit	- cd00496 108 340 - PheRS_alpha_core 3.7019e-107 67%	PheRS_alpha_core	3.70E-107	67%	Yes	-	- G3DSA:3.30.930.10 8 347 - 1.5e-110 97%	-	1.50E-110	97%	-	-	IPR022911 MF_00281 9 345 Phenylalanine-tRNA ligase alpha chain 1, bacterial Phenylalanine--tRNA ligase alpha subunit [pheS]. 41.062 96%	Phenylalanine-tRNA ligase alpha chain 1, bacterial Phenylalanine--tRNA ligase alpha subunit [pheS].	41.062	96%	Yes	-	-	-			-	-	-	-			-	-	-	-			-	-	-	-		-	-	IPR006195 PS50862 113 343 Aminoacyl-tRNA synthetase, class II Aminoacyl-transfer RNA synthetases class-II family profile. 12.453 66%	Aminoacyl-tRNA synthetase, class II Aminoacyl-transfer RNA synthetases class-II family profile.	12.453	66%	Yes but general	-	-
MMSYN1_0530	Hypothetical protein	-	-			-	-	-	-			-	-	-	-			-	-	-	-			-	-	-	-			-	-	-	-			-	-	-	-		-	-	-	-			-	-	-
MMSYN1_0531	FtsX-like permease	-	-			-	-	-	-			-	-	-	-			-	-	-	-			-	-	-	-			-	-	-	-			-	-	-	-		-	-	-	-			-	-	-
MMSYN1_0535	argS; Arginine--tRNA ligase	IPR035684 cd00671 115 387 Arginyl-tRNA synthetase, catalytic core domain ArgRS_core 6.35904e-70 49%	Arginyl-tRNA synthetase, catalytic core domain ArgRS_core	6.36E-70	49%	Yes	-	- G3DSA:1.10.730.10 431 550 - 0.0 22% IPR014729 G3DSA:3.40.50.620 115 430 Rossmann-like alpha/beta/alpha sandwich fold 0.0 57% IPR036695 G3DSA:3.30.1360.70 2 111 Arginyl tRNA synthetase N-terminal domain superfamily 8.1e-11 20%	Arginyl tRNA synthetase N-terminal domain superfamily + Rossmann-like alpha/beta/alpha sandwich fold	8.1e-11 0.0	20% 57%	Yes	-	IPR001278 MF_00123 7 554 Arginine-tRNA ligase Arginine--tRNA ligase [argS]. 22.634 99%	Arginine-tRNA ligase Arginine--tRNA ligase [argS].	22.634	99%	Yes	-	-	-			-	-	IPR001278 PR01038 154 167 Arginine-tRNA ligase Arginyl-tRNA synthetase signature 4.6e-19 3% IPR001278 PR01038 115 130 Arginine-tRNA ligase Arginyl-tRNA synthetase signature 4.6e-19 3% IPR001278 PR01038 304 325 Arginine-tRNA ligase Arginyl-tRNA synthetase signature 4.6e-19 4% IPR001278 PR01038 130 146 Arginine-tRNA ligase Arginyl-tRNA synthetase signature 4.6e-19 3%	Arginyl-tRNA synthetase signature	4.6e-19	13%	Yes	-	-	-			-	-	IPR001412 PS00178 125 134 Aminoacyl-tRNA synthetase, class I, conserved site Aminoacyl-transfer RNA synthetases class-I signature. - 2%	Aminoacyl-tRNA synthetase, class I, conserved site Aminoacyl-transfer RNA synthetases class-I signature.	2%	Yes	-	-	-			-	-	-
MMSYN1_0536	frr; Ribosome-recycling factor	IPR002661 cd00520 5 180 Ribosome recycling factor RRF 1.22977e-57 97%	Ribosome recycling factor RRF	1.23E-57	97%	Yes	-	- G3DSA:1.10.132.20 12 179 - 9.5e-56 92% - G3DSA:3.30.1360.40 31 105 - 9.5e-56 41%	Unknown function			-	-	IPR002661 MF_00040 3 182 Ribosome recycling factor Ribosome-recycling factor [frr]. 23.067 99%	Ribosome recycling factor Ribosome-recycling factor [frr].	23.067	99%	Yes	-	-	-			-	-	-	-			-	-	-	-			-	-	-	-		-	-	-	-			-	-	-
MMSYN1_0537	pyrH; Uridylate kinase	- cd04254 6 237 - AAK_UMPK-PyrH-Ec 1.81107e-106 98%	UMP kinase (UMPK)-Ec, the microbial/chloroplast uridine monophosphate kinase (uridylate kinase) enzyme	1.81107e-106	98%	Yes	-	IPR036393 G3DSA:3.40.1160.10 1 237 Acetylglutamate kinase-like superfamily 2.1e-59 100%	Acetylglutamate kinase-like superfamily	2.1e-59	100%	Yes but general	-	IPR015963 MF_01220_B 3 237 Uridylate kinase, bacteria Uridylate kinase [pyrH]. 35.509 99%	Uridylate kinase [pyrH]	35.509	99%	Yes	-	IPR011817 PIRSF005650 1 237 Uridylate kinase 1.2e-78 100%	Uridylate kinase	1.2e-78	100%	Yes	-	-	-			-	-	-	-			-	-	-	-		-	-	-	-			-	-	-
MMSYN1_0539	tsf; Elongation factor Ts	- cd14275 6 42 - UBA_EF-Ts 1.14459e-15 13%	UBA_EF-Ts	1.14E-15	13%	Yes	-	- G3DSA:1.10.286.20 192 242 - 1.7e-30 17% IPR036402 G3DSA:3.30.479.20 154 276 Elongation factor Ts, dimerisation domain superfamily 1.7e-30 42% - G3DSA:1.10.8.10 1 55 - 4e-23 19% IPR036402 G3DSA:3.30.479.20 56 146 Elongation factor Ts, dimerisation domain superfamily 1e-22 31%	Elongation factor Ts, dimerisation domain superfamily	1E-22 1.7e-30	31% 42%	Yes	-	IPR001816 MF_00050 1 294 Translation elongation factor EFTs/EF1B Elongation factor Ts [tsf]. 62.769 100%	Translation elongation factor EFTs/EF1B Elongation factor Ts [tsf].	62.769	100%	Yes	-	-	-			-	-	-	-			-	-	-	-			-	-	IPR018101 PS01127 74 84 Translation elongation factor Ts, conserved site Elongation factor Ts signature 2. - 4% IPR018101 PS01126 11 26 Translation elongation factor Ts, conserved site Elongation factor Ts signature 1. - 5%	Elongation factor Ts signature 1 + Elongation factor Ts signature 2	5% 4%	Yes	-	-	-			-	-	-
MMSYN1_0540	rpsB; 30S ribosomal protein S2	IPR001865 cd01425 10 224 Ribosomal protein S2 RPS2 5.21538e-94 74%	Ribosomal protein S2 RPS2	5.22E-94	74%	Yes	-	- G3DSA:1.10.287.610 104 151 - 3.9e-82 16% - G3DSA:3.40.50.10490 10 220 - 3.9e-82 72%	Unknown function			-	-	IPR005706 MF_00291_B 3 226 Ribosomal protein S2, bacteria/mitochondria/plastid 30S ribosomal protein S2 [rpsB]. 36.114 77%	Ribosomal protein S2, bacteria/mitochondria/plastid 30S ribosomal protein S2 [rpsB].	36.114	77%	Yes	-	-	-			-	-	IPR001865 PR00395 38 47 Ribosomal protein S2 Ribosomal protein S2 signature 2.3e-32 3% IPR001865 PR00395 176 187 Ribosomal protein S2 Ribosomal protein S2 signature 2.3e-32 4% IPR001865 PR00395 159 176 Ribosomal protein S2 Ribosomal protein S2 signature 2.3e-32 6% IPR001865 PR00395 7 25 Ribosomal protein S2 Ribosomal protein S2 signature 2.3e-32 7% IPR001865 PR00395 197 211 Ribosomal protein S2 R…	Ribosomal protein S2 signature	2.3e-32	31%	Yes	-	-	-			-	-	IPR018130 PS00963 159 183 Ribosomal protein S2, conserved site Ribosomal protein S2 signature 2. - 9%	Ribosomal protein S2, conserved site Ribosomal protein S2 signature 2.	9%	Yes	-	-	-			-	-	-
MMSYN1_0541	dnaJ; Chaperone protein DnaJ	- cd10747 220 347 - DnaJ_C 9.92082e-43 34% IPR001623 cd06257 5 58 DnaJ domain DnaJ 6.28777e-21 15% IPR001305 cd10719 152 207 Heat shock protein DnaJ, cysteine-rich domain DnaJ_zf 1.17662e-19 15%	DnaJ domain DnaJ + Heat shock protein DnaJ, cysteine-rich domain DnaJ_zf + DnaJ_C	6.28777e-21 1.17662e-19 9.92082e-43	15% 15% 34%	Yes	-	IPR036869 G3DSA:1.10.287.110 1 121 Chaperone J-domain superfamily 7.3e-34 33% - G3DSA:2.10.230.10 152 216 - 2.2e-32 17% - G3DSA:2.60.260.20 122 258 - 2.2e-32 37% - G3DSA:2.60.260.20 264 371 - 5.5e-21 29%	Chaperone J-domain superfamily	7.3e-34	33%	Yes but general	-	IPR012724 MF_01152 2 370 Chaperone DnaJ Chaperone protein DnaJ [dnaJ]. 32.99 99%	Chaperone protein DnaJ [dnaJ]	32.99	99%	Yes	-	-	-			-	-	IPR001623 PR00625 25 40 DnaJ domain DnaJ domain signature 3.1e-25 4% IPR001623 PR00625 41 61 DnaJ domain DnaJ domain signature 3.1e-25 6% IPR001623 PR00625 7 25 DnaJ domain DnaJ domain signature 3.1e-25 5% IPR001623 PR00625 61 80 DnaJ domain DnaJ domain signature 3.1e-25 5%	DnaJ domain signature	3.1e-25	4% 6% 5% 5%	Yes	-	-	-			-	-	-	-		-	-	IPR001305 PS51188 139 221 Heat shock protein DnaJ, cysteine-rich domain Zinc finger CR-type profile. 21.08 22% IPR001623 PS50076 5 69 DnaJ domain dnaJ domain profile. 21.742 17%	DnaJ domain dnaJ domain profile + Heat shock protein DnaJ, cysteine-rich domain Zinc finger CR-type profile	21.742 21.08	17% 22%	Yes	-	-
MMSYN1_0542	dnaK; Chaperone protein DnaK; protein folding 1.0; cytoplasm 0.99	-	-			-	-	- G3DSA:3.30.420.40 160 339 - 0.0 30% - G3DSA:3.90.640.10 200 281 - 0.0 14% - G3DSA:3.30.420.40 7 347 - 0.0 58% IPR029047 G3DSA:2.60.34.10 348 533 Heat shock protein 70kD, peptide-binding domain superfamily 4.7e-79 31%	Heat shock protein 70kD, peptide-binding domain superfamily	4.7e-79	31%	Yes	-	IPR012725 MF_00332 3 591 Chaperone DnaK Chaperone protein DnaK [dnaK]. 33.787 100%	Chaperone protein DnaK [dnaK]	33.787	100%	Yes	-	-	-			-	-	IPR013126 PR00301 33 45 Heat shock protein 70 family 70kDa heat shock protein signature 9.8e-79 2% IPR013126 PR00301 441 457 Heat shock protein 70 family 70kDa heat shock protein signature 9.8e-79 3% IPR013126 PR00301 5 18 Heat shock protein 70 family 70kDa heat shock protein signature 9.8e-79 2% IPR013126 PR00301 55 63 Heat shock protein 70 family 70kDa heat shock protein signature 9.8e-79 2% IP…	Heat shock protein 70 family 70kDa heat shock protein signature	9.8e-79	2% 3% 2% 2% 4% 2% 3% 3% 4%	Yes	-	-	-			-	-	IPR018181 PS00329 168 181 Heat shock protein 70, conserved site Heat shock hsp70 proteins family signature 2. - 2% IPR018181 PS01036 309 323 Heat shock protein 70, conserved site Heat shock hsp70 proteins family signature 3. - 3% IPR018181 PS00297 9 16 Heat shock protein 70, conserved site Heat shock hsp70 proteins family signature 1. - 1%	Heat shock protein 70, conserved site Heat shock hsp70 proteins family signature 1 + Heat shock protein 70, conserved site Heat shock hsp70 proteins family signature 2 + Heat shock protein 70, conserved site Heat shock hsp70 proteins family signature 3	1% 2% 3%	Yes	-	-	-			-	-	-
MMSYN1_0543	grpE; Protein GrpE	IPR000740 cd00446 63 198 GrpE nucleotide exchange factor GrpE 1.57782e-38 68%	GrpE nucleotide exchange factor GrpE	1.57782e-38	68%	Yes	-	IPR009012 G3DSA:2.30.22.10 144 200 GrpE nucleotide exchange factor, head 4.1e-13 28% IPR013805 G3DSA:3.90.20.20 40 142 GrpE nucleotide exchange factor, coiled-coil 1.8e-09 52%	GrpE nucleotide exchange factor, head	4.1e-13	28%	Yes	-	IPR000740 MF_01151 3 200 GrpE nucleotide exchange factor Protein GrpE [grpE]. 15.276 99%	GrpE nucleotide exchange factor Protein GrpE [grpE]	15.276	99%	Yes	-	-	-			-	-	IPR000740 PR00773 179 198 GrpE nucleotide exchange factor GrpE protein signature 4.1e-10 10% IPR000740 PR00773 69 85 GrpE nucleotide exchange factor GrpE protein signature 4.1e-10 8% IPR000740 PR00773 152 167 GrpE nucleotide exchange factor GrpE protein signature 4.1e-10 8% IPR000740 PR00773 97 112 GrpE nucleotide exchange factor GrpE protein signature 4.1e-10 8%	GrpE nucleotide exchange factor	4.1e-10	10% 8% 8% 8%	Yes	-	-	-			-	-	IPR000740 PS01071 155 198 GrpE nucleotide exchange factor grpE protein signature. - 22%	GrpE nucleotide exchange factor	22%	Yes	-	-	-			-	-	-
MMSYN1_0544	hrcA; Heat-inducible transcription repressor	-	-			-	-	IPR036388 G3DSA:1.10.10.10 1 84 Winged helix-like DNA-binding domain superfamily 7.9e-33 25% IPR029016 G3DSA:3.30.450.40 106 333 GAF-like domain superfamily 8.6e-19 67% IPR023120 G3DSA:3.30.390.60 130 229 Winged helix-turn-helix transcription repressor, HrcA, inserted dimerising domain superfamily 8.6e-19 29%	Winged helix-like DNA-binding domain superfamily GAF-like domain superfamily	7.9e-33 8.6e-19	25% 67%	Yes but general	-	IPR002571 MF_00081 1 332 Heat-inducible transcription repressor HrcA Heat-inducible transcription repressor HrcA [hrcA]. 26.598 98%	Heat-inducible transcription repressor HrcA [hrcA]	26.598	98%	Yes	-	IPR002571 PIRSF005485 1 340 Heat-inducible transcription repressor HrcA 1.1e-77 100%	Heat-inducible transcription repressor HrcA	1.1e-77	100%	Yes	-	-	-			-	-	-	-			-	-	-	-		-	-	-	-			-	-	-
MMSYN1_0545	clpB; ATP-dependent Clp protease ATP-binding subunit	- cd00009 423 614 - AAA 1.35793e-19 27% - cd00009 33 192 - AAA 1.28696e-17 22%	AAA	1.28696e-17 1.35793e-19	22% 27%	Yes but general	-	- G3DSA:3.40.50.300 402 615 - 5.4e-85 30% - G3DSA:3.40.50.300 1 196 - 7.8e-69 27% - G3DSA:3.40.50.300 197 396 - 5.8e-67 28% - G3DSA:1.10.8.60 616 711 - 1.5e-22 13%	Unknown function			-	-	-	-			-	-	-	-			-	-	IPR001270 PR00300 453 471 ClpA/B family ATP-dependent Clp protease ATP-binding subunit signature 7.9e-41 3% IPR001270 PR00300 560 574 ClpA/B family ATP-dependent Clp protease ATP-binding subunit signature 7.9e-41 2% IPR001270 PR00300 527 545 ClpA/B family ATP-dependent Clp protease ATP-binding subunit signature 7.9e-41 3% IPR001270 PR00300 498 516 ClpA/B family ATP-dependent Clp protease ATP-bind…	ClpA/B family ATP-dependent Clp protease ATP-binding subunit signature	7.9e-41	3% 2% 3% 3%	Yes	-	-	-			-	-	IPR028299 PS00871 483 501 ClpA/B, conserved site 2 Chaperonins clpA/B signature 2. - 3%	ClpA/B, conserved site 2 Chaperonins clpA/B signature	3%	Yes	-	-	-			-	-	-
MMSYN1_0599	Hypothetical protein	-	-			-	-	-	-			-	-	-	-			-	-	-	-			-	-	-	-			-	-	-	-			-	-	-	-		-	-	-	-			-	-	-
MMSYN1_0600	rnj; Ribonuclease J	- cd07714 63 477 - RNaseJ_MBL-fold 6.77064e-97 68%	RNAaseJ, MBL-fold metallo-hydrolase domain	6.77E-97	68%	Yes	-	IPR036866 G3DSA:3.60.15.10 63 495 Ribonuclease Z/Hydroxyacylglutathione hydrolase-like 0.0 71% - G3DSA:3.40.50.10710 259 409 - 0.0 25% - G3DSA:3.10.20.580 504 607 - 1.1e-24 17%	Ribonuclease Z/Hydroxyacylglutathione hydrolase-like	0.0	71%	Yes but general	-	IPR030854 MF_01491 55 608 Ribonuclease J, bacteria Ribonuclease J [rnj]. 41.902 91%	Ribonuclease J, bacteria Ribonuclease J [rnj].	41.902	91%	Yes	-	IPR030854 PIRSF004803 51 608 Ribonuclease J, bacteria 0.0 91%	Ribonuclease J, bacteria	0	91%	Yes	-	-	-			-	-	-	-			-	-	IPR001587 PS01292 417 445 Ribonuclease J, conserved site Uncharacterized protein family UPF0036 signature. - 5%	Ribonuclease J, conserved site Uncharacterized protein family UPF0036 signature.	5%	Yes	-	-	-			-	-	-
MMSYN1_0601	Anion/Cation transmembrane transporter	-	-			-	-	-	-			-	-	-	-			-	-	-	-			-	-	-	-			-	-	-	-			-	-	-	-		-	-	-	-			-	-	-
MMSYN1_0606	pgk; Phosphoglycerate kinase	IPR001576 cd00318 9 403 Phosphoglycerate kinase Phosphoglycerate_kinase 0.0 98%	Phosphoglycerate kinase; Phosphoglycerate_kinase	0	98%	Yes	-	IPR015824 G3DSA:3.40.50.1260 183 393 Phosphoglycerate kinase, N-terminal 3.9e-80 52% IPR015824 G3DSA:3.40.50.1260 4 182 Phosphoglycerate kinase, N-terminal 1.6e-65 44%	Phosphoglycerate kinase, N-terminal; + Phosphoglycerate kinase, N-terminal;	3.9e-80 1.6e-65	52% 44%	Yes	-	IPR001576 MF_00145 11 403 Phosphoglycerate kinase Phosphoglycerate kinase [pgk]. 40.14 97%	Phosphoglycerate kinase; Phosphoglycerate kinase [pgk].	40.14	97%	Yes	-	IPR001576 PIRSF000724 1 404 Phosphoglycerate kinase 0.0 100%	Phosphoglycerate kinase;	0	100%	Yes	-	IPR001576 PR00477 356 367 Phosphoglycerate kinase Phosphoglycerate kinase family signature 1.1e-87 3% IPR001576 PR00477 203 222 Phosphoglycerate kinase Phosphoglycerate kinase family signature 1.1e-87 5% IPR001576 PR00477 379 396 Phosphoglycerate kinase Phosphoglycerate kinase family signature 1.1e-87 4% IPR001576 PR00477 180 202 Phosphoglycerate kinase Phosphoglycerate kinase family signature 1.…	Phosphoglycerate kinase; Phosphoglycerate kinase family signature + Phosphoglycerate kinase; Phosphoglycerate kinase family signature + Phosphoglycerate kinase; Phosphoglycerate kinase family signature + Phosphoglycerate kinase; Phosphoglycerate kinase family signature + Phosphoglycerate kinase; Phosphoglycerate kinase family signature + Phosphoglycerate kinase; Phosphoglycerate kinase family sig…	1.1e-87 1.1e-87 1.1e-87 1.1e-87 1.1e-87 1.1e-87 1.1e-87 1.1e-87 1.1e-87	4% 4% 5% 3% 6% 6% 6% 6% 4%	Yes	-	-	-			-	-	IPR015911 PS00111 18 28 Phosphoglycerate kinase, conserved site Phosphoglycerate kinase signature. - 3%	Phosphoglycerate kinase, conserved site; Phosphoglycerate kinase signature.	3%	Yes	-	-	-			-	-	-
MMSYN1_0607	gap; Glyceraldehyde-3-phosphate dehydrogenase	-	-			-	-	- G3DSA:3.40.50.720 4 331 - 0.0 97% - G3DSA:3.30.360.10 150 320 - 0.0 51%	Unknown function			-	-	-	-			-	-	IPR020831 PIRSF000149 1 338 Glyceraldehyde/Erythrose phosphate dehydrogenase family 8e-116 100%	Glyceraldehyde/Erythrose phosphate dehydrogenase family;	8.00E-116	100%	Yes	-	IPR020831 PR00078 271 286 Glyceraldehyde/Erythrose phosphate dehydrogenase family Glyceraldehyde-3-phosphate dehydrogenase signature 1.6e-32 5% IPR020831 PR00078 145 163 Glyceraldehyde/Erythrose phosphate dehydrogenase family Glyceraldehyde-3-phosphate dehydrogenase signature 1.6e-32 6% IPR020831 PR00078 172 188 Glyceraldehyde/Erythrose phosphate dehydrogenase family Glyceraldehyde-3-phosphate de…	Glyceraldehyde/Erythrose phosphate dehydrogenase family; Glyceraldehyde-3-phosphate dehydrogenase signature + Glyceraldehyde/Erythrose phosphate dehydrogenase family; Glyceraldehyde-3-phosphate dehydrogenase signature + Glyceraldehyde/Erythrose phosphate dehydrogenase family; Glyceraldehyde-3-phosphate dehydrogenase signature + Glyceraldehyde/Erythrose phosphate dehydrogenase family; Glyceraldehy…	1.6e-32 1.6e-32 1.6e-32 1.6e-32 1.6e-32	5% 5% 5% 4% 6%	Yes	-	-	-			-	-	IPR020830 PS00071 149 156 Glyceraldehyde 3-phosphate dehydrogenase, active site Glyceraldehyde 3-phosphate dehydrogenase active site. - 2%	Glyceraldehyde 3-phosphate dehydrogenase, active site; Glyceraldehyde 3-phosphate dehydrogenase active site.	2%	Yes	-	-	-			-	-	-
MMSYN1_0608	dnaI; Primosomal protein DnaI	- cd00009 133 265 - AAA 1.41664e-10 43%	AAA	1.41664e-10	43%	Yes but general	-	- G3DSA:3.40.50.300 126 311 - 1.6e-42 60%	Unknown function			-	-	-	-			-	-	-	-			-	-	-	-			-	-	-	-			-	-	-	-		-	-	-	-			-	-	-
MMSYN1_0609	Replication initiation and membrane attachment protein	-	-			-	-	-	-			-	-	-	-			-	-	-	-			-	-	-	-			-	-	-	-			-	-	-	-		-	-	-	-			-	-	-
MMSYN1_0611	polA; DNA polymerase I	- cd08637 522 907 - DNA_pol_A_pol_I_C 9.36345e-170 42% - cd09859 5 176 - PIN_53EXO 5.91229e-62 19% - cd06140 326 513 - DNA_polA_I_Bacillus_like_exo 8.08177e-38 21% IPR020045 cd09898 182 254 DNA polymerase I-like, H3TH domain H3TH_53EXO 2.29524e-34 8%	DNA polymerase I-like, H3TH domain H3TH_53EXO + DNA_polA_I_Bacillus_like_exo + DNA_pol_A_pol_I_C	2.29524e-34 8.08177e-38 9.36345e-170	8% 21% 42%	Yes	-	- G3DSA:3.30.70.370 636 907 - 3.3e-90 30% - G3DSA:1.10.150.20 681 824 - 3.3e-90 16% - G3DSA:1.10.150.20 183 255 - 4.7e-87 8% - G3DSA:3.40.50.1010 6 283 - 4.7e-87 31% IPR036397 G3DSA:3.30.420.10 308 515 Ribonuclease H superfamily 4.5e-46 23% - G3DSA:1.20.1060.10 517 630 - 2.7e-26 13%	Ribonuclease H superfamily	4.5e-46	23%	Yes but general	-	-	-			-	-	-	-			-	-	IPR002298 PR00868 702 715 DNA polymerase A DNA-polymerase family A (pol I) signature 1.3e-60 2% IPR002298 PR00868 726 751 DNA polymerase A DNA-polymerase family A (pol I) signature 1.3e-60 3% IPR002298 PR00868 817 833 DNA polymerase A DNA-polymerase family A (pol I) signature 1.3e-60 2% IPR002298 PR00868 763 774 DNA polymerase A DNA-polymerase family A (pol I) signature 1.3e-60 1% IPR002298 PR008…	DNA polymerase A DNA-polymerase family A (pol I) signature	1.3e-60 1.3e-60 1.3e-60 1.3e-60 1.3e-60 1.3e-60 1.3e-60 1.3e-60 1.3e-60	2% 3% 2% 1% 3% 3% 2% 1% 2%	Yes	-	-	-			-	-	-	-		-	-	-	-			-	-	-
MMSYN1_0612	DNA polymerase III, alpha subunit	- cd07431 7 171 - PHP_PolIIIA 2.52408e-21 17% - cd04485 910 966 - DnaE_OBF 4.43598e-12 6%	PHP_PolIIIA + DnaE_OBF	2.52408e-21 4.43598e-12	17% 6%	Yes	-	- G3DSA:3.20.20.140 7 211 - 8.5e-17 21% - G3DSA:1.10.150.870 714 817 - 4.5e-05 11%	Unknown function			-	-	-	-			-	-	-	-			-	-	-	-			-	-	-	-			-	-	-	-		-	-	-	-			-	-	-
MMSYN1_0613	tyrS; Tyrosine--tRNA ligase	IPR002307 cd00805 34 301 Tyrosine-tRNA ligase TyrRS_core 7.69789e-106 65% IPR002942 cd00165 359 411 RNA-binding S4 domain S4 2.88037e-05 13%	Tyrosine-tRNA ligase + RNA-binding S4 domain	7.69789e-106 2.88037e-05	65% 13%	Yes	-	IPR014729 G3DSA:3.40.50.620 1 222 Rossmann-like alpha/beta/alpha sandwich fold 2.6e-82 54% - G3DSA:1.10.240.10 223 321 - 2.3e-35 24% IPR036986 G3DSA:3.10.290.10 322 414 RNA-binding S4 domain superfamily 1.5e-24 22%	Rossmann-like alpha/beta/alpha sandwich fold + RNA-binding S4 domain superfamily	2.6e-82 1.5e-24	54% 22%	Yes but general	-	IPR024107 MF_02006 3 413 Tyrosine-tRNA ligase, bacterial-type, type 1 Tyrosine--tRNA ligase [tyrS]. 41.862 99%	Tyrosine-tRNA ligase, bacterial-type, type 1 Tyrosine--tRNA ligase [tyrS].	41.862	99%	Yes	-	-	-			-	-	IPR002307 PR01040 177 199 Tyrosine-tRNA ligase Tyrosyl-tRNA synthetase signature 3.3e-24 6% IPR002307 PR01040 44 66 Tyrosine-tRNA ligase Tyrosyl-tRNA synthetase signature 3.3e-24 6% IPR002307 PR01040 212 224 Tyrosine-tRNA ligase Tyrosyl-tRNA synthetase signature 3.3e-24 3% IPR002307 PR01040 156 171 Tyrosine-tRNA ligase Tyrosyl-tRNA synthetase signature 3.3e-24 4%	Tyrosine-tRNA ligase Tyrosyl-tRNA synthetase signature	3.3e-24	19%	Yes	-	-	-			-	-	IPR001412 PS00178 40 50 Aminoacyl-tRNA synthetase, class I, conserved site Aminoacyl-transfer RNA synthetases class-I signature. - 3%	Aminoacyl-tRNA synthetase, class I, conserved site Aminoacyl-transfer RNA synthetases class-I signature.	3%	Yes but general	-	IPR002942 PS50889 347 414 RNA-binding S4 domain S4 RNA-binding domain profile. 10.747 16%	RNA-binding S4 domain S4 RNA-binding domain profile.	10.747	16%	Yes but general	-	-
MMSYN1_0614	pncB; Nicotinate phosphoribosyltransferase	IPR035809 cd01571 16 342 Nicotinate phosphoribosyltransferase, archaeal-type NAPRTase_B 4.05747e-147 93%	Nicotinate phosphoribosyltransferase, archaeal-type NAPRTase_B	4.06E-147	93%	Yes	-	IPR013785 G3DSA:3.20.20.70 108 321 Aldolase-type TIM barrel 3e-58 61% IPR037128 G3DSA:3.90.1170.20 3 106 Quinolinate phosphoribosyl transferase, N-terminal domain superfamily 8.5e-19 29%	Aldolase-type TIM barrel + Quinolinate phosphoribosyl transferase, N-terminal domain superfamily	3e-58 8.5e-19	61% 29%	Yes but general	-	-	-			-	-	IPR007229 PIRSF000484 2 352 Nicotinate phosphoribosyltransferase family 3.2e-51 99%	Nicotinate phosphoribosyltransferase family	3.20E-51	99%	Yes	-	-	-			-	-	-	-			-	-	-	-		-	-	-	-			-	-	-
MMSYN1_0615	tRNA binding protein, possible Phe-tRNA ligase pheT	IPR033714 cd02796 89 191 Phenylalanly tRNA synthetase, tRNA-binding-domain tRNA_bind_bactPheRS 2.39722e-42 51%	Phenylalanly tRNA synthetase, tRNA-binding-domain; tRNA_bind_bactPheRS	2.39722E-42	51%	Yes	Yes	IPR037154 G3DSA:3.30.1940.10 21 85 YtpR-like superfamily 3.9e-40 32% - G3DSA:2.40.50.140 16 191 - 3.9e-40 87%	YtpR-like superfamily	3.9e-40	32%	Yes	Yes but general	-	-			-	-	-	-			-	-	-	-			-	-	-	-			-	-	-	-		-	-	IPR002547 PS50886 83 192 tRNA-binding domain tRNA-binding domain profile. 25.714 54%	tRNA-binding domain; tRNA-binding domain profile.	25.714	54%	Yes	Yes but general	-
MMSYN1_0616	DegV family protein	-	-			-	-	- G3DSA:3.40.50.10170 3 152 - 2.1e-30 54% - G3DSA:3.30.1180.10 156 279 - 9.4e-25 44%	Unknown function			-	-	-	-			-	-	-	-			-	-	-	-			-	-	-	-			-	-	-	-		-	-	IPR003797 PS51482 6 278 DegV DegV domain profile. 47.836 98%	DegV domain profile	47.836	98%	Yes	-	-
MMSYN1_0617	DegV family protein	-	-			-	-	- G3DSA:3.40.50.10170 1 156 - 5e-25 55% - G3DSA:3.30.1180.10 157 282 - 1.6e-07 45%	Unknown function			-	-	-	-			-	-	-	-			-	-	-	-			-	-	-	-			-	-	-	-		-	-	IPR003797 PS51482 3 282 DegV DegV domain profile. 36.767 99%	DegV domain profile	36.767	99%	Yes	-	-
MMSYN1_0620	Fur family protein	-	-			-	-	IPR036388 G3DSA:1.10.10.10 1 90 Winged helix-like DNA-binding domain superfamily 7.5e-15 58% - G3DSA:3.30.1490.190 91 153 - 1.2e-06 41%	Winged helix-like DNA-binding domain superfamily	7.5e-15	58%	Yes but general	-	-	-			-	-	-	-			-	-	-	-			-	-	-	-			-	-	-	-		-	-	-	-			-	-	-
MMSYN1_0621	Acyl carrier protein	-	-			-	-	IPR036736 G3DSA:1.10.1200.10 1 72 ACP-like superfamily 2.6e-16 99%	ACP-like superfamily	2.6e-16	99%	Yes	-	-	-			-	-	-	-			-	-	-	-			-	-	-	-			-	-	IPR006162 PS00012 28 43 Phosphopantetheine attachment site Phosphopantetheine attachment site. - 22%	Phosphopantetheine attachment site	22%	Yes	-	IPR009081 PS50075 1 73 Phosphopantetheine binding ACP domain Carrier protein (CP) domain profile. 16.151 100%	Phosphopantetheine binding ACP domain Carrier protein (CP) domain profile	16.151	100%	Yes	-	-
MMSYN1_0632	Transmembrane Cation/Proteins/mRNA transporter	-	-			-	-	-	-			-	-	-	-			-	-	-	-			-	-	-	-			-	-	-	-			-	-	-	-		-	-	-	-			-	-	-
MMSYN1_0634	leuS; Leucine--tRNA ligase	- cd00812 31 619 - LeuRS_core 3.94197e-101 73% - cd07958 619 720 - Anticodon_Ia_Leu_BEm 1.27054e-31 13%	catalytic core domain of leucyl tRNA synthetase (LeuRS) + Anticodon-binding domain of bacterial and eukaryotic mitochondrial leucyl tRNA synthetases	3.94197e-101 1.27054e-31	73% 13%	Yes	-	- G3DSA:2.30.210.10 576 590 - 0.0 2% IPR014729 G3DSA:3.40.50.620 31 575 Rossmann-like alpha/beta/alpha sandwich fold 0.0 68% IPR009008 G3DSA:3.90.740.10 229 410 Valyl/Leucyl/Isoleucyl-tRNA synthetase, editing domain 0.0 23% - G3DSA:1.10.730.10 602 740 - 7.6e-39 17% - G3DSA:3.10.20.590 742 804 - 4.6e-15 8%	Valyl/Leucyl/Isoleucyl-tRNA synthetase, editing domain	0.0	23%	Yes but general	-	IPR002302 MF_00049_B 2 803 Leucine-tRNA ligase Leucine--tRNA ligase [leuS]. 20.707 100%	Leucine-tRNA ligase Leucine--tRNA ligase [leuS].	20.707	100%	Yes	-	-	-			-	-	IPR002302 PR00985 125 142 Leucine-tRNA ligase Leucyl-tRNA synthetase signature 1.9e-48 2% IPR002302 PR00985 187 200 Leucine-tRNA ligase Leucyl-tRNA synthetase signature 1.9e-48 2% IPR002302 PR00985 151 167 Leucine-tRNA ligase Leucyl-tRNA synthetase signature 1.9e-48 2% IPR002302 PR00985 216 235 Leucine-tRNA ligase Leucyl-tRNA synthetase signature 1.9e-48 2% IPR002302 PR00985 528 550 Leucine-tRNA …	Leucine-tRNA ligase Leucyl-tRNA synthetase signature	1.9e-48	14%	Yes	-	-	-			-	-	-	-		-	-	-	-			-	-	-
MMSYN1_0636	Lipoprotein, putative	-	-			-	-	-	-			-	-	-	-			-	-	-	-			-	-	-	-			-	-	-	-			-	-	-	-		-	-	- PS51257 1 25 - Prokaryotic membrane lipoprotein lipid attachment site profile. 6.0 3%	-; Prokaryotic membrane lipoprotein lipid attachment site profile.	6	3%	Yes	-	-
MMSYN1_0637	rpsI; 30S ribosomal protein S9	-	-			-	-	IPR014721 G3DSA:3.30.230.10 4 132 Ribosomal protein S5 domain 2-type fold, subgroup 1.1e-48 98%	Ribosomal protein S5 domain 2-type fold, subgroup	1.1e-48	98%	Yes but general	-	IPR023035 MF_00532_B 3 132 Ribosomal protein S9, bacterial/plastid 30S ribosomal protein S9 [rpsI]. 32.957 98%	30S ribosomal protein S9 [rpsI]	32.957	98%	Yes	-	-	-			-	-	-	-			-	-	-	-			-	-	IPR020574 PS00360 71 89 Ribosomal protein S9, conserved site Ribosomal protein S9 signature. - 14%	Ribosomal protein S9 signature	14%	Yes	-	-	-			-	-	-
MMSYN1_0638	rplM; 50S ribosomal protein L13	IPR005822 cd00392 16 129 Ribosomal protein L13 Ribosomal_L13 3.30583e-52 75%	Ribosomal protein L13 Ribosomal_L13	3.31E-52	75%	Yes	-	IPR036899 G3DSA:3.90.1180.10 2 143 Ribosomal protein L13 superfamily 8.1e-54 94%	Ribosomal protein L13 superfamily	8.10E-54	94%	Yes	-	IPR005822 MF_01366 16 142 Ribosomal protein L13 50S ribosomal protein L13 [rplM]. 25.631 84%	Ribosomal protein L13 50S ribosomal protein L13 [rplM].	25.631	84%	Yes	-	IPR005822 PIRSF002181 1 151 Ribosomal protein L13 5.7e-51 100%	Ribosomal protein L13	5.70E-51	100%	Yes	-	-	-			-	-	-	-			-	-	-	-		-	-	-	-			-	-	-
MMSYN1_0639	ABC transporter, possible FtsX-like permease	-	-			-	-	-	-			-	-	-	-			-	-	-	-			-	-	-	-			-	-	-	-			-	-	-	-		-	-	-	-			-	-	-
MMSYN1_0640	truA; tRNA pseudouridine (38-40) synthase	- cd02570 7 248 - PseudoU_synth_EcTruA 1.54543e-79 96%	-; Eukaryotic and bacterial pseudouridine synthases similar to E. coli TruA.	1.55E-79	96%	Yes but general	-	- G3DSA:3.30.70.580 2 106 - 9.4e-22 42% IPR020095 G3DSA:3.30.70.660 108 247 Pseudouridine synthase I, TruA, C-terminal 4.6e-19 56%	Pseudouridine synthase I, TruA, C-terminal	4.6e-19	56%	Yes	-	IPR001406 MF_00171 3 248 Pseudouridine synthase I, TruA tRNA pseudouridine synthase A [truA]. 25.927 98%	Pseudouridine synthase I, TruA; tRNA pseudouridine synthase A [truA].	25.927	98%	Yes	-	IPR001406 PIRSF001430 2 251 Pseudouridine synthase I, TruA 3.7e-51 100%	Pseudouridine synthase I, TruA;	3.70E-51	100%	Yes	-	-	-			-	-	-	-			-	-	-	-		-	-	-	-			-	-	-
MMSYN1_0641	cobalt ECF transporter T component CbiQ	-	-			-	-	-	-			-	-	-	-			-	-	-	-			-	-	-	-			-	-	-	-			-	-	-	-		-	-	-	-			-	-	-
MMSYN1_0642	ecfA; Energy-coupling factor transporter ATP-binding protein EcfA	- cd03225 23 242 - ABC_cobalt_CbiO_domain1 6.50954e-81 73%	ABC_cobalt_CbiO_domain1	6.51E-81	73%	Yes but general	-	- G3DSA:3.40.50.300 17 302 - 1.9e-68 94%	-	1.90E-68	94%	-	-	-	-			-	-	-	-			-	-	-	-			-	-	-	-			-	-	IPR017871 PS00211 165 179 ABC transporter, conserved site ABC transporters family signature. - 5%	ABC transporter, conserved site ABC transporters family signature.	5%	Yes but general	-	IPR003439 PS50893 21 265 ABC transporter-like ATP-binding cassette, ABC transporter-type domain profile. 24.143 81% IPR015856 PS51246 20 247 ABC transporter, CbiO/EcfA subunit Cobalt import ATP-binding protein cbiO. 103.645 75%	ABC transporter-like ATP-binding cassette, ABC transporter-type domain profile.	24.143	81%	Yes but general	-	-
MMSYN1_0643	ecfA; Energy-coupling factor transporter ATP-binding protein EcfA	- cd03225 141 351 - ABC_cobalt_CbiO_domain1 2.12739e-86 52%	First domain of the ATP-binding cassette component of cobalt transport system	2.13E-86	52%	Yes but general	-	- G3DSA:3.40.50.300 136 407 - 1.2e-69 67%	-	1.20E-69	67%	-	-	-	-			-	-	-	-			-	-	-	-			-	-	-	-			-	-	IPR017871 PS00211 275 289 ABC transporter, conserved site ABC transporters family signature. - 4%	ABC transporter, conserved site ABC transporters family signature.	4%	Yes but general	-	IPR003439 PS50893 140 374 ABC transporter-like ATP-binding cassette, ABC transporter-type domain profile. 22.656 58% IPR015856 PS51246 139 356 ABC transporter, CbiO/EcfA subunit Cobalt import ATP-binding protein cbiO. 84.126 53%	ABC transporter-like ATP-binding cassette, ABC transporter-type domain profile.	22.656	58%	Yes but general	-	-
MMSYN1_0644	rplQ; 50S ribosomal protein L17	-	-			-	-	IPR036373 G3DSA:3.90.1030.10 3 119 Ribosomal protein L17 superfamily 5.5e-40 98%	Ribosomal protein L17 superfamily	5.5e-40	98%	Yes	-	IPR000456 MF_01368 2 119 Ribosomal protein L17 50S ribosomal protein L17 [rplQ]. 25.328 99%	50S ribosomal protein L17 [rplQ]	25.328	99%	Yes	-	-	-			-	-	-	-			-	-	-	-			-	-	IPR000456 PS01167 31 53 Ribosomal protein L17 Ribosomal protein L17 signature. - 19%	Ribosomal protein L17 signature	19%	Yes	-	-	-			-	-	-
MMSYN1_0645	rpoA; DNA-directed RNA polymerase subunit alpha, transcription, DNA-templated 1.0, cytoplasm 0.99	- cd06928 13 230 - RNAP_alpha_NTD 1.277e-92 69%	N-terminal domain of the Alpha subunit of Bacterial RNA polymerase	1.277e-92	69%	Yes	-	IPR036603 G3DSA:3.30.1360.10 19 226 RNA polymerase, RBP11-like subunit 3.9e-70 66% IPR036643 G3DSA:2.170.120.12 50 176 DNA-directed RNA polymerase, insert domain superfamily 3.9e-70 40% - G3DSA:1.10.150.20 227 317 - 1.3e-25 29%	RNA polymerase, RBP11-like subunit	3.9e-70	66%	Yes but general	-	IPR011773 MF_00059 1 317 DNA-directed RNA polymerase, alpha subunit DNA-directed RNA polymerase subunit alpha [rpoA]. 33.171 100%	DNA-directed RNA polymerase subunit alpha [rpoA]	33.171	100%	Yes	-	-	-			-	-	-	-			-	-	IPR011260 PD001179 257 298 RNA polymerase, alpha subunit, C-terminal RNA POLYMERASE ALPHA DNA-DIRECTED SUBUNIT CHAIN NUCLEOTIDYLTRANSFERASE TRANSFERASE TRANSCRIPTION TRANSCRIPTASE 1e-16 13%	RNA polymerase, alpha subunit, C-terminal	1.00E-16	13%	Yes	-	-	-		-	-	-	-			-	-	-
MMSYN1_0646	rpsK; 30S ribosomal protein S11	-	-			-	-	IPR036967 G3DSA:3.30.420.80 1 128 Ribosomal protein S11 superfamily 6.6e-53 99%	Ribosomal protein S11 superfamily	6.6e-53	99%	Yes	-	IPR001971 MF_01310 9 129 Ribosomal protein S11 30S ribosomal protein S11 [rpsK]. 31.659 94%	30S ribosomal protein S11 [rpsK]	31.659	94%	Yes	-	IPR001971 PIRSF002131 1 129 Ribosomal protein S11 5e-52 100%	Ribosomal protein S11	5.00E-52	100%	Yes	-	-	-			-	-	-	-			-	-	IPR018102 PS00054 97 119 Ribosomal S11, conserved site Ribosomal protein S11 signature. - 18%	Ribosomal protein S11 signature	18%	Yes	-	-	-			-	-	-
MMSYN1_0647	rpsM; 30S ribosomal protein S13	-	-			-	-	- G3DSA:1.10.8.50 1 71 - 8e-29 59% IPR027437 G3DSA:4.10.910.10 72 121 30s ribosomal protein S13, C-terminal 1.5e-25 41%	ribosomal protein S13, C-terminal	1.5e-25	41%	Yes	-	IPR001892 MF_01315 1 118 Ribosomal protein S13 30S ribosomal protein S13 [rpsM]. 26.109 98%	30S ribosomal protein S13 [rpsM]	26.109	98%	Yes	-	IPR001892 PIRSF002134 1 121 Ribosomal protein S13 9e-42 100%	Ribosomal protein S13	9e-42	100%	Yes	-	-	-			-	-	-	-			-	-	IPR018269 PS00646 87 100 Ribosomal protein S13, conserved site Ribosomal protein S13 signature. - 12%	Ribosomal protein S13 signature	12%	Yes	-	IPR001892 PS50159 4 111 Ribosomal protein S13 Ribosomal protein S13 family profile. 38.978 89%	Ribosomal protein S13 family profile	38.978	89%	Yes	-	-
MMSYN1_0648	rpmJ; 50S ribosomal protein L36	-	-			-	-	-	-			-	-	IPR000473 MF_00251 1 37 Ribosomal protein L36 50S ribosomal protein L36 [rpmJ]. 17.65 100%	50S ribosomal protein L36 [rpmJ]	17.65	100%	Yes	-	-	-			-	-	-	-			-	-	- PD002101 9 37 - RIBOSOMAL L36 RIBONUCLEOPROTEIN 50S CHLOROPLAST PLASTID B SUBUNIT DIRECT SEQUENCING 8e-08 78%	L36 RIBONUCLEOPROTEIN 50S	8.00E-08	78%	Yes	-	IPR000473 PS00828 11 36 Ribosomal protein L36 Ribosomal protein L36 signature. - 70%	Ribosomal protein L36 signature	70%	Yes	-	-	-			-	-	-
MMSYN1_0649	infA; Translation initiation factor IF-1	IPR004368 cd04451 8 70 Translation initiation factor IF-1 S1_IF1 8.54098e-34 85%	Translation initiation factor IF-1	8.54098e-34	85%	Yes	-	- G3DSA:2.40.50.140 1 71 - 1.5e-32 96%	Unknown function			-	-	IPR004368 MF_00075 1 74 Translation initiation factor IF-1 Translation initiation factor IF-1 [infA]. 25.837 100%	Translation initiation factor IF-1 [infA]	25.837	100%	Yes	-	-	-			-	-	-	-			-	-	-	-			-	-	-	-		-	-	IPR006196 PS50832 1 72 RNA-binding domain, S1, IF1 type S1 domain IF1 type profile. 22.628 97%	RNA-binding domain, S1, IF1 type S1 domain IF1 type profile	22.628	97%	Yes	-	-
MMSYN1_0650	map; Methionine aminopeptidase	IPR002467 cd01086 10 248 Peptidase M24A, methionine aminopeptidase, subfamily 1 MetAP1 1.30735e-120 95%	Peptidase M24A, methionine aminopeptidase, subfamily 1 MetAP1	1.31E-120	95%	Yes	-	- G3DSA:3.90.230.10 1 251 - 2.2e-97 100%	-	2.20E-97	100%	-	-	IPR002467 MF_01974 2 249 Peptidase M24A, methionine aminopeptidase, subfamily 1 Methionine aminopeptidase [map]. 39.703 99%	Peptidase M24A, methionine aminopeptidase, subfamily 1 Methionine aminopeptidase [map].	39.703	99%	Yes	-	-	-			-	-	IPR001714 PR00599 191 203 Peptidase M24, methionine aminopeptidase Methionine aminopeptidase-1 signature 1.4e-17 5% IPR001714 PR00599 67 80 Peptidase M24, methionine aminopeptidase Methionine aminopeptidase-1 signature 1.4e-17 6% IPR001714 PR00599 89 105 Peptidase M24, methionine aminopeptidase Methionine aminopeptidase-1 signature 1.4e-17 7% IPR001714 PR00599 160 172 Peptidase M24, methionine am…	Peptidase M24, methionine aminopeptidase Methionine aminopeptidase-1 signature	1.4e-17	23%	Yes	-	-	-			-	-	IPR002467 PS00680 166 184 Peptidase M24A, methionine aminopeptidase, subfamily 1 Methionine aminopeptidase subfamily 1 signature. - 8%	Peptidase M24A, methionine aminopeptidase, subfamily 1 Methionine aminopeptidase subfamily 1 signature.	8%	Yes	-	-	-			-	-	-
MMSYN1_0651	adk; Adenylate kinase	IPR000850 cd01428 2 197 Adenylate kinase/UMP-CMP kinase ADK 1.31969e-77 92%	Adenylate kinase/UMP-CMP kinase ADK	1.31969e-77	92%	Yes	-	- G3DSA:3.40.50.300 1 213 - 1.7e-70 100%	Unknown function			-	-	IPR000850 MF_00235 1 212 Adenylate kinase/UMP-CMP kinase Adenylate kinase [adk]. 45.744 100%	Adenylate kinase/UMP-CMP kinase Adenylate kinase [adk]	45.744	100%	Yes	-	-	-			-	-	IPR000850 PR00094 158 173 Adenylate kinase/UMP-CMP kinase Adenylate kinase signature 1.4e-28 8% IPR000850 PR00094 175 189 Adenylate kinase/UMP-CMP kinase Adenylate kinase signature 1.4e-28 7% IPR000850 PR00094 79 95 Adenylate kinase/UMP-CMP kinase Adenylate kinase signature 1.4e-28 8% IPR000850 PR00094 32 46 Adenylate kinase/UMP-CMP kinase Adenylate kinase signature 1.4e-28 7% IPR000850 PR00094 4…	Adenylate kinase/UMP-CMP kinase Adenylate kinase signature	1.4e-28	30%	Yes	-	-	-			-	-	IPR033690 PS00113 79 90 Adenylate kinase, conserved site Adenylate kinase signature. - 6%	Adenylate kinase signature	6%	Yes	-	-	-			-	-	-
MMSYN1_0652	secY; Protein translocase subunit SecY	-	-			-	-	IPR023201 G3DSA:1.10.3370.10 26 461 SecY domain superfamily 1.6e-128 90%	SecY domain superfamily	1.6e-128	90%	Yes	-	IPR026593 MF_01465 28 465 Protein translocase subunit SecY Protein translocase subunit SecY [secY]. 26.877 91%	Protein translocase subunit SecY [secY]	26.877	91%	Yes	-	IPR002208 PIRSF004557 15 479 SecY/SEC61-alpha family 0.0 96%	SecY/SEC61-alpha family	0.0	96%	Yes	-	- PR00303 301 320 - Preprotein translocase SecY subunit signature 4.6e-80 4% - PR00303 400 418 - Preprotein translocase SecY subunit signature 4.6e-80 4% - PR00303 41 59 - Preprotein translocase SecY subunit signature 4.6e-80 4% - PR00303 345 367 - Preprotein translocase SecY subunit signature 4.6e-80 5% - PR00303 203 226 - Preprotein translocase SecY subunit signature 4.6e-80 5% - PR00303 177 20…	Preprotein translocase SecY subunit signature	4.6e-80	4% 4% 4% 5% 5% 5% 5% 4%	Yes	-	-	-			-	-	IPR030659 PS00755 93 112 SecY conserved site Protein secY signature 1. - 4% IPR030659 PS00756 196 213 SecY conserved site Protein secY signature 2. - 4%	Protein secY signature 1 + Protein secY signature 2	4% 4%	Yes	-	-	-			-	-	-
MMSYN1_0653	rplO; 50S ribosomal protein L15	-	-			-	-	- G3DSA:3.100.10.10 67 145 - 5.7e-20 54%	Unknown function			-	-	IPR030878 MF_01341 3 145 Ribosomal protein L15 50S ribosomal protein L15 [rplO]. 20.275 99%	50S ribosomal protein L15 [rplO]	20.275	99%	Yes	-	-	-			-	-	-	-			-	-	-	-			-	-	IPR001196 PS00475 109 139 Ribosomal protein L15, conserved site Ribosomal protein L15 signature. - 21%	Ribosomal protein L15 signature	21%	Yes	-	-	-			-	-	-
MMSYN1_0654	rpsE; 30S ribosomal protein S5	-	-			-	-	IPR014721 G3DSA:3.30.230.10 111 202 Ribosomal protein S5 domain 2-type fold, subgroup 1.9e-32 36% - G3DSA:3.30.160.20 39 110 - 4.8e-30 28%	Ribosomal protein S5 domain 2-type fold, subgroup	1.9e-32	36%	Yes	-	IPR005712 MF_01307_B 31 201 Ribosomal protein S5, bacterial-type 30S ribosomal protein S5 [rpsE]. 34.443 67%	Ribosomal protein S5, bacterial-type 30S ribosomal protein S5 [rpsE].	34.443	67%	Yes	-	-	-			-	-	-	-			-	-	-	-			-	-	IPR018192 PS00585 65 97 Ribosomal protein S5, N-terminal, conserved site Ribosomal protein S5 signature. - 13%	Ribosomal protein S5, N-terminal, conserved site Ribosomal protein S5 signature.	13%	Yes	-	IPR013810 PS50881 48 111 Ribosomal protein S5, N-terminal S5 double stranded RNA-binding domain profile. 26.253 25%	Ribosomal protein S5, N-terminal S5 double stranded RNA-binding domain profile.	26.253	25%	Yes	-	-
MMSYN1_0655	rplR; 50S ribosomal protein L18	- cd00432 17 114 - Ribosomal_L18_L5e 4.14159e-41 84%	Ribosomal_L18_L5e	4.14159e-41	84%	Yes	-	- G3DSA:3.30.420.100 3 116 - 1.7e-42 98%	Unknown function			-	-	IPR004389 MF_01337_B 4 116 Ribosomal protein L18, bacterial-type 50S ribosomal protein L18 [rplR]. 28.513 97%	50S ribosomal protein L18 [rplR]	28.513	97%	Yes	-	-	-			-	-	-	-			-	-	-	-			-	-	-	-		-	-	-	-			-	-	-
MMSYN1_0656	rplF; 50S ribosomal protein L6	-	-			-	-	IPR036789 G3DSA:3.90.930.12 84 180 Ribosomal protein L6, alpha-beta domain superfamily 5e-41 54% IPR036789 G3DSA:3.90.930.12 1 83 Ribosomal protein L6, alpha-beta domain superfamily 2.1e-24 46%	Ribosomal protein L6, alpha-beta domain superfamily	2.1e-24 5e-41	46% 54%	Yes	-	IPR019906 MF_01365_B 1 177 Ribosomal protein L6, bacterial-type 50S ribosomal protein L6 [rplF]. 36.329 98%	50S ribosomal protein L6 [rplF]	36.329	98%	Yes	-	IPR000702 PIRSF002162 1 178 Ribosomal protein L6 1.6e-51 99%	Ribosomal protein L6	1.6e-51	99%	Yes	-	IPR019906 PR00059 72 97 Ribosomal protein L6, bacterial-type Ribosomal protein L6 signature 8.2e-34 14% IPR019906 PR00059 100 116 Ribosomal protein L6, bacterial-type Ribosomal protein L6 signature 8.2e-34 9% IPR019906 PR00059 142 163 Ribosomal protein L6, bacterial-type Ribosomal protein L6 signature 8.2e-34 12%	Ribosomal protein L6 signature	8.2e-34	45%	Yes	-	-	-			-	-	IPR002358 PS00525 155 163 Ribosomal protein L6, conserved site Ribosomal protein L6 signature 1. - 5%	Ribosomal protein L6 signature 1	5%	Yes	-	-	-			-	-	-
MMSYN1_0657	rpsH; 30S ribosomal protein S8	-	-			-	-	- G3DSA:3.30.1370.30 2 71 - 1.2e-26 54% - G3DSA:3.30.1490.10 72 129 - 2.2e-23 45%	Unknown function			-	-	IPR000630 MF_01302_B 1 129 Ribosomal protein S8 30S ribosomal protein S8 [rpsH]. 30.861 100%	30S ribosomal protein S8 [rpsH]	30.861	100%	Yes	-	-	-			-	-	-	-			-	-	-	-			-	-	IPR000630 PS00053 99 116 Ribosomal protein S8 Ribosomal protein S8 signature. - 14%	Ribosomal protein S8 signature	14%	Yes	-	-	-			-	-	-
MMSYN1_0658	rpsZ; 30S ribosomal protein S14 type Z	-	-			-	-	- G3DSA:4.10.830.10 1 61 - 1.6e-27 100%	-			-	-	IPR023053 MF_01364_B 1 61 Ribosomal protein S14, type Z 30S ribosomal protein S14 type Z [rpsZ]. 25.148 100%	30S ribosomal protein S14 type Z [rpsZ]	25.148	100%	Yes	-	-	-			-	-	-	-			-	-	-	-			-	-	IPR018271 PS00527 23 45 Ribosomal protein S14, conserved site Ribosomal protein S14 signature. - 38%	Ribosomal protein S14 signature	38%	Yes	-	-	-			-	-	-
MMSYN1_0659	rplE; 50S ribosomal protein L5	-	-			-	-	IPR022803 G3DSA:3.30.1440.10 1 180 Ribosomal protein L5 domain superfamily 1.6e-78 100%	Ribosomal protein L5 domain superfamily	1.6e-78	100%	Yes	-	IPR020930 MF_01333_B 2 180 Ribosomal protein L5, bacterial-type 50S ribosomal protein L5 [rplE]. 43.352 99%	50S ribosomal protein L5 [rplE]	43.352	99%	Yes	-	IPR002132 PIRSF002161 1 180 Ribosomal protein L5 6.2e-67 100%	Ribosomal protein L5	6.2e-67	100%	Yes	-	-	-			-	-	-	-			-	-	IPR020929 PS00358 58 74 Ribosomal protein L5, conserved site Ribosomal protein L5 signature. - 9%	Ribosomal protein L5 signature	9%	Yes	-	-	-			-	-	-
MMSYN1_0660	rplX; 50S ribosomal protein L24	- cd06089 9 72 - KOW_RPL26 1.75994e-17 59%	KOW_RPL26	1.75994e-17	59%	Yes	-	IPR014722 G3DSA:2.30.30.30 1 102 Ribosomal protein L2, domain 2 2.6e-27 94%	Ribosomal protein L2, domain 2	2.6e-27	94%	Yes but general	-	IPR003256 MF_01326_B 4 98 Ribosomal protein L24 50S ribosomal protein L24 [rplX]. 14.499 88%	50S ribosomal protein L24 [rplX]	14.499	88%	Yes	-	-	-			-	-	-	-			-	-	-	-			-	-	IPR005825 PS01108 9 26 Ribosomal protein L24/L26, conserved site Ribosomal protein L24 signature. - 17%	Ribosomal protein L24 signature	17%	Yes	-	-	-			-	-	-
MMSYN1_0661	rplN; 50S ribosomal protein L14	-	-			-	-	IPR036853 G3DSA:2.40.150.20 1 122 Ribosomal protein L14 superfamily 3.2e-47 100%	Ribosomal protein L14 superfamily	3.2e-47	100%	Yes	-	IPR000218 MF_01367 1 122 Ribosomal protein L14P 50S ribosomal protein L14 [rplN]. 23.597 100%	50S ribosomal protein L14 [rplN]	23.597	100%	Yes	-	-	-			-	-	-	-			-	-	-	-			-	-	IPR019972 PS00049 60 86 Ribosomal protein L14P, conserved site Ribosomal protein L14 signature. - 22%	Ribosomal protein L14 signature	22%	Yes	-	-	-			-	-	-
MMSYN1_0662	rpsQ; 30S ribosomal protein S17	-	-			-	-	- G3DSA:2.40.50.140 5 84 - 8.5e-35 94%	Unknown function			-	-	IPR019984 MF_01345_B 6 81 30S ribosomal protein S17 30S ribosomal protein S17 [rpsQ]. 23.954 89%	30S ribosomal protein S17 [rpsQ]	23.954	89%	Yes	-	-	-			-	-	IPR000266 PR00973 25 48 Ribosomal protein S17/S11 Ribosomal protein S17 family signature 2.4e-12 28% IPR000266 PR00973 57 67 Ribosomal protein S17/S11 Ribosomal protein S17 family signature 2.4e-12 13% IPR000266 PR00973 67 74 Ribosomal protein S17/S11 Ribosomal protein S17 family signature 2.4e-12 9%	Ribosomal protein S17/S11	2.4e-12	50%	Yes	-	IPR000266 PD001295 5 77 Ribosomal protein S17/S11 RIBOSOMAL S17 30S RIBONUCLEOPROTEIN RRNA-BINDING RNA-BINDING 40S S11 S17P S11 1e-28 86%	Ribosomal protein S17/S11	1.00E-28	86%	Yes	-	IPR019979 PS00056 57 69 Ribosomal protein S17, conserved site Ribosomal protein S17 signature. - 15%	Ribosomal protein S17 signature	15%	Yes	-	-	-			-	-	-
MMSYN1_0663	rpmC; 50S ribosomal protein L29	- cd00427 8 63 - Ribosomal_L29_HIP 2.85152e-14 41%	Ribosomal_L29_HIP	2.85152e-14	41%	Yes	-	- G3DSA:1.10.287.310 2 66 - 4.5e-21 47%	Unknown function			-	-	IPR001854 MF_00374 2 63 Ribosomal protein L29/L35 50S ribosomal protein L29 [rpmC]. 14.56 45%	50S ribosomal protein L29 [rpmC]	14.56	45%	Yes	-	-	-			-	-	-	-			-	-	-	-			-	-	IPR018254 PS00579 42 56 Ribosomal protein L29, conserved site Ribosomal protein L29 signature. - 11%	Ribosomal protein L29 signature	11%	Yes	-	-	-			-	-	-
MMSYN1_0664	rplP; 50S ribosomal protein L16	IPR016180 cd01433 26 132 Ribosomal protein L10e/L16 Ribosomal_L16_L10e 9.20913e-49 78%	Ribosomal_L16_L10e	9.20913e-49	78%	Yes	-	IPR036920 G3DSA:3.90.1170.10 1 137 Ribosomal protein L10e/L16 superfamily 8.5e-54 100%	Ribosomal protein L10e/L16 superfamily	8.5e-54	100%	Yes	-	IPR000114 MF_01342 1 134 Ribosomal protein L16 50S ribosomal protein L16 [rplP]. 37.734 98%	50S ribosomal protein L16 [rplP]	37.734	98%	Yes	-	-	-			-	-	IPR000114 PR00060 88 117 Ribosomal protein L16 Ribosomal protein L16 signature 1.4e-34 22% IPR000114 PR00060 58 87 Ribosomal protein L16 Ribosomal protein L16 signature 1.4e-34 22% IPR000114 PR00060 42 53 Ribosomal protein L16 Ribosomal protein L16 signature 1.4e-34 9% IPR000114 PR00060 24 36 Ribosomal protein L16 Ribosomal protein L16 signature 1.4e-34 9%	Ribosomal protein L16 signature	1.4e-34	62%	Yes	-	-	-			-	-	IPR020798 PS00701 82 93 Ribosomal protein L16, conserved site Ribosomal protein L16 signature 2. - 9% IPR020798 PS00586 59 70 Ribosomal protein L16, conserved site Ribosomal protein L16 signature 1. - 9%	Ribosomal protein L16 signature 1 + Ribosomal protein L16 signature 2	18%	Yes	-	-	-			-	-	-
MMSYN1_0665	rpsC; 30S ribosomal protein S3	- cd02412 2 112 - 30S_S3_KH 1.48467e-42 48%	30S_S3_KH	1.48467e-42	48%	Yes	-	IPR036419 G3DSA:3.30.1140.32 111 211 Ribosomal protein S3, C-terminal domain superfamily 5.4e-33 43% IPR015946 G3DSA:3.30.300.20 17 110 K homology domain-like, alpha/beta 1.3e-22 40%	K homology domain-like, alpha/beta + Ribosomal protein S3, C-terminal domain superfamily	1.3e-22 5.4e-33	40% 43%	Yes	-	IPR005704 MF_01309_B 1 209 Ribosomal protein S3, bacterial 30S ribosomal protein S3 [rpsC]. 33.58 90%	30S ribosomal protein S3 [rpsC]	33.58	90%	Yes	-	-	-			-	-	-	-			-	-	-	-			-	-	IPR018280 PS00548 166 200 Ribosomal protein S3, conserved site Ribosomal protein S3 signature. - 15%	Ribosomal protein S3 signature	15%	Yes	-	IPR004044 PS50823 39 108 K Homology domain, type 2 Type-2 KH domain profile. 16.151 30%	KH domain profile	16.151	30%	Yes but general	-	-
MMSYN1_0666	rplV; 50S ribosomal protein L22	IPR001063 cd00336 3 107 Ribosomal protein L22/L17 Ribosomal_L22 1.59985e-43 95%	Ribosomal_L22	1.59985e-43	95%	Yes	-	IPR036394 G3DSA:3.90.470.10 1 111 Ribosomal protein L22/L17 superfamily 5.1e-46 100%	Ribosomal protein L22/L17 superfamily	5.1e-46	100%	Yes	-	IPR005727 MF_01331_B 1 110 Ribosomal protein L22, bacterial/chloroplast-type 50S ribosomal protein L22 [rplV]. 27.664 99%	50S ribosomal protein L22 [rplV]	27.664	99%	Yes	-	-	-			-	-	-	-			-	-	-	-			-	-	IPR018260 PS00464 83 107 Ribosomal protein L22/L17, conserved site Ribosomal protein L22 signature. - 23%	Ribosomal protein L22 signature	23%	Yes	-	-	-			-	-	-
MMSYN1_0667	rpsS; 30S ribosomal protein S19	-	-			-	-	IPR023575 G3DSA:3.30.860.10 1 88 Ribosomal protein S19, superfamily 2.4e-37 100%	Ribosomal protein S19, superfamily	2.4e-37	100%	Yes	-	IPR002222 MF_00531 1 86 Ribosomal protein S19/S15 30S ribosomal protein S19 [rpsS]. 25.232 98%	30S ribosomal protein S19 [rpsS]	25.232	98%	Yes	-	IPR002222 PIRSF002144 1 88 Ribosomal protein S19/S15 1.1e-32 100%	Ribosomal protein S19/S15	1.1e-32	100%	Yes	-	IPR002222 PR00975 50 62 Ribosomal protein S19/S15 Ribosomal protein S19 family signature 7.6e-24 15% IPR002222 PR00975 62 77 Ribosomal protein S19/S15 Ribosomal protein S19 family signature 7.6e-24 18% IPR002222 PR00975 30 49 Ribosomal protein S19/S15 Ribosomal protein S19 family signature 7.6e-24 23%	Ribosomal protein S19/S15	7.6e-24	56%	Yes	-	-	-			-	-	IPR020934 PS00323 50 74 Ribosomal protein S19 conserved site Ribosomal protein S19 signature. - 28%	Ribosomal protein S19 signature	28%	Yes	-	-	-			-	-	-
MMSYN1_0668	rplB; 50S ribosomal protein L2	-	-			-	-	- G3DSA:2.40.50.140 1 116 - 3.3e-42 41% IPR014726 G3DSA:4.10.950.10 200 280 Ribosomal protein L2, domain 3 2.8e-33 29% IPR014722 G3DSA:2.30.30.30 117 199 Ribosomal protein L2, domain 2 2.4e-30 29%	Ribosomal protein L2, domain 2 + Ribosomal protein L2, domain 3	2.4e-30 2.8e-33	29% 29%	Yes	-	IPR005880 MF_01320_B 1 279 Ribosomal protein L2, bacterial/organellar-type 50S ribosomal protein L2 [rplB]. 46.639 99%	50S ribosomal protein L2 [rplB]	46.639	99%	Yes	-	IPR002171 PIRSF002158 4 281 Ribosomal protein L2 7.9e-94 99%	Ribosomal protein L2	7.9e-94	99%	Yes	-	-	-			-	-	-	-			-	-	IPR022671 PS00467 222 233 Ribosomal protein L2, conserved site Ribosomal protein L2 signature. - 4%	Ribosomal protein L2 signature	4%	Yes	-	-	-			-	-	-
MMSYN1_0669	rplW; 50S ribosomal protein L23	-	-			-	-	IPR012677 G3DSA:3.30.70.330 1 94 Nucleotide-binding alpha-beta plait domain superfamily 1e-33 100%	Nucleotide-binding alpha-beta plait domain superfamily	1e-33	100%	Yes but general	-	IPR013025 MF_01369_B 4 93 Ribosomal protein L25/L23 50S ribosomal protein L23 [rplW]. 21.627 96%	50S ribosomal protein L23 [rplW]	21.627	96%	Yes	-	-	-			-	-	-	-			-	-	-	-			-	-	IPR001014 PS00050 76 91 Ribosomal protein L23/L25, conserved site Ribosomal protein L23 signature. - 17%	Ribosomal protein L23 signature	17%	Yes	-	-	-			-	-	-
MMSYN1_0670	rplD; 50S ribosomal protein L4	-	-			-	-	IPR023574 G3DSA:3.40.1370.10 2 208 Ribosomal protein L4 domain superfamily 1e-73 100%	Ribosomal protein L4 domain superfamily	1e-73	100%	Yes	-	IPR013005 MF_01328_B 8 208 50S ribosomal protein uL4 50S ribosomal protein L4 [rplD]. 34.005 97%	50S ribosomal protein L4 [rplD]	34.005	97%	Yes	-	-	-			-	-	-	-			-	-	-	-			-	-	-	-		-	-	-	-			-	-	-
MMSYN1_0671	rplC; 50S ribosomal protein L3	-	-			-	-	- G3DSA:2.40.50.620 32 93 - 1.5e-15 28% - G3DSA:2.40.30.10 141 206 - 2.5e-14 30%	Unknown function			-	-	IPR019927 MF_01325_B 1 203 Ribosomal protein L3, bacterial/organelle-type 50S ribosomal protein L3 [rplC]. 36.812 91%	50S ribosomal protein L3 [rplC]	36.812	91%	Yes	-	-	-			-	-	-	-			-	-	-	-			-	-	IPR019926 PS00474 100 123 Ribosomal protein L3, conserved site Ribosomal protein L3 signature. - 11%	Ribosomal protein L3 signature	11%	Yes	-	-	-			-	-	-
MMSYN1_0672	rpsJ; 30S ribosomal protein S10	-	-			-	-	IPR036838 G3DSA:3.30.70.600 1 102 Ribosomal protein S10 domain superfamily 1.8e-34 100%	Ribosomal protein S10 domain superfamily	1.8e-34	100%	Yes	-	IPR001848 MF_00508 3 102 Ribosomal protein S10 30S ribosomal protein S10 [rpsJ]. 25.206 98%	30S ribosomal protein S10 [rpsJ]	25.206	98%	Yes	-	-	-			-	-	IPR001848 PR00971 5 18 Ribosomal protein S10 Ribosomal protein S10 family signature 5.7e-17 14% IPR001848 PR00971 61 75 Ribosomal protein S10 Ribosomal protein S10 family signature 5.7e-17 15% IPR001848 PR00971 40 55 Ribosomal protein S10 Ribosomal protein S10 family signature 5.7e-17 16%	Ribosomal protein S10 family signature	5.7e-17	45%	Yes	-	-	-			-	-	IPR018268 PS00361 29 44 Ribosomal protein S10, conserved site Ribosomal protein S10 signature. - 16%	Ribosomal protein S10 signature	16%	Yes	-	-	-			-	-	-
MMSYN1_0684	folD; Bifunctional protein FolD	- cd01080 114 279 - NAD_bind_m-THF_DH_Cyclohyd 6.30035e-85 58%	NADP binding domain of methylene-tetrahydrofolate dehydrogenase/cyclohydrolase	6.30E-85	58%	Yes	-	- G3DSA:3.40.50.10860 6 275 - 6.3e-104 94% - G3DSA:3.40.50.720 4 258 - 6.3e-104 89%	Unknown function			-	-	IPR000672 MF_01576 1 282 Tetrahydrofolate dehydrogenase/cyclohydrolase Bifunctional protein FolD [folD]. 35.598 98%	Tetrahydrofolate dehydrogenase/cyclohydrolase Bifunctional protein FolD [folD].	35.598	98%	Yes	-	-	-			-	-	IPR000672 PR00085 73 100 Tetrahydrofolate dehydrogenase/cyclohydrolase Tetrahydrofolate dehydrogenase/cyclohydrolase family signature 3.2e-74 10% IPR000672 PR00085 32 54 Tetrahydrofolate dehydrogenase/cyclohydrolase Tetrahydrofolate dehydrogenase/cyclohydrolase family signature 3.2e-74 8% IPR000672 PR00085 108 129 Tetrahydrofolate dehydrogenase/cyclohydrolase Tetrahydrofolate dehydrogenase/cycloh…	Tetrahydrofolate dehydrogenase/cyclohydrolase Tetrahydrofolate dehydrogenase/cyclohydrolase family signature + Tetrahydrofolate dehydrogenase/cyclohydrolase Tetrahydrofolate dehydrogenase/cyclohydrolase family signature + Tetrahydrofolate dehydrogenase/cyclohydrolase Tetrahydrofolate dehydrogenase/cyclohydrolase family signature + Tetrahydrofolate dehydrogenase/cyclohydrolase Tetrahydrofolate deh…	3.2e-74 3.2e-74 3.2e-74 3.2e-74 3.2e-74 3.2e-74 3.2e-74	7% 7% 8% 10% 6% 8% 10%	Yes	-	-	-			-	-	IPR020867 PS00767 259 267 Tetrahydrofolate dehydrogenase/cyclohydrolase, conserved site Tetrahydrofolate dehydrogenase/cyclohydrolase signature 2. - 3%	Tetrahydrofolate dehydrogenase/cyclohydrolase, conserved site Tetrahydrofolate dehydrogenase/cyclohydrolase signature 2.	3%	Yes	-	-	-			-	-	-
MMSYN1_0685	ktrB; potassium uptake protein	-	-			-	-	-	-			-	-	-	-			-	-	-	-			-	-	-	-			-	-	-	-			-	-	-	-		-	-	-	-			-	-	-
MMSYN1_0686	trkA; Potassium uptake protein	-	-			-	-	- G3DSA:3.40.50.720 1 141 - 1.4e-18 58% IPR036721 G3DSA:3.30.70.1450 148 226 Regulator of K+ conductance, C-terminal domain superfamily 4.6e-11 33%	Regulator of K+ conductance, C-terminal domain superfamily	4.6e-11	33%	Yes	-	-	-			-	-	-	-			-	-	-	-			-	-	-	-			-	-	-	-		-	-	IPR003148 PS51201 6 132 Regulator of K+ conductance, N-terminal RCK N-terminal domain profile. 9.542 52% IPR006037 PS51202 143 227 Regulator of K+ conductance, C-terminal RCK C-terminal domain profile. 11.241 35%	Regulator of K+ conductance, N-terminal	9.542	52%	Yes	-	-
MMSYN1_0687	gatB; Aspartyl/glutamyl-tRNA(Asn/Gln) amidotransferase subunit B	-	-			-	-	- G3DSA:1.10.150.380 296 414 - 6.1e-24 25% IPR023168 G3DSA:1.10.10.410 415 479 Aspartyl/glutamyl-tRNA(Asn/Gln) amidotransferase subunit B, C-terminal 2.1e-10 14%	Aspartyl/glutamyl-tRNA(Asn/Gln) amidotransferase subunit B, C-terminal	2.1e-10	14%	Yes	-	IPR004413 MF_00121 3 476 Aspartyl/glutamyl-tRNA(Asn/Gln) amidotransferase, B subunit Aspartyl/glutamyl-tRNA(Asn/Gln) amidotransferase subunit B [gatB]. 32.773 99%	Aspartyl/glutamyl-tRNA(Asn/Gln) amidotransferase subunit B [gatB]	32.773	99%	Yes	-	-	-			-	-	-	-			-	-	-	-			-	-	IPR017958 PS01234 143 157 Glutamyl-tRNA(Gln) amidotransferase, subunit B, conserved site Glutamyl-tRNA(Gln) amidotransferase subunit B signature. - 3%	Glutamyl-tRNA(Gln) amidotransferase subunit B signature	3%	Yes	-	-	-			-	-	-
MMSYN1_0688	gatA; Glutamyl-tRNA(Gln) amidotransferase subunit A	-	-			-	-	IPR036928 G3DSA:3.90.1300.10 3 483 Amidase signature (AS) superfamily 1.4e-118 99%	Amidase signature (AS) superfamily	1.4e-118	99%	Yes but general	-	-	-			-	-	-	-			-	-	-	-			-	-	-	-			-	-	IPR020556 PS00571 149 180 Amidase, conserved site Amidases signature. - 7%	Amidases signature	7%	Yes but general	-	-	-			-	-	-
MMSYN1_0689	gatC; Aspartyl/glutamyl-tRNA(Asn/Gln) amidotransferase subunit C	-	-			-	-	- G3DSA:1.10.20.60 2 96 - 3e-10 97%	Unknown function			-	-	-	-			-	-	-	-			-	-	-	-			-	-	-	-			-	-	-	-		-	-	-	-			-	-	-
MMSYN1_0690	NAD-dependent DNA ligase	IPR013839 cd00114 9 313 NAD-dependent DNA ligase, adenylation LIGANc 2.04543e-153 46% IPR001357 cd00027 595 664 BRCT domain BRCT 8.1114e-11 10%	NAD-dependent DNA ligase, adenylation LIGANc BRCT domain	2.04543e-153 8.1114e-11	46% 10%	Yes	-	- G3DSA:3.30.470.90 73 314 - 9.9e-92 36% IPR036420 G3DSA:3.40.50.10190 588 667 BRCT domain superfamily 6.7e-25 12% - G3DSA:2.40.50.140 316 399 - 1.1e-24 13% - G3DSA:1.10.150.20 502 582 - 1.3e-24 12% - G3DSA:1.10.287.610 1 72 - 2.1e-21 11% - G3DSA:1.10.150.20 427 501 - 2.7e-17 11%	BRCT domain superfamily	6.7e-25	12%	Yes	-	IPR001679 MF_01588 3 663 NAD-dependent DNA ligase DNA ligase [ligA]. 47.944 99%	NAD-dependent DNA ligase DNA ligase [ligA]	47.944	99%	Yes	-	IPR001679 PIRSF001604 1 668 NAD-dependent DNA ligase 0.0 100%	NAD-dependent DNA ligase	0.0	100%	Yes	-	-	-			-	-	-	-			-	-	IPR018239 PS01055 116 145 NAD-dependent DNA ligase, active site NAD-dependent DNA ligase signature 1. - 4%	NAD-dependent DNA ligase, active site NAD-dependent DNA ligase signature 1	4%	Yes	-	IPR001357 PS50172 588 668 BRCT domain BRCT domain profile. 13.562 12%	BRCT domain	13.562	12%	Yes	-	-
MMSYN1_0691	Transmembrane transporter, likely transporting cations, drugs or toxins	-	-			-	-	-	-			-	-	-	-			-	-	-	-			-	-	-	-			-	-	-	-			-	-	-	-		-	-	-	-			-	-	-
MMSYN1_0692	Ribosomal large subunit pseudouridine synthase Rlu family	IPR006145 cd02869 91 277 Pseudouridine synthase, RsuA/RluB/C/D/E/F PseudoU_synth_RluCD_like 3.64337e-45 62% IPR002942 cd00165 13 95 RNA-binding S4 domain S4 8.41968e-07 27%	Pseudouridine synthase, RsuA/RluB/C/D/E/F PseudoU_synth_RluCD_like	3.64337e-45	62%	Yes but general	-	- G3DSA:3.30.2350.10 73 286 - 4.4e-38 71% IPR036986 G3DSA:3.10.290.10 1 67 RNA-binding S4 domain superfamily 1.7e-09 22%	RNA-binding S4 domain superfamily	1.7e-09	22%	Yes but general	-	-	-			-	-	-	-			-	-	-	-			-	-	-	-			-	-	-	-		-	-	IPR002942 PS50889 13 89 RNA-binding S4 domain S4 RNA-binding domain profile. 12.868 25%	RNA-binding S4 domain; S4 RNA-binding domain profile.	12.868	25%	Yes but general	-	-
MMSYN1_0693	CAAX protease	-	-			-	-	-	-			-	-	-	-			-	-	-	-			-	-	-	-			-	-	-	-			-	-	-	-		-	-	-	-			-	-	-
MMSYN1_0694	ptsH; Phosphocarrier protein HPr	IPR000032 cd00367 6 81 Phosphocarrier protein HPr-like PTS-HPr_like 1.99627e-27 85%	Phosphocarrier protein HPr-like; PTS-HPr_like	2.00E-27	85%	Yes	-	IPR035895 G3DSA:3.30.1340.10 2 89 HPr-like superfamily 8.5e-35 99%	HPr-like superfamily;	8.50E-35	99%	Yes	-	-	-			-	-	-	-			-	-	IPR000032 PR00107 13 29 Phosphocarrier protein HPr-like Phosphocarrier protein signature 1.6e-19 19% IPR000032 PR00107 38 53 Phosphocarrier protein HPr-like Phosphocarrier protein signature 1.6e-19 18% IPR000032 PR00107 53 70 Phosphocarrier protein HPr-like Phosphocarrier protein signature 1.6e-19 20%	Phosphocarrier protein signature	1.6e-19	19% 18% 20%	Yes but general	-	-	-			-	-	IPR001020 PS00369 13 20 Phosphotransferase system, HPr histidine phosphorylation site PTS HPR domain histidine phosphorylation site signature. - 9% IPR002114 PS00589 39 54 Phosphotransferase system, HPr serine phosphorylation site PTS HPR domain serine phosphorylation site signature. - 18%	Phosphotransferase system, HPr histidine phosphorylation site; PTS HPR domain histidine phosphorylation site signature. + Phosphotransferase system, HPr serine phosphorylation site; PTS HPR domain serine phosphorylation site signature.	9% 18%	Yes	-	IPR000032 PS51350 1 89 Phosphocarrier protein HPr-like PTS HPR domain profile. 30.049 100%	Phosphocarrier protein HPr-like; PTS HPR domain profile.	30.049	100%	Yes	-	-
MMSYN1_0695	ATP-dependent DNA helicase	-	-			-	-	IPR013986 G3DSA:1.10.10.160 114 192 DExx box DNA helicase domain superfamily 2.1e-90 11% - G3DSA:3.40.50.300 10 279 - 2.1e-90 37% - G3DSA:3.40.50.300 286 634 - 1.7e-89 48% - G3DSA:1.10.486.10 387 549 - 1.7e-89 23%	DExx box DNA helicase domain superfamily	2.1e-90	11%	Yes but general	-	-	-			-	-	-	-			-	-	-	-			-	-	-	-			-	-	-	-		-	-	IPR014017 PS51217 292 565 UvrD-like DNA helicase, C-terminal UvrD-like DNA helicase C-terminal domain profile. 17.502 38% IPR014016 PS51198 8 291 UvrD-like helicase, ATP-binding domain UvrD-like DNA helicase ATP-binding domain profile. 49.214 39%	UvrD-like DNA helicase, C-terminal UvrD-like helicase, ATP-binding domain	17.502 49.214	38% 39%	Yes but general	-	-
MMSYN1_0696	RDD family, transmembrane protein, likely a cation transporter	-	-			-	-	-	-			-	-	-	-			-	-	-	-			-	-	-	-			-	-	-	-			-	-	-	-		-	-	-	-			-	-	-
MMSYN1_0697	Glycosyltransferase	- cd00761 12 167 - Glyco_tranf_GTA_type 8.30595e-08 49%	-; Glyco_tranf_GTA_type	8.30595E-08	49%	Yes	-	IPR029044 G3DSA:3.90.550.10 2 198 Nucleotide-diphospho-sugar transferases 4.1e-16 62%	Nucleotide-diphospho-sugar transferases;	4.1E-16	62%	Yes but general	-	-	-			-	-	-	-			-	-	-	-			-	-	-	-			-	-	-	-		-	-	-	-			-	-	-
MMSYN1_0706	ABC transporter, permease component	IPR000515 cd06261 107 285 ABC transporter type 1, transmembrane domain MetI-like TM_PBP2 8.01457e-09 31%	ABC transporter type 1, transmembrane domain MetI-like TM_PBP2	8.01E-09	31%	Yes but general	-	IPR035906 G3DSA:1.10.3720.10 102 295 MetI-like superfamily 6.2e-19 33% IPR035906 G3DSA:1.10.3720.10 385 582 MetI-like superfamily 3.8e-13 34%	MetI-like superfamily + MetI-like superfamily	6.2e-19 3.8e-13	33% 34%	Yes but general	-	-	-			-	-	-	-			-	-	-	-			-	-	-	-			-	-	-	-		-	-	IPR000515 PS50928 387 577 ABC transporter type 1, transmembrane domain MetI-like ABC transporter integral membrane type-1 domain profile. 12.891 33% IPR000515 PS50928 107 289 ABC transporter type 1, transmembrane domain MetI-like ABC transporter integral membrane type-1 domain profile. 15.722 31%	ABC transporter type 1, transmembrane domain MetI-like ABC transporter integral membrane type-1 domain profile. + ABC transporter type 1, transmembrane domain MetI-like ABC transporter integral membrane type-1 domain profile.	12.891 15.722	33% 31%	Yes but general	-	-
MMSYN1_0707	phosphonate abc transporter	-	-			-	-	- G3DSA:3.40.50.300 1 247 - 1.1e-56 99%	Unknown function			-	-	-	-			-	-	-	-			-	-	-	-			-	-	-	-			-	-	IPR017871 PS00211 150 164 ABC transporter, conserved site ABC transporters family signature. - 6%	ABC transporter, conserved site ABC transporters family signature	6%	Yes but not substrate	-	IPR003439 PS50893 5 249 ABC transporter-like ATP-binding cassette, ABC transporter-type domain profile. 21.522 98%	ABC transporter-like ATP-binding cassette	21.522	98%	Yes but not substrate	-	-
MMSYN1_0708	High affinity transport system protein p37	-	-			-	-	-	-			-	-	-	-			-	-	IPR010592 PIRSF004523 1 472 High affinity transport system p37 0.0 97%	High affinity transport system p37;	0	97%	Yes	-	-	-			-	-	-	-			-	-	-	-		-	-	- PS51257 1 29 - Prokaryotic membrane lipoprotein lipid attachment site profile. 6.0 6%	-; Prokaryotic membrane lipoprotein lipid attachment site profile.	6	6%	Yes but general	-	-
MMSYN1_0710	Magnesium binding cof-like hydrolase, sugar phosphatase, HAD family	-	-			-	-	- G3DSA:3.30.1240.10 89 197 - 3.2e-57 38% IPR023214 G3DSA:3.40.50.1000 3 270 HAD superfamily 3.2e-57 93%	HAD superfamily	3.2e-57	93%	Yes	-	-	-			-	-	-	-			-	-	-	-			-	-	-	-			-	-	- PS01228 4 15 - Hypothetical cof family signature 1. - 4%	-; Hypothetical cof family signature 1.	4%	Yes	-	-	-			-	-	- SFLDS00003 1 270 - Haloacid Dehalogenase 0.0 94% - SFLDG01140 1 270 - C2.B: Phosphomannomutase and Phosphatase Like 0.0 94%
MMSYN1_0726	nagB; Glucosamine-6-phosphate deaminase	IPR004547 cd01399 10 238 Glucosamine-6-phosphate isomerase GlcN6P_deaminase 7.61279e-133 94%	Glucosamine-6-phosphate isomerase; GlcN6P_deaminase	7.61E-133	94%	Yes	-	- G3DSA:3.40.50.1360 1 244 - 2.1e-92 100%	-;	2.10E-92	100%	-	-	IPR004547 MF_01241 1 238 Glucosamine-6-phosphate isomerase Glucosamine-6-phosphate deaminase [nagB]. 40.452 98%	Glucosamine-6-phosphate isomerase; Glucosamine-6-phosphate deaminase [nagB].	40.452	98%	Yes	-	-	-			-	-	-	-			-	-	-	-			-	-	IPR018321 PS01161 117 135 Glucosamine-6-phosphate isomerase, conserved site Glucosamine/galactosamine-6-phosphate isomerases signature. - 8%	Glucosamine-6-phosphate isomerase, conserved site; Glucosamine/galactosamine-6-phosphate isomerases signature.	8%	Yes	-	-	-			-	-	-
MMSYN1_0727	tpiA; Triosephosphate isomerase	IPR000652 cd00311 4 245 Triosephosphate isomerase TIM 2.09025e-108 98%	Triosephosphate isomerase; TIM	2.09E-108	98%	Yes	-	IPR013785 G3DSA:3.20.20.70 1 247 Aldolase-type TIM barrel 1e-90 100%	Aldolase-type TIM barrel;	1.00E-90	100%	Yes but general	-	IPR022896 MF_00147_B 2 246 Triosephosphate isomerase, bacterial/eukaryotic Triosephosphate isomerase [tpiA]. 54.655 99%	Triosephosphate isomerase, bacterial/eukaryotic; Triosephosphate isomerase [tpiA].	54.655	99%	Yes	-	-	-			-	-	-	-			-	-	-	-			-	-	-	-		-	-	IPR000652 PS51440 3 246 Triosephosphate isomerase Triosephosphate isomerase (TIM) family profile. 75.857 98%	Triosephosphate isomerase; Triosephosphate isomerase (TIM) family profile.	75.857	98%	Yes	-	-
MMSYN1_0728	Magnesium binding cof-like hydrolase, sugar phosphatase, HAD family	-	-			-	-	IPR023214 G3DSA:3.40.50.1000 7 267 HAD superfamily 1.8e-45 94% - G3DSA:3.30.1240.10 90 199 - 1.8e-45 40%	HAD superfamily	1.8e-45	94%	Yes	-	-	-			-	-	-	-			-	-	-	-			-	-	-	-			-	-	-	-		-	-	-	-			-	-	-
MMSYN1_0729	gpmI; 2,3-bisphosphoglycerate-independent phosphoglycerate mutase	IPR005995 cd16010 5 528 Phosphoglycerate mutase, 2,3-bisphosphoglycerate-independent iPGM 0.0 99%	Phosphoglycerate mutase, 2,3-bisphosphoglycerate-independent; iPGM	0	99%	Yes	-	IPR036646 G3DSA:3.40.1450.10 78 318 BPG-independent phosphoglycerate mutase, domain B superfamily 0.0 45% IPR017849 G3DSA:3.40.720.10 6 528 Alkaline phosphatase-like, alpha/beta/alpha 0.0 98%	BPG-independent phosphoglycerate mutase, domain B superfamily	0.0	45%	Yes	-	IPR005995 MF_01038 5 529 Phosphoglycerate mutase, 2,3-bisphosphoglycerate-independent 2,3-bisphosphoglycerate-independent phosphoglycerate mutase [gpmI]. 41.679 99%	Phosphoglycerate mutase, 2,3-bisphosphoglycerate-independent; 2,3-bisphosphoglycerate-independent phosphoglycerate mutase [gpmI].	41.679	99%	Yes	-	IPR005995 PIRSF001492 1 531 Phosphoglycerate mutase, 2,3-bisphosphoglycerate-independent 0.0 100%	Phosphoglycerate mutase, 2,3-bisphosphoglycerate-independent;	0	100%	Yes	-	-	-			-	-	-	-			-	-	-	-		-	-	-	-			-	-	-
MMSYN1_0730	DNA binding protein	-	-			-	-	-	-			-	-	-	-			-	-	-	-			-	-	-	-			-	-	-	-			-	-	-	-		-	-	-	-			-	-	-
MMSYN1_0732	deoC; Deoxyribose-phosphate aldolase	IPR011343 cd00959 5 207 Deoxyribose-phosphate aldolase DeoC 1.91675e-106 91%	Deoxyribose-phosphate aldolase DeoC	1.91675e-106	91%	Yes	-	IPR013785 G3DSA:3.20.20.70 1 221 Aldolase-type TIM barrel 3.1e-95 100%	Aldolase-type TIM barrel	3.1e-95	100%	Yes but general	-	IPR028581 MF_00114 3 217 Deoxyribose-phosphate aldolase type I Deoxyribose-phosphate aldolase [deoC]. 34.711 97%	Deoxyribose-phosphate aldolase [deoC]	34.711	97%	Yes	-	IPR011343 PIRSF001357 1 222 Deoxyribose-phosphate aldolase 7.7e-80 100%	Deoxyribose-phosphate aldolase	7.7e-80	100%	Yes	-	-	-			-	-	-	-			-	-	-	-		-	-	-	-			-	-	-
MMSYN1_0733	Phosphoglucomutase/phosphomannomutase	- cd05799 42 550 - PGM2 0.0 91%	Unknown function			-	-	- G3DSA:3.40.120.10 35 191 - 1.4e-46 28% - G3DSA:3.40.120.10 321 447 - 2.5e-33 23% - G3DSA:3.40.120.10 205 320 - 7.3e-20 21% - G3DSA:3.30.310.50 449 557 - 2.8e-11 20%	Unknown function			-	-	-	-			-	-	-	-			-	-	IPR005841 PR00509 292 307 Alpha-D-phosphohexomutase superfamily Phosphoglucomutase/phosphomannomutase family signature 2.5e-09 3% IPR005841 PR00509 142 156 Alpha-D-phosphohexomutase superfamily Phosphoglucomutase/phosphomannomutase family signature 2.5e-09 3% IPR005841 PR00509 226 245 Alpha-D-phosphohexomutase superfamily Phosphoglucomutase/phosphomannomutase family signature 2.5e-09 4%	Phosphoglucomutase/phosphomannomutase family signature	2.5e-09	10%	Yes	-	-	-			-	-	IPR016066 PS00710 143 152 Alpha-D-phosphohexomutase, conserved site Phosphoglucomutase and phosphomannomutase phosphoserine signature. - 2%	Phosphoglucomutase and phosphomannomutase phosphoserine signature	2%	Yes	-	-	-			-	-	-
MMSYN1_0747	deoD; purine nucleoside phosphorylase	-	-			-	-	- G3DSA:3.40.50.1580 2 216 - 2e-44 99%	Unknown function			-	-	-	-			-	-	-	-			-	-	-	-			-	-	-	-			-	-	IPR018016 PS01232 58 73 Nucleoside phosphorylase, conserved site Purine and other phosphorylases family 1 signature. - 7%	Nucleoside phosphorylase, conserved site Purine and other phosphorylases family 1 signature	7%	Yes but general	-	-	-			-	-	-
MMSYN1_0771	nrdE; Ribonucleoside diphosphate reductase alpha subunit	- cd01679 126 701 - RNR_I 0.0 80%	Class I ribonucleotide reductase	0.0	80%	Yes but general	-	- G3DSA:1.10.1650.20 294 345 - 5.4e-27 7%	Unknown function			-	-	-	-			-	-	-	-			-	-	IPR000788 PR01183 251 270 Ribonucleotide reductase large subunit, C-terminal Ribonucleotide reductase large chain signature 2.2e-29 3% IPR000788 PR01183 496 519 Ribonucleotide reductase large subunit, C-terminal Ribonucleotide reductase large chain signature 2.2e-29 3% IPR000788 PR01183 468 490 Ribonucleotide reductase large subunit, C-terminal Ribonucleotide reductase large chain signature 2.2e-…	Ribonucleotide reductase large subunit, C-terminal	2.2e-29	15%	Yes but general	-	-	-			-	-	IPR000788 PS00089 571 593 Ribonucleotide reductase large subunit, C-terminal Ribonucleotide reductase large subunit signature. - 3%	Ribonucleotide reductase large subunit, C-terminal	3%	Yes but general	-	-	-			-	-	-
MMSYN1_0772	nrdI; Ribonucleotide reductase Class Ib, NrdI	-	-			-	-	IPR029039 G3DSA:3.40.50.360 21 153 Flavoprotein-like superfamily 3.2e-46 85%	Flavoprotein-like superfamily	3.2e-46	85%	Yes but general	-	IPR020852 MF_00128 21 152 Ribonucleotide reductase, class Ib, NrdI, bacterial Protein NrdI [nrdI]. 34.829 84%	Ribonucleotide reductase, class Ib, NrdI, bacterial	34.829	84%	Yes	-	IPR004465 PIRSF005087 19 156 Ribonucleotide reductase Class Ib, NrdI 1e-54 88%	Ribonucleotide reductase Class Ib, NrdI	1.00E-54	88%	Yes	-	-	-			-	-	-	-			-	-	-	-		-	-	-	-			-	-	-
MMSYN1_0773	nrdF; Ribonucleoside-diphosphate reductase 2 beta chain	IPR033909 cd01049 29 307 Ribonucleotide reductase small subunit RNRR2 4.36982e-84 82%	Ribonucleotide reductase small subunit RNRR2	4.36982e-84	82%	Yes but general	-	IPR012348 G3DSA:1.10.620.20 15 307 Ribonucleotide reductase-like 2.8e-88 86%	Ribonucleotide reductase-like	2.8e-88	86%	Yes but general	-	-	-			-	-	-	-			-	-	-	-			-	-	-	-			-	-	-	-		-	-	-	-			-	-	-
MMSYN1_0774	secG; preprotein translocase, SecG subunit	-	-			-	-	-	-			-	-	-	-			-	-	-	-			-	-	-	-			-	-	-	-			-	-	-	-		-	-	-	-			-	-	-
MMSYN1_0775	rnr; Ribonuclease R	- cd04471 624 703 - S1_RNase_R 1.57334e-27 11%	RNase R C-terminal S1 domain	1.57E-27	11%	Yes	-	- G3DSA:2.40.50.140 626 704 - 4.7e-17 11% - G3DSA:2.40.50.140 41 125 - 4.2e-07 12%	Unknown function			-	-	IPR011805 MF_01895 16 703 Ribonuclease R Ribonuclease R [rnr]. 46.662 98%	Ribonuclease R Ribonuclease R [rnr].	46.662	98%	Yes	-	-	-			-	-	-	-			-	-	-	-			-	-	IPR022966 PS01175 542 566 Ribonuclease II/R, conserved site Ribonuclease II family signature. - 4%	Ribonuclease II/R, conserved site Ribonuclease II family signature.	4%	Yes but general	-	IPR003029 PS50126 625 703 S1 domain S1 domain profile. 15.229 11%	S1 domain S1 domain profile.	15.229	11%	Yes but general	-	-
MMSYN1_0776	smpB; SsrA-binding protein	IPR000037 cd09294 9 125 SsrA-binding protein SmpB 3.96898e-54 79%	SsrA-binding protein SmpB	3.96898e-54	79%	Yes	-	IPR023620 G3DSA:2.40.280.10 2 127 Small protein B 1.9e-46 85%	Small protein B	1.9e-46	85%	Yes	-	IPR000037 MF_00023 1 148 SsrA-binding protein SsrA-binding protein [smpB]. 58.709 100%	SsrA-binding protein [smpB]	58.709	100%	Yes	-	-	-			-	-	-	-			-	-	IPR000037 PD004488 6 130 SsrA-binding protein SSRA-BINDING RNA-BINDING SMPB SMALL B TMRNA-BINDING SSRA 3D-STRUCTURE HOMOLOG BINDING 7e-54 84%	SSRA-BINDING RNA-BINDING SMPB SMALL B	7e-54	84%	Yes	-	IPR020081 PS01317 24 36 SsrA-binding protein, conserved site SsrA-binding protein. - 9%	SsrA-binding protein	9%	Yes	-	-	-			-	-	-
MMSYN1_0777	Transmembrane protein, likely a transferase/transporter	-	-			-	-	-	-			-	-	-	-			-	-	-	-			-	-	-	-			-	-	-	-			-	-	-	-		-	-	-	-			-	-	-
MMSYN1_0778	Transmembrane transporter, likely transporting cations	-	-			-	-	-	-			-	-	-	-			-	-	-	-			-	-	-	-			-	-	-	-			-	-	-	-		-	-	-	-			-	-	-
MMSYN1_0779	PTS system, glucose-specific IIBC component	IPR018113 cd00212 534 608 Phosphotransferase system EIIB, cysteine phosphorylation site PTS_IIB_glc 4.81169e-22 10%	Phosphotransferase system EIIB, cysteine phosphorylation site; PTS_IIB_glc	4.81E-22	10%	Yes	-	IPR036878 G3DSA:3.30.1360.60 531 611 Glucose permease domain IIB 1.4e-22 11%	Glucose permease domain IIB;	1.40E-22	11%	Yes	-	-	-			-	-	-	-			-	-	-	-			-	-	-	-			-	-	-	-		-	-	IPR001996 PS51098 532 614 Phosphotransferase system, IIB component, type 1 PTS_EIIB type-1 domain profile. 21.547 11% IPR013013 PS51103 19 495 Phosphotransferase system, EIIC component, type 1 PTS_EIIC type-1 domain profile. 49.838 64%	Phosphotransferase system, IIB component, type 1; PTS_EIIB type-1 domain profile. + Phosphotransferase system, EIIC component, type 1; PTS_EIIC type-1 domain profile.	21.547 49.838	11% 64%	Yes	-	-
MMSYN1_0787	Cation transporting ATPase (possibly Mg2+)	IPR006415 cd02077 50 869 P-type ATPase, subfamily IIIB P-type_ATPase_Mg 0.0 87%	P-type ATPase, subfamily IIIB	0.0	87%	Yes but not substrate	-	- G3DSA:2.70.150.10 49 289 - 1.1e-77 26% IPR023299 G3DSA:3.40.1110.10 409 421 P-type ATPase, cytoplasmic domain N 1.1e-77 1% IPR023214 G3DSA:3.40.50.1000 396 408 HAD superfamily 1.1e-77 1% - G3DSA:1.20.1110.10 81 395 - 1.1e-77 33% IPR023299 G3DSA:3.40.1110.10 455 574 P-type ATPase, cytoplasmic domain N 5.8e-77 13% IPR023214 G3DSA:3.40.50.1000 575 711 HAD superfamily 5.8e-77 15% - G3DSA:1.20.1110.…	HAD superfamily P-type ATPase, cytoplasmic domain N	1.1e-77	1% 1% 13% 15%	Yes but general	-	-	-			-	-	-	-			-	-	- PR00119 667 686 - P-type cation-transporting ATPase superfamily signature 3.9e-29 2% - PR00119 399 413 - P-type cation-transporting ATPase superfamily signature 3.9e-29 2% - PR00119 690 702 - P-type cation-transporting ATPase superfamily signature 3.9e-29 1% - PR00119 567 578 - P-type cation-transporting ATPase superfamily signature 3.9e-29 1% - PR00119 589 599 - P-type cation-transporting ATPa…	P-type cation-transporting ATPase superfamily	3.9e-29	2% 2% 1% 1% 1% 2%	Yes	-	-	-			-	-	IPR018303 PS00154 401 407 P-type ATPase, phosphorylation site E1-E2 ATPases phosphorylation site. - 1%	P-type ATPase, phosphorylation site	1%	Yes but not substrate	-	-	-			-	-	- SFLDS00003 381 718 - Haloacid Dehalogenase 0.0 36% - SFLDF00027 381 718 - p-type atpase 0.0 36%
MMSYN1_0789	atpC; ATP synthase epsilon chain	IPR001469 cd12152 3 91 ATP synthase, F1 complex, delta/epsilon subunit F1-ATPase_delta 3.32321e-19 90%	ATP synthase, F1 complex, delta/epsilon subunit	3.32321e-19	90%	Yes	-	IPR036771 G3DSA:2.60.15.10 1 93 F0F1 ATP synthase delta/epsilon subunit, N-terminal 5.1e-20 94%	F0F1 ATP synthase delta/epsilon subunit, N-terminal	5.1e-20	94%	Yes	-	-	-			-	-	-	-			-	-	-	-			-	-	IPR020546 PD000944 8 80 ATP synthase, F1 complex, delta/epsilon subunit, N-terminal ATP SYNTHASE ION EPSILON SUBUNIT HYDROLASE CF1 SYNTHESIS CHAIN HYDROGEN 7e-06 74%	ATP synthase, F1 complex, delta/epsilon subunit, N-terminal	7.00E-06	74%	Yes	-	-	-		-	-	-	-			-	-	-
MMSYN1_0790	atpD; ATP synthase subunit beta	- cd01133 87 359 - F1-ATPase_beta 0.0 57%	F1-ATPase_beta	0.0	57%	Yes	-	- G3DSA:3.40.50.300 88 356 - 7.2e-114 57% IPR024034 G3DSA:1.10.1140.10 357 475 ATPase, F1/V1 complex, beta/alpha subunit, C-terminal 9.9e-48 25% - G3DSA:2.40.10.170 2 87 - 1.4e-30 18%	ATPase, F1/V1 complex, beta/alpha subunit, C-terminal	9.9e-48	25%	Yes	-	IPR005722 MF_01347 13 472 ATP synthase, F1 complex, beta subunit ATP synthase subunit beta [atpB]. 56.698 97%	ATP synthase subunit beta [atpB]	56.698	97%	Yes	-	-	-			-	-	-	-			-	-	-	-			-	-	IPR020003 PS00152 345 354 ATPase, alpha/beta subunit, nucleotide-binding domain, active site ATP synthase alpha and beta subunits signature. - 2%	ATP synthase alpha and beta subunits signature	2%	Yes	-	-	-			-	-	-
MMSYN1_0791	atpG; ATP synthase gamma chain	IPR000131 cd12151 2 276 ATP synthase, F1 complex, gamma subunit F1-ATPase_gamma 7.38381e-101 98%	ATP synthase, F1 complex, gamma subunit	7.38381e-101	98%	Yes	-	- G3DSA:3.40.1380.10 61 198 - 1.2e-77 49% - G3DSA:1.10.287.80 7 275 - 1.2e-77 96%	Unknown function			-	-	IPR000131 MF_00815 1 279 ATP synthase, F1 complex, gamma subunit ATP synthase gamma chain [atpG]. 29.548 100%	ATP synthase gamma chain [atpG]	29.548	100%	Yes	-	-	-			-	-	IPR000131 PR00126 226 245 ATP synthase, F1 complex, gamma subunit ATP synthase gamma subunit signature 3.7e-33 7% IPR000131 PR00126 257 278 ATP synthase, F1 complex, gamma subunit ATP synthase gamma subunit signature 3.7e-33 8% IPR000131 PR00126 73 92 ATP synthase, F1 complex, gamma subunit ATP synthase gamma subunit signature 3.7e-33 7% IPR000131 PR00126 160 177 ATP synthase, F1 complex, gamma s…	ATP synthase gamma subunit signature	3.7e-33	7% 8% 7% 6%	Yes	-	-	-			-	-	IPR023632 PS00153 265 278 ATP synthase, F1 complex, gamma subunit conserved site ATP synthase gamma subunit signature. - 5%	ATP synthase gamma subunit signature	5%	Yes	-	-	-			-	-	-
MMSYN1_0792	atpA; ATP synthase subunit alpha	IPR033732 cd01132 94 367 ATP synthase, F1 complex, alpha subunit nucleotide-binding domain F1_ATPase_alpha 0.0 52%	ATP synthase, F1 complex, alpha subunit nucleotide-binding domain	0.0	52%	Yes	-	- G3DSA:3.40.50.300 94 371 - 1.7e-121 53% IPR038376 G3DSA:1.20.150.20 372 506 ATP synthase, alpha subunit, C-terminal domain superfamily 6.2e-32 26% IPR023366 G3DSA:2.40.30.20 1 93 ATP synthase subunit alpha, N-terminal domain-like superfamily 3.3e-31 18%	ATP synthase, alpha subunit, C-terminal domain superfamily	6.2e-32	26%	Yes	-	IPR005294 MF_01346 1 503 ATP synthase, F1 complex, alpha subunit ATP synthase subunit alpha [atpA]. 47.379 96%	ATP synthase subunit alpha [atpA]	47.379	96%	Yes	-	-	-			-	-	-	-			-	-	-	-			-	-	IPR020003 PS00152 355 364 ATPase, alpha/beta subunit, nucleotide-binding domain, active site ATP synthase alpha and beta subunits signature. - 2%	ATP synthase alpha and beta subunits signature	2%	Yes	-	-	-			-	-	-
MMSYN1_0793	atpH; ATP synthase subunit delta	-	-			-	-	IPR026015 G3DSA:1.10.520.20 8 100 F1F0 ATP synthase OSCP/delta subunit, N-terminal domain superfamily 5.7e-05 51%	F1F0 ATP synthase OSCP/delta subunit, N-terminal domain superfamily	5.7e-05	51%	Yes	-	IPR000711 MF_01416 3 181 ATPase, OSCP/delta subunit ATP synthase subunit delta [atpD]. 15.736 99%	ATP synthase subunit delta [atpD]	15.736	99%	Yes	-	-	-			-	-	IPR000711 PR00125 139 154 ATPase, OSCP/delta subunit ATP synthase delta subunit signature 1.4e-18 9% IPR000711 PR00125 7 26 ATPase, OSCP/delta subunit ATP synthase delta subunit signature 1.4e-18 11% IPR000711 PR00125 78 89 ATPase, OSCP/delta subunit ATP synthase delta subunit signature 1.4e-18 7% IPR000711 PR00125 154 172 ATPase, OSCP/delta subunit ATP synthase delta subunit signature 1.4e-18 10%	ATPase, OSCP/delta subunit ATP synthase delta subunit signature	1.4e-18	9% 11% 7% 10%	Yes	-	-	-			-	-	-	-		-	-	-	-			-	-	-
MMSYN1_0794	atpF; ATP synthase subunit b	-	-			-	-	-	-			-	-	IPR002146 MF_01398 23 162 ATP synthase, F0 complex, subunit b/b', bacterial/chloroplast ATP synthase subunit b [atpF]. 11.537 77%	ATP synthase, F0 complex, subunit b/b', bacterial/chloroplast ATP synthase subunit b [atpF]	11.537	77%	Yes	-	-	-			-	-	-	-			-	-	-	-			-	-	-	-		-	-	-	-			-	-	-
MMSYN1_0795	atpE; ATP synthase subunit c	-	-			-	-	IPR038662 G3DSA:1.20.20.10 26 100 F1F0 ATP synthase subunit C superfamily 7.4e-23 74%	F1F0 ATP synthase subunit C superfamily	7.4e-23	74%	Yes	-	IPR000454 MF_01396 30 98 ATP synthase, F0 complex, subunit C ATP synthase subunit c [atpH]. 14.375 68%	ATP synthase subunit c [atpH]	14.375	68%	Yes	-	-	-			-	-	IPR000454 PR00124 73 98 ATP synthase, F0 complex, subunit C ATP synthase C subunit signature 2e-17 26% IPR000454 PR00124 35 54 ATP synthase, F0 complex, subunit C ATP synthase C subunit signature 2e-17 20% IPR000454 PR00124 56 71 ATP synthase, F0 complex, subunit C ATP synthase C subunit signature 2e-17 16%	ATP synthase C subunit signature	2.00E-17	26% 20% 16%	Yes	-	-	-			-	-	IPR020537 PS00605 63 84 ATP synthase, F0 complex, subunit C, DCCD-binding site ATP synthase c subunit signature. - 22%	ATP synthase c subunit signature	22%	Yes	-	-	-			-	-	-
MMSYN1_0796	atpB; ATP synthase subunit (chain) A	-	-			-	-	IPR035908 G3DSA:1.20.120.220 76 193 ATP synthase, F0 complex, subunit A superfamily 5.4e-11 41% IPR035908 G3DSA:1.20.120.220 218 266 ATP synthase, F0 complex, subunit A superfamily 5.7e-05 17%	ATP synthase, F0 complex, subunit A superfamily	5.4e-11 5.7e-05	41% 17%	Yes	-	-	-			-	-	-	-			-	-	-	-			-	-	-	-			-	-	IPR023011 PS00449 156 165 ATP synthase, F0 complex, subunit A, active site ATP synthase a subunit signature. - 3%	ATP synthase, F0 complex, subunit A, active site ATP synthase a subunit signature	3%	Yes	-	-	-			-	-	-
MMSYN1_0797	Transmembrane protein, likely a cation transporter (could have a role with ATPsynthase)	-	-			-	-	-	-			-	-	-	-			-	-	-	-			-	-	-	-			-	-	-	-			-	-	-	-		-	-	-	-			-	-	-
MMSYN1_0798	upp; Uracil phosphoribosyltransferase	IPR000836 cd06223 66 182 Phosphoribosyltransferase domain PRTases_typeI 4.72071e-20 57%	Phosphoribosyltransferase domain	4.72071e-20	57%	Yes but general	-	- G3DSA:3.40.50.2020 2 207 - 6.8e-78 100%	Unknown function			-	-	IPR034332 MF_01218_B 2 207 Uracil phosphoribosyltransferase, bacterial-type Uracil phosphoribosyltransferase [upp]. 43.038 100%	Uracil phosphoribosyltransferase [upp]	43.038	100%	Yes	-	-	-			-	-	-	-			-	-	-	-			-	-	-	-		-	-	-	-			-	-	-
MMSYN1_0799	glyA; Serine hydroxymethyltransferase	IPR001085 cd00378 7 401 Serine hydroxymethyltransferase SHMT 0.0 96%	Serine hydroxymethyltransferase SHMT	0	96%	Yes	-	IPR015422 G3DSA:3.90.1150.10 5 388 Pyridoxal phosphate-dependent transferase domain 1 0.0 93% IPR015421 G3DSA:3.40.640.10 31 281 Pyridoxal phosphate-dependent transferase, major domain 0.0 61%	Pyridoxal phosphate-dependent transferase domain 1	0.0	93%	Yes but general	-	IPR001085 MF_00051 1 409 Serine hydroxymethyltransferase Serine hydroxymethyltransferase [glyA]. 51.688 99%	Serine hydroxymethyltransferase Serine hydroxymethyltransferase [glyA].	51.688	99%	Yes	-	IPR001085 PIRSF000412 2 412 Serine hydroxymethyltransferase 0.0 100%	Serine hydroxymethyltransferase	0	100%	Yes	-	-	-			-	-	-	-			-	-	-	-		-	-	-	-			-	-	-
MMSYN1_0800	rpiB; Ribose 5-phosphate isomerase	-	-			-	-	IPR036569 G3DSA:3.40.1400.10 1 147 Sugar-phosphate isomerase, RpiB/LacA/LacB superfamily 4.6e-54 100%	Sugar-phosphate isomerase, RpiB/LacA/LacB superfamily	4.6e-54	100%	Yes but general	-	-	-			-	-	IPR003500 PIRSF005384 3 147 Sugar-phosphate isomerase, RpiB/LacA/LacB family 7.1e-59 99%	Sugar-phosphate isomerase, RpiB/LacA/LacB family	7.1e-59	99%	Yes but general	-	-	-			-	-	-	-			-	-	-	-		-	-	-	-			-	-	-
MMSYN1_0803	rpoC; DNA-directed RNA polymerase subunit beta'	- cd01609 8 874 - RNAP_beta'_N 0.0 69% - cd02655 971 1237 - RNAP_beta'_C 5.97259e-86 21%	Largest subunit (beta') of bacterial DNA-dependent RNA polymerase (RNAP), N-terminal domain + Largest subunit (beta') of Bacterial DNA-dependent RNA polymerase (RNAP), C-terminal domain	0 5.97259e-86	69% 21%	Yes	-	- G3DSA:1.10.1790.20 1009 1188 - 8.3e-54 14% - G3DSA:2.40.50.100 1025 1089 - 8.3e-54 5% IPR038120 G3DSA:1.10.132.30 715 851 RNA polymerase Rpb1, funnel domain superfamily 6.2e-51 11% - G3DSA:1.10.274.100 533 714 - 3.5e-38 15% - G3DSA:1.10.150.390 1190 1250 - 7.3e-23 5% - G3DSA:1.10.40.90 417 459 - 9.4e-16 3%	RNA polymerase Rpb1, funnel domain superfamily	6.2e-51	11%	Yes but general	-	IPR012754 MF_01322 1 1251 DNA-directed RNA polymerase, subunit beta-prime DNA-directed RNA polymerase subunit beta' [rpoC]. 17.002 100%	DNA-directed RNA polymerase subunit beta' [rpoC]	17.002	100%	Yes	-	-	-			-	-	-	-			-	-	-	-			-	-	-	-		-	-	-	-			-	-	-
MMSYN1_0804	rpoB; DNA-directed RNA polymerase subunit beta	IPR015712 cd00653 29 1218 DNA-directed RNA polymerase, subunit 2 RNA_pol_B_RPB2 0.0 92%	DNA-directed RNA polymerase, subunit 2 RNA_pol_B_RPB2	0.0	92%	Yes	-	IPR037034 G3DSA:3.90.1110.10 451 482 RNA polymerase Rpb2, domain 2 superfamily 0.0 2% IPR014724 G3DSA:2.40.50.150 859 995 RNA polymerase Rpb2, OB-fold 0.0 11% - G3DSA:2.30.150.10 630 696 - 0.0 5% - G3DSA:3.90.1100.10 483 753 - 0.0 21% IPR037033 G3DSA:2.40.270.10 828 1083 DNA-directed RNA polymerase, subunit 2, hybrid-binding domain superfamily 0.0 20% - G3DSA:2.40.50.100 754 827 - 0.0 6% IPR03703…	DNA-directed RNA polymerase, subunit 2, hybrid-binding domain superfamily	0.0	20%	Yes	-	IPR010243 MF_01321 15 1223 DNA-directed RNA polymerase beta subunit, bacterial-type DNA-directed RNA polymerase subunit beta [rpoB]. 11.811 94%	DNA-directed RNA polymerase subunit beta [rpoB]	11.811	94%	Yes	-	-	-			-	-	-	-			-	-	-	-			-	-	IPR007121 PS01166 998 1010 RNA polymerase, beta subunit, conserved site RNA polymerases beta chain signature. - 1%	RNA polymerases beta chain signature	1%	Yes but general	-	-	-			-	-	-
MMSYN1_0805	Transcription factor	-	-			-	-	IPR036597 G3DSA:1.10.3290.10 54 284 Fido-like domain superfamily 7.3e-07 59%	Fido-like domain superfamily;	0.00000073	59%	No	-	-	-			-	-	-	-			-	-	-	-			-	-	-	-			-	-	-	-		-	-	-	-			-	-	-
MMSYN1_0806	50S ribosomal protein L7/L12	IPR000206 cd00387 3 121 Ribosomal protein L7/L12 Ribosomal_L7_L12 7.40212e-27 98%	Ribosomal_L7_L12	7.40212e-27	98%	Yes	-	IPR014719 G3DSA:3.30.1390.10 52 122 Ribosomal protein L7/L12, C-terminal/adaptor protein ClpS-like 2.3e-22 58% - G3DSA:1.20.5.710 2 51 - 1.4e-16 41%	Ribosomal protein L7/L12, C-terminal/adaptor protein ClpS-like	2.3e-22	58%	Yes	-	IPR000206 MF_00368 2 122 Ribosomal protein L7/L12 50S ribosomal protein L7/L12 [rplL]. 20.022 99%	50S ribosomal protein L7/L12 [rplL]	20.022	99%	Yes	-	-	-			-	-	-	-			-	-	IPR013823 PD001326 57 122 Ribosomal protein L7/L12, C-terminal RIBOSOMAL L7/L12 50S RIBONUCLEOPROTEIN CHLOROPLAST L12 PLASTID DIRECT SEQUENCING PEPTIDE 5e-29 54%	Ribosomal protein L7/L12	5.00E-29	54%	Yes	-	-	-		-	-	-	-			-	-	-
MMSYN1_0807	rplJ; 50S ribosomal protein L10	- cd05797 9 163 - Ribosomal_L10 1.6273e-56 94%	Ribosomal_L10	1.6273e-56	94%	Yes	-	- G3DSA:3.30.70.1730 7 137 - 6.2e-34 79%	Unknown function			-	-	IPR022973 MF_00362 6 164 Ribosomal protein L10 50S ribosomal protein L10 [rplJ]. 23.359 96%	50S ribosomal protein L10 [rplJ]	23.359	96%	Yes	-	-	-			-	-	-	-			-	-	-	-			-	-	-	-		-	-	-	-			-	-	-
MMSYN1_0809	rplA; 50S ribosomal protein L1	IPR028364 cd00403 23 224 Ribosomal protein L1/ribosomal biogenesis protein Ribosomal_L1 1.88527e-68 89%	Ribosomal_L1	1.88527e-68	89%	Yes	-	- G3DSA:3.30.190.20 21 224 - 1.1e-83 90% IPR016095 G3DSA:3.40.50.790 68 159 Ribosomal protein L1, 3-layer alpha/beta-sandwich 1.1e-83 41%	Ribosomal protein L1, 3-layer alpha/beta-sandwich	1.1e-83	41%	Yes	-	IPR005878 MF_01318_B 2 226 Ribosomal protein L1, bacterial-type 50S ribosomal protein L1 [rplA]. 41.441 100%	50S ribosomal protein L1 [rplA]	41.441	100%	Yes	-	IPR002143 PIRSF002155 1 226 Ribosomal protein L1 4e-77 100%	Ribosomal protein L1	4e-77	100%	Yes	-	-	-			-	-	-	-			-	-	IPR023673 PS01199 121 139 Ribosomal protein L1, conserved site Ribosomal protein L1 signature. - 8%	Ribosomal protein L1 signature	8%	Yes	-	-	-			-	-	-
MMSYN1_0810	rplK; 50S ribosomal protein L11	IPR000911 cd00349 10 135 Ribosomal protein L11/L12 Ribosomal_L11 3.28164e-51 89%	Ribosomal protein L11/L12	3.28164e-51	89%	Yes	-	- G3DSA:1.10.10.2720 68 142 - 5.1e-26 53% IPR036796 G3DSA:3.30.1550.10 2 67 Ribosomal protein L11/L12, N-terminal domain superfamily 2.1e-18 46%	Ribosomal protein L11/L12, N-terminal domain superfamily	2.1e-18	46%	Yes	-	IPR000911 MF_00736 5 137 Ribosomal protein L11/L12 50S ribosomal protein L11 [rplK]. 24.36 94%	50S ribosomal protein L11 [rplK]	24.36	94%	Yes	-	-	-			-	-	-	-			-	-	- PD001367 34 68 - RIBOSOMAL RIBONUCLEOPROTEIN L11 RRNA-BINDING RNA-BINDING METHYLATION 50S L11 BACTERIAL CHLOROPLAST 2e-13 25%	RIBONUCLEOPROTEIN L11	2e-13	25%	Yes	-	IPR020785 PS00359 122 137 Ribosomal protein L11, conserved site Ribosomal protein L11 signature. - 11%	Ribosomal protein L11 signature	11%	Yes	-	-	-			-	-	-
MMSYN1_0813	galE; UDP-glucose 4-epimerase	IPR005886 cd05247 2 326 UDP-glucose 4-epimerase UDP_G4E_1_SDR_e 1.48545e-158 98%	UDP-glucose 4-epimerase	1.48545e-158	98%	Yes	-	- G3DSA:3.90.25.10 190 324 - 9.9e-102 41% - G3DSA:3.40.50.720 4 270 - 9.9e-102 80%	Unknown function			-	-	-	-			-	-	-	-			-	-	-	-			-	-	-	-			-	-	-	-		-	-	-	-			-	-	-
MMSYN1_0814	glf; UDP-galactopyranose mutase	-	-			-	-	- G3DSA:3.40.50.720 13 108 - 3.7e-26 24% - G3DSA:3.40.50.720 131 305 - 8.8e-23 44% - G3DSA:3.40.50.720 321 395 - 2.2e-15 19%	Unknown function			-	-	-	-			-	-	-	-			-	-	-	-			-	-	-	-			-	-	-	-		-	-	-	-			-	-	-
MMSYN1_0817	whiA; Sporulation transcription regulator WhiA	-	-			-	-	IPR027434 G3DSA:3.10.28.10 1 217 Homing endonuclease 8e-36 70% IPR036388 G3DSA:1.10.10.10 218 309 Winged helix-like DNA-binding domain superfamily 1.5e-18 30%	Homing endonuclease; + Winged helix-like DNA-binding domain superfamily;	8e-36 1.5e-18	70% 30%	Yes but general	-	-	-			-	-	-	-			-	-	-	-			-	-	-	-			-	-	-	-		-	-	-	-			-	-	-
MMSYN1_0818	lgt; Prolipoprotein diacylglyceryl transferase	-	-			-	-	-	-			-	-	-	-			-	-	-	-			-	-	-	-			-	-	-	-			-	-	IPR001640 PS01311 195 207 Prolipoprotein diacylglyceryl transferase Prolipoprotein diacylglyceryl transferase signature. - 3%	Prolipoprotein diacylglyceryl transferase signature	3%	Yes	-	-	-			-	-	-
MMSYN1_0819	trxB; Thioredoxin reductase (NADPH)	-	-			-	-	IPR036188 G3DSA:3.50.50.60 10 298 FAD/NAD(P)-binding domain superfamily 2e-101 93% IPR036188 G3DSA:3.50.50.60 121 241 FAD/NAD(P)-binding domain superfamily 2e-101 39%	FAD/NAD(P)-binding domain superfamily	2e-101	93%	Yes but general	-	-	-			-	-	-	-			-	-	IPR000103 PR00469 63 73 Pyridine nucleotide-disulphide oxidoreductase, class-II Pyridine nucleotide disulphide reductase class-II signature 3.2e-61 4% IPR000103 PR00469 43 58 Pyridine nucleotide-disulphide oxidoreductase, class-II Pyridine nucleotide disulphide reductase class-II signature 3.2e-61 5% IPR000103 PR00469 110 118 Pyridine nucleotide-disulphide oxidoreductase, class-II Pyridine nucleo…	Pyridine nucleotide disulphide reductase class-II signature	3.2e-61	49%	Yes but general	-	-	-			-	-	-	-		-	-	-	-			-	-	-
MMSYN1_0820	lgt; Prolipoprotein diacylglyceryl transferase	-	-			-	-	-	-			-	-	-	-			-	-	-	-			-	-	-	-			-	-	-	-			-	-	-	-		-	-	-	-			-	-	-
MMSYN1_0821	hprK; HPr kinase/phosphorylase	IPR011104 cd01918 136 286 HPr kinase/phosphorylase, C-terminal HprK_C 1.81398e-66 48%	HPr kinase/phosphorylase, C-terminal; HprK_C	1.81E-66	48%	Yes	-	- G3DSA:3.40.50.300 137 313 - 1.2e-53 57% IPR028979 G3DSA:3.40.1390.20 3 131 HPr(Ser) kinase/phosphorylase-like, N-terminal domain superfamily 7.7e-30 41%	HPr(Ser) kinase/phosphorylase-like, N-terminal domain superfamily	7.7e-30	41%	Yes	-	IPR003755 MF_01249 3 311 HPr(Ser) kinase/phosphorylase HPr kinase/phosphorylase [hprK]. 32.596 99%	HPr(Ser) kinase/phosphorylase; HPr kinase/phosphorylase [hprK].	32.596	99%	Yes	-	-	-			-	-	-	-			-	-	-	-			-	-	-	-		-	-	-	-			-	-	-
MMSYN1_0822	S component of ECF transporter with possible substrate vitamins, e.g. folate	-	-			-	-	- G3DSA:1.10.1760.20 38 211 - 2.2e-22 78%	-;	2.20E-22	78%	-	-	-	-			-	-	-	-			-	-	-	-			-	-	-	-			-	-	-	-		-	-	-	-			-	-	-
MMSYN1_0823	folC; Dihydrofolate:folylpolyglutamate synthase	-	-			-	-	IPR036565 G3DSA:3.40.1190.10 11 253 Mur-like, catalytic domain superfamily 4.3e-56 65% IPR036615 G3DSA:3.90.190.20 254 371 Mur ligase, C-terminal domain superfamily 2.5e-16 32%	Mur-like, catalytic domain superfamily + Mur ligase, C-terminal domain superfamily	4.3e-56 2.5e-16	65% 32%	Yes but general	-	-	-			-	-	-	-			-	-	-	-			-	-	-	-			-	-	-	-		-	-	-	-			-	-	-
MMSYN1_0824	uvrA; UvrABC system protein A	- cd03271 617 924 - ABC_UvrA_II 3.27669e-141 33% - cd03270 6 118 - ABC_UvrA_I 1.15942e-74 12% - cd03270 469 581 - ABC_UvrA_I 4.95505e-66 12%	ABC_UvrA_I + ABC_UvrA_I + ABC_UvrA_II	1.15942e-74 4.95505e-66 3.27669e-141	12% 12% 33%	Yes	-	- G3DSA:3.40.50.300 7 599 - 0.0 63% - G3DSA:3.30.190.20 132 248 - 0.0 12% - G3DSA:1.20.1580.10 92 498 - 0.0 43% - G3DSA:1.10.8.280 291 409 - 0.0 13% - G3DSA:3.40.50.300 617 939 - 0.0 34% - G3DSA:1.20.1580.10 696 833 - 0.0 15%	Unknown function			-	-	IPR004602 MF_00205 3 943 UvrABC system subunit A UvrABC system protein A [uvrA]. 21.477 99%	UvrABC system protein A [uvrA]	21.477	99%	Yes	-	-	-			-	-	-	-			-	-	-	-			-	-	IPR017871 PS00211 493 507 ABC transporter, conserved site ABC transporters family signature. - 2% IPR017871 PS00211 833 847 ABC transporter, conserved site ABC transporters family signature. - 2%	ABC transporters family signature	4%	Yes but general	-	IPR003439 PS50893 609 940 ABC transporter-like ATP-binding cassette, ABC transporter-type domain profile. 11.018 35%	ABC transporter-like ATP-binding cassette	11.018	35%	Yes but general	-	-
MMSYN1_0825	uvrB; UvrABC system protein B	IPR001650 cd00079 425 556 Helicase, C-terminal HELICc 1.20843e-26 20% - cd00046 36 102 - DEXDc 1.03793e-12 10%	DEAD-like helicases superfamily + Helicase, C-terminal HELICc	1.03793e-12 1.20843e-26	10% 20%	Yes but general	-	- G3DSA:3.40.50.300 1 225 - 2.3e-63 34% - G3DSA:3.40.50.300 275 417 - 6.4e-51 22% - G3DSA:3.40.50.300 418 599 - 6.8e-51 27% - G3DSA:4.10.860.10 612 662 - 3.1e-06 8%	Unknown function			-	-	IPR004807 MF_00204 6 661 UvrABC system, subunit B UvrABC system protein B [uvrB]. 40.243 99%	UvrABC system protein B [uvrB]	40.243	99%	Yes	-	-	-			-	-	-	-			-	-	-	-			-	-	-	-		-	-	IPR001943 PS50151 626 661 UVR domain UVR domain profile. 12.288 5% IPR014001 PS51192 29 180 Helicase superfamily 1/2, ATP-binding domain Superfamilies 1 and 2 helicase ATP-binding type-1 domain profile. 13.32 23% IPR001650 PS51194 434 596 Helicase, C-terminal Superfamilies 1 and 2 helicase C-terminal domain profile. 21.628 25%	ATP-binding type-1 domain profile + Helicase, C-terminal Superfamilies 1 and 2 helicase C-terminal domain profile + UVR domain UVR domain profile	13.32 21.628 12.288	23% 25% 5%	Yes but general	-	-
MMSYN1_0826	holA; DNA polymerase III, delta subunit	-	-			-	-	- G3DSA:3.40.50.300 1 122 - 2.2e-15 39% - G3DSA:1.20.272.10 195 315 - 1.6e-09 38%	Unknown function			-	-	-	-			-	-	-	-			-	-	-	-			-	-	-	-			-	-	-	-		-	-	-	-			-	-	-
MMSYN1_0827	Transmembrane protein, likely an ion transporter	-	-			-	-	-	-			-	-	-	-			-	-	-	-			-	-	-	-			-	-	-	-			-	-	-	-		-	-	-	-			-	-	-
MMSYN1_0830	Transmembrane protein, likely an ion transporter	-	-			-	-	-	-			-	-	-	-			-	-	-	-			-	-	-	-			-	-	-	-			-	-	-	-		-	-	-	-			-	-	-
MMSYN1_0831	prs; Ribose-phosphate pyrophosphokinase	IPR000836 cd06223 153 275 Phosphoribosyltransferase domain PRTases_typeI 3.16193e-19 36%	Phosphoribosyltransferase domain	3.16193e-19	36%	Yes but general	-	- G3DSA:3.40.50.2020 149 302 - 5.5e-106 45% - G3DSA:3.40.50.2020 10 313 - 5.5e-106 88%	Unknown function			-	-	-	-			-	-	-	-			-	-	-	-			-	-	-	-			-	-	IPR000842 PS00114 130 145 Phosphoribosyl pyrophosphate synthetase, conserved site Phosphoribosyl pyrophosphate synthase signature. - 5%	Phosphoribosyl pyrophosphate synthase signature	5%	Yes	-	-	-			-	-	-
MMSYN1_0832	pth; Peptidyl-tRNA hydrolase	IPR001328 cd00462 3 172 Peptidyl-tRNA hydrolase PTH 3.41523e-83 91%	Peptidyl-tRNA hydrolase PTH	3.41523e-83	91%	Yes	-	IPR036416 G3DSA:3.40.50.1470 1 186 Peptidyl-tRNA hydrolase superfamily 3.8e-64 100%	Peptidyl-tRNA hydrolase superfamily	3.8e-64	100%	Yes	-	IPR001328 MF_00083 1 178 Peptidyl-tRNA hydrolase Peptidyl-tRNA hydrolase [pth]. 32.473 96%	Peptidyl-tRNA hydrolase [pth]	32.473	96%	Yes	-	-	-			-	-	-	-			-	-	-	-			-	-	IPR018171 PS01196 107 117 Peptidyl-tRNA hydrolase, conserved site Peptidyl-tRNA hydrolase signature 2. - 6% IPR018171 PS01195 14 27 Peptidyl-tRNA hydrolase, conserved site Peptidyl-tRNA hydrolase signature 1. - 8%	Peptidyl-tRNA hydrolase signature 1 + Peptidyl-tRNA hydrolase signature 2	8% 6%	Yes	-	-	-			-	-	-
MMSYN1_0833	rplI; 50S ribosomal protein L9	-	-			-	-	IPR036935 G3DSA:3.40.5.10 1 50 Ribosomal protein L9, N-terminal domain superfamily 1e-21 34% IPR036791 G3DSA:3.10.430.100 60 146 Ribosomal protein L9, C-terminal domain superfamily 1.3e-17 59%	Ribosomal protein L9, N-terminal domain superfamily + Ribosomal protein L9, C-terminal domain superfamily	1e-21 1.3e-17	34% 59%	Yes	-	IPR020594 MF_00503 1 147 Ribosomal protein L9, bacteria/chloroplast 50S ribosomal protein L9 [rplI]. 21.124 100%	Ribosomal protein L9, bacteria/chloroplast 50S ribosomal protein L9 [rplI]	21.124	100%	Yes	-	-	-			-	-	-	-			-	-	-	-			-	-	-	-		-	-	-	-			-	-	-
MMSYN1_0834	dnaB; Replicative DNA helicase	IPR007694 cd00984 190 428 DNA helicase, DnaB-like, C-terminal DnaB_C 6.11322e-117 55%	DNA helicase, DnaB-like, C-terminal DnaB_C	6.11322e-117	55%	Yes	-	- G3DSA:3.40.50.300 162 438 - 9.6e-101 63% IPR016136 G3DSA:1.10.860.10 3 161 DNA helicase DnaB, N-terminal/DNA primase DnaG, C-terminal 6e-25 36%	DNA helicase DnaB, N-terminal/DNA primase DnaG, C-terminal	6.00E-25	36%	Yes	-	-	-			-	-	-	-			-	-	-	-			-	-	-	-			-	-	-	-		-	-	IPR007694 PS51199 176 438 DNA helicase, DnaB-like, C-terminal Superfamily 4 helicase domain profile. 98.671 60%	DNA helicase, DnaB-like, C-terminal Superfamily 4 helicase domain profile	98.671	60%	Yes	-	-
MMSYN1_0835	Lipoprotein, putative	-	-			-	-	-	-			-	-	-	-			-	-	-	-			-	-	-	-			-	-	-	-			-	-	-	-		-	-	- PS51257 1 24 - Prokaryotic membrane lipoprotein lipid attachment site profile. 6.0 6%	-; Prokaryotic membrane lipoprotein lipid attachment site profile.	6	6%	Yes	-	-
MMSYN1_0836	S component of ECF transporter with possible substrate vitamins, e.g. folate	-	-			-	-	- G3DSA:1.10.1760.20 47 213 - 2e-16 54%	-;	2.00E-16	54%	-	-	-	-			-	-	-	-			-	-	-	-			-	-	-	-			-	-	-	-		-	-	-	-			-	-	-
MMSYN1_0837	cysS; Cysteine--tRNA ligase	-	-			-	-	IPR014729 G3DSA:3.40.50.620 1 301 Rossmann-like alpha/beta/alpha sandwich fold 5.2e-101 68% - G3DSA:1.20.120.640 303 441 - 2.9e-12 32%	Rossmann-like alpha/beta/alpha sandwich fold	5.2e-101	68%	Yes but general	-	IPR015803 MF_00041 1 441 Cysteine-tRNA ligase Cysteine--tRNA ligase [cysS]. 30.08 100%	Cysteine--tRNA ligase [cysS]	30.08	100%	Yes	-	-	-			-	-	IPR024909 PR00983 57 66 Cysteinyl-tRNA synthetase/mycothiol ligase Cysteinyl-tRNA synthetase signature 1.1e-22 2% IPR024909 PR00983 21 32 Cysteinyl-tRNA synthetase/mycothiol ligase Cysteinyl-tRNA synthetase signature 1.1e-22 3% IPR024909 PR00983 218 239 Cysteinyl-tRNA synthetase/mycothiol ligase Cysteinyl-tRNA synthetase signature 1.1e-22 5% IPR024909 PR00983 186 204 Cysteinyl-tRNA synthetase/myc…	Cysteinyl-tRNA synthetase signature	1.1e-22	14%	Yes	-	-	-			-	-	-	-		-	-	-	-			-	-	-
MMSYN1_0838	rlmB; 23S rRNA (guanosine-2'-O-)-methyltransferase RlmB	-	-			-	-	IPR029026 G3DSA:3.40.1280.10 75 243 tRNA (guanine-N1-)-methyltransferase, N-terminal 3.2e-45 69% IPR029064 G3DSA:3.30.1330.30 1 73 50S ribosomal protein L30e-like 7.9e-10 30%	tRNA (guanine-N1-)-methyltransferase, N-terminal; + 50S ribosomal protein L30e-like;	3.2e-45 7.9e-10	69% 30%	Yes but general	-	-	-			-	-	-	-			-	-	-	-			-	-	-	-			-	-	-	-		-	-	-	-			-	-	-
MMSYN1_0839	secE; Preprotein translocase, SecE subunit	-	-			-	-	IPR038379 G3DSA:1.20.5.1030 44 105 SecE superfamily 2.9e-06 58%	SecE superfamily	2.9e-06	58%	Yes	-	-	-			-	-	-	-			-	-	-	-			-	-	-	-			-	-	-	-		-	-	-	-			-	-	-
MMSYN1_0840	nusG; Transcription termination/antitermination protein NusG	- cd09891 19 124 - NGN_Bact_1 2.9285e-37 50% - cd06091 155 209 - KOW_NusG 5.01394e-17 26%	Bacterial N-Utilization Substance G (NusG) N-terminal (NGN) domain, subgroup 1 + NusG contains an NGN domain at its N-terminus and KOW motif at its C-terminus	2.9285e-37 5.01394e-17	50% 26%	Yes	-	IPR036735 G3DSA:3.30.70.940 14 137 NusG, N-terminal domain superfamily 3.5e-30 58% IPR014722 G3DSA:2.30.30.30 150 210 Ribosomal protein L2, domain 2 5.2e-13 29%	NusG, N-terminal domain superfamily Ribosomal protein L2, domain 2	3.5e-30 5.2e-13	58% 29%	Yes	-	IPR001062 MF_00948 17 210 Transcription antitermination protein, NusG Transcription termination/antitermination protein NusG [nusG]. 26.609 91%	Transcription termination/antitermination protein NusG [nusG]	26.609	91%	Yes	-	-	-			-	-	IPR001062 PR00338 168 183 Transcription antitermination protein, NusG Transcription termination factor NUSG signature 3.1e-05 8% IPR001062 PR00338 69 81 Transcription antitermination protein, NusG Transcription termination factor NUSG signature 3.1e-05 6% IPR001062 PR00338 186 202 Transcription antitermination protein, NusG Transcription termination factor NUSG signature 3.1e-05 8%	Transcription termination factor NUSG signature 3.1e-05	3.1e-05	8% 6% 8%	Yes	-	-	-			-	-	-	-		-	-	-	-			-	-	-
MMSYN1_0851	Lipoprotein, putative	-	-			-	-	-	-			-	-	-	-			-	-	-	-			-	-	-	-			-	-	-	-			-	-	-	-		-	-	- PS51257 1 24 - Prokaryotic membrane lipoprotein lipid attachment site profile. 6.0 40%	-; Prokaryotic membrane lipoprotein lipid attachment site profile.	6	40%	Yes	-	-
MMSYN1_0852	Transmembrane protein, Cation transporter	-	-			-	-	-	-			-	-	-	-			-	-	-	-			-	-	-	-			-	-	-	-			-	-	-	-		-	-	-	-			-	-	-
MMSYN1_0853	Hypothetical protein	-	-			-	-	-	-			-	-	-	-			-	-	-	-			-	-	-	-			-	-	-	-			-	-	-	-		-	-	-	-			-	-	-
MMSYN1_0859	topA; DNA topoisomerase 1	IPR013497 cd00186 135 563 DNA topoisomerase, type IA, central TOP1Ac 5.53093e-90 66% IPR034149 cd03363 2 129 DNA topoisomerase 1, TOPRIM domain TOPRIM_TopoIA_TopoI 2.15196e-51 20%	DNA topoisomerase 1, TOPRIM domain + DNA topoisomerase, type IA, central TOP1Ac	2.15196e-51 5.53093e-90	20% 66%	Yes	-	IPR013824 G3DSA:1.10.460.10 140 561 DNA topoisomerase, type IA, central region, subdomain 1 2.1e-93 65% IPR013826 G3DSA:1.10.290.10 257 383 DNA topoisomerase, type IA, central region, subdomain 3 2.1e-93 19% IPR013825 G3DSA:2.70.20.10 188 468 DNA topoisomerase, type IA, central region, subdomain 2 2.1e-93 43% - G3DSA:3.40.50.140 1 139 - 2.6e-40 21%	DNA topoisomerase, type IA, central region, subdomain 1	2.1e-93	65%	Yes	-	IPR028612 MF_00952 2 652 DNA topoisomerase I, type IA DNA topoisomerase 1 [topA]. 42.865 100%	DNA topoisomerase 1 [topA]	42.865	100%	Yes	-	-	-			-	-	IPR013497 PR00417 291 300 DNA topoisomerase, type IA, central Prokaryotic DNA topoisomerase I signature 2.6e-25 2% IPR013497 PR00417 166 184 DNA topoisomerase, type IA, central Prokaryotic DNA topoisomerase I signature 2.6e-25 3% IPR013497 PR00417 368 384 DNA topoisomerase, type IA, central Prokaryotic DNA topoisomerase I signature 2.6e-25 3% IPR013497 PR00417 484 498 DNA topoisomerase, type IA, …	DNA topoisomerase, type IA, central	2.6e-25	2% 3% 3% 2% 2%	Yes	-	-	-			-	-	IPR023406 PS00396 286 300 DNA topoisomerase, type IA, active site Prokaryotic DNA topoisomerase I active site. - 2%	Prokaryotic DNA topoisomerase I active site	2%	Yes	-	IPR006171 PS50880 2 119 TOPRIM domain Toprim domain profile. 21.108 18%	Toprim domain profile	21.108	18%	Yes but general	-	-
MMSYN1_0870	dcuC; C4-dicarboxylate anaerobic carrier dcuC	-	-			-	-	-	-			-	-	-	-			-	-	-	-			-	-	-	-			-	-	-	-			-	-	-	-		-	-	-	-			-	-	-
MMSYN1_0872	ychF; Ribosome-binding ATPase YchF	- cd01900 5 278 - YchF 1.00776e-169 75% - cd04867 280 362 - TGS_YchF_C 1.22329e-47 23%	YchF + TGS_YchF_C	1.00776e-169 1.22329e-47	75% 23%	Yes	-	IPR012675 G3DSA:3.10.20.30 48 362 Beta-grasp domain superfamily 0.0 87% - G3DSA:3.40.50.300 3 279 - 0.0 76% IPR023192 G3DSA:1.10.150.300 113 200 TGS-like domain superfamily 0.0 24%	Beta-grasp domain superfamily	0	87%	Yes but general	-	IPR004396 MF_00944 2 364 Ribosome-binding ATPase YchF/Obg-like ATPase 1 Ribosome-binding ATPase YchF [ychF]. 42.166 100%	Ribosome-binding ATPase YchF/Obg-like ATPase 1; Ribosome-binding ATPase YchF [ychF].	42.166	100%	Yes	-	IPR004396 PIRSF006641 1 364 Ribosome-binding ATPase YchF/Obg-like ATPase 1 0.0 100%	Ribosome-binding ATPase YchF/Obg-like ATPase 1;	0	100%	Yes	-	IPR006073 PR00326 5 25 GTP binding domain GTP1/OBG GTP-binding protein family signature 1.5e-35 6% IPR006073 PR00326 87 105 GTP binding domain GTP1/OBG GTP-binding protein family signature 1.5e-35 5% IPR006073 PR00326 70 85 GTP binding domain GTP1/OBG GTP-binding protein family signature 1.5e-35 4% IPR006073 PR00326 26 44 GTP binding domain GTP1/OBG GTP-binding protein family signature 1.5e-35 5%	GTP binding domain; GTP1/OBG GTP-binding protein family signature + GTP binding domain; GTP1/OBG GTP-binding protein family signature + GTP binding domain; GTP1/OBG GTP-binding protein family signature + GTP binding domain; GTP1/OBG GTP-binding protein family signature	1.5e-35 1.5e-35 1.5e-35 1.5e-35	5% 6% 5% 4%	Yes but general	-	-	-			-	-	-	-		-	-	IPR031167 PS51710 3 257 OBG-type guanine nucleotide-binding (G) domain OBG-type guanine nucleotide-binding (G) domain profile. 62.922 70%	OBG-type guanine nucleotide-binding (G) domain; OBG-type guanine nucleotide-binding (G) domain profile.	62.922	70%	Yes but general	-	-
MMSYN1_0873	DUF951 family, ribosomal protein	-	-			-	-	-	-			-	-	-	-			-	-	IPR009296 PIRSF037263 1 66 Protein of unknown function DUF951 4.8e-25 100%	Protein of unknown function DUF951;	4.8E-25	100%	Yes but general	-	-	-			-	-	-	-			-	-	-	-		-	-	-	-			-	-	-
MMSYN1_0874	gidB; 16S rRNA (guanine(527)-N(7))-methyltransferase	- cd02440 70 144 - AdoMet_MTases 4.77507e-05 32%	S-adenosylmethionine-dependent methyltransferases (SAM or AdoMet-MTase)	4.77507e-05	32%	Yes but general	-	- G3DSA:3.40.50.150 5 230 - 1.5e-65 98%	Unknown function			-	-	IPR003682 MF_00074 13 190 rRNA small subunit methyltransferase G Ribosomal RNA small subunit methyltransferase G [rsmG]. 26.826 77%	Ribosomal RNA small subunit methyltransferase G [rsmG]	26.826	77%	Yes	-	IPR003682 PIRSF003078 1 214 rRNA small subunit methyltransferase G 3.8e-61 93%	rRNA small subunit methyltransferase G	3.8e-61	93%	Yes	-	-	-			-	-	-	-			-	-	-	-		-	-	-	-			-	-	-
MMSYN1_0875	pgsA; CDP diacylglycerol glycerol 3 phosphate3 phosphatidyltransferase	-	-			-	-	- G3DSA:1.20.120.1760 4 193 - 4.1e-10 96%	Unknown function			-	-	-	-			-	-	IPR004570 PIRSF000847 3 198 CDP-diacylglycerol--glycerol-3-phosphate 3-phosphatidyltransferase 8.1e-54 99%	CDP-diacylglycerol--glycerol-3-phosphate 3-phosphatidyltransferase	8.1e-54	99%	Yes	-	-	-			-	-	-	-			-	-	IPR000462 PS00379 63 85 CDP-alcohol phosphatidyltransferase CDP-alcohol phosphatidyltransferases signature. - 12%	CDP-alcohol phosphatidyltransferases signature	12%	Yes	-	-	-			-	-	-
MMSYN1_0876	L-type amino acid permease	-	-			-	-	- G3DSA:1.20.1740.10 1 438 - 7.5e-19 83%	-;	7.50E-19	83%	-	-	-	-			-	-	IPR002293 PIRSF006060 1 522 Amino acid/polyamine transporter I 9.4e-23 99%	Amino acid/polyamine transporter I;	9.40E-23	99%	Yes but general	-	-	-			-	-	-	-			-	-	-	-		-	-	-	-			-	-	-
MMSYN1_0877	S component of ECF transporter, likely an ion transmembrane transporter	-	-			-	-	- G3DSA:1.10.1760.20 25 223 - 2.2e-16 88%	-;	2.2E-16	88%	-	-	-	-			-	-	-	-			-	-	-	-			-	-	-	-			-	-	-	-		-	-	-	-			-	-	-
MMSYN1_0878	L-type amino acid permease	-	-			-	-	- G3DSA:1.20.1740.10 1 488 - 1.7e-24 98%	-;	1.70E-24	98%	-	-	-	-			-	-	IPR002293 PIRSF006060 1 487 Amino acid/polyamine transporter I 5e-25 98%	Amino acid/polyamine transporter I;	5.00E-25	98%	Yes but general	-	-	-			-	-	-	-			-	-	-	-		-	-	-	-			-	-	-
MMSYN1_0879	mgtA; Magnesium-importing P-type ATP-ase mgtA	-	-			-	-	- G3DSA:2.70.150.10 36 262 - 5.8e-60 26% - G3DSA:1.20.1110.10 71 356 - 5.8e-60 32% IPR023214 G3DSA:3.40.50.1000 357 369 HAD superfamily 5.8e-60 1% IPR023214 G3DSA:3.40.50.1000 523 658 HAD superfamily 2e-58 15% - G3DSA:1.20.1110.10 659 875 - 2e-58 25% IPR023299 G3DSA:3.40.1110.10 422 522 P-type ATPase, cytoplasmic domain N 2e-58 11%	P-type ATPase, cytoplasmic domain N + HAD superfamily	2e-58 2e-58	11% 15%	Yes but not substrate	-	-	-			-	-	-	-			-	-	- PR00119 537 547 - P-type cation-transporting ATPase superfamily signature 2.5e-22 1% - PR00119 637 649 - P-type cation-transporting ATPase superfamily signature 2.5e-22 1% - PR00119 200 214 - P-type cation-transporting ATPase superfamily signature 2.5e-22 2% - PR00119 614 633 - P-type cation-transporting ATPase superfamily signature 2.5e-22 2% - PR00119 360 374 - P-type cation-transporting ATPa…	P-type cation-transporting ATPase superfamily signature	2.5e-22	8%	Yes but not substrate	-	-	-			-	-	IPR018303 PS00154 362 368 P-type ATPase, phosphorylation site E1-E2 ATPases phosphorylation site. - 1%	P-type ATPase, phosphorylation site; E1-E2 ATPases phosphorylation site.	1%	Yes but not substrate	-	-	-			-	-	- SFLDF00027 342 666 - p-type atpase 0.0 37% - SFLDG00002 342 666 - C1.7: P-type atpase like 0.0 37%
MMSYN1_0881	uhpT; Hexose phosphate transport protein	-	-			-	-	- G3DSA:1.20.1250.20 28 229 - 1.2e-08 43% - G3DSA:1.20.1250.20 242 467 - 1.8e-05 48%	Unknown function			-	-	-	-			-	-	-	-			-	-	-	-			-	-	-	-			-	-	-	-		-	-	-	-			-	-	-
MMSYN1_0885	mnmG; tRNA uridine 5-carboxymethylaminomethyl modification enzyme	-	-			-	-	IPR036188 FAD/NAD(P)-binding domain superfamily G3DSA:3.50.50.60 6.8e-75 1 234 37% IPR036188 FAD/NAD(P)-binding domain superfamily G3DSA:3.50.50.60 1.9e-54 292 458 27% - - G3DSA:1.10.150.570 3.9e-22 568 621 9% - - G3DSA:1.10.10.1800 9.3e-10 459 549 14%	FAD/NAD(P)-binding domain superfamily	6.8e-75 1.9e-54	37% 27%	Yes but general	-	IPR004416 tRNA uridine 5-carboxymethylaminomethyl modification enzyme MnmG MF_00129 tRNA uridine 5-carboxymethylaminomethyl modification enzyme MnmG [mnmG]. 38.165 3 623 99%	tRNA uridine 5-carboxymethylaminomethyl modification enzyme MnmG	38.165	99%	Yes	-	-	-			-	-	- - PR00411 Pyridine nucleotide disulphide reductase class-I signature 1.9e-05 6 28 4% - - PR00411 Pyridine nucleotide disulphide reductase class-I signature 1.9e-05 150 159 2% - - PR00368 FAD-dependent pyridine nucleotide reductase signature 2.4e-05 147 165 3% - - PR00368 FAD-dependent pyridine nucleotide reductase signature 2.4e-05 7 26 3%	3-4% matches			-	-	-	-			-	-	IPR020595 MnmG-related, conserved site PS01280 Glucose inhibited division protein A family signature 1. - 273 287 2% IPR020595 MnmG-related, conserved site PS01281 Glucose inhibited division protein A family signature 2. - 368 391 4%	2-4% matches		-	-	-	-			-	-	-
MMSYN1_0886	sodium dicarboxylate symporter family protein	-	-			-	-	IPR036458 G3DSA:1.10.3860.10 87 500 Sodium:dicarboxylate symporter superfamily 4.2e-70 79%	Sodium:dicarboxylate symporter superfamily	4.2e-70	79%	Yes	-	-	-			-	-	-	-			-	-	-	-			-	-	-	-			-	-	-	-		-	-	-	-			-	-	-
MMSYN1_0887	FAD-dependent pyridine nucleotide-disulphide oxidoreductase	-	-			-	-	IPR036188 G3DSA:3.50.50.60 111 440 FAD/NAD(P)-binding domain superfamily 0.0 74% IPR036188 G3DSA:3.50.50.60 2 340 FAD/NAD(P)-binding domain superfamily 0.0 76%	FAD/NAD(P)-binding domain superfamily	0.0	76%	Yes but general	-	-	-			-	-	-	-			-	-	- PR00368 149 167 - FAD-dependent pyridine nucleotide reductase signature 4e-25 4% - PR00368 3 22 - FAD-dependent pyridine nucleotide reductase signature 4e-25 4% - PR00368 235 251 - FAD-dependent pyridine nucleotide reductase signature 4e-25 4% - PR00368 262 284 - FAD-dependent pyridine nucleotide reductase signature 4e-25 5% - PR00368 102 120 - FAD-dependent pyridine nucleotide reductase signat…	FAD-dependent pyridine nucleotide reductase signature	4.00E-25	21%	Yes	-	-	-			-	-	-	-		-	-	-	-			-	-	-
MMSYN1_0906	Choline/Ethanolamine/Thiamine kinase/phosphotransferase	-	-			-	-	- G3DSA:3.90.1200.10 64 237 - 4.5e-28 73%	-;	4.50E-28	73%	-	-	-	-			-	-	-	-			-	-	-	-			-	-	-	-			-	-	-	-		-	-	-	-			-	-	-
MMSYN1_0907	Magnesium binding cof-like hydrolase, sugar phosphatase, HAD family	-	-			-	-	IPR023214 G3DSA:3.40.50.1000 1 127 HAD superfamily 1.4e-16 48% IPR023214 G3DSA:3.40.50.1000 128 261 HAD superfamily 1.8e-12 51%	HAD superfamily; + HAD superfamily;	1.4e-16 1.8e-12	48% 51%	Yes	-	-	-			-	-	-	-			-	-	-	-			-	-	-	-			-	-	-	-		-	-	-	-			-	-	-
MMSYN1_0908	yidC; inner membrane protein translocase component	-	-			-	-	-	-			-	-	-	-			-	-	-	-			-	-	-	-			-	-	-	-			-	-	-	-		-	-	-	-			-	-	-
MMSYN1_0909	rnpA; Ribonuclease P protein component	-	-			-	-	IPR014721 G3DSA:3.30.230.10 1 109 Ribosomal protein S5 domain 2-type fold, subgroup 8.5e-27 100%	Ribosomal protein S5 domain 2-type fold, subgroup	8.50E-27	100%	Yes but general	-	IPR000100 MF_00227 1 107 Ribonuclease P Ribonuclease P protein component [rnpA]. 14.549 98%	Ribonuclease P Ribonuclease P protein component [rnpA].	14.549	98%	Yes	-	-	-			-	-	-	-			-	-	IPR000100 PD003629 7 96 Ribonuclease P P RIBONUCLEASE COMPONENT HYDROLASE RNASE C5 RNASEP RNA-BINDING PROCESSING ENDONUCLEASE 5e-43 83%	Ribonuclease P P RIBONUCLEASE COMPONENT HYDROLASE RNASE C5 RNASEP RNA-BINDING PROCESSING ENDONUCLEASE	5.00E-43	83%	Yes	-	IPR020539 PS00648 50 64 Ribonuclease P, conserved site Bacterial ribonuclease P protein component signature. - 14%	Ribonuclease P, conserved site Bacterial ribonuclease P protein component signature.	14%	Yes	-	-	-			-	-	-
MMSYN1_0910	rpmH; 50S ribosomal protein L34	-	-			-	-	-	-			-	-	IPR000271 MF_00391 1 44 Ribosomal protein L34 50S ribosomal protein L34 [rpmH]. 15.863 100%	Ribosomal protein L34 50S [rpmH]	15.863	100%	Yes	-	-	-			-	-	-	-			-	-	IPR000271 PD003101 1 39 Ribosomal protein L34 RIBOSOMAL L34 RIBONUCLEOPROTEIN 50S CHLOROPLAST PLASTID L34 MITOCHONDRIAL PEPTIDE SEQUENCING 1e-14 89%	Ribosomal protein L34	1.00E-14	89%	Yes	-	IPR020939 PS00784 2 21 Ribosomal protein L34, conserved site Ribosomal protein L34 signature. - 45%	Ribosomal protein L34 signature	45%	Yes	-	-	-			-	-	-
[truncated: 17 more columns]
